# Supplementary material for: Bibliometric analysis of publications on necroptosis from 2001 to 2021
Source: Front Cell Dev Biol. 2022 Sep 20;10:946363. doi: 10.3389/fcell.2022.946363 (PMC9531166; doi:10.3389/fcell.2022.946363)
Supplement: Supplementary file 1 [file DataSheet1.ZIP]

Archive with 9 entries (7 files):
- Supplementary material/
- Supplementary material/RAW DATA/
- Supplementary material/RAW DATA/1-500.txt
- Supplementary material/RAW DATA/1001-1500.txt
- Supplementary material/RAW DATA/1501-2000.txt
- Supplementary material/RAW DATA/2001-2500.txt
- Supplementary material/RAW DATA/2501-3000.txt
- Supplementary material/RAW DATA/3001-3245.txt
- Supplementary material/RAW DATA/501-1000.txt
