# Supplementary material for: Bibliometric analysis of publications on necroptosis from 2001 to 2021
Source: Front Cell Dev Biol. 2022 Sep 20;10:946363. doi: 10.3389/fcell.2022.946363 (PMC9531166; doi:10.3389/fcell.2022.946363)
Supplement: Supplementary file 1 [file DataSheet1.ZIP › Supplementary material/RAW DATA/1-500.txt]

FN Clarivate Analytics Web of Science
VR 1.0
PT J
AU Otsubo, K
   Maeyashiki, C
   Nibe, Y
   Tamura, A
   Aonuma, E
   Matsuda, H
   Kobayashi, M
   Onizawa, M
   Nemoto, Y
   Nagaishi, T
   Okamoto, R
   Tsuchiya, K
   Nakamura, T
   Torii, S
   Itakura, E
   Watanabe, M
   Oshima, S
AF Otsubo, Kana
   Maeyashiki, Chiaki
   Nibe, Yoichi
   Tamura, Akiko
   Aonuma, Emi
   Matsuda, Hiroki
   Kobayashi, Masanori
   Onizawa, Michio
   Nemoto, Yasuhiro
   Nagaishi, Takashi
   Okamoto, Ryuichi
   Tsuchiya, Kiichiro
   Nakamura, Tetsuya
   Torii, Satoru
   Itakura, Eisuke
   Watanabe, Mamoru
   Oshima, Shigeru
TI Receptor-Interacting Protein Kinase 3 (RIPK3) inhibits autophagic flux
   during necroptosis in intestinal epithelial cells
SO FEBS LETTERS
LA English
DT Article
DE autophagy; necroptotic stimulation; necrostatin-1; RIPK3; SQSTM1; p62;
   STX17
ID DEATH; UBIQUITINATION; APOPTOSIS
AB Autophagy is an intracellular process that regulates the degradation of cytosolic proteins and organelles. Dying cells often accumulate autophagosomes. However, the mechanisms by which necroptotic stimulation induces autophagosomes are not defined. Here, we demonstrate that the activation of necroptosis with TNF-alpha plus the cell-permeable pan-caspase inhibitor Z-VAD induces LC3-II and LC3 puncta, markers of autophagosomes, via the receptor-interacting protein kinase 3 (RIPK3) in intestinal epithelial cells. Surprisingly, necroptotic stimulation reduces autophagic activity, as evidenced by enlarged puncta of the autophagic substrate SQSTM1/p62 and its increased colocalization with LC3. However, necroptotic stimulation does not induce the lysosomal-associated membrane protein 1 (LAMP1) nor syntaxin 17, which mediates autophagosome-lysosome fusion, to colocalize with LC3. These data indicate that necroptosis attenuates autophagic flux before the lysosome fusion step. Our findings may provide insights into human diseases involving necroptosis.
C1 [Otsubo, Kana; Maeyashiki, Chiaki; Nibe, Yoichi; Tamura, Akiko; Aonuma, Emi; Matsuda, Hiroki; Kobayashi, Masanori; Onizawa, Michio; Nemoto, Yasuhiro; Tsuchiya, Kiichiro; Watanabe, Mamoru; Oshima, Shigeru] Tokyo Med & Dent Univ, Grad Sch, Dept Gastroenterol & Hepatol, Tokyo, Japan.
   [Nagaishi, Takashi] Tokyo Med & Dent Univ, Dept Adv Therapeut GI Dis, Tokyo, Japan.
   [Okamoto, Ryuichi] Tokyo Med & Dent Univ, Ctr Stem Cell & Regenerat Med, Tokyo, Japan.
   [Nakamura, Tetsuya] Juntendo Univ, Dept Res & Dev Organoids, Sch Med, Tokyo, Japan.
   [Torii, Satoru] Tokyo Med & Dent Univ, Med Res Inst, Dept Pathol Cell Biol, Tokyo, Japan.
   [Itakura, Eisuke] Chiba Univ, Grad Sch Sci, Dept Biol, Chiba, Japan.
   [Watanabe, Mamoru] Tokyo Med & Dent Univ, Adv Res Inst, Tokyo, Japan.
RP Oshima, S (通讯作者)，Tokyo Med & Dent Univ, Grad Sch, Dept Gastroenterol & Hepatol, Bunkyo Ku, 1-5-45 Yushima, Tokyo 1138519, Japan.
EM soshima.gast@tmd.ac.jp
RI Oshima, Shigeru/C-9865-2015
OI Oshima, Shigeru/0000-0003-1186-9177; Torii, Satoru/0000-0003-4841-7131
FU TMDU; Sony IPS, Inc.; MEXT/JSPS KAKENHIMinistry of Education, Culture,
   Sports, Science and Technology, Japan (MEXT)Japan Society for the
   Promotion of ScienceGrants-in-Aid for Scientific Research (KAKENHI)
   [16K15423, 18K07934, 19H01050]; Research Center Network Program for
   Realization of Regenerative Medicine from AMED [18bm03041h0006,
   19bm0304001h0007]; Naoki Tsuchida Research Grant
FX We thank Masako Akiyama for statistical advice. This study was supported
   by the Cooperation Program between TMDU and Sony IP&S, Inc. This work
   was supported by funding from MEXT/JSPS KAKENHI [16K15423, 18K07934,
   19H01050]; and the Research Center Network Program for Realization of
   Regenerative Medicine from AMED [18bm03041h0006, 19bm0304001h0007]. This
   study was also supported by Naoki Tsuchida Research Grant.
CR Bialik S, 2018, J CELL SCI, V131, DOI 10.1242/jcs.215152
   Cho Y, 2009, CELL, V137, P1112, DOI 10.1016/j.cell.2009.05.037
   Choi ME, 2019, JCI INSIGHT, V4, DOI 10.1172/jci.insight.128834
   Cuchet-Lourenco D, 2018, SCIENCE, V361, P810, DOI 10.1126/science.aar2641
   Degterev A, 2005, NAT CHEM BIOL, V1, P112, DOI 10.1038/nchembio711
   Frank D, 2019, J CELL SCI, V132, DOI 10.1242/jcs.220996
   Galluzzi L, 2018, CELL DEATH DIFFER, V25, P486, DOI 10.1038/s41418-017-0012-4
   Goodall ML, 2016, DEV CELL, V37, P337, DOI 10.1016/j.devcel.2016.04.018
   Harris KG, 2015, CELL HOST MICROBE, V18, P221, DOI 10.1016/j.chom.2015.07.007
   He SD, 2009, CELL, V137, P1100, DOI 10.1016/j.cell.2009.05.021
   Hitotsumatsu O, 2008, IMMUNITY, V28, P381, DOI 10.1016/j.immuni.2008.02.002
   Itakura E, 2012, CELL, V151, P1256, DOI 10.1016/j.cell.2012.11.001
   Kirkin V, 2019, MOL CELL, V76, P268, DOI 10.1016/j.molcel.2019.09.005
   Li Y, 2019, P NATL ACAD SCI USA, V116, P970, DOI 10.1073/pnas.1813582116
   Lin SY, 2018, AUTOPHAGY, V14, P778, DOI 10.1080/15548627.2017.1386359
   Matsuzawa Y, 2015, BIOCHEM BIOPH RES CO, V456, P298, DOI 10.1016/j.bbrc.2014.11.075
   Morishita H, 2019, ANNU REV CELL DEV BI, V35, P453, DOI 10.1146/annurev-cellbio-100818-125300
   Nakamura S, 2017, J CELL SCI, V130, P1209, DOI 10.1242/jcs.196352
   Newton K, 2019, NATURE, V574, P428, DOI 10.1038/s41586-019-1548-x
   Newton K, 2014, SCIENCE, V343, P1357, DOI 10.1126/science.1249361
   Nibe Y, 2018, AUTOPHAGY, V14, P347, DOI 10.1080/15548627.2017.1407889
   Ogasawara M, 2017, J MOL CELL CARDIOL, V108, P203, DOI 10.1016/j.yjmcc.2017.06.008
   Onizawa M, 2015, NAT IMMUNOL, V16, P618, DOI 10.1038/ni.3172
   Sanchez-Martin P, 2019, FEBS J, V286, P8, DOI 10.1111/febs.14712
   Takahashi N, 2014, NATURE, V513, P95, DOI 10.1038/nature13706
   Thoreen CC, 2009, J BIOL CHEM, V284, P8023, DOI 10.1074/jbc.M900301200
   Wertz IE, 2004, NATURE, V430, P694, DOI 10.1038/nature02794
   Yang C, 2017, ADV WIREL TECHNOL TE, P1, DOI 10.4018/978-1-5225-1712-2
   Ye YC, 2011, J PHARMACOL SCI, V117, P160, DOI 10.1254/jphs.11105FP
   Zhang DW, 2009, SCIENCE, V325, P332, DOI 10.1126/science.1172308
NR 30
TC 5
Z9 5
U1 0
U2 6
PU WILEY
PI HOBOKEN
PA 111 RIVER ST, HOBOKEN 07030-5774, NJ USA
SN 0014-5793
EI 1873-3468
J9 FEBS LETT
JI FEBS Lett.
PD MAY
PY 2020
VL 594
IS 10
BP 1586
EP 1595
DI 10.1002/1873-3468.13748
EA FEB 2020
PG 10
WC Biochemistry & Molecular Biology; Biophysics; Cell Biology
WE Science Citation Index Expanded (SCI-EXPANDED)
SC Biochemistry & Molecular Biology; Biophysics; Cell Biology
GA LQ9AX
UT WOS:000513544300001
PM 31997355
DA 2022-04-27
ER

PT J
AU Zargarian, S
   Shlomovitz, I
   Erlich, Z
   Hourizadeh, A
   Ofir-Birin, Y
   Croker, BA
   Regev-Rudzki, N
   Edry-Botzer, L
   Gerlic, M
AF Zargarian, Sefi
   Shlomovitz, Inbar
   Erlich, Ziv
   Hourizadeh, Aria
   Ofir-Birin, Yifat
   Croker, Ben A.
   Regev-Rudzki, Neta
   Edry-Botzer, Liat
   Gerlic, Motti
TI Phosphatidylserine externalization, "necroptotic bodies" release, and
   phagocytosis during necroptosis
SO PLOS BIOLOGY
LA English
DT Article
ID CELL-DEATH; FLOW-CYTOMETRY; MYCOPLASMA-FERMENTANS; PROGRAMMED NECROSIS;
   APOPTOTIC BODIES; EXPOSURE; MACROPHAGES; RIP3; DNA; DISCRIMINATION
AB Necroptosis is a regulated, nonapoptotic form of cell death initiated by receptor-interacting protein kinase-3 (RIPK3) and mixed lineage kinase domain-like (MLKL) proteins. It is considered to be a form of regulated necrosis, and, by lacking the "find me" and "eat me" signals that are a feature of apoptosis, necroptosis is considered to be inflammatory. One such "eat me" signal observed during apoptosis is the exposure of phosphatidylserine (PS) on the outer plasma membrane. Here, we demonstrate that necroptotic cells also expose PS after phosphorylated mixed lineage kinase-like (pMLKL) translocation to the membrane. Necroptotic cells that expose PS release extracellular vesicles containing proteins and pMLKL to their surroundings. Furthermore, inhibition of pMLKL after PS exposure can reverse the process of necroptosis and restore cell viability. Finally, externalization of PS by necroptotic cells drives recognition and phagocytosis, and this may limit the inflammatory response to this nonapoptotic form of cell death. The exposure of PS to the outer membrane and to extracellular vesicles is therefore a feature of necroptotic cell death and may serve to provide an immunologically-silent window by generating specific "find me" and "eat me" signals.
C1 [Zargarian, Sefi; Shlomovitz, Inbar; Erlich, Ziv; Hourizadeh, Aria; Edry-Botzer, Liat; Gerlic, Motti] Tel Aviv Univ, Sackler Fac Med, Dept Clin Microbiol & Immunol, Tel Aviv, Israel.
   [Ofir-Birin, Yifat; Regev-Rudzki, Neta] Weizmann Inst Sci, Dept Biomol Sci, Rehovot, Israel.
   [Croker, Ben A.] Boston Childrens Hosp, Div Hematol Oncol, Boston, MA USA.
   [Croker, Ben A.] Harvard Med Sch, Dept Pediat, Boston, MA USA.
RP Gerlic, M (通讯作者)，Tel Aviv Univ, Sackler Fac Med, Dept Clin Microbiol & Immunol, Tel Aviv, Israel.
EM mgerlic@post.tau.ac.il
RI gerlic, Motti/I-5492-2019; Gerlic, Motti/U-3484-2017
OI gerlic, Motti/0000-0001-9518-1833; Gerlic, Motti/0000-0001-9518-1833
FU American Asthma Foundation; Israel Science Foundation (ISF)Israel
   Science Foundation [2235/16, 1416/15]; Recanati Foundation (TAU); Enid
   Barden and Aaron J. Jade President's Development Chair for New
   Scientists in Memory of Cantor John Y. Jade; Individual research grant
   Varda and Boaz Dotan Research Center; NIHUnited States Department of
   Health & Human ServicesNational Institutes of Health (NIH) - USA
   [5R01HL124209-2]; NATIONAL HEART, LUNG, AND BLOOD INSTITUTEUnited States
   Department of Health & Human ServicesNational Institutes of Health (NIH)
   - USANIH National Heart Lung & Blood Institute (NHLBI) [R01HL124209]
   Funding Source: NIH RePORTER
FX American Asthma Foundation www.americanasthmafoundation.org/ (grant
   number). Received by BAC. The tinder had no role in study design, data
   collection and analysis, decision to publish, or preparation of the
   manuscript. Israel Science Foundation (ISF) http://test.isf.org.il/#/
   grant number 2235/16). Received by NRR. The funder had no role in study
   design, data collection and analysis, decision to publish, or
   preparation of the manuscript. Recanati Foundation (TAU) (grant number).
   Received by MG. The funder had no role in study design, data collection
   and analysis, decision to publish, or preparation of the manuscript.
   Israel Science Foundation (ISF) http://test.isf.org.il/#/ (grant number
   1416/15). Received by MG. The funder had no role in study design, data
   collection and analysis, decision to publish, or preparation of the
   manuscript. Alpha-1 foundation https://www.alpha1.org/ (grant number).
   Received by MG. The funder had no role in study design, data collection
   and analysis, decision to publish, or preparation of the manuscript.
   Enid Barden and Aaron J. Jade President's Development Chair for New
   Scientists in Memory of Cantor John Y. Jade. (grant number). Received by
   NRR. The funder had no role in study design, data collection and
   analysis, decision to publish, or preparation of the manuscript.
   Individual research grant Varda and Boaz Dotan Research Center (grant
   number). Received by MG. The funder had no role in study design, data
   collection and analysis, decision to publish, or preparation of the
   manuscript. NIH https://www.nih.gov/ (grant number 5R01HL124209-2).
   Received by BAC. The funder had no role in study design, data collection
   and analysis, decision to publish, or preparation of the manuscript.
CR Atkin-Smith GK, 2017, SCI REP-UK, V7, DOI 10.1038/srep39846
   Brouckaert G, 2004, MOL BIOL CELL, V15, P1089, DOI 10.1091/mbc.E03-09-0668
   Cullen SP, 2013, MOL CELL, V49, P1034, DOI 10.1016/j.molcel.2013.01.025
   Denecker G, 2001, CELL DEATH DIFFER, V8, P829, DOI 10.1038/sj.cdd.4400883
   Dillon CP, 2014, CELL, V157, P1189, DOI 10.1016/j.cell.2014.04.018
   Elmore S, 2007, TOXICOL PATHOL, V35, P495, DOI 10.1080/01926230701320337
   Enari M, 1998, NATURE, V391, P43, DOI 10.1038/34112
   FADOK VA, 1992, J IMMUNOL, V148, P2207
   Ferraro-Peyret C, 2002, J IMMUNOL, V169, P4805, DOI 10.4049/jimmunol.169.9.4805
   Galluzzi L, 2015, CELL DEATH DIFFER, V22, P58, DOI 10.1038/cdd.2014.137
   Gerlic M, 2004, CELL DEATH DIFFER, V11, P1204, DOI 10.1038/sj.cdd.4401482
   Gerlic M, 2014, CELL METAB, V19, P345, DOI 10.1016/j.cmet.2014.02.002
   Gerlic M, 2007, CELL MICROBIOL, V9, P142, DOI 10.1111/j.1462-5822.2006.00774.x
   Gong YN, 2017, CELL, V169, P286, DOI 10.1016/j.cell.2017.03.020
   He SD, 2011, P NATL ACAD SCI USA, V108, P20054, DOI 10.1073/pnas.1116302108
   He SD, 2009, CELL, V137, P1100, DOI 10.1016/j.cell.2009.05.021
   Holler N, 2000, NAT IMMUNOL, V1, P489, DOI 10.1038/82732
   Jiang LZ, 2016, NAT PROTOC, V11, P655, DOI 10.1038/nprot.2016.028
   Kaczmarek A, 2013, IMMUNITY, V38, P209, DOI 10.1016/j.immuni.2013.02.003
   Kaiser WJ, 2014, P NATL ACAD SCI USA, V111, P7753, DOI 10.1073/pnas.1401857111
   Kaiser WJ, 2013, J BIOL CHEM, V288, P31268, DOI 10.1074/jbc.M113.462341
   Kawane K, 2010, P NATL ACAD SCI USA, V107, P19432, DOI 10.1073/pnas.1010603107
   KERR JFR, 1972, BRIT J CANCER, V26, P239, DOI 10.1038/bjc.1972.33
   Kim YE, 2010, NAT PROTOC, V5, P1396, DOI 10.1038/nprot.2010.101
   Kroemer G, 2000, NAT MED, V6, P513, DOI 10.1038/74994
   Krysko DV, 2008, METHODS, V44, P205, DOI 10.1016/j.ymeth.2007.12.001
   Krysko O, 2004, APOPTOSIS, V9, P495, DOI 10.1023/B:APPT.0000031452.75162.75
   Linkermann A, 2014, CELL DEATH BIOL DIS, P1, DOI 10.1007/978-1-4614-8220-8_1
   Mukae N, 2002, GENE DEV, V16, P2662, DOI 10.1101/gad.1022802
   Mukhopadhyay P, 2007, NAT PROTOC, V2, P2295, DOI 10.1038/nprot.2007.327
   Nunez R, 2010, CELL DEATH DIFFER, V17, P1665, DOI 10.1038/cdd.2010.96
   Regev-Rudzki N, 2013, CELL, V153, P1120, DOI 10.1016/j.cell.2013.04.029
   Rickard JA, 2014, CELL, V157, P1175, DOI 10.1016/j.cell.2014.04.019
   Sawai H, 2011, BIOCHEM BIOPH RES CO, V411, P569, DOI 10.1016/j.bbrc.2011.06.186
   Segawa K, 2015, TRENDS CELL BIOL, V25, P639, DOI 10.1016/j.tcb.2015.08.003
   Silke J, 2015, NAT IMMUNOL, V16, P689, DOI [10.1038/ni.3206, 10.1038/ni0815-889b]
   Sun LM, 2012, CELL, V148, P213, DOI 10.1016/j.cell.2011.11.031
   Taylor RC, 2008, NAT REV MOL CELL BIO, V9, P231, DOI 10.1038/nrm2312
   Troiano L, 2007, NAT PROTOC, V2, P2719, DOI 10.1038/nprot.2007.405
   Upton JW, 2012, CELL HOST MICROBE, V11, P290, DOI [10.1016/j.chom.2012.01.016, 10.1016/j.chom.2019.09.004]
   Van Loo G, 2002, CELL DEATH DIFFER, V9, P301, DOI 10.1038/sj.cdd.4400966
   Wallach D, 2014, NAT REV IMMUNOL, V14, P51, DOI 10.1038/nri3561
NR 42
TC 97
Z9 98
U1 0
U2 7
PU PUBLIC LIBRARY SCIENCE
PI SAN FRANCISCO
PA 1160 BATTERY STREET, STE 100, SAN FRANCISCO, CA 94111 USA
SN 1545-7885
J9 PLOS BIOL
JI PLoS. Biol.
PD JUN
PY 2017
VL 15
IS 6
AR e2002711
DI 10.1371/journal.pbio.2002711
PG 23
WC Biochemistry & Molecular Biology; Biology
WE Science Citation Index Expanded (SCI-EXPANDED)
SC Biochemistry & Molecular Biology; Life Sciences & Biomedicine - Other
   Topics
GA EZ1ZX
UT WOS:000404510400023
PM 28650960
OA gold, Green Published, Green Submitted
DA 2022-04-27
ER

PT J
AU Bittner, S
   Knoll, G
   Ehrenschwender, M
AF Bittner, Sebastian
   Knoll, Gertrud
   Ehrenschwender, Martin
TI Death receptor 3 mediates necroptotic cell death
SO CELLULAR AND MOLECULAR LIFE SCIENCES
LA English
DT Article
DE Death receptor 3; Necroptosis; TL1A; RIP3; MLKL; TNFRSF25
ID NF-KAPPA-B; TUMOR-NECROSIS-FACTOR; MIXED LINEAGE KINASE; DOMAIN-LIKE;
   TNF; ACTIVATION; APOPTOSIS; RIP3; DOWNSTREAM; COMPLEX
AB Death receptor 3 (DR3) was initially identified as a T cell co-stimulatory and pro-inflammatory molecule, but further studies revealed a more complex role of DR3 and its ligand TL1A. Although being a death receptor, DR3 gained to date predominantly attention as a contributor to inflammation-driven diseases. In our study, we investigated the cell death pathways associated with DR3. We show that in addition to apoptosis, DR3 can robustly trigger necroptotic cell death and provide evidence for TL1A-induced, DR3-mediated necrosome assembly. DR3-mediated necroptosis critically depends on receptor-interacting protein 1 (RIP1) and RIP3, the core components of the necroptotic machinery, which activate the pseudo-kinase mixed lineage kinase domain-like, the prototypic downstream effector molecule of necroptosis. Moreover, we demonstrate that DR3-mediated necroptotic cell death is accompanied by, but does not depend on generation of reactive oxygen species. In sum, we identify DR3 as a novel necroptosis-inducing death receptor and thereby lay ground for elucidating the (patho-) physiological relevance of DR3-mediated necroptotic cell death in vitro and in vivo.
C1 [Bittner, Sebastian; Knoll, Gertrud; Ehrenschwender, Martin] Univ Hosp Regensburg, Inst Clin Microbiol & Hyg, Franz Josef Strauss Allee 11, D-93053 Regensburg, Germany.
RP Ehrenschwender, M (通讯作者)，Univ Hosp Regensburg, Inst Clin Microbiol & Hyg, Franz Josef Strauss Allee 11, D-93053 Regensburg, Germany.
EM martin.ehrenschwender@ukr.de
OI Ehrenschwender, Martin/0000-0003-4681-8628
FU Deutsche Forschungsgemeinschaft (DFG)German Research Foundation (DFG)
   [EH 465/2-1]; Roggenbuck Stiftung; Medical Faculty of the University of
   Regensburg ("ReForM-B")
FX ME is supported by grants from Deutsche Forschungsgemeinschaft (DFG
   Grant EH 465/2-1), the Roggenbuck Stiftung and the Medical Faculty of
   the University of Regensburg ("ReForM-B").
CR Ashkenazi A, 2014, ANNU REV CELL DEV BI, V30, P337, DOI 10.1146/annurev-cellbio-100913-013226
   Bertrand MJM, 2008, MOL CELL, V30, P689, DOI 10.1016/j.molcel.2008.05.014
   Bittner S, 2016, FEBS J, V283, P323, DOI 10.1111/febs.13576
   Burne MJ, 2001, J LEUKOCYTE BIOL, V70, P192
   Cai ZY, 2014, NAT CELL BIOL, V16, P55, DOI 10.1038/ncb2883
   Chinnaiyan AM, 1996, SCIENCE, V274, P990, DOI 10.1126/science.274.5289.990
   Cho Y, 2009, CELL, V137, P1112, DOI 10.1016/j.cell.2009.05.037
   Degterev A, 2008, NAT CHEM BIOL, V4, P313, DOI 10.1038/nchembio.83
   Degterev A, 2016, CELL MOL LIFE SCI, V73, P2251, DOI 10.1007/s00018-016-2198-x
   Dillon CP, 2014, CELL, V157, P1189, DOI 10.1016/j.cell.2014.04.018
   Dondelinger Y, 2013, CELL DEATH DIFFER, V20, P1381, DOI 10.1038/cdd.2013.94
   Dondelinger Y, 2015, MOL CELL, V60, P63, DOI 10.1016/j.molcel.2015.07.032
   Ehrenschwender M, 2014, CELL DEATH DIS, V5, DOI 10.1038/cddis.2014.534
   Fearns C, 2006, J BIOL CHEM, V281, P34592, DOI 10.1074/jbc.M604019200
   Feng SS, 2007, CELL SIGNAL, V19, P2056, DOI 10.1016/j.cellsig.2007.05.016
   Fotin-Mleczek M, 2002, J CELL SCI, V115, P2757
   Fulda S, 2016, BIOL CHEM, V397, P657, DOI 10.1515/hsz-2016-0102
   Hanahan D, 2011, CELL, V144, P646, DOI 10.1016/j.cell.2011.02.013
   He SD, 2009, CELL, V137, P1100, DOI 10.1016/j.cell.2009.05.021
   Holler N, 2000, NAT IMMUNOL, V1, P489, DOI 10.1038/82732
   Karl I, 2014, CELL DEATH DIS, V5, DOI 10.1038/cddis.2014.404
   Kim YS, 2007, MOL CELL, V26, P675, DOI 10.1016/j.molcel.2007.04.021
   LASTER SM, 1988, J IMMUNOL, V141, P2629
   Lewis J, 2000, J BIOL CHEM, V275, P10519, DOI 10.1074/jbc.275.14.10519
   Li DR, 2015, P NATL ACAD SCI USA, V112, P5017, DOI 10.1073/pnas.1505244112
   Li JX, 2012, CELL, V150, P339, DOI 10.1016/j.cell.2012.06.019
   Linkermann A, 2014, NEW ENGL J MED, V370, P455, DOI 10.1056/NEJMra1310050
   Linkermann A, 2012, KIDNEY INT, V81, P751, DOI 10.1038/ki.2011.450
   Mahoney DJ, 2008, P NATL ACAD SCI USA, V105, P11778, DOI 10.1073/pnas.0711122105
   Micheau O, 2003, CELL, V114, P181, DOI 10.1016/S0092-8674(03)00521-X
   Migone TS, 2002, IMMUNITY, V16, P479, DOI 10.1016/S1074-7613(02)00283-2
   Murphy JM, 2013, IMMUNITY, V39, P443, DOI 10.1016/j.immuni.2013.06.018
   O'Donnell MA, 2007, CURR BIOL, V17, P418, DOI 10.1016/j.cub.2007.01.027
   Petersen SL, 2015, CELL DEATH DIFFER, V22, P1846, DOI 10.1038/cdd.2015.35
   Richard AC, 2015, J LEUKOCYTE BIOL, V98, P333, DOI 10.1189/jlb.3RI0315-095R
   Rodriguez DA, 2016, CELL DEATH DIFFER, V23, P76, DOI 10.1038/cdd.2015.70
   Schenk B, 2015, ONCOGENE, V34, P5796, DOI 10.1038/onc.2015.35
   Shindo R, 2013, BIOCHEM BIOPH RES CO, V436, P212, DOI 10.1016/j.bbrc.2013.05.075
   Shulga N, 2012, J CELL SCI, V125, P2995, DOI 10.1242/jcs.103093
   STELLER H, 1995, SCIENCE, V267, P1445, DOI 10.1126/science.7878463
   Sun LM, 2012, CELL, V148, P213, DOI 10.1016/j.cell.2011.11.031
   Tait SWG, 2013, CSH PERSPECT BIOL, V5, DOI 10.1101/cshperspect.a008706
   Ting AT, 2016, TRENDS IMMUNOL, V37, P535, DOI 10.1016/j.it.2016.06.002
   Vanden Berghe T, 2003, J BIOL CHEM, V278, P5622, DOI 10.1074/jbc.M208925200
   Vanden Berghe T, 2010, CELL DEATH DIFFER, V17, P922, DOI 10.1038/cdd.2009.184
   Vanden Berghe T, 2016, CELL MOL LIFE SCI, V73, P2137, DOI 10.1007/s00018-016-2189-y
   Vanden Berghe T, 2014, NAT REV MOL CELL BIO, V15, P134, DOI 10.1038/nrm3737
   Vanlangenakker N, 2011, CELL DEATH DIFFER, V18, P656, DOI 10.1038/cdd.2010.138
   Varfolomeev E, 2008, J BIOL CHEM, V283, P24295, DOI 10.1074/jbc.C800128200
   Wang J, 2014, MITOCHONDR DNA, V15, P1, DOI DOI 10.1111/1755-0998.12278
   Wang L, 2008, CELL, V133, P693, DOI 10.1016/j.cell.2008.03.036
   Wen L, 2003, J BIOL CHEM, V278, P39251, DOI 10.1074/jbc.M305833200
   Yoon S, 2016, CELL DEATH DIFFER, V23, P253, DOI 10.1038/cdd.2015.92
   Zhang DW, 2009, SCIENCE, V325, P332, DOI 10.1126/science.1172308
   Zhao J, 2012, P NATL ACAD SCI USA, V109, P5322, DOI 10.1073/pnas.1200012109
NR 55
TC 12
Z9 13
U1 1
U2 5
PU SPRINGER BASEL AG
PI BASEL
PA PICASSOPLATZ 4, BASEL, 4052, SWITZERLAND
SN 1420-682X
EI 1420-9071
J9 CELL MOL LIFE SCI
JI Cell. Mol. Life Sci.
PD FEB
PY 2017
VL 74
IS 3
BP 543
EP 554
DI 10.1007/s00018-016-2355-2
PG 12
WC Biochemistry & Molecular Biology; Cell Biology
WE Science Citation Index Expanded (SCI-EXPANDED)
SC Biochemistry & Molecular Biology; Cell Biology
GA EJ2FF
UT WOS:000393024800011
PM 27592300
DA 2022-04-27
ER

PT J
AU Zhu, YJ
   Cui, HW
   Lv, J
   Li, GJ
   Li, XY
   Ye, F
   Zhong, LB
AF Zhu, Yongjun
   Cui, Hongwang
   Lv, Jie
   Li, Guojun
   Li, Xiaoyan
   Ye, Feng
   Zhong, Liangbao
TI Angiotensin II triggers RIPK3-MLKL-mediated necroptosis by activating
   the Fas/FasL signaling pathway in renal tubular cells
SO PLOS ONE
LA English
DT Article
ID MIXED LINEAGE KINASE; DOMAIN-LIKE PROTEIN; MEDIATES NECROPTOSIS; KIDNEY;
   FIBROSIS; SYSTEM; INJURY; TRANSCRIPTION; ACCUMULATION; HYPERTENSION
AB Our earlier studies proved that RIPK3-mediated necroptosis might be an important mode of renal tubular cell death in rats with chronic renal injury and the necroptotic cell death can be triggered by tumor necrosis factor-alpha (TNF-alpha) in vitro, but the triggering role of angiotensin II (AngII), which exerts notable effects on renal cells for the initiation and progression of renal tubulointerstitial fibrosis, is largely unknown. Here, we identified the presence of necroptotic cell death in the tubular cells of AngII-induced chronic renal injury and fibrosis mice and assessed the percentage of necroptotic renal tubular cell death with the disruption of this necroptosis by the addition of necrostatin-1 (Nec-1). Furthermore, the observation was further confirmed in HK-2 cells treated with AngII and RIPK1/3 or MLKL inhibitors. The detection of Fas and FasL proteins led us to investigate the contribution of the Fas/FasL signaling pathway to AngII-induced necroptosis. Disruption of FasL decreased the percentage of necroptotic cells, suggesting that Fas and FasL are likely key signal molecules in the necroptosis of HK-2 cells induced by AngII. Our data suggest that AngII exposure might trigger RIPK3-MLKL-mediated necroptosis in renal tubular epithelial cells by activating the Fas/FasL signaling pathway in vivo and in vitro.
C1 [Zhu, Yongjun; Li, Xiaoyan; Ye, Feng; Zhong, Liangbao] Hainan Med Univ, Affiliated Hosp 1, Dept Nephrol, Haikou, Hainan, Peoples R China.
   [Cui, Hongwang; Li, Guojun] Hainan Med Univ, Affiliated Hosp 1, Dept Orthoped, Haikou, Hainan, Peoples R China.
   [Lv, Jie] Hainan Med Univ, Clin Coll 1, Haikou, Hainan, Peoples R China.
RP Zhu, YJ; Zhong, LB (通讯作者)，Hainan Med Univ, Affiliated Hosp 1, Dept Nephrol, Haikou, Hainan, Peoples R China.
EM zyj418207195@yeah.net; zcxy200808080@163.com
FU National Natural Science Foundation of ChinaNational Natural Science
   Foundation of China (NSFC) [81660131]; Hainan Natural Science Foundation
   of Hainan Province [20168301]; Science and Technology Cooperation
   Project from Key Research and Development Program of Hainan Province
   [ZDYF2019215]
FX This study was supported by grants from the National Natural Science
   Foundation of China, 81660131 to Zhu Yongjun and the Hainan Natural
   Science Foundation of Hainan Province, 20168301 to Zhu Yongjun and
   Science and Technology Cooperation Project from Key Research and
   Development Program of Hainan Province, ZDYF2019215 to Zhu Yongjun.
CR Bader M, 2008, J MOL MED, V86, P615, DOI 10.1007/s00109-008-0336-0
   Bhaskaran M, 2003, AM J PHYSIOL-RENAL, V284, pF955, DOI 10.1152/ajprenal.00246.2002
   Ding G, 2007, AM J PHYSIOL-RENAL, V293, pF1889, DOI 10.1152/ajprenal.00112.2007
   Feng WG, 2012, HYPERTENSION, V60, P1226, DOI 10.1161/HYPERTENSIONAHA.112.197871
   Galluzzi L, 2008, CELL DEATH DIFFER, V15, P1113, DOI 10.1038/cdd.2008.28
   Jha V, 2013, LANCET, V382, P260, DOI 10.1016/S0140-6736(13)60687-X
   Jha V, 2012, NEPHROL DIAL TRANSPL, V27, P32, DOI 10.1093/ndt/gfs113
   Kalivendi SV, 2005, BIOCHEM J, V389, P527, DOI 10.1042/BJ20050285
   Kobori H, 2007, PHARMACOL REV, V59, P251, DOI 10.1124/pr.59.3.3
   Konvalinka A, 2013, J BIOL CHEM, V288, P24834, DOI 10.1074/jbc.M113.485326
   Kroon AA, 2013, AM J PHYSIOL-LUNG C, V305, pL795, DOI 10.1152/ajplung.00048.2013
   Levey AS, 2012, LANCET, V379, P165, DOI 10.1016/S0140-6736(11)60178-5
   Li XC, 2006, AM J PHYSIOL-RENAL, V291, pF375, DOI 10.1152/ajprenal.00405.2005
   Linkermann A, 2014, NEW ENGL J MED, V370, P455, DOI 10.1056/NEJMra1310050
   Linkermann A, 2012, KIDNEY INT, V81, P751, DOI 10.1038/ki.2011.450
   Lusthaus M, 2018, FRONT IMMUNOL, V9, DOI 10.3389/fimmu.2018.00306
   Mervaala EMA, 1999, HYPERTENSION, V33, P389, DOI 10.1161/01.HYP.33.1.389
   Mohammed-Ali Z, 2015, BIOMED RES INT, V2015, DOI 10.1155/2015/172302
   Mulay SR, 2016, NAT COMMUN, V7, DOI 10.1038/ncomms10274
   Murphy JM, 2013, IMMUNITY, V39, P443, DOI 10.1016/j.immuni.2013.06.018
   Namsolleck P, 2014, CURR HYPERTENS REP, V16, DOI 10.1007/s11906-013-0416-6
   Nangaku M, 2004, INTERNAL MED, V43, P9, DOI 10.2169/internalmedicine.43.9
   Pang XF, 2015, DRUG DES DEV THER, V9, P6043, DOI 10.2147/DDDT.S95333
   Podhorska-Okolow M, 2004, Rocz Akad Med Bialymst, V49 Suppl 1, P8
   Rodriguez DA, 2016, CELL DEATH DIFFER, V23, P76, DOI 10.1038/cdd.2015.70
   Sakai N, 2008, J HYPERTENS, V26, P780, DOI 10.1097/HJH.0b013e3282f3e9e6
   Siragy HM, 2010, AM J NEPHROL, V31, P541, DOI 10.1159/000313363
   Sun LM, 2012, CELL, V148, P213, DOI 10.1016/j.cell.2011.11.031
   Tain YL, 2017, INT J MOL SCI, V18, DOI 10.3390/ijms18020381
   Tammaro A, 2018, CLIN EXP IMMUNOL, V193, P361, DOI 10.1111/cei.13154
   Wang M, 2017, PHYTOMEDICINE, V36, P243, DOI 10.1016/j.phymed.2017.10.008
   Wolf G, 2005, KIDNEY INT, V67, P799, DOI 10.1111/j.1523-1755.2005.00145.x
   Wu HJ, 2015, MOL CELL ENDOCRINOL, V417, P27, DOI 10.1016/j.mce.2015.09.008
   Zhang YY, 2018, CELL RES, V28, P9, DOI 10.1038/cr.2017.133
   Zhu YJ, 2019, SCI REP-UK, V9, DOI 10.1038/s41598-019-55550-8
   Zhu YJ, 2016, PLOS ONE, V11, DOI 10.1371/journal.pone.0156729
   Zhu YJ, 2015, BIOCHEM BIOPH RES CO, V461, P575, DOI 10.1016/j.bbrc.2015.03.164
   Zhuo JL, 2007, J RENIN-ANGIO-ALDO S, V8, P23, DOI 10.3317/jraas.2007.003
   Zhuo JL, 2002, HYPERTENSION, V39, P116, DOI 10.1161/hy0102.100780
   ZHUO JL, 2006, AM J PHYSIOL-RENAL, V290, pF138, DOI DOI 10.1152/AJPRENAL.00269
NR 40
TC 4
Z9 6
U1 4
U2 12
PU PUBLIC LIBRARY SCIENCE
PI SAN FRANCISCO
PA 1160 BATTERY STREET, STE 100, SAN FRANCISCO, CA 94111 USA
SN 1932-6203
J9 PLOS ONE
JI PLoS One
PD MAR 5
PY 2020
VL 15
IS 3
AR e0228385
DI 10.1371/journal.pone.0228385
PG 19
WC Multidisciplinary Sciences
WE Science Citation Index Expanded (SCI-EXPANDED)
SC Science & Technology - Other Topics
GA LQ8RK
UT WOS:000535265600012
PM 32134954
OA gold, Green Published
DA 2022-04-27
ER

PT J
AU Moujalled, D
   Gangatirkar, P
   Kauppi, M
   Corbin, J
   Lebois, M
   Murphy, JM
   Lalaoui, N
   Hildebrand, JM
   Silke, J
   Alexander, WS
   Josefsson, EC
AF Moujalled, Diane
   Gangatirkar, Pradnya
   Kauppi, Maria
   Corbin, Jason
   Lebois, Marion
   Murphy, James M.
   Lalaoui, Najoua
   Hildebrand, Joanne M.
   Silke, John
   Alexander, Warren S.
   Josefsson, Emma C.
TI The necroptotic cell death pathway operates in megakaryocytes, but not
   in platelet synthesis
SO CELL DEATH & DISEASE
LA English
DT Article
AB Necroptosis is a pro-inflammatory cell death program executed by the terminal effector, mixed lineage kinase domain-like (MLKL). Previous studies suggested a role for the necroptotic machinery in platelets, where loss of MLKL or its upstream regulator, RIPK3 kinase, impacted thrombosis and haemostasis. However, it remains unknown whether necroptosis operates within megakaryocytes, the progenitors of platelets, and whether necroptotic cell death might contribute to or diminish platelet production. Here, we demonstrate that megakaryocytes possess a functional necroptosis signalling cascade. Necroptosis activation leads to phosphorylation of MLKL, loss of viability and cell swelling. Analyses at steady state and post antibody-mediated thrombocytopenia revealed that platelet production was normal in the absence of MLKL, however, platelet activation and haemostasis were impaired with prolonged tail re-bleeding times. We conclude that MLKL plays a role in regulating platelet function and haemostasis and that necroptosis signalling in megakaryocytes is dispensable for platelet production.
C1 [Moujalled, Diane; Gangatirkar, Pradnya; Kauppi, Maria; Corbin, Jason; Lebois, Marion; Murphy, James M.; Lalaoui, Najoua; Hildebrand, Joanne M.; Silke, John; Alexander, Warren S.; Josefsson, Emma C.] Walter & Eliza Hall Inst Med Res, Melbourne, Vic, Australia.
   [Moujalled, Diane; Kauppi, Maria; Murphy, James M.; Lalaoui, Najoua; Hildebrand, Joanne M.; Silke, John; Alexander, Warren S.; Josefsson, Emma C.] Univ Melbourne, Dept Med Biol, Melbourne, Vic, Australia.
RP Josefsson, EC (通讯作者)，Walter & Eliza Hall Inst Med Res, Melbourne, Vic, Australia.; Josefsson, EC (通讯作者)，Univ Melbourne, Dept Med Biol, Melbourne, Vic, Australia.
EM josefsson@wehi.edu.au
RI Lalaoui, Najoua/C-1410-2014; Murphy, James/B-4863-2017
OI Lalaoui, Najoua/0000-0002-0165-3324; Moujalled,
   Diane/0000-0002-6405-2788; Murphy, James/0000-0003-0195-3949;
   Hildebrand, Joanne/0000-0002-1456-2042; Josefsson,
   Emma/0000-0001-6478-5204
FU National Health and Medical Research Council of Australia
   ProjectNational Health and Medical Research Council (NHMRC) of Australia
   [1079250, 1113577, 1058344, 1142669, 1107149, 9000587]; Victorian State
   Government Operational Infrastructure Support Grant; Lorenzo and Pamela
   Galli Charitable Trust
FX This work was supported by the National Health and Medical Research
   Council of Australia Project and Program Grants (1079250 E.C.J.,
   1113577). Fellowships (1058344 W.S.A, 1142669 J.M.H, 1172929 J.M.M and
   1107149 J.S), an Independent Research Institutes Infrastructure Support
   Scheme Grant (9000587), and a Victorian State Government Operational
   Infrastructure Support Grant. E.C.J. is the recipient of a fellowship
   from the Lorenzo and Pamela Galli Charitable Trust.
CR Akira S, 2004, NAT REV IMMUNOL, V4, P499, DOI 10.1038/nri1391
   Alvarez-Diaz S, 2016, IMMUNITY, V45, P513, DOI 10.1016/j.immuni.2016.07.016
   Andonegui G, 2005, BLOOD, V106, P2417, DOI 10.1182/blood-2005-03-0916
   Aslam R, 2006, BLOOD, V107, P637, DOI 10.1182/blood-2005-06-2202
   Aziz M, 2014, CELL DEATH DIS, V5, DOI 10.1038/cddis.2014.488
   Brown GT, 2011, J IMMUNOL, V186, P5489, DOI 10.4049/jimmunol.1001623
   Brumatti G, 2016, SCI TRANSL MED, V8, DOI 10.1126/scitranslmed.aad3099
   Cognasse F, 2005, IMMUNOL CELL BIOL, V83, P196, DOI 10.1111/j.1440-1711.2005.01314.x
   Damien P, 2015, BMC IMMUNOL, V16, DOI 10.1186/s12865-015-0067-2
   Debrincat MA, 2012, BLOOD, V119, P5850, DOI 10.1182/blood-2011-12-398834
   Degterev A, 2005, NAT CHEM BIOL, V1, P112, DOI 10.1038/nchembio711
   Dillon CP, 2014, CELL, V157, P1189, DOI 10.1016/j.cell.2014.04.018
   Farley FW, 2000, GENESIS, V28, P106, DOI 10.1002/1526-968X(200011/12)28:3/4<106::AID-GENE30>3.0.CO;2-T
   Ghasemzadeh M, 2013, THROMB RES, V131, P191, DOI 10.1016/j.thromres.2012.11.028
   Guha M, 2001, CELL SIGNAL, V13, P85, DOI 10.1016/S0898-6568(00)00149-2
   Haas S, 2015, CELL STEM CELL, V17, P422, DOI 10.1016/j.stem.2015.07.007
   Hamilton JR, 2009, ATHEROSCLEROSIS, V205, P427, DOI 10.1016/j.atherosclerosis.2009.01.018
   He SD, 2011, P NATL ACAD SCI USA, V108, P20054, DOI 10.1073/pnas.1116302108
   He SD, 2009, CELL, V137, P1100, DOI 10.1016/j.cell.2009.05.021
   Heuberger DM, 2019, THROMB J, V17, DOI 10.1186/s12959-019-0194-8
   Hildebrand JM, 2020, NAT COMMUN, V11, DOI 10.1038/s41467-020-16819-z
   Hildebrand JM, 2014, P NATL ACAD SCI USA, V111, P15072, DOI 10.1073/pnas.1408987111
   Jackson SP, 2010, BLOOD, V116, P2011, DOI 10.1182/blood-2010-01-261669
   Oliva-Martin MJ, 2016, ONCOTARGET, V7, P37456, DOI 10.18632/oncotarget.9648
   Josefsson EC, 2014, NAT COMMUN, V5, DOI 10.1038/ncomms4455
   Josefsson EC, 2012, METHODS MOL BIOL, V788, P59, DOI 10.1007/978-1-61779-307-3_5
   Josefsson EC, 2011, J EXP MED, V208, P2017, DOI 10.1084/jem.20110750
   Junt T, 2007, SCIENCE, V317, P1767, DOI 10.1126/science.1146304
   Kahn ML, 1998, NATURE, V394, P690, DOI 10.1038/29325
   Kile BT, 2014, BRIT J HAEMATOL, V165, P217, DOI 10.1111/bjh.12757
   Kodama T, 2012, CELL DEATH DIFFER, V19, P1856, DOI 10.1038/cdd.2012.88
   Kosaki G, 2005, INT J HEMATOL, V81, P208, DOI 10.1532/IJH97.04177
   Kraemer BF, 2012, BLOOD, V120, P5014, DOI 10.1182/blood-2012-04-420661
   Laurien L, 2020, NAT COMMUN, V11, DOI 10.1038/s41467-020-15466-8
   Lebois M, 2016, PLATELETS, V27, P497, DOI 10.3109/09537104.2016.1161739
   Lefrancais E, 2017, NATURE, V544, P105, DOI 10.1038/nature21706
   Liu ZJ, 2014, BLOOD, V123, P3381, DOI 10.1182/blood-2013-06-508200
   Machlus KR, 2013, J CELL BIOL, V201, P785, DOI 10.1083/jcb.201304054
   Mandal P, 2014, MOL CELL, V56, P481, DOI 10.1016/j.molcel.2014.10.021
   Mason KD, 2007, CELL, V128, P1173, DOI 10.1016/j.cell.2007.01.037
   McArthur K, 2018, BLOOD, V131, P605, DOI 10.1182/blood-2017-11-742684
   McComb S, 2014, P NATL ACAD SCI USA, V111, pE3206, DOI 10.1073/pnas.1407068111
   Montrucchio G, 2003, THROMB HAEMOSTASIS, V90, P872, DOI 10.1160/TH03-02-0085
   Murphy JM, 2013, IMMUNITY, V39, P443, DOI 10.1016/j.immuni.2013.06.018
   Nakazawa D, 2018, CELL DEATH DISCOV, V4, DOI 10.1038/s41420-018-0073-2
   Newton K, 2014, SCIENCE, V343, P1357, DOI 10.1126/science.1249361
   Ng MSY, 2018, TRANSFUS MED REV, V32, P144, DOI 10.1016/j.tmrv.2018.04.001
   Nishimura S, 2015, J CELL BIOL, V209, P453, DOI 10.1083/jcb.201410052
   Palm F, 2019, J IMMUNOL, V202, P503, DOI 10.4049/jimmunol.1800897
   Palsson-McDermott EM, 2004, IMMUNOLOGY, V113, P153, DOI 10.1111/j.1365-2567.2004.01976.x
   D'Atri LP, 2017, FRONT BIOSCI-LANDMRK, V22, P1867, DOI 10.2741/4576
   Petrie EJ, 2018, NAT COMMUN, V9, DOI 10.1038/s41467-018-04714-7
   Pleines I, 2018, BLOOD, V132, P197, DOI 10.1182/blood-2017-11-816355
   Potts KS, 2020, J EXP MED, V217, DOI 10.1084/jem.20191206
   Prodan CI, 2008, INT J STROKE, V3, P249, DOI 10.1111/j.1747-4949.2008.00223.x
   Prodan CI, 2011, TRANSL RES, V158, P71, DOI 10.1016/j.trsl.2011.02.010
   Rickard JA, 2014, CELL, V157, P1175, DOI 10.1016/j.cell.2014.04.019
   Rodriguez DA, 2016, CELL DEATH DIFFER, V23, P76, DOI 10.1038/cdd.2015.70
   Samson AL, 2020, NAT COMMUN, V11, DOI 10.1038/s41467-020-16887-1
   Schindelin J, 2012, NAT METHODS, V9, P676, DOI [10.1038/nmeth.2019, 10.1038/NMETH.2019]
   Schoenwaelder SM, 2011, BLOOD, V118, P1663, DOI 10.1182/blood-2011-04-347849
   Schoenwaelder SM, 2009, BLOOD, V114, P663, DOI 10.1182/blood-2009-01-200345
   Semple JW, 2011, NAT REV IMMUNOL, V11, P264, DOI 10.1038/nri2956
   Shashkin PN, 2008, J IMMUNOL, V181, P3495, DOI 10.4049/jimmunol.181.5.3495
   Sun LM, 2012, CELL, V148, P213, DOI 10.1016/j.cell.2011.11.031
   Tacchini-Cottier F, 1998, J IMMUNOL, V160, P6182
   Tanzer MC, 2015, BIOCHEM J, V471, P255, DOI 10.1042/BJ20150678
   Thon JN, 2010, J CELL BIOL, V191, P861, DOI 10.1083/jcb.201006102
   Tiedt R, 2007, BLOOD, V109, P1503, DOI 10.1182/blood-2006-04-020362
   Vanlangenakker N, 2012, CELL DEATH DIFFER, V19, P75, DOI 10.1038/cdd.2011.164
   Vince JE, 2007, CELL, V131, P682, DOI 10.1016/j.cell.2007.10.037
   Weinlich R, 2017, NAT REV MOL CELL BIO, V18, P127, DOI 10.1038/nrm.2016.149
   Weng D, 2014, P NATL ACAD SCI USA, V111, P7391, DOI 10.1073/pnas.1403477111
   Wong WWL, 2014, BLOOD, V123, P2562, DOI 10.1182/blood-2013-06-510743
   Wu JF, 2013, CELL RES, V23, P994, DOI 10.1038/cr.2013.91
   Yamamoto Y, 2011, J IMMUNOL, V186, P3248, DOI 10.4049/jimmunol.1002253
   Zhang GY, 2009, J IMMUNOL, V182, P7997, DOI 10.4049/jimmunol.0802884
   Zhang H, 2007, CELL DEATH DIFFER, V14, P943, DOI 10.1038/sj.cdd.4402081
   Zhang Y, 2017, P NATL ACAD SCI USA, V114, P2964, DOI 10.1073/pnas.1610963114
   Zhou W, 2014, SEMIN CELL DEV BIOL, V35, P14, DOI 10.1016/j.semcdb.2014.07.013
NR 80
TC 2
Z9 2
U1 1
U2 1
PU SPRINGERNATURE
PI LONDON
PA CAMPUS, 4 CRINAN ST, LONDON, N1 9XW, ENGLAND
SN 2041-4889
J9 CELL DEATH DIS
JI Cell Death Dis.
PD JAN 28
PY 2021
VL 12
IS 1
AR 133
DI 10.1038/s41419-021-03418-z
PG 17
WC Cell Biology
WE Science Citation Index Expanded (SCI-EXPANDED)
SC Cell Biology
GA QE8WE
UT WOS:000616485000001
PM 33510145
OA gold, Green Published
DA 2022-04-27
ER

PT J
AU Wang, Q
   Ju, XL
   Zhou, Y
   Chen, KP
AF Wang, Qiang
   Ju, Xiaoli
   Zhou, Yang
   Chen, Keping
TI Necroptotic cells release find-me signal and are engulfed without
   proinflammatory cytokine production
SO IN VITRO CELLULAR & DEVELOPMENTAL BIOLOGY-ANIMAL
LA English
DT Article
DE Necroptosis; Find-me signal; Phagocytosis
ID MIXED LINEAGE KINASE; APOPTOTIC CELLS; EAT-ME; NECROTIC CELLS; SILENT
   CLEANUP; DOMAIN-LIKE; TNF-ALPHA; NECROSIS; MACROPHAGES; DEATH
AB Necroptosis is a form of caspase-independent programmed cell death which is mediated by the RIP1-RIP3 complex. Although phagocytosis of apoptotic cells has been extensively investigated, how necroptotic cells are engulfed has remained elusive. Here, we investigated how necroptotic cells attracted and were engulfed by macrophages. We found that necroptotic cells induced the migration of THP-1 cells in a transwell migration assay. Further analysis showed that ATP released from necroptotic cells acted as a find-me signal that induced the migration of THP-1 cells. We also found that Annexin V blocked phagocytosis of necroptotic cells by macrophages. Furthermore, necroptotic cells were shown to be silently cleared by macrophages without any proinflammatory cytokine production. These data uncover an evolutionarily conserved mechanism of the find-me signal in different types of cell death and immunological consequences between apoptotic and necroptotic cells during phagocytosis.
C1 [Wang, Qiang; Ju, Xiaoli; Zhou, Yang; Chen, Keping] Jiangsu Univ, Inst Life Sci, Zhenjiang 212013, Jiangsu, Peoples R China.
   [Ju, Xiaoli] Jiangsu Univ, Sch Med, Zhenjiang 212013, Jiangsu, Peoples R China.
RP Chen, KP (通讯作者)，Jiangsu Univ, Inst Life Sci, Zhenjiang 212013, Jiangsu, Peoples R China.
EM kpchen@ujs.edu.cn
FU National Science Foundation of Jiangsu Province [BK20140539]; Natural
   Science Foundation of ChinaNational Natural Science Foundation of China
   (NSFC) [31301919]; Natural Science Fund for Colleges and Universities in
   Jiangsu Province of China [14KJB180004]; Start-Up Research Funding of
   Jiangsu University for Distinguished Scholars [14JDG065]
FX This work was supported by the National Science Foundation of Jiangsu
   Province (BK20140539), the Natural Science Foundation of China
   (31301919), the Natural Science Fund for Colleges and Universities in
   Jiangsu Province of China (14KJB180004), and the Start-Up Research
   Funding of Jiangsu University for Distinguished Scholars (14JDG065).
CR Brouckaert G, 2004, MOL BIOL CELL, V15, P1089, DOI 10.1091/mbc.E03-09-0668
   Cho Y, 2009, CELL, V137, P1112, DOI 10.1016/j.cell.2009.05.037
   Degterev A, 2008, NAT CHEM BIOL, V4, P313, DOI 10.1038/nchembio.83
   Elliott MR, 2009, NATURE, V461, P282, DOI 10.1038/nature08296
   FADOK VA, 1992, J IMMUNOL, V148, P2207
   Fadok VA, 2001, J IMMUNOL, V166, P6847, DOI 10.4049/jimmunol.166.11.6847
   Golstein P, 2007, TRENDS BIOCHEM SCI, V32, P37, DOI 10.1016/j.tibs.2006.11.001
   Gude DR, 2008, FASEB J, V22, P2629, DOI 10.1096/fj.08-107169
   He SD, 2009, CELL, V137, P1100, DOI 10.1016/j.cell.2009.05.021
   Holler N, 2000, NAT IMMUNOL, V1, P489, DOI 10.1038/82732
   Kobayashi Y, 2011, MICROBIOL IMMUNOL, V55, P71, DOI 10.1111/j.1348-0421.2010.00291.x
   Krysko DV, 2006, APOPTOSIS, V11, P1709, DOI 10.1007/s10495-006-9527-8
   Krysko O, 2004, APOPTOSIS, V9, P495, DOI 10.1023/B:APPT.0000031452.75162.75
   Kurosaka K, 2003, J IMMUNOL, V171, P4672, DOI 10.4049/jimmunol.171.9.4672
   Lauber K, 2003, CELL, V113, P717, DOI 10.1016/S0092-8674(03)00422-7
   Li L, 2004, SCIENCE, V305, P1471, DOI 10.1126/science.1098231
   Linkermann A, 2014, NEW ENGL J MED, V370, P455, DOI 10.1056/NEJMra1310050
   Matos JAD, 2001, INT J PARASITOL, V31, P770, DOI 10.1016/S0020-7519(01)00191-6
   Murphy JM, 2013, IMMUNITY, V39, P443, DOI 10.1016/j.immuni.2013.06.018
   Poon IKH, 2010, CELL DEATH DIFFER, V17, P381, DOI 10.1038/cdd.2009.195
   Ravichandran KS, 2011, IMMUNITY, V35, P445, DOI 10.1016/j.immuni.2011.09.004
   Ravichandran KS, 2010, J EXP MED, V207, P1807, DOI 10.1084/jem.20101157
   Sun LM, 2012, CELL, V148, P213, DOI 10.1016/j.cell.2011.11.031
   Truman LA, 2008, BLOOD, V112, P5026, DOI 10.1182/blood-2008-06-162404
   Wang Q, 2013, INT IMMUNOL, V25, P363, DOI 10.1093/intimm/dxs161
   Zhang DW, 2009, SCIENCE, V325, P332, DOI 10.1126/science.1172308
   Zhao J, 2012, P NATL ACAD SCI USA, V109, P5322, DOI 10.1073/pnas.1200012109
NR 27
TC 17
Z9 18
U1 0
U2 10
PU SPRINGER
PI NEW YORK
PA 233 SPRING ST, NEW YORK, NY 10013 USA
SN 1071-2690
EI 1543-706X
J9 IN VITRO CELL DEV-AN
JI In Vitro Cell. Dev. Biol.-Anim.
PD NOV
PY 2015
VL 51
IS 10
BP 1033
EP 1039
DI 10.1007/s11626-015-9926-7
PG 7
WC Cell Biology; Developmental Biology
WE Science Citation Index Expanded (SCI-EXPANDED)
SC Cell Biology; Developmental Biology
GA CW4RJ
UT WOS:000364978900005
PM 26091630
DA 2022-04-27
ER

PT J
AU Stolberg-Stolberg, J
   Sambale, M
   Hansen, U
   Schafer, A
   Raschke, M
   Bertrand, J
   Pap, T
   Sherwood, J
AF Stolberg-Stolberg, Josef
   Sambale, Meike
   Hansen, Uwe
   Schaefer, Alexandra
   Raschke, Michael
   Bertrand, Jessica
   Pap, Thomas
   Sherwood, Joanna
TI Cartilage Trauma Induces Necroptotic Chondrocyte Death and Expulsion of
   Cellular Contents
SO INTERNATIONAL JOURNAL OF MOLECULAR SCIENCES
LA English
DT Article
DE necroptosis; post-traumatic arthritis; cell death; inflammation;
   articular cartilage
ID APOPTOSIS; VIABILITY; OSTEOARTHRITIS; CALCIFICATION; CHONDROPTOSIS;
   RELEASE; IMPACT; DAMAGE; MLKL
AB Necroptotic cell death is characterized by an activation of RIPK3 and MLKL that leads to plasma membrane permeabilization and the release of immunostimulatory cellular contents. High levels of chondrocyte death occur following intra-articular trauma, which frequently leads to post-traumatic osteoarthritis development. The aim of this study is to assess necroptosis levels in cartilage post-trauma and to examine whether chondrocyte necroptotic mechanisms may be investigated and modified in vitro. Fractured human and murine cartilage, analysed immunohistochemically for necroptosis marker expression, demonstrated significantly higher levels of RIPK3 and phospho-MLKL than uninjured controls. Primary murine chondrocytes stimulated in vitro with the TNF alpha and AKT-inhibitor alongside the pan-caspase inhibitor Z-VAD-fmk exhibited a significant loss of metabolic activity and viability, accompanied by an increase in MLKL phosphorylation, which was rescued by further treatment of chondrocytes with necrostatin-1. Transmission electron microscopy demonstrated morphological features of necroptosis in chondrocytes following TNF alpha and Z-VAD-fmk treatment. Release of dsDNA from necroptotic chondrocytes was found to be significantly increased compared to controls. This study demonstrates that cartilage trauma leads to a high prevalence of necroptotic chondrocyte death, which can be induced and inhibited in vitro, indicating that both necroptosis and its consequential release of immunostimulatory cellular contents are potential therapeutic targets in post-traumatic arthritis treatment.
C1 [Stolberg-Stolberg, Josef; Sambale, Meike; Hansen, Uwe; Schaefer, Alexandra; Pap, Thomas; Sherwood, Joanna] Univ Hosp Muenster, Inst Musculoskeletal Med, Albert Schweitzer Campus 1,Bldg D 3, D-48149 Munster, Germany.
   [Stolberg-Stolberg, Josef; Raschke, Michael] Univ Hosp Muenster, Dept Trauma Hand & Reconstruct Surg, Albert Schweitzer Campus 1,Bldg W1, D-48149 Munster, Germany.
   [Bertrand, Jessica] Otto von Guericke Univ, Dept Orthopaed Surg, Leipziger Str 44, D-39120 Magdeburg, Germany.
RP Stolberg-Stolberg, J (通讯作者)，Univ Hosp Muenster, Inst Musculoskeletal Med, Albert Schweitzer Campus 1,Bldg D 3, D-48149 Munster, Germany.; Stolberg-Stolberg, J (通讯作者)，Univ Hosp Muenster, Dept Trauma Hand & Reconstruct Surg, Albert Schweitzer Campus 1,Bldg W1, D-48149 Munster, Germany.
EM Josef.Stolberg-Stolberg@ukmuenster.de; Meike.Sambale@ukmuenster.de;
   Uwe.Hansen@ukmuenster.de; Alexandra.Schaefer@ukmuenster.de;
   michael.raschke@ukmuenster.de; jessica.bertrand@med.ovgu.de;
   thomas.pap@ukmuenster.de; sherwood@uni-muenster.de
RI Laumann, Marion/AAX-3607-2021
OI Stolberg-Stolberg, Josef/0000-0002-2490-1749
FU Bundesministerium fur Bildung und Forschung (BMBF) Overload-PrevOP
   consortiumFederal Ministry of Education & Research (BMBF) [01EC1408F];
   Innovative Medizinische Forschung (IMF) Program of the University
   Hospital Munster [I-SH121608]
FX This project was supported by the Bundesministerium fur Bildung und
   Forschung (BMBF) Overload-PrevOP consortium (01EC1408F) and the
   Innovative Medizinische Forschung (IMF) Program of the University
   Hospital Munster (Project I-SH121608).
CR Aigner T, 2001, ARTHRITIS RHEUM-US, V44, P1304, DOI 10.1002/1529-0131(200106)44:6<1304::AID-ART222>3.0.CO;2-T
   Backus JD, 2011, J ORTHOP RES, V29, P501, DOI 10.1002/jor.21270
   Belizario J, 2015, MEDIAT INFLAMM, V2015, DOI 10.1155/2015/128076
   Blanco FJ, 1998, ARTHRITIS RHEUM, V41, P284, DOI 10.1002/1529-0131(199802)41:2<284::AID-ART12>3.3.CO;2-K
   Cai ZY, 2014, NAT CELL BIOL, V16, P55, DOI 10.1038/ncb2883
   Charlier E, 2016, INT J MOL SCI, V17, DOI 10.3390/ijms17122146
   Chen CT, 2001, J ORTHOPAED RES, V19, P703, DOI 10.1016/S0736-0266(00)00066-8
   Chen Y, 2018, BIOCHEM BIOPH RES CO, V504, P843, DOI 10.1016/j.bbrc.2018.09.031
   Coustry F, 2012, AM J PATHOL, V180, P738, DOI 10.1016/j.ajpath.2011.10.033
   D'Lima DD, 2001, J BONE JOINT SURG AM, V83A, P19, DOI 10.2106/00004623-200100021-00004
   Dannappel M, 2014, NATURE, V513, P90, DOI 10.1038/nature13608
   Fardetti D.F., 2015, ITAL J ANAT EMBRYOL, V120, P145
   Franke TF, 2003, ONCOGENE, V22, P8983, DOI 10.1038/sj.onc.1207115
   Hashimoto S, 1998, P NATL ACAD SCI USA, V95, P3094, DOI 10.1073/pnas.95.6.3094
   Heinemeier KM, 2016, SCI TRANSL MED, V8, DOI 10.1126/scitranslmed.aad8335
   Hembree WC, 2007, J BONE JOINT SURG BR, V89B, P1388, DOI 10.1302/0301-620X.89B10.18907
   Heraud F, 2000, ANN RHEUM DIS, V59, P959, DOI 10.1136/ard.59.12.959
   Jeon OH, 2017, NAT MED, V23, P775, DOI 10.1038/nm.4324
   Kaczmarek A, 2013, IMMUNITY, V38, P209, DOI 10.1016/j.immuni.2013.02.003
   Kouri JB, 2000, J RHEUMATOL, V27, P1005
   Lee SW, 2015, OSTEOARTHR CARTILAGE, V23, P2269, DOI 10.1016/j.joca.2015.06.005
   Li CW, 2017, CELL DEATH DIS, V8, DOI 10.1038/cddis.2017.534
   Liang S, 2018, FRONT PHARMACOL, V9, DOI 10.3389/fphar.2018.01378
   LOTZ MK, 2010, ARTHRITIS RES THER, V12, DOI DOI 10.1186/AR3046
   Manning BD, 2007, CELL, V129, P1261, DOI 10.1016/j.cell.2007.06.009
   Matsuo M, 2001, ACTA MED OKAYAMA, V55, P333
   Millucci L, 2015, J CELL PHYSIOL, V230, P1148, DOI 10.1002/jcp.24850
   Olson S.A., 2015, POSTTRAUMATIC ARTHRI, V1
   Olson SA, 2014, J AM ACAD ORTHOP SUR, V22, P29, DOI 10.5435/JAAOS-22-01-29
   Pasparakis M, 2015, NATURE, V517, P311, DOI 10.1038/nature14191
   Punzi L, 2016, RMD OPEN, V2, DOI 10.1136/rmdopen-2016-000279
   Riegger J, 2019, CELL DEATH DIS, V10, DOI 10.1038/s41419-019-1930-5
   Roach HI, 2000, J BONE JOINT SURG BR, V82B, P601, DOI 10.1302/0301-620X.82B4.9846
   Roach HI, 2004, APOPTOSIS, V9, P265, DOI 10.1023/B:APPT.0000025803.17498.26
   Sauerschnig M, 2014, EUR J MED RES, V19, DOI 10.1186/s40001-014-0065-5
   Silke J, 2015, NAT IMMUNOL, V16, P689, DOI [10.1038/ni.3206, 10.1038/ni0815-889b]
   Stolberg-Stolberg J, 2018, OSTEOARTHR CARTILAGE, V26, pS70, DOI 10.1016/j.joca.2018.02.150
   Stolberg-Stolberg J, 2018, J BIONIC ENG, V15, P1057, DOI 10.1007/s42235-018-0093-x
   Stolberg-Stolberg JA, 2013, J ORTHOP RES, V31, P1283, DOI 10.1002/jor.22348
   Torzilli PA, 2006, BIOMECH MODEL MECHAN, V5, P123, DOI 10.1007/s10237-006-0030-5
   Weinlich R, 2017, NAT REV MOL CELL BIO, V18, P127, DOI 10.1038/nrm.2016.149
   Wojdasiewicz P, 2014, MEDIAT INFLAMM, V2014, DOI 10.1155/2014/561459
   Xia BQ, 2016, CELL RES, V26, P517, DOI 10.1038/cr.2016.26
   Yoon S, 2017, IMMUNITY, V47, P51, DOI 10.1016/j.immuni.2017.06.001
   Zhang C, 2017, OSTEOARTHR CARTILAGE, V25, P1324, DOI 10.1016/j.joca.2017.03.018
   Zhang MJ, 2016, J CLIN INVEST, V126, P2893, DOI 10.1172/JCI83676
   Zhang YY, 2018, CELL RES, V28, P9, DOI 10.1038/cr.2017.133
NR 47
TC 9
Z9 10
U1 2
U2 2
PU MDPI
PI BASEL
PA ST ALBAN-ANLAGE 66, CH-4052 BASEL, SWITZERLAND
EI 1422-0067
J9 INT J MOL SCI
JI Int. J. Mol. Sci.
PD JUN
PY 2020
VL 21
IS 12
AR 4204
DI 10.3390/ijms21124204
PG 14
WC Biochemistry & Molecular Biology; Chemistry, Multidisciplinary
WE Science Citation Index Expanded (SCI-EXPANDED)
SC Biochemistry & Molecular Biology; Chemistry
GA ML5JI
UT WOS:000549501900001
PM 32545631
OA Green Published, gold
DA 2022-04-27
ER

PT J
AU Shlomovitz, I
   Erlich, Z
   Arad, G
   Edry-Botzer, L
   Zargarian, S
   Cohen, H
   Manko, T
   Ofir-Birin, Y
   Cooks, T
   Regev-Rudzki, N
   Gerlic, M
AF Shlomovitz, Inbar
   Erlich, Ziv
   Arad, Gali
   Edry-Botzer, Liat
   Zargarian, Sefi
   Cohen, Hadar
   Manko, Tal
   Ofir-Birin, Yifat
   Cooks, Tomer
   Regev-Rudzki, Neta
   Gerlic, Motti
TI Proteomic analysis of necroptotic extracellular vesicles
SO CELL DEATH & DISEASE
LA English
DT Article
ID PLASMA-MEMBRANE; COMPUTATIONAL PLATFORM; IMMUNE-RESPONSES; CELL-DEATH;
   PROTEIN; MLKL; CASPASE-8; NECROSIS; RECEPTOR; TNF
AB Necroptosis is a regulated and inflammatory form of cell death. We, and others, have previously reported that necroptotic cells release extracellular vesicles (EVs). We have found that necroptotic EVs are loaded with proteins, including the phosphorylated form of the key necroptosis-executing factor, mixed lineage kinase domain-like kinase (MLKL). However, neither the exact protein composition, nor the impact, of necroptotic EVs have been delineated. To characterize their content, EVs from necroptotic and untreated U937 cells were isolated and analyzed by mass spectrometry-based proteomics. A total of 3337 proteins were identified, sharing a high degree of similarity with exosome proteome databases, and clearly distinguishing necroptotic and control EVs. A total of 352 proteins were significantly upregulated in the necroptotic EVs. Among these were MLKL and caspase-8, as validated by immunoblot. Components of the ESCRTIII machinery and inflammatory signaling were also upregulated in the necroptotic EVs, as well as currently unreported components of vesicle formation and transport, and necroptotic signaling pathways. Moreover, we found that necroptotic EVs can be phagocytosed by macrophages to modulate cytokine and chemokine secretion. Finally, we uncovered that necroptotic EVs contain tumor neoantigens, and are enriched with components of antigen processing and presentation. In summary, our study reveals a new layer of regulation during the early stage of necroptosis, mediated by the secretion of specific EVs that influences the microenvironment and may instigate innate and adaptive immune responses. This study sheds light on new potential players in necroptotic signaling and its related EVs, and uncovers the functional tasks accomplished by the cargo of these necroptotic EVs.
C1 [Shlomovitz, Inbar; Erlich, Ziv; Edry-Botzer, Liat; Zargarian, Sefi; Cohen, Hadar; Gerlic, Motti] Tel Aviv Univ, Sackler Sch Med, Dept Clin Microbiol & Immunol, Tel Aviv, Israel.
   [Arad, Gali] Tel Aviv Univ, Sackler Sch Med, Dept Human Mol Genet & Biochem, Tel Aviv, Israel.
   [Manko, Tal; Cooks, Tomer] Ben Gurion Univ Negev, Shraga Segal Dept Microbiol Immunol & Genet, Beer Sheva, Israel.
   [Ofir-Birin, Yifat; Regev-Rudzki, Neta] Weizmann Inst Sci, Dept Biomol Sci, Rehovot, Israel.
RP Gerlic, M (通讯作者)，Tel Aviv Univ, Sackler Sch Med, Dept Clin Microbiol & Immunol, Tel Aviv, Israel.
EM mgerlic@tauex.tau.ac.il
OI Arad, Gali/0000-0003-1415-5997
FU Recanati Foundation (TAU); Israel Science Foundation (ISF)Israel Science
   Foundation [1416/15, 818/18, 2235/16]; Alpha1 foundation [615533];
   U.S.-Israel Binational Science Foundation (BSF)US-Israel Binational
   Science Foundation [2017176]; Varda and Boaz Dotal Research Center in
   Hemato-Oncology; Enid Barden and Aaron J. Jade President's Development
   Chair for New Scientists in Memory of Cantor John Y. Jade
FX This work was performed in partial fulfilment of the requirements for a
   PhD degree (I.S., G.A., Z.E., S.Z. and H.C.), Sackler Faculty of
   Medicine, Tel Aviv University, Israel. We thank The Smoler Proteomics
   Center at the Technion for performing the mass spectrometry. We would
   also like to thank Dr. Mary Speir for editing this manuscript. This work
   was supported by the Recanati Foundation (TAU), received by M.G.; Israel
   Science Foundation (ISF) under Grants #1416/15 and 818/18, received by
   M.G.; Alpha1 foundation under Grant #615533, received by M.G.;
   U.S.-Israel Binational Science Foundation (BSF) under Grant #2017176,
   received by M.G.; Individual research grant from Varda and Boaz Dotal
   Research Center in Hemato-Oncology, received by M.G.; Israel Science
   Foundation (ISF) under Grant #2235/16, received by N.R.R., and Enid
   Barden and Aaron J. Jade President's Development Chair for New
   Scientists in Memory of Cantor John Y. Jade, received by N.R.R. The
   funders had no role in study design, data collection and analysis,
   decision to publish, or preparation of paper.
CR Aaes TL, 2020, J IMMUNOL, V204, P775, DOI 10.4049/jimmunol.1900072
   Aaes TL, 2016, CELL REP, V15, P274, DOI 10.1016/j.celrep.2016.03.037
   Cai HQ, 2007, DEV CELL, V12, P671, DOI 10.1016/j.devcel.2007.04.005
   Cho Y, 2009, CELL, V137, P1112, DOI 10.1016/j.cell.2009.05.037
   Cox J, 2014, MOL CELL PROTEOMICS, V13, P2513, DOI 10.1074/mcp.M113.031591
   Cox J, 2011, J PROTEOME RES, V10, P1794, DOI 10.1021/pr101065j
   Cox J, 2008, NAT BIOTECHNOL, V26, P1367, DOI 10.1038/nbt.1511
   Dickens LS, 2012, MOL CELL, V47, P291, DOI 10.1016/j.molcel.2012.05.004
   Dillon CP, 2014, CELL, V157, P1189, DOI 10.1016/j.cell.2014.04.018
   DiracSvejstrup AB, 1997, EMBO J, V16, P465, DOI 10.1093/emboj/16.3.465
   Dondelinger Y, 2014, CELL REP, V7, P971, DOI 10.1016/j.celrep.2014.04.026
   Doyle LM, 2019, CELLS-BASEL, V8, DOI 10.3390/cells8070727
   Edry-Botzer L, 2017, CELL STRESS, V1, P107, DOI 10.15698/cst2017.11.112
   Elias JE, 2007, NAT METHODS, V4, P207, DOI 10.1038/nmeth1019
   FADOK VA, 1992, J IMMUNOL, V148, P2207
   Fan WL, 2019, SCI SIGNAL, V12, DOI 10.1126/scisignal.aaw3423
   Fauster A, 2019, CELL DEATH DIFFER, V26, P1138, DOI 10.1038/s41418-018-0192-6
   Fu TM, 2016, MOL CELL, V64, P236, DOI 10.1016/j.molcel.2016.09.009
   Gong YN, 2017, CELL CYCLE, V16, P1748, DOI 10.1080/15384101.2017.1371889
   Gong YN, 2017, CELL, V169, P286, DOI 10.1016/j.cell.2017.03.020
   He SD, 2009, CELL, V137, P1100, DOI 10.1016/j.cell.2009.05.021
   Kaiser WJ, 2014, P NATL ACAD SCI USA, V111, P7753, DOI 10.1073/pnas.1401857111
   Kaiser WJ, 2011, NATURE, V471, P368, DOI 10.1038/nature09857
   Kalra H, 2012, PLOS BIOL, V10, DOI 10.1371/journal.pbio.1001450
   Kearney CJ, 2015, CELL DEATH DIFFER, V22, P1313, DOI 10.1038/cdd.2014.222
   Kreiter S, 2015, NATURE, V520, P692, DOI 10.1038/nature14426
   Lin SY, 2018, AUTOPHAGY, V14, P778, DOI 10.1080/15548627.2017.1386359
   Mei KR, 2018, CURR BIOL, V28, pR922, DOI 10.1016/j.cub.2018.06.042
   Micheau O, 2003, CELL, V114, P181, DOI 10.1016/S0092-8674(03)00521-X
   Morelli AE, 2004, BLOOD, V104, P3257, DOI 10.1182/blood-2004-03-0824
   Oberst A, 2011, NATURE, V471, P363, DOI 10.1038/nature09852
   PAN BT, 1985, J CELL BIOL, V101, P942, DOI 10.1083/jcb.101.3.942
   Rickard JA, 2014, CELL, V157, P1175, DOI 10.1016/j.cell.2014.04.019
   Ritchie ME, 2015, NUCLEIC ACIDS RES, V43, DOI 10.1093/nar/gkv007
   Robbins PD, 2014, NAT REV IMMUNOL, V14, P195, DOI 10.1038/nri3622
   Schleich K, 2012, MOL CELL, V47, P306, DOI 10.1016/j.molcel.2012.05.006
   Shlomovitz I, 2019, CELL COMMUN SIGNAL, V17, DOI 10.1186/s12964-019-0437-0
   Shlomovitz I, 2019, FEBS J, V286, P507, DOI 10.1111/febs.14738
   Shlomovitz I, 2017, IMMUNOL CELL BIOL, V95, P166, DOI 10.1038/icb.2016.124
   Silke J, 2015, NAT IMMUNOL, V16, P689, DOI [10.1038/ni.3206, 10.1038/ni0815-889b]
   Simpson RJ, 2012, J EXTRACELL VESICLES, V1, DOI 10.3402/jev.v1i0.18374
   Snyder AG, 2019, SCI IMMUNOL, V4, DOI 10.1126/sciimmunol.aaw2004
   Stuermer CAO, 2001, MOL BIOL CELL, V12, P3031, DOI 10.1091/mbc.12.10.3031
   Sun LM, 2012, CELL, V148, P213, DOI 10.1016/j.cell.2011.11.031
   Tanzer MC, 2020, CELL REP, V30, P1260, DOI 10.1016/j.celrep.2019.12.079
   Tricarico Christopher, 2017, Small GTPases, V8, P220, DOI 10.1080/21541248.2016.1215283
   Tyanova S, 2016, NAT PROTOC, V11, P2301, DOI 10.1038/nprot.2016.136
   Tyanova S, 2016, NAT METHODS, V13, P731, DOI [10.1038/NMETH.3901, 10.1038/nmeth.3901]
   Van Hoecke L, 2018, NAT COMMUN, V9, DOI 10.1038/s41467-018-05979-8
   van Niel G, 2018, NAT REV MOL CELL BIO, V19, P213, DOI 10.1038/nrm.2017.125
   Wei H, 2018, SCI REP-UK, V8, DOI 10.1038/s41598-018-28363-4
   Williams RL, 2007, NAT REV MOL CELL BIO, V8, P355, DOI 10.1038/nrm2162
   Wu N, 2020, CELL REP, V30, P1129, DOI 10.1016/j.celrep.2019.12.066
   Yanez-Mo M, 2015, J EXTRACELL VESICLES, V4, DOI 10.3402/jev.v4.27066
   Yoon S, 2017, IMMUNITY, V47, P51, DOI 10.1016/j.immuni.2017.06.001
   Zaman MMU, 2013, MOL CELL BIOL, V33, P4971, DOI 10.1128/MCB.00465-13
   Zargarian S, 2017, PLOS BIOL, V15, DOI 10.1371/journal.pbio.2002711
NR 57
TC 2
Z9 2
U1 6
U2 6
PU SPRINGERNATURE
PI LONDON
PA CAMPUS, 4 CRINAN ST, LONDON, N1 9XW, ENGLAND
SN 2041-4889
J9 CELL DEATH DIS
JI Cell Death Dis.
PD NOV 8
PY 2021
VL 12
IS 11
AR 1059
DI 10.1038/s41419-021-04317-z
PG 13
WC Cell Biology
WE Science Citation Index Expanded (SCI-EXPANDED)
SC Cell Biology
GA WT4OS
UT WOS:000715845800003
PM 34750357
OA Green Submitted, gold, Green Published
DA 2022-04-27
ER

PT J
AU de Almagro, MC
   Goncharov, T
   Izrael-Tomasevic, A
   Duttler, S
   Kist, M
   Varfolomeev, E
   Wu, XM
   Lee, WP
   Murray, J
   Webster, JD
   Yu, KB
   Kirkpatrick, DS
   Newton, K
   Vucic, D
AF de Almagro, M. Cristina
   Goncharov, Tatiana
   Izrael-Tomasevic, Anita
   Duttler, Stefanie
   Kist, Matthias
   Varfolomeev, Eugene
   Wu, Xiumin
   Lee, Wyne P.
   Murray, Jeremy
   Webster, Joshua D.
   Yu, Kebing
   Kirkpatrick, Donald S.
   Newton, Kim
   Vucic, Domagoj
TI Coordinated ubiquitination and phosphorylation of RIP1 regulates
   necroptotic cell death
SO CELL DEATH AND DIFFERENTIATION
LA English
DT Article
ID NF-KAPPA-B; MIXED LINEAGE KINASE; MEDIATES NECROPTOSIS; DOMAIN-LIKE;
   TNF-ALPHA; ACTIVATION; NECROSIS; APOPTOSIS; INFLAMMATION; C-IAP1
AB Proper regulation of cell death signaling is crucial for the maintenance of homeostasis and prevention of disease. A caspase-independent regulated form of cell death called necroptosis is rapidly emerging as an important mediator of a number of human pathologies including inflammatory bowel disease and ischemia-reperfusion organ injury. Activation of necroptotic signaling through TNF signaling or organ injury leads to the activation of kinases receptor-interacting protein kinases 1 and 3 (RIP1 and RIP3) and culminates in inflammatory cell death. We found that, in addition to phosphorylation, necroptotic cell death is regulated by ubiquitination of RIP1 in the necrosome. Necroptotic RIP1 ubiquitination requires RIP1 kinase activity, but not necroptotic mediators RIP3 and MLKL (mixed lineage kinase-like). Using immunoaffinity enrichment and mass spectrometry, we profiled numerous ubiquitination events on RIP1 that are triggered during necroptotic signaling. Mutation of a necroptosis-related ubiquitination site on RIP1 reduced necroptotic cell death and RIP1 ubiquitination and phosphorylation, and disrupted the assembly of RIP1 and RIP3 in the necrosome, suggesting that necroptotic RIP1 ubiquitination is important for maintaining RIP1 kinase activity in the necrosome complex. We also observed RIP1 ubiquitination in injured kidneys consistent with a physiological role of RIP1 ubiquitination in ischemia-reperfusion disease. Taken together, these data reveal that coordinated and interdependent RIP1 phosphorylation and ubiquitination within the necroptotic complex regulate necroptotic signaling and cell death.
C1 [de Almagro, M. Cristina; Goncharov, Tatiana; Duttler, Stefanie; Kist, Matthias; Varfolomeev, Eugene; Vucic, Domagoj] Genentech Inc, Dept Early Discovery Biochem, 1 DNA Way, San Francisco, CA 94080 USA.
   [Izrael-Tomasevic, Anita; Yu, Kebing; Kirkpatrick, Donald S.] Genentech Inc, Dept Prot Chem, 1 DNA Way, San Francisco, CA 94080 USA.
   [Wu, Xiumin; Lee, Wyne P.] Genentech Inc, Dept Translat Immunol, 1 DNA Way, San Francisco, CA 94080 USA.
   [Murray, Jeremy] Genentech Inc, Dept Biol Struct, 1 DNA Way, San Francisco, CA 94080 USA.
   [Webster, Joshua D.] Genentech Inc, Dept Pathol, 1 DNA Way, San Francisco, CA 94080 USA.
   [Newton, Kim] Genentech Inc, Dept Physiol Chem, 1 DNA Way, San Francisco, CA 94080 USA.
   [de Almagro, M. Cristina] Labs Ordesa SL, Parc Cient Barcelona, Barcelona, Spain.
RP Vucic, D (通讯作者)，Genentech Inc, Early Discovery Biochem, 1 DNA Way, San Francisco, CA 94080 USA.
EM domagoj@gene.com
OI Kirkpatrick, Donald/0000-0003-3091-2804
CR Anania VG, 2014, MOL CELL PROTEOMICS, V13, P145, DOI 10.1074/mcp.M113.031062
   Bakalarski CE, 2008, J PROTEOME RES, V7, P4756, DOI 10.1021/pr800333e
   Beausoleil SA, 2006, NAT BIOTECHNOL, V24, P1285, DOI 10.1038/nbt1240
   Cho Y, 2009, CELL, V137, P1112, DOI 10.1016/j.cell.2009.05.037
   de Almagro MC, 2015, CELL DEATH DIS, V6, DOI 10.1038/cddis.2015.158
   Dondelinger Y, 2016, CELL MOL LIFE SCI, V73, P2165, DOI 10.1007/s00018-016-2191-4
   Dondelinger Y, 2014, CELL REP, V7, P971, DOI 10.1016/j.celrep.2014.04.026
   Dynek JN, 2010, EMBO J, V29, P4198, DOI 10.1038/emboj.2010.300
   Gerlach B, 2011, NATURE, V471, P591, DOI 10.1038/nature09816
   Goncharov T, 2013, EMBO J, V32, P1103, DOI 10.1038/emboj.2013.62
   Haas TL, 2009, MOL CELL, V36, P831, DOI 10.1016/j.molcel.2009.10.013
   He SD, 2009, CELL, V137, P1100, DOI 10.1016/j.cell.2009.05.021
   Hershko A, 1998, ANNU REV BIOCHEM, V67, P425, DOI 10.1146/annurev.biochem.67.1.425
   Ikeda F, 2008, EMBO REP, V9, P536, DOI 10.1038/embor.2008.93
   Kaiser WJ, 2014, P NATL ACAD SCI USA, V111, P7753, DOI 10.1073/pnas.1401857111
   Kirkpatrick DS, 2013, P NATL ACAD SCI USA, V110, P19426, DOI 10.1073/pnas.1309473110
   Lawlor KE, 2015, NAT COMMUN, V6, DOI 10.1038/ncomms7282
   Linkermann A, 2014, NAT REV IMMUNOL, V14, P759, DOI 10.1038/nri3743
   Linkermann A, 2014, NEW ENGL J MED, V370, P455, DOI 10.1056/NEJMra1310050
   Linkermann A, 2012, KIDNEY INT, V81, P751, DOI 10.1038/ki.2011.450
   Mandal P, 2014, MOL CELL, V56, P481, DOI 10.1016/j.molcel.2014.10.021
   Mocarski ES, 2012, NAT REV IMMUNOL, V12, P79, DOI 10.1038/nri3131
   Moriwaki K, 2016, J BIOL CHEM, V291, P5948, DOI 10.1074/jbc.M115.700997
   Murphy JM, 2013, IMMUNITY, V39, P443, DOI 10.1016/j.immuni.2013.06.018
   Newton K, 2016, CELL DEATH DIFFER, V23, P1565, DOI 10.1038/cdd.2016.46
   Newton K, 2015, TRENDS CELL BIOL, V25, P347, DOI 10.1016/j.tcb.2015.01.001
   Newton K, 2014, SCIENCE, V343, P1357, DOI 10.1126/science.1249361
   Oberst A, 2016, FEBS J, V283, P2616, DOI 10.1111/febs.13520
   Peltzer N, 2016, TRENDS CELL BIOL, V26, P445, DOI 10.1016/j.tcb.2016.01.006
   Popovic D, 2014, NAT MED, V20, P1242, DOI 10.1038/nm.3739
   Rappsilber J, 2003, ANAL CHEM, V75, P663, DOI 10.1021/ac026117i
   Salvesen GS, 2004, ONCOGENE, V23, P2774, DOI 10.1038/sj.onc.1207522
   Silke J, 2010, CELL DEATH DIFFER, V17, P35, DOI 10.1038/cdd.2009.114
   Silke J, 2014, METHOD ENZYMOL, V545, P35, DOI 10.1016/B978-0-12-801430-1.00002-0
   STELLER H, 1995, SCIENCE, V267, P1445, DOI 10.1126/science.7878463
   Sun LM, 2012, CELL, V148, P213, DOI 10.1016/j.cell.2011.11.031
   Takahashi N, 2012, CELL DEATH DIS, V3, DOI 10.1038/cddis.2012.176
   Tokunaga F, 2013, J BIOCHEM, V154, P313, DOI 10.1093/jb/mvt079
   Vanden Berghe T, 2014, NAT REV MOL CELL BIO, V15, P134, DOI 10.1038/nrm3737
   Varfolomeev E, 2008, J BIOL CHEM, V283, P24295, DOI 10.1074/jbc.C800128200
   Varfolomeev E, 2007, CELL, V131, P669, DOI 10.1016/j.cell.2007.10.030
   Varfolomeev E, 2015, BIOCHEM J, V466, P45, DOI 10.1042/BJ20141195
   Varfolomeev E, 2012, SCI SIGNAL, V5, DOI 10.1126/scisignal.2001878
   Vucic D, 2011, NAT REV MOL CELL BIO, V12, P439, DOI 10.1038/nrm3143
   Yu KB, 2015, J MOL BIOL, V427, P2121, DOI 10.1016/j.jmb.2015.03.018
   Zhao J, 2012, P NATL ACAD SCI USA, V109, P5322, DOI 10.1073/pnas.1200012109
NR 46
TC 61
Z9 61
U1 2
U2 9
PU NATURE PUBLISHING GROUP
PI LONDON
PA MACMILLAN BUILDING, 4 CRINAN ST, LONDON N1 9XW, ENGLAND
SN 1350-9047
EI 1476-5403
J9 CELL DEATH DIFFER
JI Cell Death Differ.
PD JAN
PY 2017
VL 24
IS 1
BP 26
EP 37
DI 10.1038/cdd.2016.78
PG 12
WC Biochemistry & Molecular Biology; Cell Biology
WE Science Citation Index Expanded (SCI-EXPANDED)
SC Biochemistry & Molecular Biology; Cell Biology
GA EN1RM
UT WOS:000395787600006
PM 27518435
OA hybrid, Green Published
DA 2022-04-27
ER

PT J
AU Stutz, MD
   Ojaimi, S
   Allison, C
   Preston, S
   Arandjelovic, P
   Hildebrand, JM
   Sandow, JJ
   Webb, AI
   Silke, J
   Alexander, WS
   Pellegrini, M
AF Stutz, Michael D.
   Ojaimi, Samar
   Allison, Cody
   Preston, Simon
   Arandjelovic, Philip
   Hildebrand, Joanne M.
   Sandow, Jarrod J.
   Webb, Andrew I.
   Silke, John
   Alexander, Warren S.
   Pellegrini, Marc
TI Necroptotic signaling is primed in Mycobacterium tuberculosis-infected
   macrophages, but its pathophysiological consequence in disease is
   restricted
SO CELL DEATH AND DIFFERENTIATION
LA English
DT Article
ID MIXED LINEAGE KINASE; DOMAIN-LIKE PROTEIN; PROGRAMMED NECROSIS; HOST
   MACROPHAGES; IN-VIVO; APOPTOSIS; ALPHA; RIP3; IDENTIFICATION; DOWNSTREAM
AB Mixed lineage kinase domain-like (MLKL)-dependent necroptosis is thought to be implicated in the death of mycobacteria-infected macrophages, reportedly allowing escape and dissemination of the microorganism. Given the consequent interest in developing inhibitors of necroptosis to treat Mycobacterium tuberculosis (Mtb) infection, we used human pharmacologic and murine genetic models to definitively establish the pathophysiological role of necroptosis in Mtb infection. We observed that Mtb infection of macrophages remodeled the intracellular signaling landscape by upregulating MLKL, TNFR1, and ZBP1, whilst downregulating cIAP1, thereby establishing a strong pro-necroptotic milieu. However, blocking necroptosis either by deleting Mlkl or inhibiting RIPK1 had no effect on the survival of infected human or murine macrophages. Consistent with this, MLKL-deficiency or treatment of humanized mice with the RIPK1 inhibitor Nec-1s did not impact on disease outcomes in vivo, with mice displaying lung histopathology and bacterial burdens indistinguishable from controls. Therefore, although the necroptotic pathway is primed by Mtb infection, macrophage necroptosis is ultimately restricted to mitigate disease pathogenesis. We identified cFLIP upregulation that may promote caspase 8-mediated degradation of CYLD, and other necrosome components, as a possible mechanism abrogating Mtb's capacity to coopt necroptotic signaling. Variability in the capacity of these mechanisms to interfere with necroptosis may influence disease severity and could explain the heterogeneity of Mtb infection and disease.
C1 [Stutz, Michael D.; Ojaimi, Samar; Allison, Cody; Preston, Simon; Arandjelovic, Philip; Pellegrini, Marc] Walter & Eliza Hall Inst Med Res, Div Infect & Immun, Parkville, Vic 3052, Australia.
   [Stutz, Michael D.; Ojaimi, Samar; Allison, Cody; Preston, Simon; Arandjelovic, Philip; Hildebrand, Joanne M.; Sandow, Jarrod J.; Webb, Andrew I.; Silke, John; Alexander, Warren S.; Pellegrini, Marc] Univ Melbourne, Dept Med Biol, Parkville, Vic 3010, Australia.
   [Hildebrand, Joanne M.; Silke, John] Walter & Eliza Hall Inst Med Res, Div Cell Signalling & Cell Death, Parkville, Vic 3052, Australia.
   [Sandow, Jarrod J.; Webb, Andrew I.] Walter & Eliza Hall Inst Med Res, Div Syst Biol & Personalised Med, Parkville, Vic 3052, Australia.
   [Alexander, Warren S.] Walter & Eliza Hall Inst Med Res, Div Canc & Haematol, Parkville, Vic 3052, Australia.
RP Pellegrini, M (通讯作者)，Walter & Eliza Hall Inst Med Res, Div Infect & Immun, Parkville, Vic 3052, Australia.; Pellegrini, M (通讯作者)，Univ Melbourne, Dept Med Biol, Parkville, Vic 3010, Australia.
EM pellegrini@wehi.edu.au
RI Silke, John/B-7622-2008
OI Pellegrini, Marc/0000-0003-3627-3126; Stutz,
   Michael/0000-0002-9298-1728; Preston, Simon/0000-0001-8969-8297
FU National Health and Medical Research Council AustraliaNational Health
   and Medical Research Council (NHMRC) of Australia [1006592, 1045549,
   1065626, 1039014, 1056282, 1016647, 1058344, 1057905, 1058190]; Sylvia &
   Charles Viertel Senior Medical Research Fellowship; Victorian State
   Government Operational Infrastructure Support; Independent Research
   Institutes Infrastructure Support Scheme of the Australian Government
   National Health and Medical Research CouncilNational Health and Medical
   Research Council (NHMRC) of Australia
FX We thank James Vince, James Murphy and Najoua Lalaoui for discussions,
   Lachlan Whitehead and the Centre for Dynamic Imaging for assistance with
   image analysis, Benjamin Kile for supplying Ifnar1<SUP>-/-</SUP> mice,
   the Australian Red Cross Blood Service for supplying buffy packs and
   Liana Mackiewicz for technical support. This work was supported by
   National Health and Medical Research Council Australia (Grants 1006592,
   1045549 and 1065626 to MP, 1039014 to SP, 1056282 to SO, 1016647 and
   1058344 to WSA, and 1057905 and 1058190 to JS), The Sylvia & Charles
   Viertel Senior Medical Research Fellowship (M. P.), the Victorian State
   Government Operational Infrastructure Support and the Independent
   Research Institutes Infrastructure Support Scheme of the Australian
   Government National Health and Medical Research Council. The Walter and
   Eliza Hall Institute of Medical Research have a research license
   agreement with TetraLogic Pharmaceuticals (Malvern, PA, USA), the
   manufactures of the cIAP antagonist birinapant. MP and JS provided
   consultative advice to, and were on the scientific advisory board of,
   TetraLogic Pharmaceuticals.
CR Aguilo JI, 2013, CELL MICROBIOL, V15, P1994, DOI 10.1111/cmi.12169
   Aguilo N, 2014, CELL DEATH DIS, V5, DOI 10.1038/cddis.2014.313
   Aporta A, 2012, PLOS ONE, V7, DOI 10.1371/journal.pone.0045213
   Balcewicz-Sablinska MK, 1998, J IMMUNOL, V161, P2636
   Behar SM, 2011, MUCOSAL IMMUNOL, V4, P279, DOI 10.1038/mi.2011.3
   Bonnet MC, 2011, IMMUNITY, V35, P572, DOI 10.1016/j.immuni.2011.08.014
   Chen X, 2014, CELL RES, V24, P105, DOI 10.1038/cr.2013.171
   Danelishvili L, 2010, PLOS ONE, V5, DOI 10.1371/journal.pone.0010474
   Davis JM, 2009, CELL, V136, P37, DOI 10.1016/j.cell.2008.11.014
   Degterev A, 2008, NAT CHEM BIOL, V4, P313, DOI 10.1038/nchembio.83
   Derrick SC, 2007, CELL MICROBIOL, V9, P1547, DOI 10.1111/j.1462-5822.2007.00892.x
   Dhiman R, 2007, BBA-GEN SUBJECTS, V1770, P649, DOI 10.1016/j.bbagen.2006.11.016
   Ebert G, 2015, P NATL ACAD SCI USA, V112, P5797, DOI 10.1073/pnas.1502390112
   Feng SS, 2007, CELL SIGNAL, V19, P2056, DOI 10.1016/j.cellsig.2007.05.016
   FLYNN JL, 1995, IMMUNITY, V2, P561, DOI 10.1016/1074-7613(95)90001-2
   Gan HX, 2008, NAT IMMUNOL, V9, P1189, DOI 10.1038/ni.1654
   Guo HY, 2015, CELL HOST MICROBE, V17, P243, DOI 10.1016/j.chom.2015.01.003
   He SD, 2011, P NATL ACAD SCI USA, V108, P20054, DOI 10.1073/pnas.1116302108
   Heuts F, 2013, P NATL ACAD SCI USA, V110, P6482, DOI 10.1073/pnas.1219985110
   Hildebrand JM, 2014, P NATL ACAD SCI USA, V111, P15072, DOI 10.1073/pnas.1408987111
   Hinchey J, 2007, J CLIN INVEST, V117, P2279, DOI 10.1172/JCI31947
   Huang D, 2016, MOL CELL BIOL, V37
   Huang ZT, 2016, BBA-MOL BASIS DIS, V1862, P850, DOI 10.1016/j.bbadis.2016.01.014
   Hughes MA, 2016, MOL CELL, V61, P834, DOI 10.1016/j.molcel.2016.02.023
   HWANG SY, 1995, P NATL ACAD SCI USA, V92, P11284, DOI 10.1073/pnas.92.24.11284
   Keane J, 1997, INFECT IMMUN, V65, P298, DOI 10.1128/IAI.65.1.298-304.1997
   Keane J, 2000, J IMMUNOL, V164, P2016, DOI 10.4049/jimmunol.164.4.2016
   Keane J, 2001, NEW ENGL J MED, V345, P1098, DOI 10.1056/NEJMoa011110
   Kitur K, 2016, CELL REP, V16, P2219, DOI 10.1016/j.celrep.2016.07.039
   Lee J, 2006, J IMMUNOL, V176, P4267, DOI 10.4049/jimmunol.176.7.4267
   Legarda D, 2016, CELL REP, V15, P2449, DOI 10.1016/j.celrep.2016.05.032
   Li S, 2013, NATURE, V501, P242, DOI 10.1038/nature12436
   Lin Y, 1999, GENE DEV, V13, P2514, DOI 10.1101/gad.13.19.2514
   Ma WB, 2016, FRONT IMMUNOL, V7, DOI 10.3389/fimmu.2016.00496
   MacMicking JD, 1997, P NATL ACAD SCI USA, V94, P5243, DOI 10.1073/pnas.94.10.5243
   Meena LS, 2010, FEBS J, V277, P2416, DOI 10.1111/j.1742-4658.2010.07666.x
   Moquin DM, 2013, PLOS ONE, V8, DOI 10.1371/journal.pone.0076841
   Murphy JM, 2014, EMBO REP, V15, P155, DOI 10.1002/embr.201337970
   Murphy JM, 2013, IMMUNITY, V39, P443, DOI 10.1016/j.immuni.2013.06.018
   O'Donnell MA, 2011, NAT CELL BIOL, V13, P1437, DOI 10.1038/ncb2362
   Oberst A, 2011, NATURE, V471, P363, DOI 10.1038/nature09852
   Oddo M, 1998, J IMMUNOL, V160, P5448
   Omoto S, 2015, J BIOL CHEM, V290, P11635, DOI 10.1074/jbc.M115.646042
   Park JS, 2006, J LEUKOCYTE BIOL, V79, P80, DOI 10.1189/jlb.0505250
   Periasamy S, 2016, PLOS PATHOG, V12, DOI 10.1371/journal.ppat.1006059
   Poirier V, 2014, J BIOL CHEM, V289, P29376, DOI 10.1074/jbc.M114.582502
   Riendeau CJ, 2003, INFECT IMMUN, V71, P254, DOI 10.1128/IAI.71.1.254-259.2003
   Roca FJ, 2013, CELL, V153, P521, DOI 10.1016/j.cell.2013.03.022
   Sly LM, 2003, J IMMUNOL, V170, P430, DOI 10.4049/jimmunol.170.1.430
   Sun LM, 2012, CELL, V148, P213, DOI 10.1016/j.cell.2011.11.031
   Takahashi N, 2012, CELL DEATH DIS, V3, DOI 10.1038/cddis.2012.176
   Tobin DM, 2012, CELL, V148, P434, DOI 10.1016/j.cell.2011.12.023
   Tsuchiya Y, 2015, INT J MOL SCI, V16, P30321, DOI 10.3390/ijms161226232
   Upton JW, 2012, CELL HOST MICROBE, V11, P290, DOI [10.1016/j.chom.2012.01.016, 10.1016/j.chom.2019.09.004]
   Velmurugan K, 2007, PLOS PATHOG, V3, P972, DOI 10.1371/journal.ppat.0030110
   Wang HY, 2014, MOL CELL, V54, P133, DOI 10.1016/j.molcel.2014.03.003
   Wang QW, 2017, SCI REP-UK, V7, DOI 10.1038/srep42159
   Witt A, 2017, CELL DEATH DIFFER, V24, P1160, DOI 10.1038/cdd.2017.33
   Zhao J, 2012, P NATL ACAD SCI USA, V109, P5322, DOI 10.1073/pnas.1200012109
   Zhao X, 2017, MUCOSAL IMMUNOL, V8, P668
NR 60
TC 35
Z9 35
U1 2
U2 5
PU NATURE PUBLISHING GROUP
PI LONDON
PA MACMILLAN BUILDING, 4 CRINAN ST, LONDON N1 9XW, ENGLAND
SN 1350-9047
EI 1476-5403
J9 CELL DEATH DIFFER
JI Cell Death Differ.
PD MAY
PY 2018
VL 25
IS 5
BP 951
EP 965
DI 10.1038/s41418-017-0031-1
PG 15
WC Biochemistry & Molecular Biology; Cell Biology
WE Science Citation Index Expanded (SCI-EXPANDED)
SC Biochemistry & Molecular Biology; Cell Biology
GA GF2LG
UT WOS:000431770600011
PM 29229989
OA Green Published, hybrid
DA 2022-04-27
ER

PT J
AU Zhou, SA
   Zhang, W
   Cai, GH
   Ding, YZ
   Wei, CX
   Li, S
   Yang, Y
   Qin, J
   Liu, D
   Zhang, H
   Shao, XX
   Wang, JH
   Wang, HY
   Yang, WJ
   Wang, HT
   Chen, S
   Hu, P
   Sun, LM
AF Zhou, Shen'ao
   Zhang, Wei
   Cai, Gaihong
   Ding, Yingzhe
   Wei, Caixia
   Li, Sheng
   Yang, Yu
   Qin, Jie
   Liu, Dan
   Zhang, Hao
   Shao, Xiexiang
   Wang, Jianhua
   Wang, Hongye
   Yang, Wenjun
   Wang, Huating
   Chen, She
   Hu, Ping
   Sun, Liming
TI Myofiber necroptosis promotes muscle stem cell proliferation via
   releasing Tenascin-C during regeneration
SO CELL RESEARCH
LA English
DT Article
ID MIXED LINEAGE KINASE; DOMAIN-LIKE PROTEIN; SATELLITE CELLS;
   TUMOR-NECROSIS; MLKL; INFLAMMATION; ACTIVATION; DEATH; RIP3;
   PHOSPHORYLATION
AB Necroptosis, a form of programmed cell death, is characterized by the loss of membrane integrity and release of intracellular contents, the execution of which depends on the membrane-disrupting activity of the Mixed Lineage Kinase Domain-Like protein (MLKL) upon its phosphorylation. Here we found myofibers committed MLKL-dependent necroptosis after muscle injury. Either pharmacological inhibition of the necroptosis upstream kinase Receptor Interacting Protein Kinases 1 (RIPK1) or genetic ablation of MLKL expression in myofibers led to significant muscle regeneration defects. By releasing factors into the muscle stem cell (MuSC) microenvironment, necroptotic myofibers facilitated muscle regeneration. Tenascin-C (TNC), released by necroptotic myofibers, was found to be critical for MuSC proliferation. The temporary expression of TNC in myofibers is tightly controlled by necroptosis; the extracellular release of TNC depends on necroptotic membrane rupture. TNC directly activated EGF receptor (EGFR) signaling pathway in MuSCs through its N-terminus assembly domain together with the EGF-like domain. These findings indicate that necroptosis plays a key role in promoting MuSC proliferation to facilitate muscle regeneration.
C1 [Zhou, Shen'ao; Zhang, Wei; Wei, Caixia; Li, Sheng; Yang, Yu; Qin, Jie; Liu, Dan; Wang, Hongye; Yang, Wenjun; Hu, Ping; Sun, Liming] Chinese Acad Sci, Shanghai Inst Biochem & Cell Biol, CAS Ctr Excellence Mol Cell Sci, State Key Lab Cell Biol,Univ Chinese Acad Sci, Shanghai 200031, Peoples R China.
   [Zhou, Shen'ao; Zhang, Wei; Yang, Yu; Hu, Ping; Sun, Liming] Univ Chinese Acad Sci, Beijing 100049, Peoples R China.
   [Cai, Gaihong; Chen, She] Natl Inst Biol Sci, 7 Sci Pk Rd,Zhongguancun Life Sci Pk, Beijing 102206, Peoples R China.
   [Ding, Yingzhe; Wang, Huating] Chinese Univ Hong Kong, Li Ka Shing Inst Hlth Sci, Prince Wales Hosp, Hong Kong 999077, Peoples R China.
   [Ding, Yingzhe] Chinese Univ Hong Kong, Prince Wales Hosp, Dept Chem Pathol, Hong Kong 999077, Peoples R China.
   [Zhang, Hao] Shanghai Univ Tradit Chinese Med, Shuguang Hosp, Shanghai 201203, Peoples R China.
   [Shao, Xiexiang; Wang, Jianhua] Shanghai Jiao Tong Univ, Dept Orthoped Surg, Xin Hua Hosp, Sch Med, Shanghai 200092, Peoples R China.
   [Wang, Huating] Chinese Univ Hong Kong, Prince Wales Hosp, Dept Orthopaed & Traumatol, Hong Kong 999077, Peoples R China.
   [Chen, She] Tsinghua Univ, Tsinghua Inst Multidisciplinary Biomed Res, Beijing 102206, Peoples R China.
   [Hu, Ping; Sun, Liming] Chinese Acad Sci, Inst Stem Cell & Regenerat, Beijing 100101, Peoples R China.
   [Hu, Ping] Guangzhou Regenerat Med & Hlth Guangdong Lab, Bioland Lab, Guangzhou 510005, Guangdong, Peoples R China.
   [Hu, Ping] Shanghai Inst Biochem & Cell Biol, Biores Innovat Ctr, Suzhou 215121, Jiangsu, Peoples R China.
   [Hu, Ping] Shanghai Inst Stem Cell Res & Clin Translat, Shanghai 200120, Peoples R China.
RP Hu, P; Sun, LM (通讯作者)，Chinese Acad Sci, Shanghai Inst Biochem & Cell Biol, CAS Ctr Excellence Mol Cell Sci, State Key Lab Cell Biol,Univ Chinese Acad Sci, Shanghai 200031, Peoples R China.; Hu, P; Sun, LM (通讯作者)，Univ Chinese Acad Sci, Beijing 100049, Peoples R China.; Hu, P; Sun, LM (通讯作者)，Chinese Acad Sci, Inst Stem Cell & Regenerat, Beijing 100101, Peoples R China.; Hu, P (通讯作者)，Guangzhou Regenerat Med & Hlth Guangdong Lab, Bioland Lab, Guangzhou 510005, Guangdong, Peoples R China.; Hu, P (通讯作者)，Shanghai Inst Biochem & Cell Biol, Biores Innovat Ctr, Suzhou 215121, Jiangsu, Peoples R China.; Hu, P (通讯作者)，Shanghai Inst Stem Cell Res & Clin Translat, Shanghai 200120, Peoples R China.
EM hup@sibcb.ac.cn; liming.sun@sibcb.ac.cn
FU Strategic Priority Research Program of the Chinese Academy of
   ScienceChinese Academy of Sciences [XDA16020400]; NSFCNational Natural
   Science Foundation of China (NSFC) [31622035]; Ministry of Science and
   Technology of ChinaMinistry of Science and Technology, China
   [2017YFA002700]; National Natural Science Foundation of ChinaNational
   Natural Science Foundation of China (NSFC) [31622035, 91649104,
   31671536, 31871304]; National Basic Research Program of China 973
   ProgramNational Basic Research Program of China [2015CB943400];
   CAS-Youth Innovation Program Association [2016246]; Space Medical
   Experiment Project of China Manned Space Program [HYZHXM01017]; Science
   and Technology of Commission of Shanghai Municipal [17JC1400901,
   18ZR1446300]; Peak Disciplines (Type IV) of Institution of High Learning
   in Shanghai
FX The pLVX lentivirus system was kindly provided by Dr. Daming Gao at
   SIBCB. MigR1 and pCL-10A1 retrovirus packaging system was provided by
   Dr. Ju Qiu at SINH. LentiCRISPRv2 system was gift from Dr. Jianfeng Chen
   at SIBCB. pGEX-6p-1 plasmid was gift from Xiaodong Wang (NIBS). We thank
   Lijian Hui at SIBCB for Rag2<SUP>-/-</SUP>; Il2rg<SUP>-/-</SUP> mice,
   and Dr. Yi Arial Zeng for R26<SUP>mT/mG</SUP> mice. We thank Drs.
   Xiaodong Wang and Gaoxiang Ge for helpful discussions, the National
   Center for Protein Science Shanghai for helps on FACS sorting, cell
   biology facility of SIBCB for helps on imaging and FACS analysis. We
   thank Dr. Yong Zhang at Chinese Academy of Medical Sciences and School
   of Basic Medicine, and Dr. Dahai Zhu at Chinese Academy of Medical
   Sciences and School of Basic Medicine/Guangzhou Regenerative Medicine
   and Health, Guangdong Laboratory for providing the Myf5-Cre:
   R26<SUP>mT/mG</SUP> mice and other generous helps during revision of
   this paper. This work was supported by the Strategic Priority Research
   Program of the Chinese Academy of Science (XDA16020400 to P.H. and
   L.S.), the NSFC grant (31622035 to L.S.), Ministry of Science and
   Technology of China (2017YFA002700 to P.H.), the National Natural
   Science Foundation of China (31622035 to L.S., 91649104 to P.H.,
   31671536 to P.H., and 31871304 to H.W.) and the National Basic Research
   Program of China 973 Program (2015CB943400 to L.S.), CAS-Youth
   Innovation Program Association (2016246 to W.Y.), Space Medical
   Experiment Project of China Manned Space Program (HYZHXM01017 to P.H.),
   Science and Technology of Commission of Shanghai Municipal (17JC1400901
   to P.H., 18ZR1446300 to W.Y.), and Peak Disciplines (Type IV) of
   Institution of High Learning in Shanghai (to P.H.).
CR Asfour HA, 2018, EXP BIOL MED, V243, P118, DOI 10.1177/1535370217749494
   Asparuhova MB, 2011, FASEB J, V25, P3477, DOI 10.1096/fj.11-187310
   Aurora AB, 2014, CELL STEM CELL, V15, P15, DOI 10.1016/j.stem.2014.06.009
   Baghdadi MB, 2018, DEV BIOL, V433, P200, DOI 10.1016/j.ydbio.2017.07.026
   Belizario JE, 2016, SPRINGERPLUS, V5, DOI 10.1186/s40064-016-2197-2
   Burzyn D, 2013, CELL, V155, P1282, DOI 10.1016/j.cell.2013.10.054
   Cai ZY, 2014, NAT CELL BIOL, V16, P55, DOI 10.1038/ncb2883
   Charge SBP, 2004, PHYSIOL REV, V84, P209, DOI 10.1152/physrev.00019.2003
   Chen X, 2014, CELL RES, V24, P105, DOI 10.1038/cr.2013.171
   Chiquet-Ehrismann R, 2003, J PATHOL, V200, P488, DOI 10.1002/path.1415
   Chiquet-Ehrismann R, 2014, MATRIX BIOL, V37, P112, DOI 10.1016/j.matbio.2014.01.007
   Cho Y, 2009, CELL, V137, P1112, DOI 10.1016/j.cell.2009.05.037
   Degterev A, 2008, NAT CHEM BIOL, V4, P313, DOI 10.1038/nchembio.83
   Doles JD, 2014, NAT MED, V20, P1094, DOI 10.1038/nm.3720
   Dondelinger Y, 2014, CELL REP, V7, P971, DOI 10.1016/j.celrep.2014.04.026
   Feng X, 2019, EMBO J, V38, DOI 10.15252/embj.2018101051
   Fluck M, 2008, P NATL ACAD SCI USA, V105, P13662, DOI 10.1073/pnas.0805365105
   Forcina L, 2019, CURR GENOMICS, V20, P24, DOI 10.2174/1389202920666190116094736
   Fu X, 2015, CELL RES, V25, P655, DOI 10.1038/cr.2015.58
   Fu X, 2015, CELL MOL LIFE SCI, V72, P1663, DOI 10.1007/s00018-014-1819-5
   GHERZI R, 1995, J BIOL CHEM, V270, P3429, DOI 10.1074/jbc.270.7.3429
   Giblin SP, 2015, CELL ADHES MIGR, V9, P48, DOI 10.4161/19336918.2014.987587
   Golding JP, 2007, EXP CELL RES, V313, P341, DOI 10.1016/j.yexcr.2006.10.019
   Grodzki AC, 2010, METHODS MOL BIOL, V588, P15, DOI 10.1007/978-1-59745-324-0_3
   Guardiola O, 2017, JOVE-J VIS EXP, DOI 10.3791/54515
   Gunther C, 2016, J CLIN INVEST, V126, P4346, DOI 10.1172/JCI87545
   GUTIERREZ JM, 1984, REV BIOL TROP, V32, P213
   Hardy D, 2016, PLOS ONE, V11, DOI 10.1371/journal.pone.0147198
   He SD, 2018, NAT IMMUNOL, V19, P912, DOI 10.1038/s41590-018-0188-x
   He SD, 2009, CELL, V137, P1100, DOI 10.1016/j.cell.2009.05.021
   Hernandez-Hernandez M, 2017, SEMIN CELL DEV BIOL, V72, P10, DOI 10.1016/j.semcdb.2017.11.010
   Hildebrand JM, 2014, P NATL ACAD SCI USA, V111, P15072, DOI 10.1073/pnas.1408987111
   Hochreiter-Hufford AE, 2013, NATURE, V497, P263, DOI 10.1038/nature12135
   Holler N, 2000, NAT IMMUNOL, V1, P489, DOI 10.1038/82732
   Ito Y, 2016, SCIENCE, V353, P603, DOI 10.1126/science.aaf6803
   Jang You-Na, 2013, JAKSTAT, V2, pe23282, DOI 10.4161/jkst.23282
   Jiao DL, 2018, CELL RES, V28, P868, DOI 10.1038/s41422-018-0058-y
   Jiao HP, 2020, NATURE, V580, P391, DOI 10.1038/s41586-020-2129-8
   Jinnin M, 2004, ONCOGENE, V23, P1656, DOI 10.1038/sj.onc.1207064
   Knuth AK, 2019, NEOPLASIA, V21, P74, DOI 10.1016/j.neo.2018.11.002
   Li DR, 2017, ELIFE, V6, DOI 10.7554/eLife.27692.001
   Li J, 2019, SCI REP-UK, V9, DOI 10.1038/s41598-019-53910-y
   Li JX, 2012, CELL, V150, P339, DOI 10.1016/j.cell.2012.06.019
   Linkermann A, 2014, NAT REV IMMUNOL, V14, P759, DOI 10.1038/nri3743
   Liu L, 2015, NAT PROTOC, V10, P1612, DOI 10.1038/nprot.2015.110
   MANOR D, 1989, BRIT J EXP PATHOL, V70, P457
   McLoon LK, 2003, INVEST OPHTH VIS SCI, V44, P1927, DOI 10.1167/iovs.02-0673
   Mettouchi A, 1997, MOL CELL BIOL, V17, P3202, DOI 10.1128/MCB.17.6.3202
   Midwood KS, 2016, J CELL SCI, V129, P4321, DOI 10.1242/jcs.190546
   Midwood KS, 2009, J CELL COMMUN SIGNAL, V3, P287, DOI 10.1007/s12079-009-0075-1
   Mompean M, 2018, CELL, V173, P1244, DOI 10.1016/j.cell.2018.03.032
   Montarras D, 2005, SCIENCE, V309, P2064, DOI 10.1126/science.1114758
   Moresi V, 2019, FRONT PHYSIOL, V10, DOI 10.3389/fphys.2019.00500
   Morgan JE, 2018, NAT COMMUN, V9, DOI 10.1038/s41467-018-06057-9
   Morton AB, 2019, SKELET MUSCLE, V9, DOI 10.1186/s13395-019-0213-2
   Murphy JM, 2013, IMMUNITY, V39, P443, DOI 10.1016/j.immuni.2013.06.018
   Newton K, 2004, MOL CELL BIOL, V24, P1464, DOI 10.1128/MCB.24.4.1464-1469.2004
   Newton K, 2014, SCIENCE, V343, P1357, DOI 10.1126/science.1249361
   Ogura Y, 2015, NAT COMMUN, V6, DOI 10.1038/ncomms10123
   ORIMO S, 1991, MUSCLE NERVE, V14, P515, DOI 10.1002/mus.880140605
   Pasparakis M, 2015, NATURE, V517, P311, DOI 10.1038/nature14191
   Peltzer N, 2018, NATURE, V557, P112, DOI 10.1038/s41586-018-0064-8
   Relaix F, 2005, NATURE, V435, P948, DOI 10.1038/nature03594
   SAGA Y, 1992, GENE DEV, V6, P1821, DOI 10.1101/gad.6.10.1821
   Sarasa-Renedo A, 2005, SCAND J MED SCI SPOR, V15, P223, DOI 10.1111/j.1600-0838.2005.00461.x
   Seale P, 2000, CELL, V102, P777, DOI 10.1016/S0092-8674(00)00066-0
   SHIAU SYL, 1976, J PHARMACOL EXP THER, V196, P758
   SNOW MH, 1977, ANAT REC, V188, P201, DOI 10.1002/ar.1091880206
   Sreenivasan K, 2020, CELL REP, V31, DOI 10.1016/j.celrep.2020.107652
   Sun LM, 2012, CELL, V148, P213, DOI 10.1016/j.cell.2011.11.031
   Tidball JG, 2010, AM J PHYSIOL-REG I, V298, pR1173, DOI 10.1152/ajpregu.00735.2009
   TIDBALL JG, 1995, MED SCI SPORT EXER, V27, P1022, DOI 10.1249/00005768-199507000-00011
   Tierney MT, 2016, METHODS MOL BIOL, V1460, P53, DOI 10.1007/978-1-4939-3810-0_5
   Tierney MT, 2016, CELL REP, V14, P1940, DOI 10.1016/j.celrep.2016.01.072
   Wang HY, 2014, MOL CELL, V54, P133, DOI 10.1016/j.molcel.2014.03.003
   Wang RC, 2020, NATURE, V580, P386, DOI 10.1038/s41586-020-2127-x
   Wang YX, 2019, CELL STEM CELL, V24, P419, DOI 10.1016/j.stem.2019.01.002
   Wee P, 2017, CANCERS, V9, DOI 10.3390/cancers9050052
   Wosczyna MN, 2018, DEV CELL, V46, P135, DOI 10.1016/j.devcel.2018.06.018
   Wu JF, 2013, CELL RES, V23, P994, DOI 10.1038/cr.2013.91
   Yamamoto K, 1999, J BIOL CHEM, V274, P21840, DOI 10.1074/jbc.274.31.21840
   Yang CK, 2017, CELL DEATH DIS, V8, DOI 10.1038/cddis.2017.483
   Yin H, 2013, PHYSIOL REV, V93, P23, DOI 10.1152/physrev.00043.2011
   Yuan JY, 2019, NAT REV NEUROSCI, V20, P19, DOI 10.1038/s41583-018-0093-1
   Zhang DW, 2009, SCIENCE, V325, P332, DOI 10.1126/science.1172308
   Zhang T, 2020, CELL, V180, P1115, DOI 10.1016/j.cell.2020.02.050
   Zhao J, 2012, P NATL ACAD SCI USA, V109, P5322, DOI 10.1073/pnas.1200012109
NR 87
TC 17
Z9 17
U1 5
U2 16
PU SPRINGERNATURE
PI LONDON
PA CAMPUS, 4 CRINAN ST, LONDON, N1 9XW, ENGLAND
SN 1001-0602
EI 1748-7838
J9 CELL RES
JI Cell Res.
PD DEC
PY 2020
VL 30
IS 12
BP 1063
EP 1077
DI 10.1038/s41422-020-00393-6
EA AUG 2020
PG 15
WC Cell Biology
WE Science Citation Index Expanded (SCI-EXPANDED)
SC Cell Biology
GA PC7TD
UT WOS:000562344200001
PM 32839552
OA hybrid, Green Published
DA 2022-04-27
ER

PT J
AU Orozco, SL
   Daniels, BP
   Yatim, N
   Messmer, MN
   Quarato, G
   Chen-Harris, H
   Cullen, SP
   Snyder, AG
   Ralli-Jain, P
   Frase, S
   Tait, SWG
   Green, DR
   Albert, ML
   Oberst, A
AF Orozco, Susana L.
   Daniels, Brian P.
   Yatim, Nader
   Messmer, Michelle N.
   Quarato, Giovanni
   Chen-Harris, Haiyin
   Cullen, Sean P.
   Snyder, Annelise G.
   Ralli-Jain, Pooja
   Frase, Sharon
   Tait, Stephen W. G.
   Green, Douglas R.
   Albert, Matthew L.
   Oberst, Andrew
TI RIPK3 Activation Leads to Cytokine Synthesis that Continues after Loss
   of Cell Membrane Integrity
SO CELL REPORTS
LA English
DT Article
ID MIXED LINEAGE KINASE; DOMAIN-LIKE; PROTEIN-SYNTHESIS; PROGRAMMED
   NECROSIS; MLKL; DEATH; NECROPTOSIS; DOWNSTREAM; APOPTOSIS; BINDING
AB Necroptosis is a form of programmed cell death that is defined by activation of the kinase RIPK3 and subsequent cell membrane permeabilization by the effector MLKL. RIPK3 activation can also promote immune responses via production of cytokines and chemokines. How active cytokine production is coordinated with the terminal process of necroptosis is unclear. Here, we report that cytokine production continues within necroptotic cells even after they have lost cell membrane integrity and irreversibly committed to death. This continued cytokine production is dependent on mRNA translation and requires maintenance of endoplasmic reticulum integrity that remains after plasma membrane integrity is lost. The continued translation of cytokines by cellular corpses contributes to necroptotic cell uptake by innate immune cells and priming of adaptive immune responses to antigens associated with necroptotic corpses. These findings imply that cell death and production of inflammatory mediators are coordinated to optimize the immunogenicity of necroptotic cells.
C1 [Orozco, Susana L.; Daniels, Brian P.; Messmer, Michelle N.; Snyder, Annelise G.; Ralli-Jain, Pooja; Oberst, Andrew] Univ Washington, Dept Immunol, Seattle, WA 98109 USA.
   [Orozco, Susana L.] Univ Washington, Mol & Cellular Biol Program, Seattle, WA 98109 USA.
   [Yatim, Nader] Pasteur Inst, Dept Immunol, F-75724 Paris, France.
   [Quarato, Giovanni; Green, Douglas R.] St Jude Childrens Res Hosp, Dept Immunol, 332 N Lauderdale St, Memphis, TN 38105 USA.
   [Frase, Sharon] St Jude Childrens Res Hosp, Cell & Tissue Imaging Ctr, 332 N Lauderdale St, Memphis, TN 38105 USA.
   [Tait, Stephen W. G.] Univ Glasgow, Inst Canc Sci, Canc Res UK Beatson Inst, Glasgow G61 1BD, Lanark, Scotland.
   [Chen-Harris, Haiyin; Cullen, Sean P.; Albert, Matthew L.] Genentech Inc, Dept Canc Immunol, San Francisco, CA 94080 USA.
   [Daniels, Brian P.] Rutgers State Univ, Dept Cell Biol & Neurosci, Piscataway, NJ 08854 USA.
   [Albert, Matthew L.] Insitro, San Francisco, CA 94080 USA.
RP Oberst, A (通讯作者)，Univ Washington, Dept Immunol, Seattle, WA 98109 USA.
EM oberst@uw.edu
OI OROZCO, SUSANA L./0000-0003-1741-6275; Snyder,
   Annelise/0000-0002-3038-8099; Daniels, Brian/0000-0002-8473-0654
FU NIHUnited States Department of Health & Human ServicesNational
   Institutes of Health (NIH) - USA [R01AI132595, R01CA228098]; CRI Wade F.
   B. Thompson CLIP award; NIH NIAID R01 Diversity Supplement; NATIONAL
   CANCER INSTITUTEUnited States Department of Health & Human
   ServicesNational Institutes of Health (NIH) - USANIH National Cancer
   Institute (NCI) [R35CA231620, P30CA021765, R01CA228098] Funding Source:
   NIH RePORTER; NATIONAL INSTITUTE OF ALLERGY AND INFECTIOUS
   DISEASESUnited States Department of Health & Human ServicesNational
   Institutes of Health (NIH) - USANIH National Institute of Allergy &
   Infectious Diseases (NIAID) [R01AI044828, R21AI132960, R37AI044828,
   R01AI132595] Funding Source: NIH RePORTER
FX We thank Drs. Ram Savan and Lomon So for helpful discussions and
   technical assistance with polysome experiments, Dr. William Kaiser for
   generously providing MCMV M45 Delta RHIM virus, Dr. Jennifer Martinez
   for reagents, and Zora Modrusan for assistance with RNA sequencing. This
   work was supported by NIH grants R01AI132595 and R01CA228098 and a CRI
   Wade F. B. Thompson CLIP award (to A. O.) and an NIH NIAID R01 Diversity
   Supplement (to S.L.O.).
CR BUTTGEREIT F, 1995, BIOCHEM J, V312, P163, DOI 10.1042/bj3120163
   Cai ZY, 2014, NAT CELL BIOL, V16, P55, DOI 10.1038/ncb2883
   Chasse H, 2017, NUCLEIC ACIDS RES, V45, DOI 10.1093/nar/gkw907
   Chen WZ, 2013, J BIOL CHEM, V288, P16247, DOI 10.1074/jbc.M112.435545
   Cho Y, 2009, CELL, V137, P1112, DOI 10.1016/j.cell.2009.05.037
   Clemens MJ, 2000, CELL DEATH DIFFER, V7, P603, DOI 10.1038/sj.cdd.4400695
   Daniels BP, 2017, CELL, V169, P301, DOI 10.1016/j.cell.2017.03.011
   de Vasconcelos NM, 2016, CELL MOL LIFE SCI, V73, P2335, DOI 10.1007/s00018-016-2204-3
   Degterev A, 2008, NAT CHEM BIOL, V4, P313, DOI 10.1038/nchembio.83
   Dondelinger Y, 2014, CELL REP, V7, P971, DOI 10.1016/j.celrep.2014.04.026
   Gong YN, 2017, CELL, V169, P286, DOI 10.1016/j.cell.2017.03.020
   Gray EE, 2016, IMMUNITY, V45, P255, DOI 10.1016/j.immuni.2016.06.015
   Green DR, 2015, CSH PERSPECT BIOL, V7, DOI 10.1101/cshperspect.a006080
   GROLLMAN AP, 1968, J BIOL CHEM, V243, P4089
   Guo HY, 2018, CELL DEATH DIS, V9, DOI 10.1038/s41419-018-0868-3
   He SD, 2009, CELL, V137, P1100, DOI 10.1016/j.cell.2009.05.021
   Jewett MC, 2009, J BACTERIOL, V191, P1083, DOI 10.1128/JB.00852-08
   Kearney CJ, 2015, CELL DEATH DIFFER, V22, P1313, DOI 10.1038/cdd.2014.222
   Koehler H, 2017, P NATL ACAD SCI USA, V114, P11506, DOI 10.1073/pnas.1700999114
   Kuriakose T, 2016, SCI IMMUNOL, V1, DOI 10.1126/sciimmunol.aag2045
   Lin Y, 2004, J BIOL CHEM, V279, P10822, DOI 10.1074/jbc.M313141200
   Nogusa S, 2016, CELL HOST MICROBE, V20, P13, DOI 10.1016/j.chom.2016.05.011
   Orozco S, 2014, CELL DEATH DIFFER, V21, P1511, DOI 10.1038/cdd.2014.76
   Patel A, 2017, SCIENCE, V356, P753, DOI 10.1126/science.aaf6846
   Quarato G, 2016, MOL CELL, V61, P589, DOI 10.1016/j.molcel.2016.01.011
   Saelens X, 2005, J CELL BIOL, V168, P545, DOI 10.1083/jcb.200407162
   Sanjana NE, 2014, NAT METHODS, V11, P783, DOI 10.1038/nmeth.3047
   Schmidt EK, 2009, NAT METHODS, V6, P275, DOI [10.1038/NMETH.1314, 10.1038/nmeth.1314]
   Snyder AG, 2019, SCI IMMUNOL, V4, DOI 10.1126/sciimmunol.aaw2004
   Sun LM, 2012, CELL, V148, P213, DOI 10.1016/j.cell.2011.11.031
   Thapa RJ, 2016, CELL HOST MICROBE, V20, P674, DOI 10.1016/j.chom.2016.09.014
   TRAUT TW, 1994, MOL CELL BIOCHEM, V140, P1, DOI 10.1007/BF00928361
   Upton JW, 2012, CELL HOST MICROBE, V11, P290, DOI [10.1016/j.chom.2012.01.016, 10.1016/j.chom.2019.09.004]
   Vande Walle L, 2016, CURR BIOL, V26, pR568, DOI 10.1016/j.cub.2016.02.019
   Wang HY, 2014, MOL CELL, V54, P133, DOI 10.1016/j.molcel.2014.03.003
   Wang NS, 2001, J BIOL CHEM, V276, P44117, DOI 10.1074/jbc.M101958200
   Wu JF, 2013, CELL RES, V23, P994, DOI 10.1038/cr.2013.91
   Yatim N, 2017, NAT REV IMMUNOL, V17, P262, DOI 10.1038/nri.2017.9
   Yatim N, 2015, SCIENCE, V350, P328, DOI 10.1126/science.aad0395
   Zhang DW, 2009, SCIENCE, V325, P332, DOI 10.1126/science.1172308
   Zhao J, 2012, P NATL ACAD SCI USA, V109, P5322, DOI 10.1073/pnas.1200012109
NR 41
TC 44
Z9 44
U1 2
U2 7
PU CELL PRESS
PI CAMBRIDGE
PA 50 HAMPSHIRE ST, FLOOR 5, CAMBRIDGE, MA 02139 USA
SN 2211-1247
J9 CELL REP
JI Cell Reports
PD AUG 27
PY 2019
VL 28
IS 9
BP 2275
EP +
DI 10.1016/j.celrep.2019.07.077
PG 18
WC Cell Biology
WE Science Citation Index Expanded (SCI-EXPANDED)
SC Cell Biology
GA IU2GL
UT WOS:000483397100004
PM 31461645
OA gold, Green Accepted
DA 2022-04-27
ER

PT J
AU Gong, YN
   Guy, C
   Crawford, JC
   Green, DR
AF Gong, Yi-Nan
   Guy, Cliff
   Crawford, Jeremy Chase
   Green, Douglas R.
TI Biological events and molecular signaling following MLKL activation
   during necroptosis
SO CELL CYCLE
LA English
DT Article
DE Necroptosis; RIPK3; MLKL; ESCRT; cell death; plasma membrane repair
ID DOMAIN-LIKE PROTEIN; CELL-DEATH; MEMBRANE; PHOSPHATIDYLSERINE;
   TRANSLOCATION; EXECUTION; CLEAVAGE
AB Necroptosis is a form of programmed necrotic cell death mediated by the kinase RIPK3 and its substrate MLKL. MLKL, which displays plasma membrane (PM) pore-forming activity upon phosphorylation, functions as the executionerduring necroptosis. Thus, it was previously assumed that MLKL phosphorylation is the endpoint of the necroptotic signaling pathway. Here, we summarize several events that characterize the dying necroptotic cells after MLKL phosphorylation, including Ca2+ influx, phosphatidylserine (PS) externalization, PM repair by ESCRT-III activation, and the final compromise of PM integrity. These processes add several unexpected regulatory events downstream of MLKL signaling. We have also observed that CoCl2, which may mimic hypoxia, can induce necroptosis, which suggests that in vivo triggers of necroptosis might include a transient lack of O-2.
C1 [Gong, Yi-Nan; Guy, Cliff; Crawford, Jeremy Chase; Green, Douglas R.] St Jude Childrens Res Hosp, Dept Immunol, 262 Danny Thomas Way, Memphis, TN 38105 USA.
RP Green, DR (通讯作者)，St Jude Childrens Res Hosp, Dept Immunol, 262 Danny Thomas Way, Memphis, TN 38105 USA.
EM Douglas.Green@stjude.org
RI Green, Douglas R/N-8083-2018; Crawford, Jeremy Chase/G-5711-2013
OI Green, Douglas R/0000-0002-7332-1417; Crawford, Jeremy
   Chase/0000-0003-4096-6048
FU US NIHUnited States Department of Health & Human ServicesNational
   Institutes of Health (NIH) - USA [R01 CA169291, R01 AI44828];
   ALSACAmerican Lebanese Syrian Associated Charities (ALSAC); NATIONAL
   CANCER INSTITUTEUnited States Department of Health & Human
   ServicesNational Institutes of Health (NIH) - USANIH National Cancer
   Institute (NCI) [R01CA169291] Funding Source: NIH RePORTER; NATIONAL
   INSTITUTE OF ALLERGY AND INFECTIOUS DISEASESUnited States Department of
   Health & Human ServicesNational Institutes of Health (NIH) - USANIH
   National Institute of Allergy & Infectious Diseases (NIAID)
   [R37AI044828] Funding Source: NIH RePORTER
FX This work was supported by grants from the US NIH (R01 CA169291 and R01
   AI44828) and ALSAC.
CR Cai ZY, 2016, CELL RES, V26, P886, DOI 10.1038/cr.2016.87
   Cai ZY, 2014, NAT CELL BIOL, V16, P55, DOI 10.1038/ncb2883
   Carvalho BS, 2010, BIOINFORMATICS, V26, P2363, DOI 10.1093/bioinformatics/btq431
   Chekeni FB, 2010, NATURE, V467, P863, DOI 10.1038/nature09413
   Chen X, 2014, CELL RES, V24, P105, DOI 10.1038/cr.2013.171
   Fabregat A, 2016, NUCLEIC ACIDS RES, V44, pD481, DOI 10.1093/nar/gkv1351
   Gaujoux R, 2010, BMC BIOINFORMATICS, V11, DOI 10.1186/1471-2105-11-367
   Gong YN, 2017, CELL, V169, P286, DOI 10.1016/j.cell.2017.03.020
   Grootjans S, 2017, CELL DEATH DIFFER, V24, P1184, DOI 10.1038/cdd.2017.65
   He SD, 2009, CELL, V137, P1100, DOI 10.1016/j.cell.2009.05.021
   Huang B, 2008, SCIENCE, V319, P810, DOI 10.1126/science.1153529
   Huang CY, 2013, CELL DEATH DIS, V4, DOI 10.1038/cddis.2013.149
   Irizarry RA, 2003, BIOSTATISTICS, V4, P249, DOI 10.1093/biostatistics/4.2.249
   Jimenez AJ, 2014, SCIENCE, V343, P986, DOI 10.1126/science.1247136
   Li N, 2017, ANNOTATIONDBI ANNOTA
   Liedmann S, 2014, NAT COMMUN, V5, DOI 10.1038/ncomms6645
   Linkermann A, 2013, AM J TRANSPLANT, V13, P2797, DOI 10.1111/ajt.12448
   Linkermann A, 2014, NEW ENGL J MED, V370, P455, DOI 10.1056/NEJMra1310050
   MacDonald J., 2017, MOGENE20STTRANSCRIPT
   MARTIN SJ, 1995, J EXP MED, V182, P1545, DOI 10.1084/jem.182.5.1545
   Martinez J, 2016, NATURE, V533, P115, DOI 10.1038/nature17950
   Martinez J, 2011, P NATL ACAD SCI USA, V108, P17396, DOI 10.1073/pnas.1113421108
   Mierzwa BE, 2017, NAT CELL BIOL, V19, P787, DOI 10.1038/ncb3559
   Nomura M, 2014, CANCER RES, V74, P1056, DOI 10.1158/0008-5472.CAN-13-1283
   Ousingsawat J, 2017, CELL MOL LIFE SCI, V74, P173, DOI 10.1007/s00018-016-2338-3
   Ritchie ME, 2015, NUCLEIC ACIDS RES, V43, DOI 10.1093/nar/gkv007
   Rogers C, 2017, NAT COMMUN, V8, DOI 10.1038/ncomms14128
   Ros U, 2017, CELL REP, V19, P175, DOI 10.1016/j.celrep.2017.03.024
   Scheffer LL, 2014, NAT COMMUN, V5, DOI 10.1038/ncomms6646
   Segawa K, 2014, SCIENCE, V344, P1164, DOI 10.1126/science.1252809
   Sun GP, 2017, J CELL BIOL, V216, P3355, DOI 10.1083/jcb.201706134
   Sun W, 2017, FREE RADICAL BIO MED, V108, P433, DOI 10.1016/j.freeradbiomed.2017.04.010
   Suzuki J, 2013, SCIENCE, V341, P403, DOI 10.1126/science.1236758
   Tang HL, 2012, MOL BIOL CELL, V23, P2240, DOI 10.1091/mbc.E11-11-0926
   Vandenabeele P, 2017, IMMUNITY, V47, P1, DOI 10.1016/j.immuni.2017.07.002
   Vieira M, 2014, NEUROBIOL DIS, V68, P26, DOI 10.1016/j.nbd.2014.04.002
   Wang HY, 2014, MOL CELL, V54, P133, DOI 10.1016/j.molcel.2014.03.003
   Wang YP, 2017, NATURE, V547, P99, DOI 10.1038/nature22393
   Weinlich R, 2014, MOL CELL, V56, P469, DOI 10.1016/j.molcel.2014.11.001
   Xia BQ, 2016, CELL RES, V26, P517, DOI 10.1038/cr.2016.26
   Xu Y, 2016, SCI REP-UK, V6, DOI 10.1038/srep29362
   Yoon S, 2016, CELL DEATH DIFFER, V23, P253, DOI 10.1038/cdd.2015.92
   Yoon S, 2017, IMMUNITY, V47, P51, DOI 10.1016/j.immuni.2017.06.001
   Zargarian S, 2017, PLOS BIOL, V15, DOI 10.1371/journal.pbio.2002711
   Zhang J, 2016, CELL MOL LIFE SCI, V73, P2153, DOI 10.1007/s00018-016-2190-5
   Zhang T, 2016, NAT MED, V22, P175, DOI 10.1038/nm.4017
   Zhang Xia, 2008, Curr Protoc Immunol, VChapter 14, DOI 10.1002/0471142735.im1401s83
NR 47
TC 43
Z9 45
U1 3
U2 10
PU TAYLOR & FRANCIS INC
PI PHILADELPHIA
PA 530 WALNUT STREET, STE 850, PHILADELPHIA, PA 19106 USA
SN 1538-4101
EI 1551-4005
J9 CELL CYCLE
JI Cell Cycle
PY 2017
VL 16
IS 19
BP 1748
EP 1760
DI 10.1080/15384101.2017.1371889
PG 13
WC Cell Biology
WE Science Citation Index Expanded (SCI-EXPANDED)
SC Cell Biology
GA FL1PC
UT WOS:000413985900009
PM 28854080
OA Bronze, Green Published
DA 2022-04-27
ER

PT J
AU Chen, DS
   Tong, JS
   Yang, LH
   Wei, L
   Stolz, DB
   Yu, J
   Zhang, JK
   Zhang, L
AF Chen, Dongshi
   Tong, Jingshan
   Yang, Liheng
   Wei, Liang
   Stolz, Donna B.
   Yu, Jian
   Zhang, Jianke
   Zhang, Lin
TI PUMA amplifies necroptosis signaling by activating cytosolic DNA sensors
SO PROCEEDINGS OF THE NATIONAL ACADEMY OF SCIENCES OF THE UNITED STATES OF
   AMERICA
LA English
DT Article
DE PUMA; necroptosis; RIP3; MLKL; NF-kappa B
ID MIXED LINEAGE KINASE; NF-KAPPA-B; CELL-DEATH; PROGRAMMED NECROSIS;
   TNF-ALPHA; RIP3; INFLAMMATION; INDUCTION; APOPTOSIS; INJURY
AB Necroptosis, a form of regulated necrotic cell death, is governed by RIP1/RIP3-mediated activation of MLKL. However, the signaling process leading to necroptotic death remains to be elucidated. In this study, we found that PUMA, a proapoptotic BH3-only Bcl-2 family member, is transcriptionally activated in an RIP3/MLKL-dependent manner following induction of necroptosis. The induction of PUMA, which is mediated by autocrine TNF-alpha and enhanced NF-kappa B activity, contributes to necroptotic death in RIP3-expressing cells with caspases inhibited. On induction, PUMA promotes the cytosolic release of mitochondrial DNA and activation of the DNA sensors DAI/Zbp1 and STING, leading to enhanced RIP3 and MLKL phosphorylation in a positive feedback loop. Furthermore, deletion of PUMA partially rescues necroptosis-mediated developmental defects in FADD-deficient embryos. Collectively, our results reveal a signal amplification mechanism mediated by PUMA and cytosolic DNA sensors that is involved in TNF-driven necroptotic death in vitro and in vivo.
C1 [Chen, Dongshi; Tong, Jingshan; Yang, Liheng; Wei, Liang; Stolz, Donna B.; Yu, Jian; Zhang, Lin] UPMC Hillman Canc Ctr, Pittsburgh, PA 15213 USA.
   [Chen, Dongshi; Tong, Jingshan; Yang, Liheng; Zhang, Lin] Univ Pittsburgh, Sch Med, Dept Pharmacol & Chem Biol, Pittsburgh, PA 15213 USA.
   [Wei, Liang; Yu, Jian] Univ Pittsburgh, Sch Med, Dept Pathol, Pittsburgh, PA 15213 USA.
   [Stolz, Donna B.] Univ Pittsburgh, Sch Med, Dept Cell Biol, Pittsburgh, PA 15213 USA.
   [Zhang, Jianke] Thomas Jefferson Univ, Kimmel Canc Ctr, Dept Microbiol & Immunol, Philadelphia, PA 19107 USA.
RP Zhang, L (通讯作者)，UPMC Hillman Canc Ctr, Pittsburgh, PA 15213 USA.; Zhang, L (通讯作者)，Univ Pittsburgh, Sch Med, Dept Pharmacol & Chem Biol, Pittsburgh, PA 15213 USA.
EM zhanglx@upmc.edu
RI Zhang, Lin/A-7389-2009; Yu, Jian/A-8301-2009; Chen, Dongshi/B-9843-2015
OI Zhang, Lin/0000-0003-0018-3903; Yu, Jian/0000-0002-4021-1000; Chen,
   Dongshi/0000-0002-8973-5606
FU National Institutes of HealthUnited States Department of Health & Human
   ServicesNational Institutes of Health (NIH) - USA [CA172136, CA203028,
   CA217141, U19AI068021, U01DK085570, R01CA215481];  [P30CA047904];
   NATIONAL CANCER INSTITUTEUnited States Department of Health & Human
   ServicesNational Institutes of Health (NIH) - USANIH National Cancer
   Institute (NCI) [R01CA203028, R01CA217141, R01CA215481, R01CA172136,
   P30CA047904] Funding Source: NIH RePORTER; NATIONAL INSTITUTE OF ALLERGY
   AND INFECTIOUS DISEASESUnited States Department of Health & Human
   ServicesNational Institutes of Health (NIH) - USANIH National Institute
   of Allergy & Infectious Diseases (NIAID) [U19AI068021] Funding Source:
   NIH RePORTER; NATIONAL INSTITUTE OF DIABETES AND DIGESTIVE AND KIDNEY
   DISEASESUnited States Department of Health & Human ServicesNational
   Institutes of Health (NIH) - USANIH National Institute of Diabetes &
   Digestive & Kidney Diseases (NIDDK) [U01DK085570] Funding Source: NIH
   RePORTER
FX We thank Xiaojun Chen, Ming Sun, and Kathy H. Y. Shair for providing
   technical assistance and Drs. Andrew Oberst and Douglas R. Green for
   sharing reagents. This work was supported by the National Institutes of
   Health (Grants CA172136, CA203028, and CA217141, to L.Z.; and
   U19AI068021, U01DK085570, and R01CA215481, to J.Y.). This work was
   performed using the UPMC Hillman Cancer Center shared facilities,
   supported in part by Award P30CA047904.
CR Bertrand MJM, 2008, MOL CELL, V30, P689, DOI 10.1016/j.molcel.2008.05.014
   Biton S, 2011, CELL, V145, P92, DOI 10.1016/j.cell.2011.02.023
   Cai ZY, 2014, NAT CELL BIOL, V16, P55, DOI 10.1038/ncb2883
   Christofferson DE, 2012, CELL DEATH DIS, V3, DOI 10.1038/cddis.2012.64
   Czabotar PE, 2014, NAT REV MOL CELL BIO, V15, P49, DOI 10.1038/nrm3722
   Degterev A, 2005, NAT CHEM BIOL, V1, P112, DOI 10.1038/nchembio711
   Din S, 2013, P NATL ACAD SCI USA, V110, P5969, DOI 10.1073/pnas.1213294110
   Dudgeon C, 2010, MOL CANCER THER, V9, P2893, DOI 10.1158/1535-7163.MCT-10-0635
   Dunai ZA, 2012, PLOS ONE, V7, DOI 10.1371/journal.pone.0041945
   He SD, 2009, CELL, V137, P1100, DOI 10.1016/j.cell.2009.05.021
   Hitomi JI, 2008, CELL, V135, P1311, DOI 10.1016/j.cell.2008.10.044
   Irrinki KM, 2011, MOL CELL BIOL, V31, P3745, DOI 10.1128/MCB.05303-11
   Kaiser WJ, 2011, NATURE, V471, P368, DOI 10.1038/nature09857
   Konno H, 2013, CELL, V155, P688, DOI 10.1016/j.cell.2013.09.049
   Koo GB, 2015, CELL RES, V25, P707, DOI 10.1038/cr.2015.56
   Li JX, 2012, CELL, V150, P339, DOI 10.1016/j.cell.2012.06.019
   Linkermann A, 2014, NEW ENGL J MED, V370, P455, DOI 10.1056/NEJMra1310050
   Linkermann A, 2013, P NATL ACAD SCI USA, V110, P12024, DOI 10.1073/pnas.1305538110
   Marshall KD, 2014, FRONT PHYSIOL, V5, DOI 10.3389/fphys.2014.00323
   Mozdy AD, 2003, NAT REV MOL CELL BIO, V4, P468, DOI 10.1038/nrm1125
   Newton K, 2016, NATURE, V540, P129, DOI 10.1038/nature20559
   Oberst A, 2011, NATURE, V471, P363, DOI 10.1038/nature09852
   Ofengeim D, 2013, NAT REV MOL CELL BIO, V14, P727, DOI 10.1038/nrm3683
   Pasparakis M, 2015, NATURE, V517, P311, DOI 10.1038/nature14191
   Qiu W, 2011, J CLIN INVEST, V121, P1722, DOI 10.1172/JCI42917
   Rongvaux A, 2014, CELL, V159, P1563, DOI 10.1016/j.cell.2014.11.037
   Scaffidi P, 2002, NATURE, V418, P191, DOI 10.1038/nature00858
   Schock SN, 2017, CELL DEATH DIFFER, V24, P615, DOI 10.1038/cdd.2016.153
   Sun LM, 2014, TRENDS BIOCHEM SCI, V39, P587, DOI 10.1016/j.tibs.2014.10.003
   Sun LM, 2012, CELL, V148, P213, DOI 10.1016/j.cell.2011.11.031
   Tait SWG, 2013, CELL REP, V5, P878, DOI 10.1016/j.celrep.2013.10.034
   Upton JW, 2012, CELL HOST MICROBE, V11, P290, DOI [10.1016/j.chom.2012.01.016, 10.1016/j.chom.2019.09.004]
   Wallach D, 2016, SCIENCE, V352, DOI 10.1126/science.aaf2154
   Wang HY, 2014, MOL CELL, V54, P133, DOI 10.1016/j.molcel.2014.03.003
   Wang P, 2009, CELL DEATH DIFFER, V16, P1192, DOI 10.1038/cdd.2009.51
   Wu JF, 2013, CELL RES, V23, P994, DOI 10.1038/cr.2013.91
   Wu JX, 2014, ANNU REV IMMUNOL, V32, P461, DOI 10.1146/annurev-immunol-032713-120156
   Yatim N, 2015, SCIENCE, V350, P328, DOI 10.1126/science.aad0395
   Yu J, 2008, ONCOGENE, V27, pS71, DOI 10.1038/onc.2009.45
   Zhang DW, 2009, SCIENCE, V325, P332, DOI 10.1126/science.1172308
   Zhang HB, 2011, NATURE, V471, P373, DOI 10.1038/nature09878
   Zhang Q, 2010, NATURE, V464, P104, DOI 10.1038/nature08780
   Zhang YY, 2018, CELL RES, V28, P9, DOI 10.1038/cr.2017.133
NR 43
TC 78
Z9 79
U1 1
U2 6
PU NATL ACAD SCIENCES
PI WASHINGTON
PA 2101 CONSTITUTION AVE NW, WASHINGTON, DC 20418 USA
SN 0027-8424
J9 P NATL ACAD SCI USA
JI Proc. Natl. Acad. Sci. U. S. A.
PD APR 10
PY 2018
VL 115
IS 15
BP 3930
EP 3935
DI 10.1073/pnas.1717190115
PG 6
WC Multidisciplinary Sciences
WE Science Citation Index Expanded (SCI-EXPANDED)
SC Science & Technology - Other Topics
GA GC1KJ
UT WOS:000429540300070
PM 29581256
OA hybrid, Green Published
DA 2022-04-27
ER

PT J
AU Ando, Y
   Ohuchida, K
   Otsubo, Y
   Kibe, S
   Takesue, S
   Abe, T
   Iwamoto, C
   Shindo, K
   Moriyama, T
   Nakata, K
   Miyasaka, Y
   Ohtsuka, T
   Oda, Y
   Nakamura, M
AF Ando, Yohei
   Ohuchida, Kenoki
   Otsubo, Yoshiki
   Kibe, Shin
   Takesue, Shin
   Abe, Toshiya
   Iwamoto, Chika
   Shindo, Koji
   Moriyama, Taiki
   Nakata, Kohei
   Miyasaka, Yoshihiro
   Ohtsuka, Takao
   Oda, Yoshinao
   Nakamura, Masafumi
TI Necroptosis in pancreatic cancer promotes cancer cell migration and
   invasion by release of CXCL5
SO PLOS ONE
LA English
DT Article
ID MIXED LINEAGE KINASE; PROGRAMMED NECROSIS; EXPRESSION; DEATH;
   PHOSPHORYLATION; ACTIVATION; TRIGGERS; METHYLATION; METASTASES;
   APOPTOSIS
AB Background
   Necroptosis is a form of programmed cell death that is accompanied by release of intracellular contents, and reportedly contributes to various diseases. Here, we investigate the significance of necroptosis in pancreatic cancer.
   Methods
   We used immunohistochemistry and western blot analysis to evaluate expression of the key mediators of necroptosis-receptor-interacting serine/threonine protein kinase 3 (RIP3) and mixed lineage kinase domain-like (MLKL)-in human pancreatic cancer. We also tested the effects of conditioned media (CM) from necroptotic cells on pancreatic cancer cells in Transwell migration and Matrigel invasion assays. Protein array analysis was used to investigate possible mediators derived from necroptotic cells.
   Results
   RIP3 and MLKL are highly expressed in human pancreatic cancer tissues compared with normal pancreas. MLKL expression was particularly intense at the tumor invasion front. CM derived from necroptotic cells promoted cancer cell migration and invasion, but not CM derived from apoptotic cells. C-X-C motif chemokine 5 (CXCL5) was upregulated in CM derived from necroptotic cells compared with CM derived from control or apoptotic cells. Moreover, expression of the receptor for CXCL5, C-X-C-motif chemokine receptor-2 (CXCR2), was upregulated in pancreatic cancer cells. Inhibition of CXCR2 suppressed cancer cell migratory and invasive behavior enhanced by necroptosis.
   Conclusion
   These findings indicate that necroptosis at the pancreatic cancer invasion front can promote cancer cell migration and invasion via the CXCL5-CXCR2 axis.
C1 [Ando, Yohei; Ohuchida, Kenoki; Otsubo, Yoshiki; Kibe, Shin; Takesue, Shin; Abe, Toshiya; Shindo, Koji; Nakata, Kohei; Miyasaka, Yoshihiro; Ohtsuka, Takao; Nakamura, Masafumi] Kyushu Univ, Grad Sch Med Sci, Dept Surg & Oncol, Fukuoka, Japan.
   [Iwamoto, Chika] Kyushu Univ, Grad Sch Med Sci, Dept Adv Med Initiat, Fukuoka, Japan.
   [Moriyama, Taiki] Kyushu Univ, Grad Sch Med Sci, Dept Endoscop Diagnost & Therapeut, Fukuoka, Japan.
   [Oda, Yoshinao] Kyushu Univ, Grad Sch Med Sci, Dept Anat Pathol, Fukuoka, Japan.
RP Ohuchida, K; Nakamura, M (通讯作者)，Kyushu Univ, Grad Sch Med Sci, Dept Surg & Oncol, Fukuoka, Japan.
EM kenoki@surg1.med.kyushu-u.ac.jp; mnaka@surg1.med.kyushu-u.ac.jp
RI Abe, Toshiya/AAT-2579-2021
FU Japan Society for the Promotion of ScienceMinistry of Education,
   Culture, Sports, Science and Technology, Japan (MEXT)Japan Society for
   the Promotion of Science [17H04284, 17K19602, 18H02881, 18K08708,
   16H05418, 17K19605]
FX This work was supported in part by Japan Society for the Promotion of
   Science Grants in-Aid for Scientific Research (Grant Numbers 17H04284,
   17K19602, 18H02881, 18K08708, 16H05418, and 17K19605).
   https://www.jsps.go.jp/english/index.html The funder had no role in the
   study design, data collection and analysis, decision to publish, or
   preparation of the manuscript.
CR Baud V, 2001, TRENDS CELL BIOL, V11, P372, DOI 10.1016/S0962-8924(01)02064-5
   Brown MF, 2015, CELL DEATH DIS, V6, DOI 10.1038/cddis.2015.104
   Cai ZY, 2016, CELL RES, V26, P886, DOI 10.1038/cr.2016.87
   Cho Y, 2009, CELL, V137, P1112, DOI 10.1016/j.cell.2009.05.037
   Chopra M, 2013, PLOS ONE, V8, DOI 10.1371/journal.pone.0075737
   Colbert LE, 2013, CANCER-AM CANCER SOC, V119, P3148, DOI 10.1002/cncr.28144
   Conroy T, 2011, NEW ENGL J MED, V364, P1817, DOI 10.1056/NEJMoa1011923
   Degterev A, 2005, NAT CHEM BIOL, V1, P112, DOI 10.1038/nchembio711
   Diao Y, 2016, CANCER LETT, V379, P12, DOI 10.1016/j.canlet.2016.05.003
   Dondelinger Y, 2014, CELL REP, V7, P971, DOI 10.1016/j.celrep.2014.04.026
   Egberts JH, 2008, CANCER RES, V68, P1443, DOI 10.1158/0008-5472.CAN-07-5704
   Fuchs Y, 2015, NAT REV MOL CELL BIO, V16, P329, DOI 10.1038/nrm3999
   Fuhrich DG, 2013, ANAL QUANT CYTOL, V35, P210
   Fukasawa M, 2006, J HUM GENET, V51, P368, DOI 10.1007/s10038-005-0355-4
   Garcia-Carbonero N, 2018, INT J MOL SCI, V19, DOI 10.3390/ijms19092468
   Gundlach JP, 2018, BMC CANCER, V18, P1, DOI [10.1186/s12885-017-3892-2, DOI 10.1186/S12885-017-3892-2]
   Hannes S, 2016, CANCER LETT, V380, P31, DOI 10.1016/j.canlet.2016.05.036
   He GW, 2017, J EXP MED, V214, P1655, DOI 10.1084/jem.20160442
   Holler N, 2000, NAT IMMUNOL, V1, P489, DOI 10.1038/82732
   Ikenaga N, 2010, GASTROENTEROLOGY, V139, P1041, DOI 10.1053/j.gastro.2010.05.084
   Jang MS, 2011, CANCER RES, V71, P7207, DOI 10.1158/0008-5472.CAN-11-0760
   Kaczmarek A, 2013, IMMUNITY, V38, P209, DOI 10.1016/j.immuni.2013.02.003
   Kerr JFR, 1972, J INTERN MED, V258, P479, DOI DOI 10.1111/J.1365-2796.2005.01570.X
   Koo GB, 2015, CELL RES, V25, P707, DOI 10.1038/cr.2015.56
   Kozono S, 2013, CANCER RES, V73, P2345, DOI 10.1158/0008-5472.CAN-12-3180
   Krysko O, 2017, IMMUNOL REV, V280, P207, DOI 10.1111/imr.12583
   Lee SY, 2018, OXID MED CELL LONGEV, V2018, DOI 10.1155/2018/3537471
   Li JX, 2012, CELL, V150, P339, DOI 10.1016/j.cell.2012.06.019
   Linkermann A, 2014, NEW ENGL J MED, V370, P455, DOI 10.1056/NEJMra1310050
   Liu P, 2012, LEUKEMIA, V26, P1293, DOI 10.1038/leu.2011.357
   Liu XJ, 2016, ONCOTARGET, V7, P22219, DOI 10.18632/oncotarget.7924
   MAJNO G, 1995, AM J PATHOL, V146, P3
   Moriwaki K, 2015, CELL DEATH DIS, V6, DOI 10.1038/cddis.2015.16
   Murphy C, 2005, CLIN CANCER RES, V11, P4117, DOI 10.1158/1078-0432.CCR-04-1518
   Nugues AL, 2014, CELL DEATH DIS, V5, DOI 10.1038/cddis.2014.347
   Ohuchida K, 2004, INTERACTIONS, V1, P3215, DOI DOI 10.1158/0008-5472.CAN-03-2464
   Qian Y, 2014, J ORAL PATHOL MED, V43, P658, DOI 10.1111/jop.12189
   Saintigny P, 2013, CANCER RES, V73, P571, DOI 10.1158/0008-5472.CAN-12-0263
   Seifert L, 2016, NATURE, V532, P245, DOI 10.1038/nature17403
   Shindo K, 2013, MOL CANCER, V12, DOI 10.1186/1476-4598-12-168
   Shukla VC, 2016, J BIOMED MATER RES A, V104, P1182, DOI 10.1002/jbm.a.35655
   Siegel RL, 2017, CA-CANCER J CLIN, V67, P7, DOI 10.3322/caac.21387
   Steele CW, 2016, CANCER CELL, V29, P832, DOI 10.1016/j.ccell.2016.04.014
   Strilic B, 2016, NATURE, V536, P215, DOI 10.1038/nature19076
   Sun LM, 2012, CELL, V148, P213, DOI 10.1016/j.cell.2011.11.031
   Teodorczyk M, 2015, CELL DEATH DIFFER, V22, P1192, DOI 10.1038/cdd.2014.217
   Vanden Berghe T, 2014, NAT REV MOL CELL BIO, V15, P134, DOI 10.1038/nrm3737
   Varney ML, 2011, CANCER LETT, V300, P180, DOI 10.1016/j.canlet.2010.10.004
   Vinci M, 2015, JOVE-J VIS EXP, DOI 10.3791/52686
   Volakis LI, 2014, PLOS ONE, V9, DOI 10.1371/journal.pone.0086110
   Von Hoff DD, 2013, NEW ENGL J MED, V369, P1691, DOI 10.1056/NEJMoa1304369
   Wang HY, 2014, MOL CELL, V54, P133, DOI 10.1016/j.molcel.2014.03.003
   Wang L, 2008, CELL, V133, P693, DOI 10.1016/j.cell.2008.03.036
   Wang TZ, 2017, TUMOR BIOL, V39, P1, DOI 10.1177/1010428317711539
   Wang WJ, 2017, CANCER LETT, V387, P46, DOI 10.1016/j.canlet.2016.06.004
   Wente MN, 2006, CANCER LETT, V241, P221, DOI 10.1016/j.canlet.2005.10.041
NR 56
TC 20
Z9 20
U1 0
U2 3
PU PUBLIC LIBRARY SCIENCE
PI SAN FRANCISCO
PA 1160 BATTERY STREET, STE 100, SAN FRANCISCO, CA 94111 USA
SN 1932-6203
J9 PLOS ONE
JI PLoS One
PD JAN 30
PY 2020
VL 15
IS 1
AR e0228015
DI 10.1371/journal.pone.0228015
PG 20
WC Multidisciplinary Sciences
WE Science Citation Index Expanded (SCI-EXPANDED)
SC Science & Technology - Other Topics
GA LP9CB
UT WOS:000534612400042
PM 31999765
OA gold, Green Published
DA 2022-04-27
ER

PT J
AU Shi, J
   Li, J
   Su, W
   Zhao, S
   Li, H
   Lei, L
AF Shi, J.
   Li, J.
   Su, W.
   Zhao, S.
   Li, H.
   Lei, L.
TI Loss of periodontal ligament fibroblasts by RIPK3-MLKL-mediated
   necroptosis in the progress of chronic periodontitis
SO SCIENTIFIC REPORTS
LA English
DT Article
ID PORPHYROMONAS-GINGIVALIS; INFLAMMATION; NECROSIS; HEPATOCYTES;
   DISRUPTION; EXPRESSION; APOPTOSIS; CASPASE-8
AB Periodontal homeostasis is maintained by the dynamic equilibrium between cell death, differentiation and proliferation of resident cells in the periodontal microenvironment. Loss of resident periodontal ligament fibroblasts (PDLFs) has been a major challenge in the periodontal treatment. This study aimed to investigate the exact role of necroptotic cell death in periodontal diseases. Elevated levels of receptor-interacting protein serine-threonine kinases -1 (RIPK1), phosphorylated RIPK3, mixed lineage kinase domain-like protein (MLKL), phosphorylated MLKL and FLIPL were observed in gingival tissues collected from patients with untreated chronic periodontitis; whereas no difference in caspase 8 was observed between the periodontitis and healthy control group. In contrast to the high incidence of necroptotic cell death in monocytes during live P. gingivalis infection with a low multiplicity of infection (MOI), necroptosis was only observed in PDLFs with a high MOI. Priming PDLFs with frozen thawed monocytes enhanced proinflammatory responses to P. gingivalis infection; moreover, frozen thawed monocytes stimulation triggered RIPK1, RIPK3 and MLKL-mediated-necroptotic cell death in PDLFs. These results indicated that RIPK3 and MLKL-mediated-necroptotic cell death participated in the pathogenesis of periodontitis, and DAMPs released from monocytes after P. gingivalis stimulation by necroptosis triggered not only inflammatory responses, but also necroptosis of PDLFs.
C1 [Shi, J.; Li, J.; Su, W.; Zhao, S.; Li, H.; Lei, L.] Nanjing Univ, Med Sch, Nanjing Stomatol Hosp, Nanjing 210008, Jiangsu, Peoples R China.
   [Shi, J.; Li, J.; Su, W.] Nanjing Stomatol Hosp, Cent Lab, Nanjing 210008, Jiangsu, Peoples R China.
RP Li, H; Lei, L (通讯作者)，Nanjing Univ, Med Sch, Nanjing Stomatol Hosp, Nanjing 210008, Jiangsu, Peoples R China.
EM lihouxuan3435_0@163.com; leilangdental@163.com
FU National Natural Science Foundation of ChinaNational Natural Science
   Foundation of China (NSFC) [81670996]; Thirteenth Top Six High-level
   Talent of JiangSu Class B Projects [2016-WSN-168]; Natural Science
   Foundation of Jiangsu ProvinceNatural Science Foundation of Jiangsu
   Province [BK20171122]
FX This study was supported by grants from the National Natural Science
   Foundation of China (81670996), the Thirteenth Top Six High-level Talent
   of JiangSu Class B Projects (2016-WSN-168), Natural Science Foundation
   of Jiangsu Province (BK20171122). We thank Dr. S. Chen and Dr. Y. Yang
   for their excellent technical assistance for immunohistochemistry.
CR Afonso MB, 2016, CELL DEATH DIS, V7, DOI 10.1038/cddis.2016.280
   Boisvert H, 2010, INFECT IMMUN, V78, P3616, DOI 10.1128/IAI.00187-10
   Bostanci N, 2009, CLIN EXP IMMUNOL, V157, P415, DOI 10.1111/j.1365-2249.2009.03972.x
   Broggi A, 2015, MOL IMMUNOL, V63, P127, DOI 10.1016/j.molimm.2014.06.037
   Buckley CD, 2011, IMMUNOL LETT, V138, P12, DOI 10.1016/j.imlet.2011.02.010
   Chen GY, 2011, NAT BIOTECHNOL, V29, P428, DOI 10.1038/nbt.1846
   Darveau RP, 2010, NAT REV MICROBIOL, V8, P481, DOI 10.1038/nrmicro2337
   Diaz PI, 2002, MICROBIOL-SGM, V148, P467, DOI 10.1099/00221287-148-2-467
   Dowling JP, 2015, FRONT CELL DEV BIOL, V3, DOI 10.3389/fcell.2015.00012
   Ebe N, 2011, J DENT RES, V90, P235, DOI 10.1177/0022034510385688
   Feoktistova M, 2015, FEBS J, V282, P19, DOI 10.1111/febs.13120
   Filliol A, 2017, J HEPATOL, V66, P1205, DOI 10.1016/j.jhep.2017.01.005
   Fu MMJ, 2015, J PERIODONTOL, V86, P82, DOI 10.1902/jop.2014.140366
   Galluzzi L, 2014, SEMIN CELL DEV BIOL, V35, P24, DOI 10.1016/j.semcdb.2014.02.006
   Gonzalez-Juarbe N, 2015, PLOS PATHOG, V11, DOI 10.1371/journal.ppat.1005337
   Hangai S, 2016, P NATL ACAD SCI USA, V113, P3844, DOI 10.1073/pnas.1602023113
   Hughes MA, 2016, MOL CELL, V61, P834, DOI 10.1016/j.molcel.2016.02.023
   Kaczmarek A, 2013, IMMUNITY, V38, P209, DOI 10.1016/j.immuni.2013.02.003
   Ke XJ, 2016, MOL IMMUNOL, V77, P8, DOI 10.1016/j.molimm.2016.07.010
   Kitur K, 2015, PLOS PATHOG, V11, DOI 10.1371/journal.ppat.1004820
   Leppilahti JM, 2014, J PERIODONTOL, V85, P250, DOI 10.1902/jop.2013.130156
   Li J, 2017, ORAL DIS
   Linkermann A, 2014, NAT REV IMMUNOL, V14, P759, DOI 10.1038/nri3743
   Liu LC, 2003, J PERIODONTOL, V74, P1000, DOI 10.1902/jop.2003.74.7.1000
   Liu W, 2018, J DENT RES, V97, P1391, DOI 10.1177/0022034518775036
   Lopez R, 2015, VIRULENCE, V6, P249, DOI 10.1080/21505594.2015.1014266
   Lucas H, 2010, J DENT RES, V89, P29, DOI 10.1177/0022034509350708
   Masuda S, 2016, CLIN CHIM ACTA, V459, P89, DOI 10.1016/j.cca.2016.05.029
   Mori K, 2015, J DENT RES, V94, P1149, DOI 10.1177/0022034515589289
   Moriwaki K, 2013, GENE DEV, V27, P1640, DOI 10.1101/gad.223321.113
   O'Brien-Simpson NM, 2001, INFECT IMMUN, V69, P7527, DOI 10.1128/IAI.69.12.7527-7534.2001
   Pasparakis M, 2015, NATURE, V517, P311, DOI 10.1038/nature14191
   Pierdomenico M, 2014, AM J GASTROENTEROL, V109, P279, DOI 10.1038/ajg.2013.403
   Suda J, 2016, J IMMUNOL, V197, P3120, DOI 10.4049/jimmunol.1600690
   Tenev T, 2011, MOL CELL, V43, P432, DOI 10.1016/j.molcel.2011.06.006
   Tummers B, 2017, IMMUNOL REV, V277, P76, DOI 10.1111/imr.12541
   Ullah MO, 2016, J LEUKOCYTE BIOL, V100, P27, DOI 10.1189/jlb.2RI1115-531R
   Vaananen HK, 2008, ARCH BIOCHEM BIOPHYS, V473, P132, DOI 10.1016/j.abb.2008.03.037
   Wallach D, 2016, SCIENCE, V352, DOI 10.1126/science.aaf2154
NR 39
TC 15
Z9 17
U1 2
U2 7
PU NATURE PUBLISHING GROUP
PI LONDON
PA MACMILLAN BUILDING, 4 CRINAN ST, LONDON N1 9XW, ENGLAND
SN 2045-2322
J9 SCI REP-UK
JI Sci Rep
PD FEB 27
PY 2019
VL 9
AR 2902
DI 10.1038/s41598-019-39721-1
PG 10
WC Multidisciplinary Sciences
WE Science Citation Index Expanded (SCI-EXPANDED)
SC Science & Technology - Other Topics
GA HM9JK
UT WOS:000459799800051
PM 30814594
OA Green Published, gold
DA 2022-04-27
ER

PT J
AU Zhu, KZ
   Liang, W
   Ma, ZJ
   Xu, DC
   Cao, SY
   Lu, XJ
   Liu, N
   Shan, B
   Qian, LH
   Yuan, JY
AF Zhu, Kezhou
   Liang, Wei
   Ma, Zaijun
   Xu, Daichao
   Cao, Shuangyi
   Lu, Xiaojuan
   Liu, Nan
   Shan, Bing
   Qian, Lihui
   Yuan, Junying
TI Necroptosis promotes cell-autonomous activation of proinflammatory
   cytokine gene expression
SO CELL DEATH & DISEASE
LA English
DT Article
ID NF-KAPPA-B; MIXED LINEAGE KINASE; RIP1 KINASE; DOMAIN-LIKE; ALPHA
   UBIQUITINATION; NECROSIS; PHOSPHORYLATION; INFLAMMATION; COMPLEX; MLKL
AB Necroptosis, a form of regulated necrotic cell death, is mediated by receptor interacting protein 1 (RIPK1), RIPK3, and mixed lineage kinase domain-like protein (MLKL). However, the mechanism by which necroptosis promotes inflammation is still unclear. Here we report that the expression of cytokines is robustly upregulated in a cell-autonomous manner during necroptosis induced by tumor necrosis factor alpha (TNF alpha). We demonstrate that TNF alpha-induced necroptosis leads to two waves of cytokine production. The first wave, more transient and weaker than the second, is in response to TNF alpha alone; whereas the second wave depends upon the necroptotic signaling. We show that necroptosis promotes the transcription of TNF alpha-target genes in a cell-intrinsic manner. The activation of both NF-kappa B and p38 by the necroptotic machinery, RIPK1, RIPK3, and MLKL, is involved in mediating the robust induction of cytokine expression in the second wave. In contrast, necroptosis induced by direct oligomerization of MLKL promotes cytokine production at much lower levels than that of necroptosis induced with TNF alpha. Thus, we conclude that TNF alpha-induced necroptosis signaling events mediated by RIPK1 and RIPK3 activation, in addition to the MLKL oligomerization, promotes the expression of cytokines involving multiple intracellular signaling mechanisms including NF-kappa B pathway and p38. These findings reveal that the necroptotic cell death machinery mounts an immune response by promoting cell-autonomous production of cytokines. Our study provides insights into the mechanism by which necroptosis promotes inflammation in human diseases.
C1 [Zhu, Kezhou; Liang, Wei; Ma, Zaijun; Cao, Shuangyi; Lu, Xiaojuan; Liu, Nan; Shan, Bing; Qian, Lihui; Yuan, Junying] Chinese Acad Sci, Shanghai Inst Organ Chem, Interdisciplinary Res Ctr Biol & Chem, 26 Qiuyue Rd, Shanghai 201203, Peoples R China.
   [Zhu, Kezhou; Liang, Wei; Ma, Zaijun] Univ Chinese Acad Sci, Beijing 100049, Peoples R China.
   [Xu, Daichao; Yuan, Junying] Harvard Med Sch, Dept Cell Biol, 240 Longwood Ave, Boston, MA 02115 USA.
RP Qian, LH; Yuan, JY (通讯作者)，Chinese Acad Sci, Shanghai Inst Organ Chem, Interdisciplinary Res Ctr Biol & Chem, 26 Qiuyue Rd, Shanghai 201203, Peoples R China.; Yuan, JY (通讯作者)，Harvard Med Sch, Dept Cell Biol, 240 Longwood Ave, Boston, MA 02115 USA.
EM lhqian@sioc.ac.cn; junying_yuan@hms.harvard.edu
OI Ma, Zaijun/0000-0001-5942-6960; Xu, Daichao/0000-0002-3286-4968
FU National Key R&D Program of China [2016YFA0501900]; China National
   Natural Science FoundationNational Natural Science Foundation of China
   (NSFC) [31530041]; Chinese Academy of SciencesChinese Academy of
   Sciences; NINDSUnited States Department of Health & Human
   ServicesNational Institutes of Health (NIH) - USANIH National Institute
   of Neurological Disorders & Stroke (NINDS) [1R01NS082257]; NIAUnited
   States Department of Health & Human ServicesNational Institutes of
   Health (NIH) - USANIH National Institute on Aging (NIA) [1R01AG047231,
   RF1AG055521]; Natural Science Foundation of ShanghaiNatural Science
   Foundation of Shanghai [16ZR1443900]; NATIONAL INSTITUTE OF NEUROLOGICAL
   DISORDERS AND STROKEUnited States Department of Health & Human
   ServicesNational Institutes of Health (NIH) - USANIH National Institute
   of Neurological Disorders & Stroke (NINDS) [R01NS082257] Funding Source:
   NIH RePORTER; NATIONAL INSTITUTE ON AGINGUnited States Department of
   Health & Human ServicesNational Institutes of Health (NIH) - USANIH
   National Institute on Aging (NIA) [RF1AG055521, R01AG047231] Funding
   Source: NIH RePORTER
FX This work was supported in part by grants from the National Key R&D
   Program of China (2016YFA0501900), the China National Natural Science
   Foundation (31530041), and the Chinese Academy of Sciences, and from the
   NINDS (1R01NS082257) and the NIA (1R01AG047231 and RF1AG055521) (to
   J.Y.), and a grant from the Natural Science Foundation of Shanghai
   (16ZR1443900) (to B. S.). Flow cytometry was performed at the National
   Center for Protein Science Shanghai.
CR Anders Simon, 2010, Genome Biol, V11, pR106, DOI 10.1186/gb-2010-11-10-r106
   Anders S, 2015, BIOINFORMATICS, V31, P166, DOI 10.1093/bioinformatics/btu638
   BEG AA, 1993, GENE DEV, V7, P2064, DOI 10.1101/gad.7.11.2064
   Caccamo A, 2017, NAT NEUROSCI, V20, P1236, DOI 10.1038/nn.4608
   Cai ZY, 2014, NAT CELL BIOL, V16, P55, DOI 10.1038/ncb2883
   CHEN ZJ, 1995, GENE DEV, V9, P1586, DOI 10.1101/gad.9.13.1586
   Cho Y, 2009, CELL, V137, P1112, DOI 10.1016/j.cell.2009.05.037
   Christofferson DE, 2010, CELL DEATH DIFFER, V17, P1942, DOI 10.1038/cdd.2010.123
   Cox J, 2014, MOL CELL PROTEOMICS, V13, P2513, DOI 10.1074/mcp.M113.031591
   Cox J, 2008, NAT BIOTECHNOL, V26, P1367, DOI 10.1038/nbt.1511
   Degterev A, 2005, NAT CHEM BIOL, V1, P112, DOI 10.1038/nchembio711
   Degterev A, 2008, NAT CHEM BIOL, V4, P313, DOI 10.1038/nchembio.83
   Dobin A, 2013, BIOINFORMATICS, V29, P15, DOI 10.1093/bioinformatics/bts635
   Ea CK, 2006, MOL CELL, V22, P245, DOI 10.1016/j.molcel.2006.03.026
   Harris PA, 2017, J MED CHEM, V60, P1247, DOI 10.1021/acs.jmedchem.6b01751
   Harris PA, 2016, J MED CHEM, V59, P2163, DOI 10.1021/acs.jmedchem.5b01898
   Hayden MS, 2008, CELL, V132, P344, DOI 10.1016/j.cell.2008.01.020
   He SD, 2009, CELL, V137, P1100, DOI 10.1016/j.cell.2009.05.021
   Ito Y, 2016, SCIENCE, V353, P603, DOI 10.1126/science.aaf6803
   Kaczmarek A, 2013, IMMUNITY, V38, P209, DOI 10.1016/j.immuni.2013.02.003
   Kanehisa M, 2000, NUCLEIC ACIDS RES, V28, P27, DOI 10.1093/nar/28.1.27
   Kelliher MA, 1998, IMMUNITY, V8, P297, DOI 10.1016/S1074-7613(00)80535-X
   Kuleshov MV, 2016, NUCLEIC ACIDS RES, V44, pW90, DOI 10.1093/nar/gkw377
   Lee TH, 2004, J BIOL CHEM, V279, P33185, DOI 10.1074/jbc.M404206200
   Mandal P, 2014, MOL CELL, V56, P481, DOI 10.1016/j.molcel.2014.10.021
   Meylan E, 2004, NAT IMMUNOL, V5, P503, DOI 10.1038/ni1061
   Newton K, 2016, CELL DEATH DIFFER, V23, P1565, DOI 10.1038/cdd.2016.46
   Ofengeim D, 2017, P NATL ACAD SCI USA, V114, pE8788, DOI 10.1073/pnas.1714175114
   Ofengeim D, 2013, NAT REV MOL CELL BIO, V14, P727, DOI 10.1038/nrm3683
   Pfaffl MW, 2001, NUCLEIC ACIDS RES, V29, DOI 10.1093/nar/29.9.e45
   Spencer E, 1999, GENE DEV, V13, P284, DOI 10.1101/gad.13.3.284
   Sun LM, 2012, CELL, V148, P213, DOI 10.1016/j.cell.2011.11.031
   Suzuki H, 1999, BIOCHEM BIOPH RES CO, V256, P127, DOI 10.1006/bbrc.1999.0289
   Ting AT, 1996, EMBO J, V15, P6189, DOI 10.1002/j.1460-2075.1996.tb01007.x
   Varfolomeev E, 2007, CELL, V131, P669, DOI 10.1016/j.cell.2007.10.030
   Vince JE, 2007, CELL, V131, P682, DOI 10.1016/j.cell.2007.10.037
   Wallach D, 2016, SCIENCE, V352, DOI 10.1126/science.aaf2154
   Wang HY, 2014, MOL CELL, V54, P133, DOI 10.1016/j.molcel.2014.03.003
   Winston JT, 1999, GENE DEV, V13, P270, DOI 10.1101/gad.13.3.270
   Wu CJ, 2006, NAT CELL BIOL, V8, P398, DOI 10.1038/ncb1384
   Wu JF, 2013, CELL RES, V23, P994, DOI 10.1038/cr.2013.91
   Zhao J, 2012, P NATL ACAD SCI USA, V109, P5322, DOI 10.1073/pnas.1200012109
   Zhou W, 2014, SEMIN CELL DEV BIOL, V35, P14, DOI 10.1016/j.semcdb.2014.07.013
NR 43
TC 66
Z9 69
U1 0
U2 13
PU SPRINGERNATURE
PI LONDON
PA CAMPUS, 4 CRINAN ST, LONDON, N1 9XW, ENGLAND
SN 2041-4889
J9 CELL DEATH DIS
JI Cell Death Dis.
PD APR 27
PY 2018
VL 9
AR 500
DI 10.1038/s41419-018-0524-y
PG 16
WC Cell Biology
WE Science Citation Index Expanded (SCI-EXPANDED)
SC Cell Biology
GA GF2QH
UT WOS:000431784300001
PM 29703889
OA Green Published, gold
DA 2022-04-27
ER

PT J
AU Jiang, Y
   Shan, SG
   Chi, LF
   Zhang, GL
   Gao, XJ
   Li, HJ
   Zhu, XQ
   Yang, J
AF Jiang, Ying
   Shan, Shigang
   Chi, Linfeng
   Zhang, Guanglin
   Gao, Xiangjing
   Li, Hongjuan
   Zhu, Xinqiang
   Yang, Jun
TI Methyl methanesulfonate induces necroptosis in human lung adenoma A549
   cells through the PIG-3-reactive oxygen species pathway
SO TUMOR BIOLOGY
LA English
DT Article
DE Methyl methanesulfonate; ROS; PIG-3; Apoptosis; Necroptosis
ID DNA-DAMAGE; PROGRAMMED NECROSIS; ALKYLATING-AGENTS; OXIDATIVE STRESS;
   ROS PRODUCTION; HEP3B CELLS; APOPTOSIS; DEATH; PIG3; TNF
AB Methyl methanesulfonate (MMS) is an alkylating agent that can induce cell death through apoptosis and necroptosis. The molecular mechanisms underlying MMS-induced apoptosis have been studied extensively; however, little is known about the mechanism for MMS-induced necroptosis. Therefore, we first established MMS-induced necroptosis model using human lung carcinoma A549 cells. It was found that, within a 24-h period, although MMS at concentrations of 50, 100, 200, 400, and 800 mu M can induce DNA damage, only at higher concentrations (400 and 800 mu M) MMS treatment lead to necroptosis in A549 cells, as it could be inhibited by the specific necroptotic inhibitor necrostatin-1, but not the specific apoptotic inhibitor carbobenzoxy-valyl-alanyl-aspartyl-[O-methyl]-fluoromethylketone (Z-VAD-fmk). MMS-induced necroptosis was further confirmed by the induction of the necroptosis biomarkers including the depletion of cellular NADH and ATP and leakage of LDH. This necroptotic cell death was also concurrent with the increased expression of p53, p53-induced gene 3 (PIG-3), high mobility group box-1 protein (HMGB1), and receptor interaction protein kinase (RIP) but not the apoptosis-associated caspase-3 and caspase-9 proteins. Elevated reactive oxygen species (ROS) level was also involved in this process as the specific ROS inhibitor (4-amino-2,4-pyrrolidine-dicarboxylic acid (APDC)) can inhibit the necroptotic cell death. Interestingly, knockdown of PIG-3 expression by small interfering RNA (siRNA) treatment can inhibit the generation of ROS. Taken together, these results suggest that MMS can induce necroptosis in A549 cells, probably through the PIG-3-ROS pathway.
C1 [Jiang, Ying] Suzhou Biol Technol Co Ltd, Ctr Testing Int Corp, Kunshan 215300, Jiangsu, Peoples R China.
   [Jiang, Ying; Shan, Shigang] Zhejiang Univ, Coll Pharmaceut Sci, Hangzhou 310003, Zhejiang, Peoples R China.
   [Chi, Linfeng; Zhang, Guanglin; Zhu, Xinqiang] Zhejiang Univ, Dept Toxicol, Sch Publ Hlth, Hangzhou 310058, Zhejiang, Peoples R China.
   [Gao, Xiangjing] Zhejiang Prov Ctr Dis Control & Prevent, Hangzhou 310058, Zhejiang, Peoples R China.
   [Li, Hongjuan; Yang, Jun] Hangzhou Normal Univ, Dept Toxicol, Sch Med, Hangzhou 310016, Zhejiang, Peoples R China.
   [Yang, Jun] Zhejiang Univ, Affiliated Hosp 1, Collaborat Innovat Ctr Diag & Treatment Infect Di, Hangzhou 310003, Zhejiang, Peoples R China.
RP Zhu, XQ (通讯作者)，Zhejiang Univ, Dept Toxicol, Sch Publ Hlth, Hangzhou 310058, Zhejiang, Peoples R China.; Yang, J (通讯作者)，Hangzhou Normal Univ, Dept Toxicol, Sch Med, Hangzhou 310016, Zhejiang, Peoples R China.; Yang, J (通讯作者)，Zhejiang Univ, Affiliated Hosp 1, Collaborat Innovat Ctr Diag & Treatment Infect Di, Hangzhou 310003, Zhejiang, Peoples R China.
EM zhuxq@zju.edu.cn; junyanghzzju@163.com
FU National Natural Science Foundation of ChinaNational Natural Science
   Foundation of China (NSFC) [81172692, 81373036, 81202241]; Zhejiang
   Provincial Department of Science and Technology [2013C14016]; Ministry
   of Science and Technology, ChinaMinistry of Science and Technology,
   China [2009DFB30390]; Post Doctor Science Fundation of China
   [2011M501356]; Zhejiang Provincial Program for the Cultivation of
   High-Level Innovative Health Talents
FX This work was supported by grants from National Natural Science
   Foundation of China (Nos. 81172692, 81373036, and 81202241); Zhejiang
   Provincial Department of Science and Technology (2013C14016); Ministry
   of Science and Technology, China (2009DFB30390); and Post Doctor Science
   Fundation of China (No. 2011M501356). J. Yang is a recipient of the
   Zhejiang Provincial Program for the Cultivation of High-Level Innovative
   Health Talents.
CR Autheman D, 2013, PLOS ONE, V8, DOI 10.1371/journal.pone.0064644
   BERANEK DT, 1990, MUTAT RES, V231, P11, DOI 10.1016/0027-5107(90)90173-2
   Choi K, 2009, CURR NEUROVASC RES, V6, P213, DOI 10.2174/156720209789630375
   Contente A, 2002, NAT GENET, V30, P315, DOI 10.1038/ng836
   Degterev A, 2005, NAT CHEM BIOL, V1, P112, DOI 10.1038/nchembio711
   Degterev A, 2008, NAT CHEM BIOL, V4, P313, DOI 10.1038/nchembio.83
   Fortes GB, 2012, BLOOD, V119, P2368, DOI 10.1182/blood-2011-08-375303
   Galluzzi L, 2009, J MOL CELL BIOL, V1, P8, DOI 10.1093/jmcb/mjp007
   Galluzzi L, 2008, CELL, V135, P1161, DOI 10.1016/j.cell.2008.12.004
   Horton JK, 2005, DNA REPAIR, V4, P1111, DOI 10.1016/j.dnarep.2005.05.011
   Jiang Y, 2012, ENVIRON TOXICOL PHAR, V34, P694, DOI 10.1016/j.etap.2012.09.019
   Lackinger D, 2001, MUTAGENESIS, V16, P233, DOI 10.1093/mutage/16.3.233
   Lee JH, 2010, ONCOGENE, V29, P1431, DOI 10.1038/onc.2009.438
   Li B, 2013, INT J BIOL SCI, V9, P425, DOI 10.7150/ijbs.6068
   Li JQ, 2004, J CELL SCI, V117, P4673, DOI 10.1242/jcs.01339
   Lin T, 2008, TOXICOLOGY, V245, P147, DOI 10.1016/j.tox.2007.12.020
   Liu M, 2014, J SPINAL CORD MED
   Lundin C, 2005, NUCLEIC ACIDS RES, V33, P3799, DOI 10.1093/nar/gki681
   Mlejnek P, 2007, ATLA-ALTERN LAB ANIM, V35, P79, DOI 10.1177/026119290703500117
   Nicotera P, 1998, TOXICOL LETT, V103, P139
   Nicotera P, 2004, ONCOGENE, V23, P2757, DOI 10.1038/sj.onc.1207559
   Niemann CU, 2006, SURGERY, V140, P404, DOI 10.1016/j.surg.2006.01.021
   Nikoletopoulou V, 2013, BBA-MOL CELL RES, V1833, P3448, DOI 10.1016/j.bbamcr.2013.06.001
   Polyak K, 1997, NATURE, V389, P300, DOI 10.1038/38525
   Ribas J, 2006, ONCOGENE, V25, P6304, DOI 10.1038/sj.onc.1209648
   Ryu JC, 2001, RES COMMUN MOL PATH, V109, P35
   Silber JR, 2002, CLIN CANCER RES, V8, P3008
   Silva JP, 2010, DRUG DISCOV THER, V4, P144
   SINGH NP, 1988, EXP CELL RES, V175, P184, DOI 10.1016/0014-4827(88)90265-0
   Song Bi-Wei, 2013, Sheng Li Ke Xue Jin Zhan, V44, P281
   Tang HP, 2013, PLOS ONE, V8, DOI 10.1371/journal.pone.0059610
   Valencia A, 2006, FREE RADICAL BIO MED, V40, P641, DOI 10.1016/j.freeradbiomed.2005.09.036
   Vanden Berghe T, 2010, CELL DEATH DIFFER, V17, P922, DOI 10.1038/cdd.2009.184
   Vandenabeele P, 2010, NAT REV MOL CELL BIO, V11, P700, DOI 10.1038/nrm2970
   Vanlangenakker N, 2012, CELL DEATH DIFFER, V19, P75, DOI 10.1038/cdd.2011.164
   Ye YC, 2012, INT IMMUNOPHARMACOL, V14, P674, DOI 10.1016/j.intimp.2012.08.003
   Zeng M, 2013, CELL PHYSIOL BIOCHEM, V32, P279, DOI 10.1159/000354436
   Zhang DW, 2009, SCIENCE, V325, P332, DOI 10.1126/science.1172308
   Zhou YJ, 2009, TOXICOL IN VITRO, V23, P288, DOI 10.1016/j.tiv.2008.12.009
   Zhu Feng, 2013, Zhongguo Shi Yan Xue Ye Xue Za Zhi, V21, P396, DOI 10.7534/j.issn.1009-2137.2013.02.028
NR 40
TC 13
Z9 15
U1 1
U2 10
PU SAGE PUBLICATIONS LTD
PI LONDON
PA 1 OLIVERS YARD, 55 CITY ROAD, LONDON EC1Y 1SP, ENGLAND
SN 1010-4283
EI 1423-0380
J9 TUMOR BIOL
JI Tumor Biol.
PD MAR
PY 2016
VL 37
IS 3
BP 3785
EP 3795
DI 10.1007/s13277-015-3531-y
PG 11
WC Oncology
WE Science Citation Index Expanded (SCI-EXPANDED)
SC Oncology
GA DK4QJ
UT WOS:000374903500104
PM 26472723
DA 2022-04-27
ER

PT J
AU Chevin, M
   Sebire, G
   Deltenre, P
   Kadhim, H
AF Chevin, Mathilde
   Sebire, Guillaume
   Deltenre, Paul
   Kadhim, Hazim
TI Necroptotic neuronal cell death in amyotrophic lateral sclerosis: A
   relevant hypothesis with potential therapeutic implication?
SO MEDICAL HYPOTHESES
LA English
DT Article
DE sALS; Necroptosis; Motor Neurons; Neuroinflammation; Neurodegeneration;
   TNF alpha; RIPK; MLKL
ID BRAIN; EXPRESSION; RIP3
AB Necroptosis is emerging among possible mechanisms underlying cell death in neurodegenerative diseases. In this line, we hypothesize that necroptosis might be implicated in neuronal cell death in amyotrophic lateral sclerosis (ALS). To support this hypothesis, we hereby provide pilot data as well as some findings from the literature about the expression of key markers of the necroptotic pathway in ALS. Our preliminary data indicate the upregulation of key markers of necroptosis activation in lower motor neurons of the spinal cord. These human-derived data combined with some clinical and preclinical findings support our hypothesis testing the involvement of necroptosis in lower motor neurons death in ALS patients. These results pave the way to deepen the role of necroptosis in ALS using both preclinical and clinical approaches. If confirmed, this hypothesis might raise new interventional strategies to alleviate neurodegenerative process in ALS.
C1 [Chevin, Mathilde; Sebire, Guillaume] McGill Univ, Res Inst, Dept Neurosci, Hlth Ctr, 1001 Decarie Blvd, Montreal, PQ H4A 3J1, Canada.
   [Deltenre, Paul] Univ Libre Bruxelles ULB, Brugmann Univ Hosp CHU Brugmann, Dept Neurol, Brussels, Belgium.
   [Kadhim, Hazim] Univ Libre Bruxelles ULB, Brugmann Univ Hosp CHU Brugmann, Neuropathol Unit, Brussels, Belgium.
   [Kadhim, Hazim] Univ Libre Bruxelles ULB, Brugmann Univ Hosp CHU Brugmann, Reference Ctr Neuromuscular Pathol, Brussels, Belgium.
RP Sebire, G (通讯作者)，McGill Univ, Hlth Ctr, Res Inst, 1001 Decarie Blvd,Block E,M0-3211, Montreal, PQ H4A 3J1, Canada.
EM Mathilde.Chevin2@mail.mcgill.ca; Guillaume.Sebire@mcgill.ca;
   paul.deltenre@chu-brugmann.be; Hazim.Kadhim@chu-brugmann.be
FU Fondation Brugmann at CHU-BRUGMANN; Fonds de Recherche du Quebec en
   Sante (FRQ-S); Brain Canada Foundation; Health Canada
FX Partial Research funding (HK) was provided by Fondation Brugmann at
   CHU-BRUGMANN (a non-profit University-Hospital funding body). MC got a
   scholarship from the Fonds de Recherche du Quebec en Sante (FRQ-S) and
   Brain Canada Foundation. This project has been also made possible by
   Brain Canada Foundation through the Canada Brain Research Fund, with the
   financial support of Health Canada and the funding partners (MC). The
   views expressed herein do not necessarily represent the views of the
   Minister of Health or the Governments of Canada.
CR Bucchia M, 2015, CLIN THER, V37, P668, DOI 10.1016/j.clinthera.2014.12.020
   Chevin M, 2016, INT J DEV NEUROSCI, V55, P1, DOI 10.1016/j.ijdevneu.2016.09.002
   Chio A, 2013, NEUROEPIDEMIOLOGY, V41, P118, DOI 10.1159/000351153
   Degterev A, 2019, P NATL ACAD SCI USA, V116, P9714, DOI 10.1073/pnas.1901179116
   Degterev A, 2016, CELL MOL LIFE SCI, V73, P2251, DOI 10.1007/s00018-016-2198-x
   Dermentzaki G, 2019, ENEURO, V6, DOI 10.1523/ENEURO.0308-18.2018
   Gagliardi D, 2019, J CELL MOL MED, V23, P1647, DOI 10.1111/jcmm.13976
   Girard S, 2010, J NEUROPATH EXP NEUR, V69, P1116, DOI 10.1097/NEN.0b013e3181f971e4
   Ito Y, 2016, SCIENCE, V353, P603, DOI 10.1126/science.aaf6803
   Kadhim H, 2016, MED HYPOTHESES, V86, P14, DOI 10.1016/j.mehy.2015.11.022
   Kadhim H, 2012, MED HYPOTHESES, V78, P793, DOI 10.1016/j.mehy.2012.03.010
   Liu T, 2016, SCI REP-UK, V6, DOI 10.1038/srep24547
   Mandal P, 2014, MOL CELL, V56, P481, DOI 10.1016/j.molcel.2014.10.021
   Markovinovic A, 2017, PROG NEUROBIOL, V154, P1, DOI 10.1016/j.pneurobio.2017.04.005
   Miller RG, 2012, COCHRANE DB SYST REV, DOI 10.1002/14651858.CD001447.pub3
   Mishra PS, 2017, J NEUROINFLAMM, V14, DOI 10.1186/s12974-017-1028-x
   Mishra PS, 2016, J NEUROINFLAMM, V13, DOI 10.1186/s12974-016-0698-0
   Moriwaki K, 2013, GENE DEV, V27, P1640, DOI 10.1101/gad.223321.113
   Morrice JR, 2017, BBA-MOL BASIS DIS, V1863, P347, DOI 10.1016/j.bbadis.2016.11.025
   Re DB, 2014, NEURON, V81, P1001, DOI 10.1016/j.neuron.2014.01.011
   Rehorova M, 2019, STEM CELL TRANSL MED, V8, P535, DOI 10.1002/sctm.18-0223
   Rowland LP, 2001, NEW ENGL J MED, V344, P1688, DOI 10.1056/NEJM200105313442207
   Savard A, 2015, J NEUROINFLAMM, V12, DOI 10.1186/s12974-015-0330-8
   Stommel EW, 2009, AMYOTROPH LATERAL SC, V10, P393, DOI 10.3109/17482960802709416
   Tovar-y-Romo LB, 2016, J NEUROCHEM, V136, P13, DOI 10.1111/jnc.13362
   Wang ZG, 2012, CELL, V148, P228, DOI 10.1016/j.cell.2011.11.030
   Wu X, 2012, NEUROBIOL AGING, V33, P1364, DOI 10.1016/j.neurobiolaging.2010.11.002
   Yoon S, 2016, CELL DEATH DIFFER, V23, P253, DOI 10.1038/cdd.2015.92
   Zhang J, 2016, CELL MOL LIFE SCI, V73, P2153, DOI 10.1007/s00018-016-2190-5
   Zhou ZR, 2012, PROTEIN CELL, V3, P811, DOI 10.1007/s13238-012-2083-9
NR 30
TC 1
Z9 1
U1 1
U2 1
PU CHURCHILL LIVINGSTONE
PI EDINBURGH
PA JOURNAL PRODUCTION DEPT, ROBERT STEVENSON HOUSE, 1-3 BAXTERS PLACE,
   LEITH WALK, EDINBURGH EH1 3AF, MIDLOTHIAN, SCOTLAND
SN 0306-9877
EI 1532-2777
J9 MED HYPOTHESES
JI Med. Hypotheses
PD NOV
PY 2020
VL 144
AR 110295
DI 10.1016/j.mehy.2020.110295
PG 5
WC Medicine, Research & Experimental
WE Science Citation Index Expanded (SCI-EXPANDED)
SC Research & Experimental Medicine
GA OZ0PL
UT WOS:000594638700031
PM 33254488
DA 2022-04-27
ER

PT J
AU Fauster, A
   Rebsamen, M
   Huber, KVM
   Bigenzahn, JW
   Stukalov, A
   Lardeau, CH
   Scorzoni, S
   Bruckner, M
   Gridling, M
   Parapatics, K
   Colinge, J
   Bennett, KL
   Kubicek, S
   Krautwald, S
   Linkermann, A
   Superti-Furga, G
AF Fauster, A.
   Rebsamen, M.
   Huber, K. V. M.
   Bigenzahn, J. W.
   Stukalov, A.
   Lardeau, C-H
   Scorzoni, S.
   Bruckner, M.
   Gridling, M.
   Parapatics, K.
   Colinge, J.
   Bennett, K. L.
   Kubicek, S.
   Krautwald, S.
   Linkermann, A.
   Superti-Furga, G.
TI A cellular screen identifies ponatinib and pazopanib as inhibitors of
   necroptosis
SO CELL DEATH & DISEASE
LA English
DT Article
ID MIXED LINEAGE KINASE; PROGRAMMED NECROSIS; RIP1 KINASE; DEATH; TARGET;
   PROTEIN; APOPTOSIS; DOMAIN; CELLS; FADD
AB Necroptosis is a form of regulated necrotic cell death mediated by receptor-interacting serine/threonine-protein kinase 1 (RIPK1) and RIPK3. Necroptotic cell death contributes to the pathophysiology of several disorders involving tissue damage, including myocardial infarction, stroke and ischemia-reperfusion injury. However, no inhibitors of necroptosis are currently in clinical use. Here we performed a phenotypic screen for small-molecule inhibitors of tumor necrosis factor-alpha (TNF-alpha)-induced necroptosis in Fas-associated protein with death domain (FADD)-deficient Jurkat cells using a representative panel of Food and Drug Administration (FDA)-approved drugs. We identified two anti-cancer agents, ponatinib and pazopanib, as submicromolar inhibitors of necroptosis. Both compounds inhibited necroptotic cell death induced by various cell death receptor ligands in human cells, while not protecting from apoptosis. Ponatinib and pazopanib abrogated phosphorylation of mixed lineage kinase domain-like protein (MLKL) upon TNF-alpha-induced necroptosis, indicating that both agents target a component upstream of MLKL. An unbiased chemical proteomic approach determined the cellular target spectrum of ponatinib, revealing key members of the necroptosis signaling pathway. We validated RIPK1, RIPK3 and transforming growth factor-beta-activated kinase 1 (TAK1) as novel, direct targets of ponatinib by using competitive binding, cellular thermal shift and recombinant kinase assays. Ponatinib inhibited both RIPK1 and RIPK3, while pazopanib preferentially targeted RIPK1. The identification of the FDA-approved drugs ponatinib and pazopanib as cellular inhibitors of necroptosis highlights them as potentially interesting for the treatment of pathologies caused or aggravated by necroptotic cell death.
C1 [Fauster, A.; Rebsamen, M.; Huber, K. V. M.; Bigenzahn, J. W.; Stukalov, A.; Lardeau, C-H; Scorzoni, S.; Bruckner, M.; Gridling, M.; Parapatics, K.; Colinge, J.; Bennett, K. L.; Kubicek, S.; Superti-Furga, G.] Austrian Acad Sci, CeMM Res Ctr Mol Med, A-1090 Vienna, Austria.
   [Krautwald, S.; Linkermann, A.] Univ Kiel, Div Nephrol & Hypertens, D-24105 Kiel, Germany.
RP Superti-Furga, G (通讯作者)，Austrian Acad Sci, CeMM Res Ctr Mol Med, Lazarettgasse 14,AKH BT25-3, A-1090 Vienna, Austria.
EM gsuperti@cemm.oeaw.ac.at
RI Colinge, Jacques/Z-2613-2019; Huber, Kilian V. M./L-6921-2015;
   Linkermann, Andreas/AAB-8308-2020; Rebsamen, Manuele/A-7980-2011;
   Superti-Furga, Giulio/AAE-5681-2019; Colinge, Jacques/D-1578-2017;
   Krautwald, Stefan/J-9984-2016; Stukalov, Alexey/AAS-3208-2021; Kubicek,
   Stefan/C-2089-2017; Linkermann, Andreas/H-3551-2012
OI Colinge, Jacques/0000-0003-2466-4824; Huber, Kilian V.
   M./0000-0002-1103-5300; Linkermann, Andreas/0000-0001-6287-9725;
   Rebsamen, Manuele/0000-0001-6172-4211; Colinge,
   Jacques/0000-0003-2466-4824; Krautwald, Stefan/0000-0001-7768-2132;
   Stukalov, Alexey/0000-0002-4981-8124; Kubicek,
   Stefan/0000-0003-0855-8343; Linkermann, Andreas/0000-0001-6287-9725;
   Bigenzahn, Johannes/0000-0002-5214-4570; Bennett, Keiryn
   L./0000-0001-9356-7708; Scorzoni, Stefania/0000-0002-2049-3688; Fauster,
   Astrid/0000-0003-4608-5604
FU Austrian Academy of Sciences, ERC [i-FIVE 250179]; EMBO long-term and
   Marie Curie fellowships [ALTF 1346-2011, IEF 301663]; Austrian Science
   FundAustrian Science Fund (FWF) [FWF SFB F47]; EUEuropean Commission
   [FP7 ASSET 259348]; Medical Faculty of Kiel University; Fresenius
   Medical Care, Germany
FX We thank all members of the Superti-Furga laboratory for discussions and
   invaluable feedback, the Bennett laboratory for the proteomic analyses
   and the Kubicek group for help with the chemical screen. We are grateful
   to Alex Bullock for scientific discussion. We further thank Gregory
   Vladimer and Berend Snijder for critically reading the manuscript. This
   work was supported by the Austrian Academy of Sciences, ERC grant to
   GS-F (i-FIVE 250179), EMBO long-term and Marie Curie fellowships to MR
   (ALTF 1346-2011, IEF 301663), Austrian Science Fund grant for JWB (FWF
   SFB F47), EU grant to KVMH and MG (FP7 ASSET 259348), the Medical
   Faculty of Kiel University for SK and Fresenius Medical Care, Germany
   for SK and AL.
CR Cai ZY, 2014, NAT CELL BIOL, V16, P55, DOI 10.1038/ncb2883
   Chan FK-M, 2014, ANNU REV IMMUNOL, V33
   Chen X, 2014, CELL RES, V24, P105, DOI 10.1038/cr.2013.171
   Cho Y, 2009, CELL, V137, P1112, DOI 10.1016/j.cell.2009.05.037
   Christofferson DE, 2014, ANNU REV PHYSIOL, V76, P129, DOI 10.1146/annurev-physiol-021113-170259
   Cortes JE, 2013, NEW ENGL J MED, V369, P1783, DOI 10.1056/NEJMoa1306494
   Cortes JE, 2012, NEW ENGL J MED, V367, P2075, DOI 10.1056/NEJMoa1205127
   Davis MI, 2011, NAT BIOTECHNOL, V29, P1046, DOI 10.1038/nbt.1990
   Degterev A, 2005, NAT CHEM BIOL, V1, P112, DOI 10.1038/nchembio711
   Degterev A, 2008, NAT CHEM BIOL, V4, P313, DOI 10.1038/nchembio.83
   Dondelinger Y, 2014, CELL REP, V7, P971, DOI 10.1016/j.celrep.2014.04.026
   Fuchs Y, 2011, CELL, V147, P742, DOI 10.1016/j.cell.2011.10.033
   Galluzzi L, 2011, INT REV CEL MOL BIO, V289, P1, DOI 10.1016/B978-0-12-386039-2.00001-8
   Hantschel O, 2008, LEUKEMIA LYMPHOMA, V49, P615, DOI 10.1080/10428190801896103
   Hantschel O, 2007, P NATL ACAD SCI USA, V104, P13283, DOI 10.1073/pnas.0702654104
   Harris PA, 2008, J MED CHEM, V51, P4632, DOI 10.1021/jm800566m
   Harris PA, 2013, ACS MED CHEM LETT, V4, P1238, DOI 10.1021/ml400382p
   He SD, 2011, P NATL ACAD SCI USA, V108, P20054, DOI 10.1073/pnas.1116302108
   He SD, 2009, CELL, V137, P1100, DOI 10.1016/j.cell.2009.05.021
   Hildebrand JM, 2014, P NATL ACAD SCI USA, V111, P15072, DOI 10.1073/pnas.1408987111
   Holler N, 2000, NAT IMMUNOL, V1, P489, DOI 10.1038/82732
   Huber KVM, 2014, NATURE, V508, P222, DOI 10.1038/nature13194
   Humphries F, 2015, CELL DEATH DIFFER, V22, P225, DOI 10.1038/cdd.2014.126
   Hurwitz HI, 2009, CLIN CANCER RES, V15, P4220, DOI 10.1158/1078-0432.CCR-08-2740
   Josephs DH, 2009, J CLIN ONCOL, V27
   Juo P, 1999, CELL GROWTH DIFFER, V10, P797
   Kaczmarek A, 2013, IMMUNITY, V38, P209, DOI 10.1016/j.immuni.2013.02.003
   Kaiser WJ, 2014, P NATL ACAD SCI USA, V111, P7753, DOI 10.1073/pnas.1401857111
   Kaiser WJ, 2013, J BIOL CHEM, V288, P31268, DOI 10.1074/jbc.M113.462341
   Lau A, 2013, AM J TRANSPLANT, V13, P2805, DOI 10.1111/ajt.12447
   Lavallee-Adam M, 2011, J PROTEOME RES, V10, P886, DOI 10.1021/pr100795z
   Lawrence CP, 2005, FEBS LETT, V579, P6465, DOI 10.1016/j.febslet.2005.10.041
   Li JX, 2014, CELL DEATH DIS, V5, DOI 10.1038/cddis.2014.241
   Li JX, 2012, CELL, V150, P339, DOI 10.1016/j.cell.2012.06.019
   Lin J, 2013, CELL REP, V3, P200, DOI 10.1016/j.celrep.2012.12.012
   Linkermann A, 2013, AM J TRANSPLANT, V13, P2797, DOI 10.1111/ajt.12448
   Linkermann A, 2014, NAT REV IMMUNOL, V14, P759, DOI 10.1038/nri3743
   Linkermann A, 2014, NEW ENGL J MED, V370, P455, DOI 10.1056/NEJMra1310050
   Linkermann A, 2013, P NATL ACAD SCI USA, V110, P12024, DOI 10.1073/pnas.1305538110
   Mandal P, 2014, MOL CELL, V56, P481, DOI 10.1016/j.molcel.2014.10.021
   Mihaly SR, 2014, CELL DEATH DIFFER, V21, P1667, DOI 10.1038/cdd.2014.123
   Mocarski ES, 2012, NAT REV IMMUNOL, V12, P79, DOI 10.1038/nri3131
   Molina DM, 2013, SCIENCE, V341, P84, DOI 10.1126/science.1233606
   Morioka S, 2014, J CELL BIOL, V204, P607, DOI 10.1083/jcb.201305070
   Murakami Y, 2014, CELL DEATH DIFFER, V21, P270, DOI 10.1038/cdd.2013.109
   Newton K, 2014, SCIENCE, V343, P1357, DOI 10.1126/science.1249361
   Nikoletopoulou V, 2013, BBA-MOL CELL RES, V1833, P3448, DOI 10.1016/j.bbamcr.2013.06.001
   O'Hare T, 2012, NAT REV CANCER, V12, P513, DOI 10.1038/nrc3317
   O'Hare T, 2009, CANCER CELL, V16, P401, DOI 10.1016/j.ccr.2009.09.028
   Oerlemans MIFJ, 2012, BASIC RES CARDIOL, V107, DOI 10.1007/s00395-012-0270-8
   Pasparakis M, 2015, NATURE, V517, P311, DOI 10.1038/nature14191
   Rebsamen M, 2015, NATURE, V519, P477, DOI 10.1038/nature14107
   Rebsamen M, 2009, EMBO REP, V10, P916, DOI 10.1038/embor.2009.109
   Rix LLR, 2009, LEUKEMIA, V23, P477, DOI 10.1038/leu.2008.334
   Rix U, 2009, NAT CHEM BIOL, V5, P616, DOI 10.1038/nchembio.216
   Sternberg CN, 2010, J CLIN ONCOL, V28, P1061, DOI 10.1200/JCO.2009.23.9764
   Su LJ, 2014, STRUCTURE, V22, P1489, DOI 10.1016/j.str.2014.07.014
   Sun LM, 2012, CELL, V148, P213, DOI 10.1016/j.cell.2011.11.031
   Teng X, 2005, BIOORG MED CHEM LETT, V15, P5039, DOI 10.1016/j.bmcl.2005.07.077
   Thapa RJ, 2013, P NATL ACAD SCI USA, V110, pE3109, DOI 10.1073/pnas.1301218110
   Upton JW, 2012, CELL HOST MICROBE, V11, P290, DOI [10.1016/j.chom.2012.01.016, 10.1016/j.chom.2019.09.004]
   Upton JW, 2010, CELL HOST MICROBE, V7, P302, DOI 10.1016/j.chom.2010.03.006
   van der Graaf WTA, 2012, LANCET, V379, P1879, DOI 10.1016/S0140-6736(12)60651-5
   Vince JE, 2007, CELL, V131, P682, DOI 10.1016/j.cell.2007.10.037
   Wang HY, 2014, MOL CELL, V54, P133, DOI 10.1016/j.molcel.2014.03.003
   Ward JE, 2010, CLIN CANCER RES, V16, P5923, DOI 10.1158/1078-0432.CCR-10-0728
   Wedge SR, 2002, CANCER RES, V62, P4645
   Zhang DW, 2009, SCIENCE, V325, P332, DOI 10.1126/science.1172308
   Zuber J, 2011, GENE DEV, V25, P1628, DOI 10.1101/gad.17269211
NR 69
TC 111
Z9 116
U1 0
U2 24
PU NATURE PUBLISHING GROUP
PI LONDON
PA MACMILLAN BUILDING, 4 CRINAN ST, LONDON N1 9XW, ENGLAND
SN 2041-4889
J9 CELL DEATH DIS
JI Cell Death Dis.
PD MAY
PY 2015
VL 6
AR e1767
DI 10.1038/cddis.2015.130
PG 10
WC Cell Biology
WE Science Citation Index Expanded (SCI-EXPANDED)
SC Cell Biology
GA CM2MA
UT WOS:000357513200032
PM 25996294
OA gold, Green Published
DA 2022-04-27
ER

PT J
AU Koo, MJ
   Rooney, KT
   Choi, ME
   Ryter, SW
   Choi, AMK
   Moon, JS
AF Koo, Michael Jakun
   Rooney, Kristen T.
   Choi, Mary E.
   Ryter, Stefan W.
   Choi, Augustine M. K.
   Moon, Jong-Seok
TI Impaired oxidative phosphorylation regulates necroptosis in human lung
   epithelial cells
SO BIOCHEMICAL AND BIOPHYSICAL RESEARCH COMMUNICATIONS
LA English
DT Article
DE Mitochondria; Oxidative phosphorylation; AMPK; Necroptosis
ID MOLECULAR-MECHANISMS; PROGRAMMED NECROSIS; DEATH; APOPTOSIS; PROTEIN;
   MITOCHONDRIA; AUTOPHAGY; DISEASE; HEALTH; KINASE
AB Cellular metabolism can impact cell life or death outcomes. While metabolic dysfunction has been linked to cell death, the mechanisms by which metabolic dysfunction regulates the cell death mode called necroptosis remain unclear. Our study demonstrates that mitochondrial oxidative phosphorylation (OXPHOS) activates programmed necrotic cell death (necroptosis) in human lung epithelial cells. Inhibition of mitochondrial respiration and ATP synthesis induced the phosphorylation of mixed lineage kinase domain-like protein (MLKL) and necroptotic cell death. Furthermore, we demonstrate that the activation of AMP-activated protein kinase (AMPK), resulting from impaired mitochondrial OXPHOS, regulates necroptotic cell death. These results suggest that impaired mitochondrial OXPHOS contributes to necroptosis in human lung epithelial cells. (C) 2015 Elsevier Inc. All rights reserved.
C1 [Koo, Michael Jakun; Rooney, Kristen T.; Ryter, Stefan W.; Choi, Augustine M. K.; Moon, Jong-Seok] Weill Cornell Med Ctr, Joan & Sanford I Weill Dept Med, New York, NY 10065 USA.
   [Koo, Michael Jakun; Rooney, Kristen T.; Ryter, Stefan W.; Choi, Augustine M. K.; Moon, Jong-Seok] New York Presbyterian Hosp, New York, NY 10065 USA.
   [Koo, Michael Jakun; Rooney, Kristen T.; Ryter, Stefan W.; Choi, Augustine M. K.; Moon, Jong-Seok] Weill Cornell Med Ctr, Div Pulm & Crit Care Med, New York, NY 10065 USA.
   [Choi, Mary E.] Weill Cornell Med Ctr, Joan & Sanford I Weill Dept Med, Div Nephrol & Hypertens, New York, NY 10065 USA.
RP Moon, JS (通讯作者)，Weill Cornell Med Ctr, Joan & Sanford I Weill Dept Med, 525 East 68th St,Box 130, New York, NY 10065 USA.
EM jom2076@med.cornell.edu
OI Rooney, Kristen T/0000-0002-7495-1437
FU NIHUnited States Department of Health & Human ServicesNational
   Institutes of Health (NIH) - USA [P01 HL114501-01, P01 HL105339];
   NATIONAL HEART, LUNG, AND BLOOD INSTITUTEUnited States Department of
   Health & Human ServicesNational Institutes of Health (NIH) - USANIH
   National Heart Lung & Blood Institute (NHLBI) [P01HL105339, P01HL114501]
   Funding Source: NIH RePORTER
FX This work was supported by NIH grants P01 HL114501-01 and P01 HL105339
   (to A.M.K. Choi).
CR CORTON JM, 1995, EUR J BIOCHEM, V229, P558, DOI 10.1111/j.1432-1033.1995.0558k.x
   COTTER TG, 1990, ANTICANCER RES, V10, P1153
   Elmore S, 2007, TOXICOL PATHOL, V35, P495, DOI 10.1080/01926230701320337
   FARBER E, 1994, MODERN PATHOL, V7, P605
   Feoktistova M, 2015, FEBS J, V282, P19, DOI 10.1111/febs.13120
   Festjens N, 2006, BBA-BIOENERGETICS, V1757, P1371, DOI 10.1016/j.bbabio.2006.06.014
   Galluzzi L, 2007, CELL DEATH DIFFER, V14, P1237, DOI 10.1038/sj.cdd.4402148
   Galluzzi L, 2012, CELL DEATH DIFFER, V19, P107, DOI 10.1038/cdd.2011.96
   Galluzzi L, 2014, CELL RES, V24, P139, DOI 10.1038/cr.2014.8
   Galluzzi L, 2011, INT REV CEL MOL BIO, V289, P1, DOI 10.1016/B978-0-12-386039-2.00001-8
   Green DR, 1998, SCIENCE, V281, P1309, DOI 10.1126/science.281.5381.1309
   Hardie DG, 2012, NAT REV MOL CELL BIO, V13, P251, DOI 10.1038/nrm3311
   Heytler P G, 1979, Methods Enzymol, V55, P462
   JOSHI S, 1991, BIOCHIM BIOPHYS ACTA, V1067, P255, DOI 10.1016/0005-2736(91)90051-9
   Kaiser WJ, 2008, J IMMUNOL, V181, P6427, DOI 10.4049/jimmunol.181.9.6427
   Kanduc D, 2002, INT J ONCOL, V21, P165
   Linkermann A, 2014, NEW ENGL J MED, V370, P455, DOI 10.1056/NEJMra1310050
   Mihaylova MM, 2011, NAT CELL BIOL, V13, P1016, DOI 10.1038/ncb2329
   MITCHELL P, 1972, J BIOENERG, V3, P5, DOI 10.1007/BF01515993
   MITCHELL P, 1979, SCIENCE, V206, P1148, DOI 10.1126/science.388618
   Murphy JM, 2013, IMMUNITY, V39, P443, DOI 10.1016/j.immuni.2013.06.018
   ORRENIUS S, 1995, J INTERN MED, V237, P529, DOI 10.1111/j.1365-2796.1995.tb00881.x
   Ouyang L, 2012, CELL PROLIFERAT, V45, P487, DOI 10.1111/j.1365-2184.2012.00845.x
   Proskuryakov SY, 2003, EXP CELL RES, V283, P1, DOI 10.1016/S0014-4827(02)00027-7
   Rahman I, 2006, EUR RESPIR J, V28, P219, DOI 10.1183/09031936.06.00053805
   SEN S, 1992, BIOL REV, V67, P287, DOI 10.1111/j.1469-185X.1992.tb00727.x
   Smith RAJ, 2012, TRENDS PHARMACOL SCI, V33, P341, DOI 10.1016/j.tips.2012.03.010
   Tait SWG, 2013, CELL REP, V5, P878, DOI 10.1016/j.celrep.2013.10.034
   Vanden Berghe T, 2014, NAT REV MOL CELL BIO, V15, P134, DOI 10.1038/nrm3737
   Vandenabeele P, 2010, NAT REV MOL CELL BIO, V11, P700, DOI 10.1038/nrm2970
   Vandenabeele P, 2010, SCI SIGNAL, V3, DOI 10.1126/scisignal.3115re4
   Wang HY, 2014, MOL CELL, V54, P133, DOI 10.1016/j.molcel.2014.03.003
   Wu XN, 2014, CELL DEATH DIFFER, V21, P1709, DOI 10.1038/cdd.2014.77
   Wyllie A H, 1980, Int Rev Cytol, V68, P251
   Zhou W, 2014, SEMIN CELL DEV BIOL, V35, P14, DOI 10.1016/j.semcdb.2014.07.013
NR 35
TC 12
Z9 13
U1 1
U2 14
PU ACADEMIC PRESS INC ELSEVIER SCIENCE
PI SAN DIEGO
PA 525 B ST, STE 1900, SAN DIEGO, CA 92101-4495 USA
SN 0006-291X
EI 1090-2104
J9 BIOCHEM BIOPH RES CO
JI Biochem. Biophys. Res. Commun.
PD AUG 28
PY 2015
VL 464
IS 3
BP 875
EP 880
DI 10.1016/j.bbrc.2015.07.054
PG 6
WC Biochemistry & Molecular Biology; Biophysics
WE Science Citation Index Expanded (SCI-EXPANDED)
SC Biochemistry & Molecular Biology; Biophysics
GA CP4VY
UT WOS:000359881900031
PM 26187663
OA Green Accepted
DA 2022-04-27
ER

PT J
AU Pavlosky, A
   Lau, A
   Su, Y
   Lian, D
   Huang, X
   Yin, Z
   Haig, A
   Jevnikar, AM
   Zhang, ZX
AF Pavlosky, A.
   Lau, A.
   Su, Y.
   Lian, D.
   Huang, X.
   Yin, Z.
   Haig, A.
   Jevnikar, A. M.
   Zhang, Z. -X.
TI RIPK3-Mediated Necroptosis Regulates Cardiac Allograft Rejection
SO AMERICAN JOURNAL OF TRANSPLANTATION
LA English
DT Article
DE Heart; necroptosis; receptor interacting protein kinase; TNF alpha;
   transplantation
ID TUMOR-NECROSIS-FACTOR; MEDIATES NECROPTOSIS; FACTOR RECEPTOR-1; PROTEIN
   HMGB1; CELL-DEATH; KINASE; HEART; TRANSPLANTATION; NECROSTATIN-1;
   EXPRESSION
AB Cell death results in tissue damage and ultimately donor graft rejection and can occur as an active molecular process through apoptotic, necrotic and newly identified receptor interacting protein 1 and 3 kinase (RIPK1/3)mediated necroptotic pathways. Necroptosis leads to the release of inflammatory molecules which can activate host immune cells. This pathway has yet to be studied in heart transplantation. We have found that necroptosis was induced in murine cardiac microvascular endothelial cell (MVEC) under anti-apoptotic condition following tumor necrosis factor alpha treatment. Necroptotic cell death and release of the danger molecule high mobility group box 1 (HMGB1) were inhibited by the RIPK1 inhibiting molecule necrostatin-1 and by genetic deletion of RIPK3. In addition, tissue necrosis, release of HMGB1 and graft cell infiltrate were attenuated in RIPK3 null heart allografts following transplantation. Finally, a brief sirolimus treatment markedly prolonged RIPK3 null cardiac allograft survival in allogeneic BALB/c recipients as compared to WT C57BL/6 donor grafts (95 +/- 5.8 vs. 24 +/- 2.6 days, p<0.05). This study has demonstrated that RIPK1/3 contributes to MVEC death and cardiac allograft survival through necroptotic death and the release of danger molecules. Our results suggest that targeting RIPK-mediated necroptosis may be an important therapeutic strategy in transplantation.
C1 [Pavlosky, A.; Lau, A.; Su, Y.; Lian, D.; Huang, X.; Yin, Z.; Jevnikar, A. M.; Zhang, Z. -X.] London Hlth Sci Ctr, Matthew Mailing Ctr Translat Transplantat Studies, Lawson Hlth Res Inst, London, ON, Canada.
   [Pavlosky, A.; Lau, A.; Su, Y.; Haig, A.; Jevnikar, A. M.; Zhang, Z. -X.] Univ Western Ontario, Dept Pathol, London, ON, Canada.
   [Su, Y.; Jevnikar, A. M.; Zhang, Z. -X.] Univ Western Ontario, Dept Med, London, ON, Canada.
RP Jevnikar, AM (通讯作者)，London Hlth Sci Ctr, Matthew Mailing Ctr Translat Transplantat Studies, Lawson Hlth Res Inst, London, ON, Canada.
EM jevnikar@uwo.ca; zhuxu.zhang@lhsc.on.ca
FU Canadian Institutes of Health ResearchCanadian Institutes of Health
   Research (CIHR) [MOP-115048, MOP-111180]; Program of Experimental
   Medicine (POEM) at LHSC
FX We thank Dr. Francis K. M. Chan for providing a breeding pair of
   RIPK3<SUP>-/-</SUP> mice and Ms. Pamela Gardner for administrative
   support. This work was supported by grants from the Canadian Institutes
   of Health Research (Z-XZ, AMJ, MOP-115048, MOP-111180) and the Program
   of Experimental Medicine (POEM) at LHSC.
CR Al-Lamki RS, 2009, AM J TRANSPLANT, V9, P2679, DOI 10.1111/j.1600-6143.2009.02831.x
   ALBELDA SM, 1991, J CELL BIOL, V114, P1059, DOI 10.1083/jcb.114.5.1059
   ARBUSTINI E, 1991, AM J PATHOL, V139, P709
   Beyer C, 2012, INNATE IMMUN-LONDON, V18, P727, DOI 10.1177/1753425912437981
   Chen L, 2006, AM J TRANSPLANT, V6, P2282, DOI 10.1111/j.1600-6143.2006.01489.x
   CHOLLETMARTIN S, 1990, TRANSPLANT P, V22, P283
   Christie JD, 2012, J HEART LUNG TRANSPL, V31, P1073, DOI 10.1016/j.healun.2012.08.004
   Declercq W, 2009, CELL, V138, P229, DOI 10.1016/j.cell.2009.07.006
   Degterev A, 2005, NAT CHEM BIOL, V1, P112, DOI 10.1038/nchembio711
   Degterev A, 2013, CELL DEATH DIFFER, V20, P366, DOI 10.1038/cdd.2012.133
   Degterev A, 2008, NAT CHEM BIOL, V4, P313, DOI 10.1038/nchembio.83
   Edwards Joshua R., 2007, BMC Physiology, V7, P1, DOI 10.1186/1472-6793-7-1
   Ferguson TA, 2011, IMMUNOL REV, V241, P77, DOI 10.1111/j.1600-065X.2011.01006.x
   Gardella S, 2002, EMBO REP, V3, P995, DOI 10.1093/embo-reports/kvf198
   GE AZ, 1994, GENE, V138, P201, DOI 10.1016/0378-1119(94)90808-7
   Goldstein DR, 2003, J CLIN INVEST, V111, P1571, DOI 10.1172/JCI200317573
   Han WD, 2009, APOPTOSIS, V14, P674, DOI 10.1007/s10495-009-0334-x
   He SD, 2011, P NATL ACAD SCI USA, V108, P20054, DOI 10.1073/pnas.1116302108
   He SD, 2009, CELL, V137, P1100, DOI 10.1016/j.cell.2009.05.021
   Huang Y, 2007, AM J TRANSPLANT, V7, P799, DOI 10.1111/j.1600-6143.2007.01734.x
   IMAGAWA DK, 1990, J SURG RES, V48, P345, DOI 10.1016/0022-4804(90)90072-A
   Ishii D, 2010, AM J TRANSPLANT, V10, P59, DOI 10.1111/j.1600-6143.2009.02921.x
   Kaczmarek A, 2013, IMMUNITY, V38, P209, DOI 10.1016/j.immuni.2013.02.003
   Kaiser WJ, 2013, J BIOL CHEM, V288, P31268, DOI 10.1074/jbc.M113.462341
   Kazama H, 2008, IMMUNITY, V29, P21, DOI 10.1016/j.immuni.2008.05.013
   Kelliher MA, 1998, IMMUNITY, V8, P297, DOI 10.1016/S1074-7613(00)80535-X
   Kitson J, 1996, NATURE, V384, P372, DOI 10.1038/384372a0
   Lau A, 2013, AM J TRANSPLANT, V13, P2805, DOI 10.1111/ajt.12447
   LEWIS M, 1991, P NATL ACAD SCI USA, V88, P2830, DOI 10.1073/pnas.88.7.2830
   Lim YC, 2006, METH MOL B, V341, P141
   LIN H, 1992, J HEART LUNG TRANSPL, V11, P330
   Linkermann A, 2013, J AM SOC NEPHROL, V24, P1545, DOI 10.1681/ASN.2012121169
   Linkermann A, 2012, KIDNEY INT, V81, P751, DOI 10.1038/ki.2011.450
   Mannon RB, 2013, AM J TRANSPLANT, V13, P2785, DOI 10.1111/ajt.12450
   Micheau O, 2003, CELL, V114, P181, DOI 10.1016/S0092-8674(03)00521-X
   Mitchell RN, 2009, ANNU REV PATHOL-MECH, V4, P19, DOI 10.1146/annurev.pathol.3.121806.151449
   Murphy JM, 2013, IMMUNITY, V39, P443, DOI 10.1016/j.immuni.2013.06.018
   Newton K, 2004, MOL CELL BIOL, V24, P1464, DOI 10.1128/MCB.24.4.1464-1469.2004
   Oerlemans MIFJ, 2012, BASIC RES CARDIOL, V107, DOI 10.1007/s00395-012-0270-8
   Pallet N, 2012, AM J TRANSPLANT, V12, P1378, DOI 10.1111/j.1600-6143.2012.04015.x
   Porrett PM, 2008, J IMMUNOL, V181, P1692, DOI 10.4049/jimmunol.181.3.1692
   Roychowdhury S, 2013, HEPATOLOGY, V57, P1773, DOI 10.1002/hep.26200
   Scaffidi P, 2002, NATURE, V418, P191, DOI 10.1038/nature00858
   Smith CCT, 2007, CARDIOVASC DRUG THER, V21, P227, DOI 10.1007/s10557-007-6035-1
   Sun LM, 2012, CELL, V148, P213, DOI 10.1016/j.cell.2011.11.031
   Suzuki J, 2003, AM J TRANSPLANT, V3, P968, DOI 10.1034/j.1600-6143.2003.00164.x
   Takeuchi O, 2010, CELL, V140, P805, DOI 10.1016/j.cell.2010.01.022
   Thapa RJ, 2013, P NATL ACAD SCI USA, V110, pE3109, DOI 10.1073/pnas.1301218110
   Vanden Berghe T, 2010, CELL DEATH DIFFER, V17, P922, DOI 10.1038/cdd.2009.184
   Vandenabeele P, 2010, NAT REV MOL CELL BIO, V11, P700, DOI 10.1038/nrm2970
   Vercammen D, 1997, CYTOKINE, V9, P801, DOI 10.1006/cyto.1997.0252
   Vercammen D, 1998, J EXP MED, V187, P1477, DOI 10.1084/jem.187.9.1477
   Welz PS, 2011, NATURE, V477, P330, DOI 10.1038/nature10273
   WUTHRICH RP, 1990, KIDNEY INT, V37, P783, DOI 10.1038/ki.1990.46
   Xu H, 1996, J IMMUNOL, V156, P4909
   Zhang ZX, 2011, TRANSPL IMMUNOL, V24, P119, DOI 10.1016/j.trim.2010.11.003
   Zhang ZX, 2008, J IMMUNOL, V181, P7489, DOI 10.4049/jimmunol.181.11.7489
NR 57
TC 48
Z9 52
U1 0
U2 7
PU WILEY
PI HOBOKEN
PA 111 RIVER ST, HOBOKEN 07030-5774, NJ USA
SN 1600-6135
EI 1600-6143
J9 AM J TRANSPLANT
JI Am. J. Transplant.
PD AUG
PY 2014
VL 14
IS 8
BP 1778
EP 1790
DI 10.1111/ajt.12779
PG 13
WC Surgery; Transplantation
WE Science Citation Index Expanded (SCI-EXPANDED)
SC Surgery; Transplantation
GA AL9AZ
UT WOS:000339433100014
PM 24984764
DA 2022-04-27
ER

PT J
AU Liu, TJ
   Zong, HF
   Chen, XY
   Li, SH
   Liu, ZY
   Cui, XW
   Jia, GQ
   Shi, YY
AF Liu, Tianjing
   Zong, Haifeng
   Chen, Xiaoyu
   Li, Sihang
   Liu, Ziyun
   Cui, Xuewei
   Jia, Guoqiang
   Shi, Yongyan
TI Toll-like receptor 4-mediated necroptosis in the development of
   necrotizing enterocolitis
SO PEDIATRIC RESEARCH
LA English
DT Article
AB BACKGROUND: Dramatic intestinal epithelial cell death leading to barrier dysfunction is one of the mechanism of neonatal necrotizing enterocolitis (NEC), in which Toll-like receptor 4 (TLR4) plays a pivotal role. This study explored the role of necroptosis, a drastic way of cell death in NEC.
   METHODS: The expression of necroptotic proteins was tested in NEC intestinal tissue and compared with controls. NEC was induced in neonatal wild-type mice and a necroptosis inhibitor was given to investigate whether NEC could be relieved. The general condition, macroscopic scoring, and histological evaluations were performed. The expression of tight junction proteins, inflammatory cytokines, and necroptosis-related proteins was measured, and barrier function was examined. Then, NEC was induced in TLR4-knockout pups to confirm the role of TLR4 in necroptosis.
   RESULTS: Necroptotic proteins were significantly upregulated in both NEC patient and animal models, together with the expression of TLR4. NEC could be relieved and inflammatory infiltration was decreased by necrostatin-1s. TLR4-knockout mice showed milder tissue degradation and less necroptosis after NEC induction.
   CONCLUSIONS: Necroptosis is an essential pathological process of NEC. TLR4 may be one stimulator of necroptosis in NEC. Inhibiting the intestinal cell necroptosis might be a useful strategy in the treatment of NEC.
C1 [Liu, Tianjing; Jia, Guoqiang] China Med Univ, Shengjing Hosp, Dept Pediat Orthoped, Shenyang, Peoples R China.
   [Zong, Haifeng] Southern Med Univ, Affiliated Shenzhen Matern & Child Healthcare Hos, Dept Neonatal Intens Care Unit, Shenzhen, Peoples R China.
   [Chen, Xiaoyu; Li, Sihang; Liu, Ziyun; Cui, Xuewei; Shi, Yongyan] China Med Univ, Shengjing Hosp, Dept Pediat, Shenyang, Peoples R China.
RP Shi, YY (通讯作者)，China Med Univ, Shengjing Hosp, Dept Pediat, Shenyang, Peoples R China.
EM shiyongyan1986@163.com
FU National Natural Science Foundation of ChinaNational Natural Science
   Foundation of China (NSFC) [81801500, 81700459]; 345 Talent Project of
   Shengjing Hospital [M0275, M0279]; Key R&D Guidance Plan Projects in
   Liaoning Province [2020JH1/10300001]; Youth talent cultivation program
   of China Medical University; Natural Science Foundation of Liaoning
   ProvinceNatural Science Foundation of Liaoning Province [20180550562]
FX We thank Mr. Chuan Wang and Ms. Xizhe Yin for kindly and professionally
   processing the illustrations. This work was supported by the National
   Natural Science Foundation of China (Nos. 81801500 and 81700459), the
   345 Talent Project of Shengjing Hospital (M0275, M0279), the Key R&D
   Guidance Plan Projects in Liaoning Province (2020JH1/10300001), the
   Youth talent cultivation program of China Medical University (Y.S. and
   T.L.), and the Natural Science Foundation of Liaoning Province (No.
   20180550562).
CR Aaes TL, 2016, CELL REP, V15, P274, DOI 10.1016/j.celrep.2016.03.037
   Ariana A, 2020, J BIOL CHEM, V295, P4661, DOI 10.1074/jbc.RA119.011633
   Burgueno JF, 2020, NAT REV GASTRO HEPAT, V17, P263, DOI 10.1038/s41575-019-0261-4
   Caplan Michael S, 2005, Semin Pediatr Surg, V14, P145, DOI 10.1053/j.sempedsurg.2005.05.002
   Chatzileontiadou DSM, 2021, INT J MOL SCI, V22, DOI 10.3390/ijms22010073
   De Plaen IG, 2013, CLIN PERINATOL, V40, P109, DOI 10.1016/j.clp.2012.12.008
   Degterev A, 2008, NAT CHEM BIOL, V4, P313, DOI 10.1038/nchembio.83
   Eaton S, 2017, NEONATOLOGY, V111, P423, DOI 10.1159/000458462
   Egan CE, 2016, J CLIN INVEST, V126, P495, DOI 10.1172/JCI83356
   Hackam DJ, 2018, CELL MOL GASTROENTER, V6, P229, DOI 10.1016/j.jcmgh.2018.04.001
   Hackam DJ, 2013, SEMIN PEDIATR SURG, V22, P76, DOI 10.1053/j.sempedsurg.2013.01.003
   Halpern MD, 2015, TISSUE BARRIERS, V3, DOI 10.1080/21688370.2014.1000707
   Hong YP, 2020, OXID MED CELL LONGEV, V2020, DOI 10.1155/2020/8172714
   Huang ZJ, 2018, CELL DEATH DIFFER, V25, P180, DOI 10.1038/cdd.2017.141
   Jilling T, 2006, J IMMUNOL, V177, P3273, DOI 10.4049/jimmunol.177.5.3273
   Kim SJ, 2017, INFLAMMATION, V40, P1912, DOI 10.1007/s10753-017-0632-3
   Kong J, 2008, AM J PHYSIOL-GASTR L, V294, pG208, DOI 10.1152/ajpgi.00398.2007
   Liang S, 2018, FRONT PHARMACOL, V9, DOI 10.3389/fphar.2018.01378
   Lim JC, 2015, PEDIATR SURG INT, V31, P509, DOI 10.1007/s00383-015-3697-9
   Linkermann A, 2014, NEW ENGL J MED, V370, P455, DOI 10.1056/NEJMra1310050
   Lu Peng, 2014, Pathophysiology, V21, P81, DOI 10.1016/j.pathophys.2013.11.007
   Nadler EP, 2000, J SURG RES, V92, P71, DOI 10.1006/jsre.2000.5877
   Sharma D, 2017, IMMUNOL REV, V280, P57, DOI 10.1111/imr.12602
   Shi YY, 2018, PEDIATR RES, V83, P1024, DOI 10.1038/pr.2017.329
   Sodhi CP, 2012, GASTROENTEROLOGY, V143, P708, DOI 10.1053/j.gastro.2012.05.053
   Sodhi CP, 2010, GASTROENTEROLOGY, V138, P185, DOI 10.1053/j.gastro.2009.09.045
   Soliman A, 2010, PLOS ONE, V5, DOI 10.1371/journal.pone.0015044
   Takahashi N, 2012, CELL DEATH DIS, V3, DOI 10.1038/cddis.2012.176
   Takahashi N, 2014, NATURE, V513, P95, DOI 10.1038/nature13706
   Treszl A, 2006, FRONT BIOSCI-LANDMRK, V11, P570, DOI 10.2741/1819
   Weitkamp JH, 2013, GUT, V62, P73, DOI 10.1136/gutjnl-2011-301551
   Welz PS, 2011, NATURE, V477, P330, DOI 10.1038/nature10273
   Werts AD, 2020, CELL MOL GASTROENTER, V9, P403, DOI 10.1016/j.jcmgh.2019.11.002
   Xu X, 2018, BRIT J NUTR, V119, P1019, DOI [10.1017/s000711451800003x, 10.1017/S000711451800003X]
   Zhang LP, 2018, CARDIOVASC TOXICOL, V18, P346, DOI 10.1007/s12012-017-9441-z
   Zhang YY, 2017, NAT COMMUN, V8, DOI 10.1038/ncomms14329
   Zhou Y, 2017, INFLAMM BOWEL DIS, V23, P44, DOI 10.1097/MIB.0000000000000961
   Zhu HL, 2018, MOL NUTR FOOD RES, V62, DOI 10.1002/mnfr.201700814
NR 38
TC 0
Z9 0
U1 9
U2 9
PU SPRINGERNATURE
PI LONDON
PA CAMPUS, 4 CRINAN ST, LONDON, N1 9XW, ENGLAND
SN 0031-3998
EI 1530-0447
J9 PEDIATR RES
JI Pediatr. Res.
PD JAN
PY 2022
VL 91
IS 1
BP 73
EP 82
DI 10.1038/s41390-021-01457-y
EA MAR 2021
PG 10
WC Pediatrics
WE Science Citation Index Expanded (SCI-EXPANDED)
SC Pediatrics
GA YJ4WP
UT WOS:000629882400010
PM 33731807
OA Green Published, hybrid
DA 2022-04-27
ER

PT J
AU Faust, H
   Lam, LKM
   Hotz, MJ
   Qing, D
   Mangalmurti, NS
AF Faust, Hilary
   Lam, L. K. Metthew
   Hotz, Meghan J.
   Qing, Danielle
   Mangalmurti, Nilam S.
TI RAGE interacts with the necroptotic protein RIPK3 and mediates
   transfusion-induced danger signal release
SO VOX SANGUINIS
LA English
DT Article
DE acute lung injury; ARDS; HMGB1; necroptosis; RAGE; RIPK3; trali;
   transfusion medicine
ID GLYCATION END-PRODUCTS; CRITICALLY-ILL; RECEPTOR; CELLS; APOPTOSIS;
   AUTOPHAGY; NECROSIS; INJURY
AB RBC transfusion is associated with increased morbidity and mortality in critically ill patients. Endothelial cell necroptosis and subsequent damage-associated molecular pattern (DAMP) release has been identified as a mechanism of injury following RBC transfusion. Mounting evidence implicates the pro-inflammatory pattern recognition receptor, Receptor for Advanced Glycation End Products (RAGE), in initiating cell death programmes such as necroptosis. Here, we demonstrate the role of RAGE in endothelial necroptosis, as deletion of RAGE attenuates necroptotic cell death in response to TNF alpha, LPS or CpG-DNA. We show direct interaction of RAGE with the critical mediator of necroptosis, Receptor Interacting Protein Kinase 3 (RIPK3), during necroptosis. Furthermore, we observe decreased plasma High Mobility Group Box 1 (HMGB1) and RIPK3 levels in RAGE deficient mice compared to WT mice post-transfusion, substantiating the role for RAGE in transfusion-induced DAMP releasein vivo. Collectively, these findings underscore RAGE as an essential mediator of regulated necrosis and post-transfusion DAMP release. Further studies to understand the role of RAGE and the necroptotic pathway in transfusion-induced organ injury may offer key targets to mitigate transfusion-related risks, including the risk of ARDS, in susceptible hosts.
C1 [Faust, Hilary] Univ Wisconsin, Sch Med & Publ Hlth, Allergy Pulm & Crit Care Div, Madison, WI USA.
   [Lam, L. K. Metthew; Hotz, Meghan J.; Qing, Danielle; Mangalmurti, Nilam S.] Univ Penn, Perelman Sch Med, Pulm Allergy & Crit Care Div, Philadelphia, PA 19104 USA.
   [Mangalmurti, Nilam S.] Univ Penn, Perelman Sch Med, Lung Biol Inst, Philadelphia, PA 19104 USA.
RP Mangalmurti, NS (通讯作者)，Univ Penn, Perelman Sch Med, Stemmler Hall,3450 Hamilton Walk, Philadelphia, PA 19104 USA.
EM nspatel@pennmedicine.upenn.edu
RI Faust, Hilary/AAI-7072-2021
FU NIHUnited States Department of Health & Human ServicesNational
   Institutes of Health (NIH) - USA [HL126788]
FX This work was funded by NIH HL126788 (NSM).
CR Corwin HL, 2004, CRIT CARE MED, V32, P39, DOI 10.1097/01.CCM.0000104112.34142.79
   Feoktistova M, 2012, CELL CYCLE, V11, P460, DOI 10.4161/cc.11.3.19060
   Galichet A, 2008, BIOCHEM BIOPH RES CO, V370, P1, DOI 10.1016/j.bbrc.2008.02.163
   Gao S, 2014, MOL VIS, V20, P1374
   Gong MN, 2005, CRIT CARE MED, V33, P1191, DOI 10.1097/01.CCM.0000165566.82925.14
   Harja E, 2008, J CLIN INVEST, V118, P183, DOI 10.1172/JCI32703
   He SD, 2009, CELL, V137, P1100, DOI 10.1016/j.cell.2009.05.021
   Hebert PC, 1999, NEW ENGL J MED, V340, P409, DOI 10.1056/NEJM199902113400601
   Kaczmarek A, 2013, IMMUNITY, V38, P209, DOI 10.1016/j.immuni.2013.02.003
   Kaiser WJ, 2013, J BIOL CHEM, V288, P31268, DOI 10.1074/jbc.M113.462341
   Kaiser WJ, 2011, NATURE, V471, P368, DOI 10.1038/nature09857
   Kang R, 2010, CELL DEATH DIFFER, V17, P666, DOI 10.1038/cdd.2009.149
   Kang R, 2012, AUTOPHAGY, V8, P989, DOI 10.4161/auto.20258
   Kang R, 2011, AUTOPHAGY, V7, P442, DOI 10.4161/auto.7.4.14681
   Mangalmurti NS, 2013, AM J PHYSIOL-LUNG C, V304, pL250, DOI 10.1152/ajplung.00278.2012
   Mangalmurti NS, 2010, TRANSFUSION, V50, P2353, DOI 10.1111/j.1537-2995.2010.02689.x
   Moriwaki K, 2013, GENE DEV, V27, P1640, DOI 10.1101/gad.223321.113
   Newton K, 2015, TRENDS CELL BIOL, V25, P347, DOI 10.1016/j.tcb.2015.01.001
   Perrone L, 2008, J CELL PHYSIOL, V217, P60, DOI 10.1002/jcp.21474
   Qing DY, 2014, AM J RESP CRIT CARE, V190, P1243, DOI 10.1164/rccm.201406-1095OC
   Shashaty MGS, 2016, SHOCK, V46, P139, DOI 10.1097/SHK.0000000000000596
NR 21
TC 1
Z9 1
U1 0
U2 2
PU WILEY
PI HOBOKEN
PA 111 RIVER ST, HOBOKEN 07030-5774, NJ USA
SN 0042-9007
EI 1423-0410
J9 VOX SANG
JI Vox Sang.
PD NOV
PY 2020
VL 115
IS 8
BP 729
EP 734
DI 10.1111/vox.12946
EA JUL 2020
PG 6
WC Hematology
WE Science Citation Index Expanded (SCI-EXPANDED)
SC Hematology
GA PB5UB
UT WOS:000545785900001
PM 32633835
OA Green Accepted
DA 2022-04-27
ER

PT J
AU Cao, MT
   Chen, F
   Xie, N
   Cao, MY
   Chen, PF
   Lou, Q
   Zhao, YL
   He, C
   Zhang, SY
   Song, XY
   Sun, Y
   Zhu, WM
   Mou, LS
   Luan, SD
   Gao, HC
AF Cao, Mengtao
   Chen, Fei
   Xie, Ni
   Cao, Meng-Yao
   Chen, Pengfei
   Lou, Qi
   Zhao, Yanli
   He, Chen
   Zhang, Shuyuan
   Song, Xinyang
   Sun, Yu
   Zhu, Weimin
   Mou, Lisha
   Luan, Shaodong
   Gao, Hanchao
TI c-Jun N-terminal kinases differentially regulate TNF- and TLRs-mediated
   necroptosis through their kinase-dependent and -independent activities
SO CELL DEATH & DISEASE
LA English
DT Article
ID MIXED LINEAGE KINASE; INDUCED CELL-DEATH; PROGRAMMED NECROSIS;
   DOMAIN-LIKE; KAPPA-B; PROTEIN-KINASES; RIPK1; INFLAMMATION;
   PHOSPHORYLATION; ACTIVATION
AB Tumor necrosis factor (TNF) and Toll-like receptor (TLR) 3/TLR4 activation trigger necroptotic cell death through downstream signaling complex containing receptor-interacting protein kinase 1 (RIPK1), RIPK3, and pseudokinase mixed lineage kinase-domain-like (MLKL). However, the regulation of necroptotic signaling pathway is far less investigated. Here we showed that c-Jun N-terminal kinases (JNK1 and JNK2) displayed kinase-dependent and -independent functions in regulating TNF- and TLRs-mediated necroptosis. We found that RIPK1 and RIPK3 promoted cell-death-independent JNK activation in macrophages, which contributed to pro-inflammatory cytokines production. Meanwhile, blocking the kinase activity of JNK dramatically reduced TNF and TLRs-induced necroptotic cell death. Consistently, inhibition of JNK activity protected mice from TNF-induced death and Staphylococcus aureus-mediated lung damage. However, depletion of JNK protein using siRNA sensitized macrophages to necroptosis that was triggered by LPS or poly I: C but still inhibited TNF-induced necroptosis. Mechanistic studies revealed that RIPK1 recruited JNK to the necrosome complex and their kinase activity was required for necrosome formation and the phosphorylation of MLKL in TNF- and TLRs-induced necroptosis. Loss of JNK protein consistently suppressed the phosphorylation of MLKL and necrosome formation in TNF-triggered necroptosis, but differentially promoted the phosphorylation of MLKL and necrosome formation in poly I: C-triggered necroptosis by promoting the oligomeration of TRIF. In conclusion, our findings define a differential role for JNK in regulating TNF- and TLRs-mediated necroptosis by their kinase or scaffolding activities.
C1 [Cao, Mengtao; Chen, Fei; Xie, Ni; Chen, Pengfei; Lou, Qi; Zhao, Yanli; Mou, Lisha; Gao, Hanchao] Shenzhen Univ, Inst Transformat Med, Shenzhen Peoples Hosp 2, Affiliated Hosp 1,Sch Med, Shenzhen 518300, Peoples R China.
   [Cao, Mengtao; Chen, Fei; Lou, Qi; Sun, Yu] Chinese Acad Sci, Key Lab Stem Cell Biol, Inst Hlth Sci, Shanghai Inst Biol Sci,Univ Chinese Acad Sci, Shanghai 200031, Peoples R China.
   [Cao, Meng-Yao] Peoples Hosp Tongliang Dist, Dept Radiol, Chongqing 402560, Peoples R China.
   [He, Chen] Shenzhen Univ, Dept Ophthalmol, Shenzhen Peoples Hosp 2, Affiliated Hosp 1, Shenzhen 518035, Guangdong, Peoples R China.
   [Zhang, Shuyuan; Luan, Shaodong; Gao, Hanchao] Guangdong Med Univ, Dept Nephrol, Shenzhen Longhua Dist Cent Hosp, Affiliated Longhua Dist Cent Hosp, Shenzhen 518300, Peoples R China.
   [Song, Xinyang] Harvard Med Sch, Div Immunol, Dept Microbiol & Immunobiol, Boston, MA 02115 USA.
   [Zhu, Weimin] Shenzhen Univ, Dept Sports Med, Shenzhen Peoples Hosp 2, Affiliated Hosp 1, Shenzhen 518035, Guangdong, Peoples R China.
RP Cao, MT; Gao, HC (通讯作者)，Shenzhen Univ, Inst Transformat Med, Shenzhen Peoples Hosp 2, Affiliated Hosp 1,Sch Med, Shenzhen 518300, Peoples R China.; Cao, MT (通讯作者)，Chinese Acad Sci, Key Lab Stem Cell Biol, Inst Hlth Sci, Shanghai Inst Biol Sci,Univ Chinese Acad Sci, Shanghai 200031, Peoples R China.
EM mtcao@sibs.ac.cn; hcgao@foxmail.com
RI Mou, Lisha/I-4739-2012; Gao, Hanchao/AGW-6043-2022; Song,
   Xinyang/AAL-7495-2021
OI Mou, Lisha/0000-0001-6232-8341; sun, yu/0000-0001-7121-9112; mengtao,
   cao/0000-0002-8651-8104; Song, Xinyang/0000-0002-3422-6927; Zhao,
   Yanli/0000-0001-9445-7666
CR Arthur JSC, 2013, NAT REV IMMUNOL, V13, P679, DOI 10.1038/nri3495
   Cai ZY, 2014, NAT CELL BIOL, V16, P55, DOI 10.1038/ncb2883
   Chen WZ, 2015, NAT CELL BIOL, V17, P434, DOI 10.1038/ncb3120
   Cho Y, 2009, CELL, V137, P1112, DOI 10.1016/j.cell.2009.05.037
   Dannappel M, 2014, NATURE, V513, P90, DOI 10.1038/nature13608
   Dillon CP, 2014, CELL, V157, P1189, DOI 10.1016/j.cell.2014.04.018
   Dillon CP, 2012, CELL REPORTS, V1, P401, DOI 10.1016/j.celrep.2012.03.010
   Dondelinger Y, 2017, NAT CELL BIOL, V19, P1237, DOI 10.1038/ncb3608
   Dondelinger Y, 2015, MOL CELL, V60, P63, DOI 10.1016/j.molcel.2015.07.032
   Duprez L, 2011, IMMUNITY, V35, P908, DOI 10.1016/j.immuni.2011.09.020
   Funami K, 2008, J BIOL CHEM, V283, P18283, DOI 10.1074/jbc.M801013200
   He SD, 2011, P NATL ACAD SCI USA, V108, P20054, DOI 10.1073/pnas.1116302108
   He SD, 2009, CELL, V137, P1100, DOI 10.1016/j.cell.2009.05.021
   Huang Z, 2015, CELL HOST MICROBE, V17, P229, DOI 10.1016/j.chom.2015.01.002
   Ito Y, 2016, SCIENCE, V353, P603, DOI 10.1126/science.aaf6803
   Jaco I, 2017, MOL CELL, V66, P698, DOI 10.1016/j.molcel.2017.05.003
   Kaiser WJ, 2013, J BIOL CHEM, V288, P31268, DOI 10.1074/jbc.M113.462341
   Kaiser WJ, 2011, NATURE, V471, P368, DOI 10.1038/nature09857
   Kim JA, 2010, ONCOGENE, V29, P1702, DOI 10.1038/onc.2009.464
   Kitur K, 2015, PLOS PATHOG, V11, DOI 10.1371/journal.ppat.1004820
   Kuan CY, 1999, NEURON, V22, P667, DOI 10.1016/S0896-6273(00)80727-8
   Li DR, 2015, P NATL ACAD SCI USA, V112, P5017, DOI 10.1073/pnas.1505244112
   Linkermann A, 2014, NEW ENGL J MED, V370, P455, DOI 10.1056/NEJMra1310050
   Liu J, 2005, CELL RES, V15, P36, DOI 10.1038/sj.cr.7290262
   Menon MB, 2017, NAT CELL BIOL, V19, P1248, DOI 10.1038/ncb3614
   Moquin DM, 2013, PLOS ONE, V8, DOI 10.1371/journal.pone.0076841
   Najjar M, 2016, IMMUNITY, V45, P46, DOI 10.1016/j.immuni.2016.06.007
   Newton K, 2016, ANNU REV BIOCHEM, V85, P743, DOI 10.1146/annurev-biochem-060815-014830
   O'Donnell MA, 2011, NAT CELL BIOL, V13, P1437, DOI 10.1038/ncb2362
   Ofengeim D, 2015, CELL REP, V10, P1836, DOI 10.1016/j.celrep.2015.02.051
   Qu FF, 2012, MOL CELL BIOL, V32, P3925, DOI 10.1128/MCB.00268-12
   Saleh D, 2017, J IMMUNOL, V198, P4435, DOI 10.4049/jimmunol.1601717
   Samie M, 2018, NAT IMMUNOL, V19, P246, DOI 10.1038/s41590-017-0042-6
   Seo J, 2016, NAT CELL BIOL, V18, P291, DOI 10.1038/ncb3314
   Sun LM, 2012, CELL, V148, P213, DOI 10.1016/j.cell.2011.11.031
   Tait SWG, 2013, CELL REP, V5, P878, DOI 10.1016/j.celrep.2013.10.034
   Tanemura S, 2009, J BIOCHEM, V145, P345, DOI 10.1093/jb/mvn172
   Thapa RJ, 2013, P NATL ACAD SCI USA, V110, pE3109, DOI 10.1073/pnas.1301218110
   Upton JW, 2012, CELL HOST MICROBE, V11, P290, DOI [10.1016/j.chom.2012.01.016, 10.1016/j.chom.2019.09.004]
   Ventura JJ, 2004, GENE DEV, V18, P2905, DOI 10.1101/gad.1223004
   Wagner EF, 2009, NAT REV CANCER, V9, P537, DOI 10.1038/nrc2694
   Wang HY, 2014, MOL CELL, V54, P133, DOI 10.1016/j.molcel.2014.03.003
   Weinlich R, 2017, NAT REV MOL CELL BIO, V18, P127, DOI 10.1038/nrm.2016.149
   Welz PS, 2011, NATURE, V477, P330, DOI 10.1038/nature10273
   Yao YK, 2017, NAT COMMUN, V8, DOI 10.1038/ncomms15402
   Zhang DW, 2009, SCIENCE, V325, P332, DOI 10.1126/science.1172308
   Zhang Q, 2015, NAT IMMUNOL, V16, P458, DOI 10.1038/ni.3130
   Zhao J, 2012, P NATL ACAD SCI USA, V109, P5322, DOI 10.1073/pnas.1200012109
NR 48
TC 20
Z9 22
U1 0
U2 5
PU NATURE PUBLISHING GROUP
PI LONDON
PA MACMILLAN BUILDING, 4 CRINAN ST, LONDON N1 9XW, ENGLAND
SN 2041-4889
J9 CELL DEATH DIS
JI Cell Death Dis.
PD NOV 15
PY 2018
VL 9
AR 1140
DI 10.1038/s41419-018-1189-2
PG 16
WC Cell Biology
WE Science Citation Index Expanded (SCI-EXPANDED)
SC Cell Biology
GA HA3LJ
UT WOS:000450152300003
PM 30442927
OA gold, Green Published
DA 2022-04-27
ER

PT J
AU Davies, KA
   Fitzgibbon, C
   Young, SN
   Garnish, SE
   Yeung, W
   Coursier, D
   Birkinshaw, RW
   Sandow, JJ
   Lehmann, WIL
   Liang, LY
   Lucet, IS
   Chalmers, JD
   Patrick, WM
   Kannan, N
   Petrie, EJ
   Czabotar, PE
   Murphy, JM
AF Davies, Katherine A.
   Fitzgibbon, Cheree
   Young, Samuel N.
   Garnish, Sarah E.
   Yeung, Wayland
   Coursier, Diane
   Birkinshaw, Richard W.
   Sandow, Jarrod J.
   Lehmann, Wil I. L.
   Liang, Lung-Yu
   Lucet, Isabelle S.
   Chalmers, James D.
   Patrick, Wayne M.
   Kannan, Natarajan
   Petrie, Emma J.
   Czabotar, Peter E.
   Murphy, James M.
TI Distinct pseudokinase domain conformations underlie divergent activation
   mechanisms among vertebrate MLKL orthologues
SO NATURE COMMUNICATIONS
LA English
DT Article
ID MIXED LINEAGE KINASE; CELL-DEATH; PROTEIN; NECROPTOSIS; PHOSPHORYLATION;
   INSIGHTS; TNF; NECROSIS; BINDING; MOUSE
AB The MLKL pseudokinase is the terminal effector in the necroptosis cell death pathway. Phosphorylation by its upstream regulator, RIPK3, triggers MLKL's conversion from a dormant cytoplasmic protein into oligomers that translocate to, and permeabilize, the plasma membrane to kill cells. The precise mechanisms underlying these processes are incompletely understood, and were proposed to differ between mouse and human cells. Here, we examine the divergence of activation mechanisms among nine vertebrate MLKL orthologues, revealing remarkable specificity of mouse and human RIPK3 for MLKL orthologues. Pig MLKL can restore necroptotic signaling in human cells; while horse and pig, but not rat, MLKL can reconstitute the mouse pathway. This selectivity can be rationalized from the distinct conformations observed in the crystal structures of horse and rat MLKL pseudokinase domains. These studies identify important differences in necroptotic signaling between species, and suggest that, more broadly, divergent regulatory mechanisms may exist among orthologous pseudoenzymes. The necroptotic cell death pathway involves signaling through pseudokinases. Here the authors define the structural determinants of species specificity in necroptosis signaling mediated by the essential necroptotic effector pseudokinase, Mixed Lineage Kinase Domain-Like (MLKL).
C1 [Davies, Katherine A.; Fitzgibbon, Cheree; Young, Samuel N.; Garnish, Sarah E.; Coursier, Diane; Birkinshaw, Richard W.; Sandow, Jarrod J.; Lehmann, Wil I. L.; Liang, Lung-Yu; Lucet, Isabelle S.; Petrie, Emma J.; Czabotar, Peter E.; Murphy, James M.] Walter & Eliza Hall Inst Med Res, 1G Royal Parade, Parkville, Vic 3052, Australia.
   [Davies, Katherine A.; Garnish, Sarah E.; Birkinshaw, Richard W.; Sandow, Jarrod J.; Lehmann, Wil I. L.; Liang, Lung-Yu; Lucet, Isabelle S.; Petrie, Emma J.; Czabotar, Peter E.; Murphy, James M.] Univ Melbourne, Dept Med Biol, Parkville, Vic 3052, Australia.
   [Yeung, Wayland; Kannan, Natarajan] Univ Georgia, Inst Bioinformat, Athens, GA 30602 USA.
   [Chalmers, James D.] Univ Otago, Dept Biochem, Dunedin 9054, New Zealand.
   [Patrick, Wayne M.] Victoria Univ Wellington, Sch Biol Sci, Wellington 6140, New Zealand.
RP Czabotar, PE; Murphy, JM (通讯作者)，Walter & Eliza Hall Inst Med Res, 1G Royal Parade, Parkville, Vic 3052, Australia.; Czabotar, PE; Murphy, JM (通讯作者)，Univ Melbourne, Dept Med Biol, Parkville, Vic 3052, Australia.
EM czabotar@wehi.edu.au; jamesm@wehi.edu.au
RI Birkinshaw, Richard/AAC-7809-2019
OI Birkinshaw, Richard/0000-0003-1825-0182; Garnish,
   Sarah/0000-0002-9415-1517; Yeung, Wayland/0000-0002-2523-4984; Czabotar,
   Peter/0000-0002-2594-496X; Davies, Katherine/0000-0002-4423-4664
FU National Health and Medical Research CouncilNational Health and Medical
   Research Council (NHMRC) of Australia [1079700, 1105754, 1172929,
   1057905, 1124735, IRIISS 9000587]; Australian Cancer Research
   Foundation; Victorian Government Operational Infrastructure Support
   scheme; NIHUnited States Department of Health & Human ServicesNational
   Institutes of Health (NIH) - USA [5R01GM114409]; Australian Government
   Research Training ProgramAustralian Government; Melbourne Research
   Scholarship; AINSE PGRA scholarship
FX We thank staff at the Australian Synchrotron MX beamline for assistance
   with data collection. This research was undertaken in part using the MX2
   crystallography beamline at the Australian Synchrotron, Victoria,
   Australia, and made use of the ACRF Detector. We gratefully acknowledge
   Clive Stone (Te Iwi o Ngatiwai) for enabling the tuatara MLKL sequence
   to be shared ahead of its publication. We acknowledge scholarship
   support for K.A.D. and S.E.G. (Australian Government Research Training
   Program Stipend Scholarships), L.-Y.L. (Melbourne Research Scholarship)
   and K.A.D. (AINSE PGRA scholarship). We are grateful to the National
   Health and Medical Research Council for fellowship (PEC, 1079700; JMM,
   1105754, 1172929), grant (1057905; 1124735) and infrastructure (IRIISS
   9000587) support; Australian Cancer Research Foundation; and the
   Victorian Government Operational Infrastructure Support scheme. Funding
   for N.K. from NIH (5R01GM114409) is acknowledged.
CR Abraham Mark James, 2015, SoftwareX, V1-2, P19, DOI 10.1016/j.softx.2015.06.001
   Adams PD, 2010, ACTA CRYSTALLOGR D, V66, P213, DOI 10.1107/S0907444909052925
   Adrain C, 2012, NAT REV MOL CELL BIO, V13, P489, DOI 10.1038/nrm3392
   BERENDSEN HJC, 1984, J CHEM PHYS, V81, P3684, DOI 10.1063/1.448118
   Bossen C, 2006, J BIOL CHEM, V281, P13964, DOI 10.1074/jbc.M601553200
   Brennan DF, 2011, NATURE, V472, P366, DOI 10.1038/nature09860
   Bussi G, 2007, J CHEM PHYS, V126, DOI 10.1063/1.2408420
   Cai ZY, 2014, NAT CELL BIOL, V16, P55, DOI 10.1038/ncb2883
   Chen WZ, 2013, J BIOL CHEM, V288, P16247, DOI 10.1074/jbc.M112.435545
   Chen X, 2014, CELL RES, V24, P105, DOI 10.1038/cr.2013.171
   Cho Y, 2009, CELL, V137, P1112, DOI 10.1016/j.cell.2009.05.037
   Davies KA, 2018, CELL DEATH DIFFER, V25, P1567, DOI 10.1038/s41418-018-0061-3
   Dondelinger Y, 2016, TRENDS CELL BIOL, V26, P721, DOI 10.1016/j.tcb.2016.06.004
   Dondelinger Y, 2014, CELL REP, V7, P971, DOI 10.1016/j.celrep.2014.04.026
   Emsley P, 2010, ACTA CRYSTALLOGR D, V66, P486, DOI 10.1107/S0907444910007493
   Gemmell N. J, 2019, TUATARA GENOME INSIG, DOI 10.1101/867069v1
   He SD, 2009, CELL, V137, P1100, DOI 10.1016/j.cell.2009.05.021
   Hildebrand JM, 2020, NAT COMMUN, V11, DOI 10.1038/s41467-020-16819-z
   Hildebrand JM, 2014, P NATL ACAD SCI USA, V111, P15072, DOI 10.1073/pnas.1408987111
   Huang J, 2013, J COMPUT CHEM, V34, P2135, DOI 10.1002/jcc.23354
   Huang PS, 2011, PLOS ONE, V6, DOI 10.1371/journal.pone.0024109
   Jacobsen AV, 2016, CELL DEATH DIS, V7, DOI 10.1038/cddis.2015.386
   Jacobsen AV, 2017, BIOCHEM SOC T, V45, P665, DOI 10.1042/BST20160331
   Johnston AN, 2020, P NATL ACAD SCI USA, V117, P6521, DOI 10.1073/pnas.1916503117
   Kabsch W, 2010, ACTA CRYSTALLOGR D, V66, P133, DOI 10.1107/S0907444909047374
   Kitur K, 2016, CELL REP, V16, P2219, DOI 10.1016/j.celrep.2016.07.039
   Kornev AP, 2006, P NATL ACAD SCI USA, V103, P17783, DOI 10.1073/pnas.0607656103
   Li JX, 2012, CELL, V150, P339, DOI 10.1016/j.cell.2012.06.019
   Littlefield P, 2014, SCI SIGNAL, V7, DOI 10.1126/scisignal.2005786
   Lucet I. S., 2019, KINASE DRUG DISCOVER
   Lupardus PJ, 2014, P NATL ACAD SCI USA, V111, P8025, DOI 10.1073/pnas.1401180111
   Madeira F, 2019, NUCLEIC ACIDS RES, V47, pW636, DOI 10.1093/nar/gkz268
   Manning G, 2002, SCIENCE, V298, P1912, DOI 10.1126/science.1075762
   Mccoy AJ, 2007, J APPL CRYSTALLOGR, V40, P658, DOI 10.1107/S0021889807021206
   Mompean M, 2018, CELL, V173, P1244, DOI 10.1016/j.cell.2018.03.032
   Muller T, 2017, CELL MOL LIFE SCI, V74, P3631, DOI 10.1007/s00018-017-2547-4
   Murphy JM, 2020, CSH PERSPECT BIOL, V12, DOI 10.1101/cshperspect.a036376
   Murphy JM, 2017, CURR OPIN STRUC BIOL, V47, P95, DOI 10.1016/j.sbi.2017.07.004
   Murphy JM, 2017, BIOCHEM SOC T, V45, P537, DOI 10.1042/BST20160400
   Murphy JM, 2014, BIOCHEM J, V457, P369, DOI 10.1042/BJ20131270
   Murphy JM, 2014, BIOCHEM J, V457, P323, DOI 10.1042/BJ20131174
   Murphy JM, 2013, IMMUNITY, V39, P443, DOI 10.1016/j.immuni.2013.06.018
   Nailwal H, 2019, CELL DEATH DIFFER, V26, P4, DOI 10.1038/s41418-018-0172-x
   Newton K, 2016, ANNU REV BIOCHEM, V85, P743, DOI 10.1146/annurev-biochem-060815-014830
   Pall S, 2013, COMPUT PHYS COMMUN, V184, P2641, DOI 10.1016/j.cpc.2013.06.003
   Pearson JS, 2017, CELL MICROBIOL, V19, DOI 10.1111/cmi.12750
   Pearson JS, 2017, NAT MICROBIOL, V2, DOI 10.1038/nmicrobiol.2016.258
   Pefanis A, 2019, KIDNEY INT, V96, P291, DOI 10.1016/j.kint.2019.02.009
   Petrie EJ, 2020, P NATL ACAD SCI USA, V117, P8468, DOI 10.1073/pnas.1919960117
   Petrie EJ, 2019, CELL REP, V28, P3309, DOI 10.1016/j.celrep.2019.08.055
   Petrie EJ, 2019, TRENDS BIOCHEM SCI, V44, P53, DOI 10.1016/j.tibs.2018.11.002
   Petrie EJ, 2018, NAT COMMUN, V9, DOI 10.1038/s41467-018-04714-7
   Pham CLL, 2019, EMBO REP, V20, DOI 10.15252/embr.201846518
   Pierdomenico M, 2014, AM J GASTROENTEROL, V109, P279, DOI 10.1038/ajg.2013.403
   Ribeiro AJM, 2019, SCI SIGNAL, V12, DOI 10.1126/scisignal.aat9797
   Rickard JA, 2014, ELIFE, V3, DOI 10.7554/eLife.03464
   Rickard JA, 2014, CELL, V157, P1175, DOI 10.1016/j.cell.2014.04.019
   Rodriguez DA, 2016, CELL DEATH DIFFER, V23, P76, DOI 10.1038/cdd.2015.70
   Samson AL, 2020, NAT COMMUN, V11, DOI 10.1038/s41467-020-16887-1
   Sun LM, 2012, CELL, V148, P213, DOI 10.1016/j.cell.2011.11.031
   Tanzer MC, 2016, CELL DEATH DIFFER, V23, P1185, DOI 10.1038/cdd.2015.169
   Tanzer MC, 2015, BIOCHEM J, V471, P255, DOI 10.1042/BJ20150678
   Upton JW, 2010, CELL HOST MICROBE, V7, P302, DOI 10.1016/j.chom.2010.03.006
   Vince JE, 2007, CELL, V131, P682, DOI 10.1016/j.cell.2007.10.037
   Wang HY, 2014, MOL CELL, V54, P133, DOI 10.1016/j.molcel.2014.03.003
   Warnecke A, 2014, BMC BIOINFORMATICS, V15, DOI 10.1186/s12859-014-0370-6
   Xie T, 2013, CELL REP, V5, P70, DOI 10.1016/j.celrep.2013.08.044
   Zeqiraj E, 2009, SCIENCE, V326, P1707, DOI 10.1126/science.1178377
   Zhao J, 2012, P NATL ACAD SCI USA, V109, P5322, DOI 10.1073/pnas.1200012109
NR 69
TC 24
Z9 24
U1 2
U2 5
PU NATURE PUBLISHING GROUP
PI LONDON
PA MACMILLAN BUILDING, 4 CRINAN ST, LONDON N1 9XW, ENGLAND
SN 2041-1723
J9 NAT COMMUN
JI Nat. Commun.
PD JUN 19
PY 2020
VL 11
IS 1
DI 10.1038/s41467-020-16823-3
PG 11
WC Multidisciplinary Sciences
WE Science Citation Index Expanded (SCI-EXPANDED)
SC Science & Technology - Other Topics
GA MF9VC
UT WOS:000545684200001
PM 32561735
OA Green Published, gold
DA 2022-04-27
ER

PT J
AU Salem, D
   Subang, R
   Pernet, E
   Divangahi, M
   Pineau, C
   Cayrol, R
   Levine, JS
   Rauch, J
AF Salem, David
   Subang, Rebecca
   Pernet, Erwan
   Divangahi, Maziar
   Pineau, Christian
   Cayrol, Romain
   Levine, Jerrold S.
   Rauch, Joyce
TI Necroptotic cell binding of beta(2)-glycoprotein I provides a potential
   autoantigenic stimulus in systemic lupus erythematosus
SO IMMUNOLOGY AND CELL BIOLOGY
LA English
DT Article
DE beta(2)-glycoprotein I; autoantibodies; autoantigens; necroptosis;
   systemic lupus erythematosus
ID B-CELL; ANTIPHOSPHOLIPID AUTOANTIBODIES; DEATH RECOMMENDATIONS; MLKL
   DEFICIENCY; DYING CELLS; INTERFERON; INFLAMMATION; ACTIVATION; RIPK3;
   CONTRIBUTES
AB Systemic lupus erythematosus (SLE) is characterized by the development of autoantibodies against diverse self-antigens with damage to multiple organs. Immunization with the SLE autoantigen beta(2)-glycoprotein I (beta(2)GPI) and lipopolysaccharide (LPS), a known trigger of necroptosis, induces a murine model of SLE. We hypothesized that necroptotic cells, like apoptotic cells, provide a "scaffold" of cellular self-antigens, but, unlike apoptotic cells, necroptotic cells do so in a proinflammatory and immunogenic context. We demonstrate that beta(2)GPI indeed binds to necroptotic cells and serves as a target for anti-beta(2)GPI autoantibodies. We further demonstrate that necroptotic, but not apoptotic, cells promote antigenic presentation of beta(2)GPI to CD4 T cells by dendritic cells. Finally, we show that beta(2)GPI/LPS-immunized mice deficient in RIPK3 (receptor-interacting serine/threonine-protein kinase 3) or MLKL (mixed lineage kinase domain like), and consequently unable to undergo necroptosis, have reduced SLE autoantibody production and pathology. RIPK3(-/-) mice had low levels of SLE autoantibodies and no renal pathology, while MLKL-/- mice produced low levels of SLE autoantibodies initially, but later developed levels comparable with wild type (WT) mice and pathology intermediate to that of WT and RIPK3(-/-) mice. Serum cytokine levels induced by LPS tended to be lower in RIPK3(-/-) and MLKL-/- mice than in WT mice, suggesting that impaired proinflammatory cytokine production may impact the initiation of autoantibody production in both strains. Our data suggest that self-antigen (i.e. beta(2)GPI) presented in the context of necroptosis and proinflammatory signals may be sufficient to overcome immune tolerance and induce SLE.
C1 [Salem, David; Subang, Rebecca; Rauch, Joyce] McGill Univ, Infect Dis & Immun Global Hlth Programme, Ctr Translat Biol, Div Rheumatol,Dept Med,Res Inst,Hlth Ctr, Montreal, PQ, Canada.
   [Pernet, Erwan; Divangahi, Maziar] McGill Univ, Ctr Hlth, Res Inst, Dept Med, Montreal, PQ, Canada.
   [Pineau, Christian] McGill Univ, Infect Dis & Immun Global Hlth Programme, Dept Med, Div Rheumatol,Hlth Ctr, Montreal, PQ, Canada.
   [Cayrol, Romain] Univ Montreal, Dept Pathol & Cellular Biol, Fac Med, Montreal, PQ, Canada.
   [Levine, Jerrold S.] Univ Illinois, Dept Med, Nephrol Sect, Chicago, IL USA.
   [Levine, Jerrold S.; Rauch, Joyce] Jesse Brown Vet Affairs Med Ctr, Dept Med, Nephrol Sect, Chicago, IL USA.
RP Rauch, J (通讯作者)，McGill Univ, Ctr Hlth, Res Inst, 1001 Blvd Decarie, Montreal, PQ H4A 3J1, Canada.
EM joyce.rauch@mcgill.ca
OI Pernet, Erwan/0000-0003-3595-4755
FU Canadian Institutes of Health Research (CIHR)Canadian Institutes of
   Health Research (CIHR) [MOP-67101, MOP-97916, PJT-159652]; Department of
   Medicine of McGill University; RI MUHC; Division of Rheumatology of
   McGill University; Singer Family Fund for Lupus Research; Arthritis
   Society of Canada (Rheumatic Disease Unit grant); Fonds de Recherche du
   Quebec-Sante (FRQS); Department of Microbiology and Immunology; Section
   of Nephrology, University of Illinois at Chicago
FX The authors are grateful to Annie Beauchamp for her expertise and
   technical assistance with the mice; to Dr Sylvie Lesage, Dr Melanie
   Dieude and Celeste Pilon for their critical review of the manuscript; to
   Dr Jiahuai Han for permission to use the MLKL<SUP>-/-</SUP> mice and Dr
   Maya Saleh for providing MLKL<SUP>-/-</SUP> mouse breeders; to Dr Momar
   Ndao for providing some of the C57BL/6 mice used in this study; to Dr
   Samuel David for the L929 cell line; and to the Immunophenotyping and
   Molecular Imaging Platforms of the Research Institute of the McGill
   University Health Centre (RI MUHC) for use of their facilities and their
   expert assistance when needed. This study has been funded in part by
   operating grants from the Canadian Institutes of Health Research (CIHR)
   (MOP-67101; MOP-97916; PJT-159652) (JR); and funding from the Department
   of Medicine of McGill University (JR), the RI MUHC (JR), the Division of
   Rheumatology of McGill University (JR), the Singer Family Fund for Lupus
   Research (CP, JR), and the Arthritis Society of Canada (Rheumatic
   Disease Unit grant) (CP, JR). DS was the recipient of a studentship from
   the Fonds de Recherche du Quebec-Sante (FRQS), and Merit Fellowships
   from the Department of Microbiology and Immunology. JSL is supported by
   institutional funds from Dr Jose A. Arruda and the Section of
   Nephrology, University of Illinois at Chicago. JR and CP are members of
   the FOCiS Centre of Excellence in Translational Immunology (CETI).
CR Aaes TL, 2016, CELL REP, V15, P274, DOI 10.1016/j.celrep.2016.03.037
   Arbuckle MR, 2003, NEW ENGL J MED, V349, P1526, DOI 10.1056/NEJMoa021933
   Baechler EC, 2003, P NATL ACAD SCI USA, V100, P2610, DOI 10.1073/pnas.0337679100
   Balasubramanian K, 1998, J BIOL CHEM, V273, P29272, DOI 10.1074/jbc.273.44.29272
   CASCIOLAROSEN LA, 1994, J EXP MED, V179, P1317, DOI 10.1084/jem.179.4.1317
   Cocca BA, 2002, J IMMUNOL, V169, P159, DOI 10.4049/jimmunol.169.1.159
   Cocca BA, 2001, P NATL ACAD SCI USA, V98, P13826, DOI 10.1073/pnas.241510698
   Collins CC, 2016, J INNATE IMMUN, V8, P479, DOI 10.1159/000446498
   Corradetti C, 2016, PLOS ONE, V11, DOI 10.1371/journal.pone.0163611
   Crow MK, 2014, J IMMUNOL, V192, P5459, DOI 10.4049/jimmunol.1002795
   de Groot PG, 2017, BEST PRACT RES CL RH, V31, P334, DOI 10.1016/j.berh.2017.09.008
   Downey J, 2017, PLOS PATHOG, V13, DOI 10.1371/journal.ppat.1006326
   Fan H, 2014, CELL DEATH DIS, V5, DOI 10.1038/cddis.2014.375
   Fenton K, 2015, CLIN EXP IMMUNOL, V179, P11, DOI 10.1111/cei.12417
   Galluzzi L, 2015, CELL DEATH DIFFER, V22, P58, DOI 10.1038/cdd.2014.137
   Galluzzi L, 2012, CELL DEATH DIFFER, V19, P107, DOI 10.1038/cdd.2011.96
   Galluzzi L, 2018, CELL DEATH DIFFER, V25, P486, DOI 10.1038/s41418-017-0012-4
   Getts DR, 2011, J IMMUNOL, V187, P2405, DOI 10.4049/jimmunol.1004175
   Gong YN, 2017, CELL, V169, P286, DOI 10.1016/j.cell.2017.03.020
   Gunther C, 2011, NATURE, V477, P335, DOI 10.1038/nature10400
   Honarpisheh M, 2016, BIOSCIENCE REP, V36, DOI 10.1042/BSR20160336
   Jung JY, 2015, INT J RHEUM DIS, V18, P294, DOI 10.1111/1756-185X.12568
   Laplante P, 2016, LUPUS, V25, P162, DOI 10.1177/0961203315603146
   Levine JS, 2006, J IMMUNOL, V177, P6504, DOI 10.4049/jimmunol.177.9.6504
   Levine JS, 1998, J AUTOIMMUN, V11, P413, DOI 10.1006/jaut.1998.0235
   Linkermann A, 2014, NEW ENGL J MED, V370, P455, DOI 10.1056/NEJMra1310050
   Liu K, 2002, J EXP MED, V196, P1091, DOI 10.1084/jem.20021215
   Moriwaki K, 2014, IMMUNITY, V41, P567, DOI 10.1016/j.immuni.2014.09.016
   Muskardin TLW, 2018, NAT REV RHEUMATOL, V14, P214, DOI 10.1038/nrrheum.2018.31
   Negroni A, 2017, DIGEST LIVER DIS, V49, P1201, DOI 10.1016/j.dld.2017.08.017
   Newton K, 2016, CELL DEATH DIFFER, V23, P1565, DOI 10.1038/cdd.2016.46
   Newton K, 2004, MOL CELL BIOL, V24, P1464, DOI 10.1128/MCB.24.4.1464-1469.2004
   Newton K, 2016, ANNU REV BIOCHEM, V85, P743, DOI 10.1146/annurev-biochem-060815-014830
   Niewold TB, 2005, CLIN RHEUMATOL, V24, P178, DOI 10.1007/s10067-004-1024-2
   Ofengeim D, 2015, CELL REP, V10, P1836, DOI 10.1016/j.celrep.2015.02.051
   Orozco S, 2017, IMMUNOL REV, V277, P102, DOI 10.1111/imr.12536
   Pasparakis M, 2015, NATURE, V517, P311, DOI 10.1038/nature14191
   Pierdomenico M, 2014, AM J GASTROENTEROL, V109, P279, DOI 10.1038/ajg.2013.403
   Pittoni V, 2000, CLIN EXP IMMUNOL, V119, P533, DOI 10.1046/j.1365-2249.2000.01161.x
   Podolska MJ, 2015, J INFLAMM RES, V8, P161, DOI 10.2147/JIR.S70325
   Price BE, 1996, J IMMUNOL, V157, P2201
   RONNBLOM LE, 1990, J INTERN MED, V227, P207
   Salem D, 2019, CELL MOL IMMUNOL, V16, P685, DOI 10.1038/s41423-018-0013-3
   Salem D, 2015, J BIOL CHEM, V290, P5543, DOI 10.1074/jbc.M114.619817
   Stockinger B, 1996, J EXP MED, V183, P891, DOI 10.1084/jem.183.3.891
   Su Rui-Jun, 2010, Mol Ther, V18, P214, DOI 10.1038/mt.2009.209
   Takahashi N, 2012, CELL DEATH DIS, V3, DOI 10.1038/cddis.2012.176
   Vanden Berghe T, 2013, METHODS, V61, P117, DOI 10.1016/j.ymeth.2013.02.011
   Weinlich R, 2017, NAT REV MOL CELL BIO, V18, P127, DOI 10.1038/nrm.2016.149
   Wu JF, 2013, CELL RES, V23, P994, DOI 10.1038/cr.2013.91
   Yatim N, 2015, SCIENCE, V350, P328, DOI 10.1126/science.aad0395
   Zhang J, 2019, MOL IMMUNOL, V107, P132, DOI 10.1016/j.molimm.2019.01.018
NR 52
TC 2
Z9 2
U1 1
U2 4
PU WILEY
PI HOBOKEN
PA 111 RIVER ST, HOBOKEN 07030-5774, NJ USA
SN 0818-9641
EI 1440-1711
J9 IMMUNOL CELL BIOL
JI Immunol. Cell Biol.
PD OCT
PY 2019
VL 97
IS 9
BP 799
EP 814
DI 10.1111/imcb.12279
EA JUN 2019
PG 16
WC Cell Biology; Immunology
WE Science Citation Index Expanded (SCI-EXPANDED)
SC Cell Biology; Immunology
GA JD6JJ
UT WOS:000476068100001
PM 31187539
DA 2022-04-27
ER

PT J
AU Kim, TY
   Kang, JH
   Lee, SB
   Kang, TB
   Lee, KH
AF Kim, Tae-Yeon
   Kang, Ju-Hui
   Lee, Se-Bin
   Kang, Tae-Bong
   Lee, Kwang-Ho
TI Down-regulation of pro-necroptotic molecules blunts necroptosis during
   myogenesis
SO BIOCHEMICAL AND BIOPHYSICAL RESEARCH COMMUNICATIONS
LA English
DT Article
DE Muscle; Myogenesis; Myoblast differentiation; Programmed cell death;
   Necroptosis
ID SKELETAL-MUSCLE; CELL-DEATH; PROGRAMMED NECROSIS; APOPTOSIS;
   DIFFERENTIATION; COMPLEX; MLKL; PHOSPHORYLATION; ACTIVATION; PATHWAY
AB Cell death and differentiation are closely related at the molecular level. Differentiation of skeletal muscle cells attenuates susceptibility to apoptosis. Necroptosis has recently been recognized as a form of regulated cell death but its role in myogenesis has not been studied. This study aimed to compare the sensitivity to TNF-induced necroptosis in skeletal muscle at the undifferentiated (myoblasts) and differentiated (myotubes) stages. Surprisingly, our results showed that TNF-induced necroptosis was blunted during myoblast differentiation. Moreover, our data revealed that the key molecules involved in necroptosis, including receptor-interacting serine/threonine protein kinase 1 (RIPK1), RIPK3, and mixed lineage kinase domain-like protein (MLKL), were significantly down-regulated during myogenic differentiation, resulting in suppression of necroptosis signal transduction in differentiated myotubes. In addition, RIPK1, RIPK3, and MLKL expression levels were significantly lower in the skeletal muscle of adult mice than in newborn mice, suggesting that the susceptibility to necroptosis might be attenuated in differentiated muscle tissue. In conclusion, this study revealed that expression of key molecules involved in necroptosis is down-regulated during muscle differentiation, which results in the differentiation of muscles becoming insensitive to necroptotic cell death.
   (c) 2021 Published by Elsevier Inc.
C1 [Kim, Tae-Yeon; Kang, Ju-Hui; Lee, Se-Bin; Kang, Tae-Bong; Lee, Kwang-Ho] Konkuk Univ, Dept Appl Life Sci, Grad Sch, BK21 Program, Chungju 27478, South Korea.
   [Kang, Tae-Bong; Lee, Kwang-Ho] Konkuk Univ, Coll Biomed & Hlth Sci, Dept Biotechnol, Chungju 27487, South Korea.
RP Kang, TB (通讯作者)，Konkuk Univ, Dept Appl Life Sci, Grad Sch, BK21 Program, Chungju 27478, South Korea.
EM kangtbko@kku.ac.kr
RI kang, Tae-bong/AAD-7950-2022
OI kang, Tae-bong/0000-0003-1441-9470
FU Konkuk University
FX This paper was supported by Konkuk University in 2020. The authors are
   thankful to Prof. DongWook Shin for providing C2C12 cells.
CR Abraham MC, 2007, DEV CELL, V12, P73, DOI 10.1016/j.devcel.2006.11.012
   Boonstra K, 2018, BBA-MOL CELL RES, V1865, P95, DOI 10.1016/j.bbamcr.2017.07.016
   Burattini S, 2004, EUR J HISTOCHEM, V48, P223
   Chaudhary P, 2012, MOL CELL BIOCHEM, V364, P101, DOI 10.1007/s11010-011-1210-x
   Cho Y, 2009, CELL, V137, P1112, DOI 10.1016/j.cell.2009.05.037
   Dehkordi MH, 2020, CELL DEATH DIS, V11, DOI 10.1038/s41419-020-2502-4
   Dirks A, 2002, AM J PHYSIOL-REG I, V282, pR519, DOI 10.1152/ajpregu.00458.2001
   Dondelinger Y, 2014, CELL REP, V7, P971, DOI 10.1016/j.celrep.2014.04.026
   Dupont-Versteegden EE, 2006, WORLD J GASTROENTERO, V12, P7463, DOI 10.3748/wjg.v12.i46.7463
   Fernando P, 2002, P NATL ACAD SCI USA, V99, P11025, DOI 10.1073/pnas.162172899
   He SD, 2011, P NATL ACAD SCI USA, V108, P20054, DOI 10.1073/pnas.1116302108
   Henson PM, 2001, CURR BIOL, V11, pR795, DOI 10.1016/S0960-9822(01)00474-2
   Hindi L, 2017, BIO-PROTOCOL, V7, DOI 10.21769/BioProtoc.2248
   Holler N, 2000, NAT IMMUNOL, V1, P489, DOI 10.1038/82732
   Huang ZJ, 2018, CELL DEATH DIFFER, V25, P180, DOI 10.1038/cdd.2017.141
   Kaczmarek A, 2013, IMMUNITY, V38, P209, DOI 10.1016/j.immuni.2013.02.003
   Larsen BD, 2010, P NATL ACAD SCI USA, V107, P4230, DOI 10.1073/pnas.0913089107
   Latella L, 2004, MOL CELL BIOL, V24, P6350, DOI 10.1128/MCB.24.14.6350-6361.2004
   Leeuwenburgh C, 2005, AM J PHYSIOL-REG I, V288, pR1288, DOI 10.1152/ajpregu.00576.2004
   Li JX, 2012, CELL, V150, P339, DOI 10.1016/j.cell.2012.06.019
   McComb S, 2014, P NATL ACAD SCI USA, V111, pE3206, DOI 10.1073/pnas.1407068111
   Morgan J.E., 2018, NEW COLL NOTES, V9, P1
   Murphy JM, 2013, IMMUNITY, V39, P443, DOI 10.1016/j.immuni.2013.06.018
   Murray TVA, 2008, J CELL SCI, V121, P3786, DOI 10.1242/jcs.024547
   Nichols S, 2019, CLIN PHYSIOL FUNCT I, V39, P93, DOI 10.1111/cpf.12539
   Rodriguez DA, 2016, CELL DEATH DIFFER, V23, P76, DOI 10.1038/cdd.2015.70
   Siu PM, 2005, AM J PHYSIOL-CELL PH, V288, pC338, DOI 10.1152/ajpcell.00239.2004
   Smith MI, 2009, PLOS ONE, V4, DOI 10.1371/journal.pone.0005097
   Sreenivasan K, 2020, CELL REP, V31, DOI 10.1016/j.celrep.2020.107652
   Takemura R, 2015, CANCER IMMUNOL RES, V3, P902, DOI 10.1158/2326-6066.CIR-14-0219
   Vanden Berghe T, 2014, NAT REV MOL CELL BIO, V15, P134, DOI 10.1038/nrm3737
   Walsh K, 1997, Prog Cell Cycle Res, V3, P53
   Wang J, 1996, SCIENCE, V273, P359, DOI 10.1126/science.273.5273.359
   Xiao RJ, 2011, APOPTOSIS, V16, P221, DOI 10.1007/s10495-010-0566-9
   Zhang DW, 2009, SCIENCE, V325, P332, DOI 10.1126/science.1172308
   Zhou SA, 2020, CELL RES, V30, P1063, DOI 10.1038/s41422-020-00393-6
NR 36
TC 0
Z9 0
U1 1
U2 2
PU ACADEMIC PRESS INC ELSEVIER SCIENCE
PI SAN DIEGO
PA 525 B ST, STE 1900, SAN DIEGO, CA 92101-4495 USA
SN 0006-291X
EI 1090-2104
J9 BIOCHEM BIOPH RES CO
JI Biochem. Biophys. Res. Commun.
PD JUN 11
PY 2021
VL 557
BP 33
EP 39
DI 10.1016/j.bbrc.2021.04.004
EA APR 2021
PG 7
WC Biochemistry & Molecular Biology; Biophysics
WE Science Citation Index Expanded (SCI-EXPANDED)
SC Biochemistry & Molecular Biology; Biophysics
GA RN3CW
UT WOS:000640229500005
PM 33862457
OA hybrid
DA 2022-04-27
ER

PT J
AU Najafov, A
   Zervantonakis, IK
   Mookhtiar, AK
   Greninger, P
   March, RJ
   Egan, RK
   Luu, HS
   Stover, DG
   Matulonis, UA
   Benes, CH
   Yuan, JY
AF Najafov, Ayaz
   Zervantonakis, Ioannis K.
   Mookhtiar, Adnan K.
   Greninger, Patricia
   March, Ryan J.
   Egan, Regina K.
   Luu, Hoang Son
   Stover, Daniel G.
   Matulonis, Ursula A.
   Benes, Cyril H.
   Yuan, Junying
TI BRAF and AXL oncogenes drive RIPK3 expression loss in cancer
SO PLOS BIOLOGY
LA English
DT Article
ID RECEPTOR TYROSINE KINASES; NECROPTOTIC CELL-DEATH; MIXED LINEAGE KINASE;
   DRUG-SENSITIVITY; PROGRAMMED NECROSIS; TAM RECEPTORS; WEB TOOL;
   INFLAMMATION; MLKL; APOPTOSIS
AB Necroptosis is a lytic programmed cell death mediated by the RIPK1-RIPK3-MLKL pathway. The loss of Receptor-interacting serine/ threonine-protein kinase 3 (RIPK3) expression and necroptotic potential have been previously reported in several cancer cell lines; however, the extent of this loss across cancer types, as well as its mutational drivers, were unknown. Here, we show that RIPK3 expression loss occurs progressively during tumor growth both in patient tumor biopsies and tumor xenograft models. Using a cell-based necroptosis sensitivity screen of 941 cancer cell lines, we find that escape from necroptosis is prevalent across cancer types, with an incidence rate of 83%. Genome-wide bioinformatics analysis of this differential necroptosis sensitivity data in the context of differential gene expression and mutation data across the cell lines identified various factors that correlate with resistance to necroptosis and loss of RIPK3 expression, including oncogenes BRAF and AXL. Inhibition of these oncogenes can rescue the RIPK3 expression loss and regain of necroptosis sensitivity. This genome-wide analysis also identifies that the loss of RIPK3 expression is the primary factor correlating with escape from necroptosis. Thus, we conclude that necroptosis resistance of cancer cells is common and is oncogene driven, suggesting that escape from necroptosis could be a potential hallmark of cancer, similar to escape from apoptosis.
C1 [Najafov, Ayaz; Zervantonakis, Ioannis K.; Mookhtiar, Adnan K.; Luu, Hoang Son; Yuan, Junying] Harvard Med Sch, Dept Cell Biol, Boston, MA 02115 USA.
   [Najafov, Ayaz; Zervantonakis, Ioannis K.; Mookhtiar, Adnan K.; Yuan, Junying] Harvard Med Sch, Ludwig Ctr, Boston, MA 02115 USA.
   [Greninger, Patricia; March, Ryan J.; Egan, Regina K.; Benes, Cyril H.] Massachusetts Gen Hosp, Ctr Canc, Boston, MA USA.
   [Stover, Daniel G.] Ohio State Univ, Ctr Comprehens Canc, Div Med Oncol, Columbus, OH 43210 USA.
   [Matulonis, Ursula A.] Dana Farber Canc Inst, Dept Med Oncol, Gynecol Oncol Program, Boston, MA 02115 USA.
   [Benes, Cyril H.] Harvard Med Sch, Dept Med, Boston, MA USA.
RP Najafov, A (通讯作者)，Harvard Med Sch, Dept Cell Biol, Boston, MA 02115 USA.; Najafov, A (通讯作者)，Harvard Med Sch, Ludwig Ctr, Boston, MA 02115 USA.
EM ayaz_najafov@hms.harvard.edu; junying_yuan@hms.harvard.edu
RI Najafov, Ayaz/AAY-9135-2021; Zervantonakis, Ioannis/N-9717-2019
OI Najafov, Ayaz/0000-0002-1350-2056; Zervantonakis,
   Ioannis/0000-0003-2386-9553; Stover, Daniel/0000-0001-9003-8165
FU Ludwig Center at Harvard Medical School; Wellcome TrustWellcome
   TrustEuropean Commission [102696]
FX Ludwig Center at Harvard Medical School. Wellcome Trust (grant number
   102696). The funders had no role in study design, data collection and
   analysis, decision to publish, or preparation of the manuscript.
CR Barretina J, 2012, NATURE, V483, P603, DOI 10.1038/nature11003
   Bass AJ, 2014, NATURE, V513, P202, DOI 10.1038/nature13480
   Bond CE, 2018, EPIGENETICS-US, V13, P40, DOI 10.1080/15592294.2017.1411446
   Cao YM, 2018, ONCOL REP, V39, P338, DOI 10.3892/or.2017.6058
   Cerami E, 2012, CANCER DISCOV, V2, P401, DOI 10.1158/2159-8290.CD-12-0095
   Chandran UR, 2007, BMC CANCER, V7, DOI 10.1186/1471-2407-7-64
   Chang F, 2003, LEUKEMIA, V17, P1263, DOI 10.1038/sj.leu.2402945
   Chen DS, 2016, BBA-REV CANCER, V1865, P228, DOI 10.1016/j.bbcan.2016.03.003
   Cho Y, 2009, CELL, V137, P1112, DOI 10.1016/j.cell.2009.05.037
   Christofferson DE, 2010, CURR OPIN CELL BIOL, V22, P263, DOI 10.1016/j.ceb.2009.12.003
   Creekmore AL, 2011, PLOS ONE, V6, DOI 10.1371/journal.pone.0017676
   Dannappel M, 2014, NATURE, V513, P90, DOI 10.1038/nature13608
   Declercq W, 2009, CELL, V138, P229, DOI 10.1016/j.cell.2009.07.006
   Degterev A, 2005, NAT CHEM BIOL, V1, P112, DOI 10.1038/nchembio711
   Dillon CP, 2014, CELL, V157, P1189, DOI 10.1016/j.cell.2014.04.018
   Dondelinger Y, 2013, CELL DEATH DIFFER, V20, P1381, DOI 10.1038/cdd.2013.94
   Dziedzic SA, 2018, NAT CELL BIOL, V20, P58, DOI 10.1038/s41556-017-0003-1
   Garnett MJ, 2012, NATURE, V483, P570, DOI 10.1038/nature11005
   Geserick P, 2015, CELL DEATH DIS, V6, DOI 10.1038/cddis.2015.240
   Gong YN, 2017, CELL, V169, P286, DOI 10.1016/j.cell.2017.03.020
   He SD, 2009, CELL, V137, P1100, DOI 10.1016/j.cell.2009.05.021
   Hildebrand JM, 2014, P NATL ACAD SCI USA, V111, P15072, DOI 10.1073/pnas.1408987111
   Hobbs GA, 2016, J CELL SCI, V129, P1287, DOI 10.1242/jcs.182873
   Hockendorf U, 2016, CANCER CELL, V30, P75, DOI 10.1016/j.ccell.2016.06.002
   Hollingshead MG, 2014, BMC GENOMICS, V15, DOI 10.1186/1471-2164-15-393
   Ito Y, 2016, SCIENCE, V353, P603, DOI 10.1126/science.aaf6803
   JANSSEN JWG, 1991, ONCOGENE, V6, P2113
   Kaiser WJ, 2013, J BIOL CHEM, V288, P31268, DOI 10.1074/jbc.M113.462341
   Kitur K, 2016, CELL REP, V16, P2219, DOI 10.1016/j.celrep.2016.07.039
   Koinuma K, 2004, INT J CANCER, V108, P237, DOI 10.1002/ijc.11523
   Koo GB, 2015, CELL RES, V25, P707, DOI 10.1038/cr.2015.56
   LAI C, 1994, ONCOGENE, V9, P2567
   Lavoie H, 2015, NAT REV MOL CELL BIO, V16, P281, DOI 10.1038/nrm3979
   Lemke G, 2008, NAT REV IMMUNOL, V8, P327, DOI 10.1038/nri2303
   Lemke G, 2013, CSH PERSPECT BIOL, V5, DOI 10.1101/cshperspect.a009076
   Li JX, 2014, CELL DEATH DIS, V5, DOI 10.1038/cddis.2014.241
   Linger RMA, 2008, ADV CANCER RES, V100, P35, DOI 10.1016/S0065-230X(08)00002-X
   Liu JF, 2017, CLIN CANCER RES, V23, P1263, DOI 10.1158/1078-0432.CCR-16-1237
   Lu JF, 2008, CANCER RES, V68, P9384, DOI 10.1158/0008-5472.CAN-08-2655
   Lu QX, 2001, SCIENCE, V293, P306, DOI 10.1126/science.1061663
   Ma XJ, 2003, P NATL ACAD SCI USA, V100, P5974, DOI 10.1073/pnas.0931261100
   Manning G, 2002, SCIENCE, V298, P1912, DOI 10.1126/science.1075762
   Matallanas David, 2011, Genes Cancer, V2, P232, DOI 10.1177/1947601911407323
   Metsalu T, 2015, NUCLEIC ACIDS RES, V43, pW566, DOI 10.1093/nar/gkv468
   Moujalled DM, 2014, CELL DEATH DIS, V5, DOI 10.1038/cddis.2014.18
   Murphy JM, 2013, IMMUNITY, V39, P443, DOI 10.1016/j.immuni.2013.06.018
   Najafov J, 2017, SCI REP-UK, V7, DOI 10.1038/s41598-017-05960-3
   Najjar M, 2016, IMMUNITY, V45, P46, DOI 10.1016/j.immuni.2016.06.007
   Newton K, 2016, CELL DEATH DIFFER, V23, P1565, DOI 10.1038/cdd.2016.46
   Newton K, 2014, SCIENCE, V343, P1357, DOI 10.1126/science.1249361
   Nogusa S, 2016, CELL HOST MICROBE, V20, P13, DOI 10.1016/j.chom.2016.05.011
   Ofengeim D, 2013, NAT REV MOL CELL BIO, V14, P727, DOI 10.1038/nrm3683
   Pasparakis M, 2015, NATURE, V517, P311, DOI 10.1038/nature14191
   Rickard JA, 2014, CELL, V157, P1175, DOI 10.1016/j.cell.2014.04.019
   Rizos H, 2014, CLIN CANCER RES, V20, P1965, DOI 10.1158/1078-0432.CCR-13-3122
   Rothlin CV, 2007, CELL, V131, P1124, DOI 10.1016/j.cell.2007.10.034
   Sarhan M, 2018, PHYSIOL REV, V98, P727, DOI 10.1152/physrev.00041.2016
   Seifert L, 2016, NATURE, V532, P245, DOI 10.1038/nature17403
   Silke J, 2015, NAT IMMUNOL, V16, P689, DOI [10.1038/ni.3206, 10.1038/ni0815-889b]
   Spitzer M, 2014, NAT METHODS, V11, P121, DOI 10.1038/nmeth.2811
   Sun LM, 2012, CELL, V148, P213, DOI 10.1016/j.cell.2011.11.031
   Tait SWG, 2008, ONCOGENE, V27, P6452, DOI 10.1038/onc.2008.311
   Tang AL, 2012, CARCINOGENESIS, V33, P1375, DOI 10.1093/carcin/bgs183
   Tanzer MC, 2015, BIOCHEM J, V471, P255, DOI 10.1042/BJ20150678
   Wang HY, 2014, MOL CELL, V54, P133, DOI 10.1016/j.molcel.2014.03.003
   Yang CK, 2017, CELL DEATH DIS, V8, DOI 10.1038/cddis.2017.483
   Yang WJ, 2013, NUCLEIC ACIDS RES, V41, pD955, DOI 10.1093/nar/gks1111
   Yatim N, 2015, SCIENCE, V350, P328, DOI 10.1126/science.aad0395
   Yu XF, 2013, EXPERT REV ANTICANC, V13, P883, DOI 10.1586/14737140.2013.811180
   Zhang DW, 2009, SCIENCE, V325, P332, DOI 10.1126/science.1172308
   Zhao CM, 2014, SCI TRANSL MED, V6, DOI 10.1126/scitranslmed.3009569
NR 71
TC 31
Z9 32
U1 0
U2 4
PU PUBLIC LIBRARY SCIENCE
PI SAN FRANCISCO
PA 1160 BATTERY STREET, STE 100, SAN FRANCISCO, CA 94111 USA
SN 1545-7885
J9 PLOS BIOL
JI PLoS. Biol.
PD AUG
PY 2018
VL 16
IS 8
AR e2005756
DI 10.1371/journal.pbio.2005756
PG 22
WC Biochemistry & Molecular Biology; Biology
WE Science Citation Index Expanded (SCI-EXPANDED)
SC Biochemistry & Molecular Biology; Life Sciences & Biomedicine - Other
   Topics
GA GS2MH
UT WOS:000443383300020
PM 30157175
OA Green Published, gold, Green Submitted
DA 2022-04-27
ER

PT J
AU Roedig, J
   Kowald, L
   Juretschke, T
   Karlowitz, R
   Abhari, BA
   Roedig, H
   Fulda, S
   Beli, P
   van Wijk, SJL
AF Roedig, Jens
   Kowald, Lisa
   Juretschke, Thomas
   Karlowitz, Rebekka
   Abhari, Behnaz Ahangarian
   Roedig, Heiko
   Fulda, Simone
   Beli, Petra
   van Wijk, Sjoerd J. L.
TI USP22 controls necroptosis by regulating receptor-interacting protein
   kinase 3 ubiquitination
SO EMBO REPORTS
LA English
DT Article
DE cancer; mixed lineage kinase domain&#8208; like; post&#8208;
   translational modifications; RIPK1; ubiquitin hydrolase
ID MIXED LINEAGE KINASE; MODIFYING ENZYME A20; INDUCED CELL-DEATH;
   POOR-PROGNOSIS; DOMAIN-LIKE; PROGRAMMED NECROSIS; PSEUDOKINASE MLKL;
   SIGNALING COMPLEX; THERAPY FAILURE; DISTINCT ROLES
AB Dynamic control of ubiquitination by deubiquitinating enzymes is essential for almost all biological processes. Ubiquitin-specific peptidase 22 (USP22) is part of the SAGA complex and catalyzes the removal of mono-ubiquitination from histones H2A and H2B, thereby regulating gene transcription. However, novel roles for USP22 have emerged recently, such as tumor development and cell death. Apart from apoptosis, the relevance of USP22 in other programmed cell death pathways still remains unclear. Here, we describe a novel role for USP22 in controlling necroptotic cell death in human tumor cell lines. Loss of USP22 expression significantly delays TNF alpha/Smac mimetic/zVAD.fmk (TBZ)-induced necroptosis, without affecting TNF alpha-mediated NF-kappa B activation or extrinsic apoptosis. Ubiquitin remnant profiling identified receptor-interacting protein kinase 3 (RIPK3) lysines 42, 351, and 518 as novel, USP22-regulated ubiquitination sites during necroptosis. Importantly, mutation of RIPK3 K518 reduced necroptosis-associated RIPK3 ubiquitination and amplified necrosome formation and necroptotic cell death. In conclusion, we identify a novel role of USP22 in necroptosis and further elucidate the relevance of RIPK3 ubiquitination as crucial regulator of necroptotic cell death.
C1 [Roedig, Jens; Kowald, Lisa; Karlowitz, Rebekka; Fulda, Simone; van Wijk, Sjoerd J. L.] Goethe Univ, Inst Expt Canc Res Pediat, Frankfurt, Germany.
   [Juretschke, Thomas; Beli, Petra] Inst Mol Biol IMB, Mainz, Germany.
   [Abhari, Behnaz Ahangarian] Univ klinikum Freiburg, Klin Innere Med 1, Zentrum Translat Zellforsch, Lighthouse Core Facil, Freiburg, Germany.
   [Roedig, Heiko] Goethe Univ, Inst Allgemeine Pharmakol & Toxikol, Pharmazentrum Frankfurt, Frankfurt, Germany.
RP van Wijk, SJL (通讯作者)，Goethe Univ, Inst Expt Canc Res Pediat, Frankfurt, Germany.
EM s.wijk@kinderkrebsstiftung-frankfurt.de
RI van Wijk, Sjoerd/AAL-6680-2021
OI van Wijk, Sjoerd/0000-0001-6532-7651; Fulda, Simone/0000-0002-0459-6417;
   Beli, Petra/0000-0001-9507-9820
FU Deutsche Forschungsgemeinschaft (DFG, German Research Foundation)German
   Research Foundation (DFG) [259130777 - SFB 1177, FU 436/20-1, WI
   5171_1-1]; Dr. Eberhard and Hilde Rudiger Foundation; BMBFFederal
   Ministry of Education & Research (BMBF); Deutsche KrebshilfeDeutsche
   Krebshilfe [70113680]; Frankfurter Stiftung fur krebskranke Kinder;
   German Research FoundationGerman Research Foundation (DFG) [BE
   5342/1-1]; Projekt DEAL
FX This work has been partially funded by the Deutsche
   Forschungsgemeinschaft (DFG, German Research Foundation) - Project-ID
   259130777 - SFB 1177 (to P. B., S. F. and S. J. L. v. W.), FU 436/20-1
   (to S.F. and S. J. L. v. W.) and WI 5171_1-1 (to S. J. L. v. W.), the
   Dr. Eberhard and Hilde Rudiger Foundation (to S. J. L. v. W), the BMBF
   (to S. F.), the Deutsche Krebshilfe (70113680) (to S.F. and S. J. L. v.
   W.) and the Frankfurter Stiftung fur krebskranke Kinder. The research in
   the lab of P. B. is supported by the German Research Foundation (Emmy
   Noether Program, BE 5342/1-1). The authors acknowledge C. Hugenberg for
   critical reading of the manuscript. Open access funding enabled and
   organized by Projekt DEAL.
CR Alvarez-Diaz S, 2016, IMMUNITY, V45, P513, DOI 10.1016/j.immuni.2016.07.016
   Ao N, 2014, CELL PHYSIOL BIOCHEM, V33, P1863, DOI 10.1159/000362964
   Armour SM, 2013, MOL CELL BIOL, V33, P1487, DOI 10.1128/MCB.00971-12
   Atanassov BS, 2016, MOL CELL, V62, P558, DOI 10.1016/j.molcel.2016.03.030
   Atanassov BS, 2011, EMBO REP, V12, P924, DOI 10.1038/embor.2011.140
   Boone DL, 2004, NAT IMMUNOL, V5, P1052, DOI 10.1038/ni1110
   Buetow L, 2016, NAT REV MOL CELL BIO, V17, P626, DOI 10.1038/nrm.2016.91
   Cai ZY, 2014, NAT CELL BIOL, V16, P55, DOI 10.1038/ncb2883
   Cho Y, 2009, CELL, V137, P1112, DOI 10.1016/j.cell.2009.05.037
   Choi SW, 2018, MOL CELL, V70, P920, DOI 10.1016/j.molcel.2018.05.016
   Chromik J, 2014, CANCER LETT, V344, P101, DOI 10.1016/j.canlet.2013.10.018
   Clague MJ, 2013, PHYSIOL REV, V93, P1289, DOI 10.1152/physrev.00002.2013
   Cox J, 2011, J PROTEOME RES, V10, P1794, DOI 10.1021/pr101065j
   Cox J, 2008, NAT BIOTECHNOL, V26, P1367, DOI 10.1038/nbt.1511
   de Almagro MC, 2015, CELL DEATH DIS, V6, DOI 10.1038/cddis.2015.158
   Degterev A, 2005, NAT CHEM BIOL, V1, P112, DOI 10.1038/nchembio711
   Draber P, 2015, CELL REP, V13, P2258, DOI 10.1016/j.celrep.2015.11.009
   Durcan TM, 2014, EMBO J, V33, P2473, DOI 10.15252/embj.201489729
   Durcan TM, 2011, HUM MOL GENET, V20, P141, DOI 10.1093/hmg/ddq452
   Dynek JN, 2010, EMBO J, V29, P4198, DOI 10.1038/emboj.2010.300
   Elias JE, 2007, NAT METHODS, V4, P207, DOI 10.1038/nmeth1019
   Glinsky GV, 2005, J CLIN INVEST, V115, P1503, DOI 10.1172/JCI23412
   Haas TL, 2009, MOL CELL, V36, P831, DOI 10.1016/j.molcel.2009.10.013
   He SD, 2009, CELL, V137, P1100, DOI 10.1016/j.cell.2009.05.021
   Heger K, 2018, NATURE, V559, P120, DOI 10.1038/s41586-018-0256-2
   Hitomi JI, 2008, CELL, V135, P1311, DOI 10.1016/j.cell.2008.10.044
   Hjerpe R, 2009, EMBO REP, V10, P1250, DOI 10.1038/embor.2009.192
   Hong A, 2015, J CELL PHYSIOL, V230, P1651, DOI 10.1002/jcp.24917
   Hospenthal MK, 2015, NAT PROTOC, V10, P349, DOI 10.1038/nprot.2015.018
   Huang X, 2019, CANCER IMMUNOL RES, V7, P1580, DOI 10.1158/2326-6066.CIR-18-0910
   Ikeda F, 2011, NATURE, V471, P637, DOI 10.1038/nature09814
   Ji M, 2015, ONCOL REP, V33, P133, DOI 10.3892/or.2014.3580
   Jouan-Lanhouet S, 2014, SEMIN CELL DEV BIOL, V35, P2, DOI 10.1016/j.semcdb.2014.08.010
   Kaiser WJ, 2013, CURR OPIN VIROL, V3, P296, DOI 10.1016/j.coviro.2013.05.019
   Kelstrup CD, 2012, J PROTEOME RES, V11, P3487, DOI 10.1021/pr3000249
   Kirisako T, 2006, EMBO J, V25, P4877, DOI 10.1038/sj.emboj.7601360
   Komander D, 2012, ANNU REV BIOCHEM, V81, P203, DOI 10.1146/annurev-biochem-060310-170328
   Kowarz E, 2015, BIOTECHNOL J, V10, P647, DOI 10.1002/biot.201400821
   Lee SB, 2019, NAT CELL BIOL, V21, P940, DOI 10.1038/s41556-019-0356-8
   Li JX, 2012, CELL, V150, P339, DOI 10.1016/j.cell.2012.06.019
   Li J, 2012, J CANCER RES CLIN, V138, P1291, DOI 10.1007/s00432-012-1191-5
   Li L, 2014, CELL STEM CELL, V15, P431, DOI 10.1016/j.stem.2014.08.001
   Li ZH, 2013, ONCOL LETT, V5, P1290, DOI 10.3892/ol.2013.1188
   Liang JX, 2014, ONCOL REP, V32, P2726, DOI 10.3892/or.2014.3508
   Lin ZH, 2015, CELL DISCOV, V1, DOI 10.1038/celldisc.2015.28
   Lin ZH, 2012, MOL CELL, V46, P484, DOI 10.1016/j.molcel.2012.03.024
   Liu YL, 2010, J GASTROEN HEPATOL, V25, P1800, DOI 10.1111/j.1440-1746.2010.06352.x
   Liu YL, 2011, J SURG ONCOL, V103, P283, DOI 10.1002/jso.21802
   Lv L, 2011, MOL CELL BIOCHEM, V346, P11, DOI 10.1007/s11010-010-0585-4
   Michalski A, 2011, MOL CELL PROTEOMICS, V10, DOI 10.1074/mcp.M111.011015
   Mocarski ES, 2015, VIROLOGY, V479, P160, DOI 10.1016/j.virol.2015.03.016
   Mocarski ES, 2012, NAT REV IMMUNOL, V12, P79, DOI 10.1038/nri3131
   Mompean M, 2018, CELL, V173, P1244, DOI 10.1016/j.cell.2018.03.032
   Moquin DM, 2013, PLOS ONE, V8, DOI 10.1371/journal.pone.0076841
   Morgan Michael J, 2013, Biomol Concepts, V4, P259, DOI 10.1515/bmc-2012-0056
   Murphy JM, 2013, IMMUNITY, V39, P443, DOI 10.1016/j.immuni.2013.06.018
   Najafov A, 2017, TRENDS CANCER, V3, P294, DOI 10.1016/j.trecan.2017.03.002
   Nielsen ML, 2008, NAT METHODS, V5, P459, DOI 10.1038/nmeth0608-459
   Ning Z, 2014, INT J ONCOL, V45, P1594, DOI 10.3892/ijo.2014.2531
   O'Donnell MA, 2011, NAT CELL BIOL, V13, P1437, DOI 10.1038/ncb2362
   Ofengeim D, 2015, CELL REP, V10, P1836, DOI 10.1016/j.celrep.2015.02.051
   Olsen JV, 2007, NAT METHODS, V4, P709, DOI 10.1038/NMETH1060
   Olsen JV, 2006, CELL, V127, P635, DOI 10.1016/j.cell.2006.09.026
   Onizawa M, 2015, NAT IMMUNOL, V16, P618, DOI 10.1038/ni.3172
   Park SM, 2004, FEBS LETT, V566, P151, DOI 10.1016/j.feblset.2004.04.021
   Pearson JS, 2017, NAT MICROBIOL, V2, DOI 10.1038/nmicrobiol.2016.258
   Perez-Riverol Y, 2019, NUCLEIC ACIDS RES, V47, pD442, DOI 10.1093/nar/gky1106
   Petrie EJ, 2019, TRENDS BIOCHEM SCI, V44, P53, DOI 10.1016/j.tibs.2018.11.002
   Piao SL, 2012, PLOS ONE, V7, DOI 10.1371/journal.pone.0042540
   Quarato G, 2016, MOL CELL, V61, P589, DOI 10.1016/j.molcel.2016.01.011
   Rappsilber J, 2007, NAT PROTOC, V2, P1896, DOI 10.1038/nprot.2007.261
   Reyes-Turcu FE, 2009, ANNU REV BIOCHEM, V78, P363, DOI 10.1146/annurev.biochem.78.082307.091526
   Sanjana NE, 2014, NAT METHODS, V11, P783, DOI 10.1038/nmeth.3047
   Sawai H, 2014, LEUKEMIA RES, V38, P706, DOI 10.1016/j.leukres.2014.02.002
   Seifert L, 2016, NATURE, V532, P245, DOI 10.1038/nature17403
   Seo J, 2016, NAT CELL BIOL, V18, P291, DOI 10.1038/ncb3314
   Sun H, 2017, NAT COMMUN, V8, DOI 10.1038/ncomms15534
   Sun LM, 2014, TRENDS BIOCHEM SCI, V39, P587, DOI 10.1016/j.tibs.2014.10.003
   Sun LM, 2012, CELL, V148, P213, DOI 10.1016/j.cell.2011.11.031
   Sun SC, 2010, CELL DEATH DIFFER, V17, P25, DOI 10.1038/cdd.2009.43
   Sussman RT, 2013, J BIOL CHEM, V288, P24234, DOI 10.1074/jbc.M113.469783
   Swatek KN, 2016, CELL RES, V26, P399, DOI 10.1038/cr.2016.39
   Tang B, 2015, ONCOTARGET, V6, P12654, DOI 10.18632/oncotarget.3705
   Upton JW, 2017, CELL HOST MICROBE, V21, P290, DOI 10.1016/j.chom.2017.01.016
   Vandenabeele P, 2010, NAT REV MOL CELL BIO, V11, P700, DOI 10.1038/nrm2970
   Vanlangenakker N, 2011, CELL DEATH DIS, V2, DOI 10.1038/cddis.2011.111
   Wang HY, 2014, MOL CELL, V54, P133, DOI 10.1016/j.molcel.2014.03.003
   Wang H, 2013, TUMOR BIOL, V34, P1635, DOI 10.1007/s13277-013-0696-0
   Wang ZJ, 2015, HUM PATHOL, V46, P1006, DOI 10.1016/j.humpath.2015.04.001
   Weber K, 2018, COMMUN BIOL, V1, DOI 10.1038/s42003-017-0007-1
   Weinelt N, 2021, J LEUKOCYTE BIOL, V109, P363, DOI 10.1002/JLB.2AB0420-572RR
   Weinert BT, 2013, CELL REP, V4, P842, DOI 10.1016/j.celrep.2013.07.024
   Weinlich R, 2017, NAT REV MOL CELL BIO, V18, P127, DOI 10.1038/nrm.2016.149
   Wu XN, 2014, CELL DEATH DIFFER, V21, P1709, DOI 10.1038/cdd.2014.77
   Xiong JJ, 2014, MOL MED REP, V10, P3343, DOI 10.3892/mmr.2014.2666
   Xu H, 2012, INT J COLORECTAL DIS, V27, P21, DOI 10.1007/s00384-011-1275-8
   Yang DD, 2011, CELL BIOCHEM BIOPHYS, V61, P703, DOI 10.1007/s12013-011-9229-x
   Yau R, 2016, NAT CELL BIOL, V18, P579, DOI 10.1038/ncb3358
   Yoon S, 2016, CELL DEATH DIFFER, V23, P253, DOI 10.1038/cdd.2015.92
   Zhang DW, 2009, SCIENCE, V325, P332, DOI 10.1126/science.1172308
   Zhang HW, 2020, CELL REP, V31, DOI 10.1016/j.celrep.2020.107650
   Zhang XY, 2008, CELL CYCLE, V7, P1522, DOI 10.4161/cc.7.11.5962
   Zhang XY, 2008, MOL CELL, V29, P102, DOI 10.1016/j.molcel.2007.12.015
   Zhang YX, 2011, J CANCER RES CLIN, V137, P1245, DOI 10.1007/s00432-011-0998-9
   Zhao J, 2012, P NATL ACAD SCI USA, V109, P5322, DOI 10.1073/pnas.1200012109
   Zhao Y, 2008, MOL CELL, V29, P92, DOI 10.1016/j.molcel.2007.12.011
   Zhou W, 2014, CELL, V158, P464, DOI 10.1016/j.cell.2014.06.041
NR 107
TC 11
Z9 11
U1 1
U2 4
PU WILEY
PI HOBOKEN
PA 111 RIVER ST, HOBOKEN 07030-5774, NJ USA
SN 1469-221X
EI 1469-3178
J9 EMBO REP
JI EMBO Rep.
PD FEB 3
PY 2021
VL 22
IS 2
AR e50163
DI 10.15252/embr.202050163
EA DEC 2020
PG 21
WC Biochemistry & Molecular Biology; Cell Biology
WE Science Citation Index Expanded (SCI-EXPANDED)
SC Biochemistry & Molecular Biology; Cell Biology
GA QF7HU
UT WOS:000602708900001
PM 33369872
OA Green Published, hybrid
DA 2022-04-27
ER

PT J
AU Petrie, EJ
   Sandowl, JJ
   Jacobsen, AV
   Smith, BJ
   Griffin, MDW
   Lucet, IS
   Dai, WW
   Young, SN
   Tanzer, MC
   Wardak, A
   Liang, LY
   Cowan, AD
   Hildebrand, JM
   Kersten, WJA
   Lessene, G
   Silke, J
   Czabotar, PE
   Webb, AI
   Murphy, JM
AF Petrie, Emma J.
   Sandowl, Jarrod J.
   Jacobsen, Annette, V
   Smith, Brian J.
   Griffin, Michael D. W.
   Lucet, Isabelle S.
   Dai, Weiwen
   Young, Samuel N.
   Tanzer, Maria C.
   Wardak, Ahmad
   Liang, Lung-Yu
   Cowan, Angus D.
   Hildebrand, Joanne M.
   Kersten, Wilhelmus J. A.
   Lessene, Guillaume
   Silke, John
   Czabotar, Peter E.
   Webb, Andrew, I
   Murphy, James M.
TI Conformational switching of the pseudokinase domain promotes human MLKL
   tetramerization and cell death by necroptosis
SO NATURE COMMUNICATIONS
LA English
DT Article
ID MIXED LINEAGE KINASE; STRUCTURAL PERSPECTIVE; MEDIATES NECROPTOSIS;
   PROTEIN MLKL; MEMBRANE; BINDING; PHOSPHORYLATION; ACTIVATION; TNF;
   TRANSLOCATION
AB Necroptotic cell death is mediated by the most terminal known effector of the pathway, MLKL. Precisely how phosphorylation of the MLKL pseudokinase domain activation loop by the upstream kinase, RIPK3, induces unmasking of the N-terminal executioner four-helix bundle (4HB) domain of MLKL, higher-order assemblies, and permeabilization of plasma membranes remains poorly understood. Here, we reveal the existence of a basal monomeric MLKL conformer present in human cells prior to exposure to a necroptotic stimulus. Following activation, toggling within the MLKL pseudokinase domain promotes 4HB domain disengagement from the pseudokinase domain aC helix and pseudocatalytic loop, to enable formation of a necroptosis-inducing tetramer. In contrast to mouse MLKL, substitution of RIPK3 substrate sites in the human MLKL pseudokinase domain completely abrogated necroptotic signaling. Therefore, while the pseudokinase domains of mouse and human MLKL function as molecular switches to control MLKL activation, the underlying mechanism differs between species.
C1 [Petrie, Emma J.; Sandowl, Jarrod J.; Jacobsen, Annette, V; Lucet, Isabelle S.; Dai, Weiwen; Young, Samuel N.; Tanzer, Maria C.; Wardak, Ahmad; Liang, Lung-Yu; Cowan, Angus D.; Hildebrand, Joanne M.; Kersten, Wilhelmus J. A.; Lessene, Guillaume; Silke, John; Czabotar, Peter E.; Webb, Andrew, I; Murphy, James M.] Walter & Eliza Hall Inst Med Res, Parkville, Vic, Australia.
   [Petrie, Emma J.; Sandowl, Jarrod J.; Jacobsen, Annette, V; Lucet, Isabelle S.; Tanzer, Maria C.; Liang, Lung-Yu; Cowan, Angus D.; Hildebrand, Joanne M.; Lessene, Guillaume; Silke, John; Czabotar, Peter E.; Webb, Andrew, I; Murphy, James M.] Univ Melbourne, Dept Med Biol, Parkville, Vic, Australia.
   [Smith, Brian J.] La Trobe Univ, Dept Biochem & Mol Biol, Bundoora, Vic, Australia.
   [Griffin, Michael D. W.] Univ Melbourne, Inst Bio21, Mol Sci & Biotechnol Inst Bio21, Dept Biochem & Mol Biol, Parkville, Vic, Australia.
   [Lessene, Guillaume] Univ Melbourne, Dept Pharmacol & Therapeut, Parkville, Vic, Australia.
   [Tanzer, Maria C.] Max Planck Inst Biochem, Dept Prote & Signal Transduct, Martinsried, Bavaria, Germany.
RP Petrie, EJ; Murphy, JM (通讯作者)，Walter & Eliza Hall Inst Med Res, Parkville, Vic, Australia.; Petrie, EJ; Murphy, JM (通讯作者)，Univ Melbourne, Dept Med Biol, Parkville, Vic, Australia.
EM petrie.e@wehi.edu.au; jamesm@wehi.edu.au
RI Liang, Lung-Yu/AAC-6505-2019; Smith, Brian J/F-8282-2011; Silke,
   John/B-7622-2008; Murphy, James/B-4863-2017
OI Smith, Brian J/0000-0003-0498-1910; Murphy, James/0000-0003-0195-3949;
   Griffin, Michael/0000-0001-9845-7735; Czabotar,
   Peter/0000-0002-2594-496X; Cowan, Angus/0000-0002-9702-7319
FU Australian Government Research Training Program Stipend
   ScholarshipAustralian Government; Australian Government Victorian
   International Research ScholarshipAustralian Government; National Health
   and Medical Research CouncilNational Health and Medical Research Council
   (NHMRC) of Australia [1117089, 1058190, 1079700, 1105754, 1057905,
   1124735]; Australian Research CouncilAustralian Research Council
   [FT140100544]
FX We thank staff at the Australian Synchrotron SAXS/WAXS and MX beamlines
   for assistance with data collection, the Collaborative Crystallisation
   Centre (Parkville) for assistance with protein crystallization, Patrick
   Hennessy for technical assistance and Adeline Robin for MX data
   collection. We acknowledge Australian Government Research Training
   Program Stipend Scholarship support to A.V.J. and a Victorian
   International Research Scholarship to M.C.T. We are grateful to the
   National Health and Medical Research Council for fellowship (G.L.,
   1117089; J.S., 1058190; P.E.C., 1079700; J.M.M., 1105754), grant
   (1057905; 1124735), and infrastructure (IRIISS 9000433) support; the
   Australian Research Council (Future Fellowship to M.D.W.G.,
   FT140100544); Australian Cancer Research Foundation; and the Victorian
   Government Operational Infrastructure Support scheme.
CR Al Yacoub N, 2007, J GENE MED, V9, P579, DOI 10.1002/jgm.1052
   Arnez KH, 2016, BIOSCIENCE REP, V36, DOI 10.1042/BSR20150246
   Aubrey BJ, 2015, CELL REP, V10, P1422, DOI 10.1016/j.celrep.2015.02.002
   Bakan A, 2011, BIOINFORMATICS, V27, P1575, DOI 10.1093/bioinformatics/btr168
   Bigenzahn JW, 2016, MOL CELL PROTEOMICS, V15, P1139, DOI [10.1074/mcp.O115.055350, 10.1074/mcp.O115.055350 ]
   Bossen C, 2006, J BIOL CHEM, V281, P13964, DOI 10.1074/jbc.M601553200
   Brumatti G, 2016, SCI TRANSL MED, V8, DOI 10.1126/scitranslmed.aad3099
   Cai ZY, 2014, NAT CELL BIOL, V16, P55, DOI 10.1038/ncb2883
   Certo MT, 2011, NAT METHODS, V8, P671, DOI [10.1038/NMETH.1648, 10.1038/nmeth.1648]
   Chen X, 2014, CELL RES, V24, P105, DOI 10.1038/cr.2013.171
   Cook WD, 2014, CELL DEATH DIFFER, V21, P1600, DOI 10.1038/cdd.2014.70
   Czabotar PE, 2015, FEBS J, V282, P4268, DOI 10.1111/febs.13504
   Davies KA, 2018, CELL DEATH DIFFER, V25, P1567, DOI 10.1038/s41418-018-0061-3
   Dondelinger Y, 2014, CELL REP, V7, P971, DOI 10.1016/j.celrep.2014.04.026
   Fauster A, 2015, CELL DEATH DIS, V6, DOI 10.1038/cddis.2015.130
   Forbes SA, 2017, NUCLEIC ACIDS RES, V45, pD777, DOI 10.1093/nar/gkw1121
   Hildebrand JM, 2014, P NATL ACAD SCI USA, V111, P15072, DOI 10.1073/pnas.1408987111
   Huang DL, 2017, MOL CELL BIOL, V37, DOI 10.1128/MCB.00497-16
   Jacobsen AV, 2016, CELL DEATH DIS, V7, DOI 10.1038/cddis.2015.386
   Kirby N, 2016, ACTA CRYSTALLOGR D, V72, P1254, DOI 10.1107/S2059798316017174
   Konarev PV, 2003, J APPL CRYSTALLOGR, V36, P1277, DOI 10.1107/S0021889803012779
   Laue T. M., 1992, ANAL ULTRACENTRIFUGA
   Leitner A, 2014, P NATL ACAD SCI USA, V111, P9455, DOI 10.1073/pnas.1320298111
   Lucet IS, 2017, METHODS MOL BIOL, V1636, P91, DOI 10.1007/978-1-4939-7154-1_7
   Marty MT, 2015, ANAL CHEM, V87, P4370, DOI 10.1021/acs.analchem.5b00140
   Murphy JM, 2014, BIOCHEM J, V457, P369, DOI 10.1042/BJ20131270
   Murphy JM, 2014, BIOCHEM J, V457, P323, DOI 10.1042/BJ20131174
   Murphy JM, 2013, IMMUNITY, V39, P443, DOI 10.1016/j.immuni.2013.06.018
   Pascal BD, 2012, J AM SOC MASS SPECTR, V23, P1512, DOI 10.1007/s13361-012-0419-6
   Petoukhov MV, 2005, BIOPHYS J, V89, P1237, DOI 10.1529/biophysj.105.064154
   Petrie EJ, 2017, IMMUNOL CELL BIOL, V95, P152, DOI 10.1038/icb.2016.125
   Quarato G, 2016, MOL CELL, V61, P589, DOI 10.1016/j.molcel.2016.01.011
   Rodriguez DA, 2016, CELL DEATH DIFFER, V23, P76, DOI 10.1038/cdd.2015.70
   Schuck P, 2000, BIOPHYS J, V78, P1606, DOI 10.1016/S0006-3495(00)76713-0
   Su LJ, 2014, STRUCTURE, V22, P1489, DOI 10.1016/j.str.2014.07.014
   Sun LM, 2012, CELL, V148, P213, DOI 10.1016/j.cell.2011.11.031
   SVERGUN DI, 1992, J APPL CRYSTALLOGR, V25, P495, DOI 10.1107/S0021889892001663
   Tanzer MC, 2016, CELL DEATH DIFFER, V23, P1185, DOI 10.1038/cdd.2015.169
   Tanzer MC, 2015, BIOCHEM J, V471, P255, DOI 10.1042/BJ20150678
   Vince JE, 2007, CELL, V131, P682, DOI 10.1016/j.cell.2007.10.037
   Walters BT, 2012, J AM SOC MASS SPECTR, V23, P2132, DOI 10.1007/s13361-012-0476-x
   Wang HY, 2014, MOL CELL, V54, P133, DOI 10.1016/j.molcel.2014.03.003
   Wu JF, 2013, CELL RES, V23, P994, DOI 10.1038/cr.2013.91
   Xie T, 2013, CELL REP, V5, P70, DOI 10.1016/j.celrep.2013.08.044
   Yoon S, 2016, CELL DEATH DIFFER, V23, P253, DOI 10.1038/cdd.2015.92
   Yoon S, 2017, IMMUNITY, V47, P51, DOI 10.1016/j.immuni.2017.06.001
   Yuan SJ, 2013, STRUCTURE, V21, P501, DOI 10.1016/j.str.2013.02.024
   Zhao J, 2012, P NATL ACAD SCI USA, V109, P5322, DOI 10.1073/pnas.1200012109
NR 48
TC 76
Z9 76
U1 1
U2 11
PU NATURE PUBLISHING GROUP
PI LONDON
PA MACMILLAN BUILDING, 4 CRINAN ST, LONDON N1 9XW, ENGLAND
SN 2041-1723
J9 NAT COMMUN
JI Nat. Commun.
PD JUN 21
PY 2018
VL 9
AR 2422
DI 10.1038/s41467-018-04714-7
PG 15
WC Multidisciplinary Sciences
WE Science Citation Index Expanded (SCI-EXPANDED)
SC Science & Technology - Other Topics
GA GK0JA
UT WOS:000435794500001
PM 29930286
OA Green Published, gold
DA 2022-04-27
ER

PT J
AU Tanzer, MC
   Frauenstein, A
   Stafford, CA
   Phulphagar, K
   Mann, M
   Meissner, F
AF Tanzer, Maria C.
   Frauenstein, Annika
   Stafford, Che A.
   Phulphagar, Kshiti
   Mann, Matthias
   Meissner, Felix
TI Quantitative and Dynamic Catalogs of Proteins Released during Apoptotic
   and Necroptotic Cell Death
SO CELL REPORTS
LA English
DT Article
ID MIXED LINEAGE KINASE; MEDIATES NECROPTOSIS; LYSOSOMAL EXOCYTOSIS;
   PLASMA-MEMBRANE; MLKL; ACTIVATION; NECROSIS; DOMAIN; SURFACE; CIAP1
AB The inflammatory functions of the cytokine tumor necrosis factor (TNF) rely on its ability to induce cytokine production and to induce cell death. Caspase-dependent and caspase-independent pathways-apoptosis and necroptosis, respectively-regulate immunogenicity by the release of distinct sets of cellular proteins. To obtain an unbiased, systems-level understanding of this important process, we here applied mass spectrometry-based proteomics to dissect protein release during apoptosis and necroptosis. We report hundreds of proteins released from human myeloid cells in time course experiments. Both cell death types induce receptor shedding, but only apoptotic cells released nucleosome components. Conversely, necroptotic cells release lysosomal components by activating lysosomal exocytosis at early stages of necroptosis-induced membrane permeabilization and show reduced release of conventionally secreted cytokines.
C1 [Tanzer, Maria C.; Mann, Matthias] Max Planck Inst Biochem, Dept Prote & Signal Transduct, D-82152 Martinsried, Germany.
   [Frauenstein, Annika; Phulphagar, Kshiti; Meissner, Felix] Max Planck Inst Biochem, Expt Syst Immunol, D-82152 Martinsried, Germany.
   [Stafford, Che A.] Ludwig Maximilians Univ Munchen, Gene Ctr, D-81377 Munich, Germany.
   [Stafford, Che A.] Ludwig Maximilians Univ Munchen, Dept Biochem, D-81377 Munich, Germany.
RP Mann, M (通讯作者)，Max Planck Inst Biochem, Dept Prote & Signal Transduct, D-82152 Martinsried, Germany.; Meissner, F (通讯作者)，Max Planck Inst Biochem, Expt Syst Immunol, D-82152 Martinsried, Germany.
EM mmann@biochem.mpg.de; meissner@biochem.mpg.de
RI Stafford, Che/ABI-6846-2020; Meissner, Felix/C-8767-2015
OI Meissner, Felix/0000-0003-1000-7989
FU Max Planck Society for the Advancement of Science Deutsche
   Forschungsgemeinschaft [SFB914]; Marie Sklodowska-Curie Actions
   Individual Fellowship
FX We thank James Murphy for critically reading the manuscript, Julie
   Stafford for proofreading, Georg H. Borner for his scientific input, and
   John Silke and Najoua Lalaoui (Walter and Eliza Hall Institute) for
   providing birinapant and compound A. Martin Spitaler, Giovanni Cardone,
   and Markus Oster (Max Planck Institute of Biochemistry) helped with flow
   cytometry. We also thank all members of the Department of Proteomics and
   Signal Transduction at the Max Planck Institute of Biochemistry in
   Martinsried for help and discussions, and especially Bianca
   Splettstoesser, Steven Dewitz, Igor Paron, Christian Deiml, and Gabriele
   Sowa for technical assistance. This work was supported by the Max Planck
   Society for the Advancement of Science Deutsche Forschungsgemeinschaft
   SFB914, and a Marie Sklodowska-Curie Actions Individual Fellowship to
   M.C.T.
CR Aebersold R, 2016, NATURE, V537, P347, DOI 10.1038/nature19949
   Andrews NW, 2002, J CELL BIOL, V158, P389, DOI 10.1083/jcb.200205110
   Arslan SC, 2011, PLOS ONE, V6, DOI 10.1371/journal.pone.0026069
   Bertrand MJM, 2008, MOL CELL, V30, P689, DOI 10.1016/j.molcel.2008.05.014
   Blaydon DC, 2011, NEW ENGL J MED, V365, P1502, DOI 10.1056/NEJMoa1100721
   Bradley JR, 2008, J PATHOL, V214, P149, DOI 10.1002/path.2287
   Cai ZY, 2016, CELL RES, V26, P886, DOI 10.1038/cr.2016.87
   Cerny J, 2004, EMBO REP, V5, P883, DOI 10.1038/sj.embor.7400243
   Chen R, 2014, CELL DEATH DIS, V5, DOI 10.1038/cddis.2014.337
   Cox J, 2012, BMC BIOINFORMATICS, V13, DOI 10.1186/1471-2105-13-S16-S12
   Cox J, 2011, J PROTEOME RES, V10, P1794, DOI 10.1021/pr101065j
   Cox J, 2008, NAT BIOTECHNOL, V26, P1367, DOI 10.1038/nbt.1511
   Elliott MR, 2010, J CELL BIOL, V189, P1059, DOI 10.1083/jcb.201004096
   Elmore S, 2007, TOXICOL PATHOL, V35, P495, DOI 10.1080/01926230701320337
   FADOK VA, 1992, J IMMUNOL, V148, P2207
   Fonovic M, 2014, BBA-GEN SUBJECTS, V1840, P2560, DOI 10.1016/j.bbagen.2014.03.017
   Frauenstein A, 2018, METHODS MOL BIOL, V1714, P215, DOI 10.1007/978-1-4939-7519-8_14
   Gong YN, 2017, CELL, V169, P286, DOI 10.1016/j.cell.2017.03.020
   Gooz M, 2010, CRIT REV BIOCHEM MOL, V45, P146, DOI 10.3109/10409231003628015
   Hildebrand JM, 2014, P NATL ACAD SCI USA, V111, P15072, DOI 10.1073/pnas.1408987111
   Jones JC, 2016, ANNU REV PHYSIOL, V78, P243, DOI 10.1146/annurev-physiol-021014-071720
   Jones P, 2008, NUCLEIC ACIDS RES, V36, pD878, DOI 10.1093/nar/gkm1021
   Kaczmarek A, 2013, IMMUNITY, V38, P209, DOI 10.1016/j.immuni.2013.02.003
   Kearney CJ, 2015, CELL DEATH DIFFER, V22, P1313, DOI 10.1038/cdd.2014.222
   Kralj M, 2003, CANCER GENE THER, V10, P457, DOI 10.1038/sj.cgt.7700588
   Larance M, 2015, NAT REV MOL CELL BIO, V16, P269, DOI 10.1038/nrm3970
   Lu YY, 2014, AUTOPHAGY, V10, P1895, DOI 10.4161/auto.32200
   Magna M, 2014, MOL MED, V20, P138, DOI 10.2119/molmed.2013.00164
   McComb S, 2012, CELL DEATH DIFFER, V19, P1791, DOI 10.1038/cdd.2012.59
   Meissner F, 2013, SCIENCE, V340, P475, DOI 10.1126/science.1232578
   Miao YX, 2015, CELL, V161, P1306, DOI 10.1016/j.cell.2015.05.009
   Murphy JM, 2013, IMMUNITY, V39, P443, DOI 10.1016/j.immuni.2013.06.018
   Nolte H, 2018, SCI REP-UK, V8, DOI 10.1038/s41598-018-31154-6
   Oberst A, 2011, NATURE, V471, P363, DOI 10.1038/nature09852
   Ono K, 2001, MOL CELL BIOL, V21, P8276, DOI 10.1128/MCB.21.24.8276-8288.2001
   Orning P, 2018, SCIENCE, V362, P1064, DOI 10.1126/science.aau2818
   Orozco SL, 2019, CELL REP, V28, P2275, DOI 10.1016/j.celrep.2019.07.077
   Pop C, 2011, BIOCHEM J, V433, P447, DOI 10.1042/BJ20101738
   Radic M, 2004, J IMMUNOL, V172, P6692, DOI 10.4049/jimmunol.172.11.6692
   Rao SK, 2004, J BIOL CHEM, V279, P20471, DOI 10.1074/jbc.M400798200
   Reddy A, 2001, CELL, V106, P157, DOI 10.1016/S0092-8674(01)00421-4
   Rock KL, 2008, ANNU REV PATHOL-MECH, V3, P99, DOI 10.1146/annurev.pathmechdis.3.121806.151456
   Roy D, 2004, SCIENCE, V304, P1515, DOI 10.1126/science.1098371
   Seehawer M, 2018, NATURE, V562, P69, DOI 10.1038/s41586-018-0519-y
   Shaik GM, 2009, CELL SIGNAL, V21, P1337, DOI 10.1016/j.cellsig.2009.04.001
   Shen YT, 2016, NEUROSCI BULL, V32, P331, DOI 10.1007/s12264-016-0045-6
   Snyder AG, 2019, SCI IMMUNOL, V4, DOI 10.1126/sciimmunol.aaw2004
   Sun LM, 2012, CELL, V148, P213, DOI 10.1016/j.cell.2011.11.031
   Tanzer MC, 2017, CELL DEATH DIFFER, V24, P481, DOI 10.1038/cdd.2016.147
   Tanzer MC, 2015, BIOCHEM J, V471, P255, DOI 10.1042/BJ20150678
   Tyanova S, 2016, NAT METHODS, V13, P731, DOI [10.1038/NMETH.3901, 10.1038/nmeth.3901]
   Vanden Berghe T, 2010, CELL DEATH DIFFER, V17, P922, DOI 10.1038/cdd.2009.184
   Varfolomeev E, 2007, CELL, V131, P669, DOI 10.1016/j.cell.2007.10.030
   Vercammen D, 1998, J EXP MED, V187, P1477, DOI 10.1084/jem.187.9.1477
   Vince JE, 2007, CELL, V131, P682, DOI 10.1016/j.cell.2007.10.037
   Wang HY, 2014, MOL CELL, V54, P133, DOI 10.1016/j.molcel.2014.03.003
   Yoon S, 2017, IMMUNITY, V47, P51, DOI 10.1016/j.immuni.2017.06.001
   Zhu KZ, 2018, CELL DEATH DIS, V9, DOI 10.1038/s41419-018-0524-y
NR 58
TC 20
Z9 20
U1 4
U2 11
PU CELL PRESS
PI CAMBRIDGE
PA 50 HAMPSHIRE ST, FLOOR 5, CAMBRIDGE, MA 02139 USA
SN 2211-1247
J9 CELL REP
JI Cell Reports
PD JAN 28
PY 2020
VL 30
IS 4
BP 1260
EP +
DI 10.1016/j.celrep.2019.12.079
PG 16
WC Cell Biology
WE Science Citation Index Expanded (SCI-EXPANDED)
SC Cell Biology
GA KG2LZ
UT WOS:000509775700026
PM 31995763
OA gold, Green Published
DA 2022-04-27
ER

PT J
AU Xuan, YY
   Hu, X
AF Xuan, Yanyan
   Hu, Xun
TI Naturally-occurring shikonin analogues - A class of necroptotic inducers
   that circumvent cancer drug resistance
SO CANCER LETTERS
LA English
DT Article
DE Necroptosis; Apoptosis; Drug resistance; Cancer; Shikonin analogues;
   Drug transporters
ID PROGRAMMED CELL-DEATH; MULTIDRUG-RESISTANCE; P-GLYCOPROTEIN; IMATINIB
   MESYLATE; TOPOISOMERASE-I; SCHISANDRIN-B; APOPTOSIS; INHIBITION;
   INDUCTION; LEUKEMIA
AB We previously reported that shikonin could circumvent drug resistance mediated by P-gp, Bcl-2 and Bcl-xL, by induction of necroptosis. Here, we show that the naturally-occurring shikonin analogues (deoxyshikonin, acetylshikonin, isobutyrylshikonin, beta,beta-dimethylacrylshikonin, isovalerylshikonin, alpha-methyl-n-butylshikonin) could bypass drug resistance mediated by not only P-gp, Bcl-2, and Bcl-xL, but also two additional important drug-resistant factors MRP1 and BCRP1, by induction of necroptosis. The results strengthen the previous findings that necroptotic induction could circumvent a broad spectrum of cancer drug resistance. (C) 2008 Elsevier Ireland Ltd. All rights reserved.
C1 [Xuan, Yanyan; Hu, Xun] Zhejiang Univ, Sch Med, Affiliated Hosp 2,China Natl Minist Educ, Canc Inst,Key Lab Canc Prevent & Intervent, Hangzhou 310009, Zhejiang, Peoples R China.
RP Hu, X (通讯作者)，Zhejiang Univ, Sch Med, Affiliated Hosp 2,China Natl Minist Educ, Canc Inst,Key Lab Canc Prevent & Intervent, 88 Jiefang Rd, Hangzhou 310009, Zhejiang, Peoples R China.
EM huxun@zju.edu.cn
FU National Ministry of Education, ChinaMinistry of Education, China; Li Ka
   Shing Foundation; China National 863 ProjectNational High Technology
   Research and Development Program of China [2007AA02Z143]; China Natural
   Sciences Foundation ProjectNational Natural Science Foundation of China
   (NSFC) [30772544]; China National Ministry of Health [WKJ2006-2-11];
   Bureau For Sciences and Technologies [2005C23007]; Zhejiang Province,
   and the Bureau for Traditional Chinese Medicine [2006Z013A]
FX This work was supported in part by Cheung Kong Scholars Programme
   (National Ministry of Education, China, and Li Ka Shing Foundation, Hong
   Kong), China National 863 Project (2007AA02Z143), China Natural Sciences
   Foundation Project (30772544), China National Ministry of Health Grant
   (WKJ2006-2-11), the Bureau For Sciences and Technologies Grant
   (2005C23007), Zhejiang Province, and the Bureau for Traditional Chinese
   Medicine Grant 2006Z013A, Zhejiang Province, China (all to X.H.). We
   thank Dr. E. Schneider (Wadsworth Center, New York State Department of
   Health, Albany, NY, USA) for the generous gift of MCF-7/mx.
CR Advani R, 1999, BLOOD, V93, P787, DOI 10.1182/blood.V93.3.787.403k30_787_795
   AHN BZ, 1995, J MED CHEM, V38, P1044, DOI 10.1021/jm00006a025
   Bailly C, 2000, CURR MED CHEM, V7, P39, DOI 10.2174/0929867003375489
   Burger H, 2004, BLOOD, V104, P2940, DOI 10.1182/blood-2004-04-1398
   Capdeville R, 2002, NAT REV DRUG DISCOV, V1, P493, DOI 10.1038/nrd839
   Chaoui D, 2006, CYTOM PART B-CLIN CY, V70B, P189, DOI 10.1002/cyto.b.20100
   Chen X, 2002, PHYTOTHER RES, V16, P199, DOI 10.1002/ptr.1100
   Coussens LM, 2002, NATURE, V420, P860, DOI 10.1038/nature01322
   Deeley RG, 2006, PHYSIOL REV, V86, P849, DOI 10.1152/physrev.00035.2005
   Degterev A, 2005, NAT CHEM BIOL, V1, P112, DOI 10.1038/nchembio711
   Degterev A, 2008, NAT CHEM BIOL, V4, P313, DOI 10.1038/nchembio.83
   Estey E, 2006, LANCET, V368, P1894, DOI 10.1016/S0140-6736(06)69780-8
   FISHER DE, 1994, CELL, V78, P539, DOI 10.1016/0092-8674(94)90518-5
   Fojo T, 2008, ONCOLOGIST, V13, P277, DOI 10.1634/theoncologist.2007-0090
   Godard T, 1999, CYTOMETRY, V36, P117, DOI 10.1002/(SICI)1097-0320(19990601)36:2<117::AID-CYTO5>3.0.CO;2-#
   Golstein P, 2007, EMBO REP, V8, P829, DOI 10.1038/sj.embor.7401042
   Golstein P, 2007, TRENDS BIOCHEM SCI, V32, P37, DOI 10.1016/j.tibs.2006.11.001
   Gottesman MM, 2002, NAT REV CANCER, V2, P48, DOI 10.1038/nrc706
   Guo X P, 1991, Zhong Xi Yi Jie He Za Zhi, V11, P598
   Han WD, 2007, MOL CANCER THER, V6, P1641, DOI 10.1158/1535-7163.MCT-06-0511
   Hersey P, 2003, J CELL PHYSIOL, V196, P9, DOI 10.1002/jcp.10256
   Hsu PC, 2004, J AGR FOOD CHEM, V52, P6330, DOI 10.1021/jf0495993
   Hu X, 2008, CANCER LETT, V259, P127, DOI 10.1016/j.canlet.2007.11.007
   Hu X, 2007, AUTOPHAGY, V3, P490, DOI 10.4161/auto.4592
   Keith CT, 2005, NAT REV DRUG DISCOV, V4, P71, DOI 10.1038/nrd1609
   Kim SH, 2001, CANCER LETT, V172, P171, DOI 10.1016/S0304-3835(01)00665-6
   Kitanaka C, 1999, CELL DEATH DIFFER, V6, P508, DOI 10.1038/sj.cdd.4400526
   Kroemer G, 2007, PHYSIOL REV, V87, P99, DOI 10.1152/physrev.00013.2006
   Legrand O, 2001, BLOOD, V97, P502, DOI 10.1182/blood.V97.2.502
   Li L, 2007, CANCER RES, V67, P4894, DOI 10.1158/0008-5472.CAN-06-3818
   Li L, 2007, LIFE SCI, V80, P741, DOI 10.1016/j.lfs.2006.11.002
   Longley DB, 2005, J PATHOL, V205, P275, DOI 10.1002/path.1706
   Lu Q, 2002, BIOORG MED CHEM LETT, V12, P1375, DOI 10.1016/S0960-894X(02)00158-0
   Mahon FX, 2003, BLOOD, V101, P2368, DOI 10.1182/blood.V101.6.2368
   Marques-Santos LF, 2003, BIOSCIENCE REP, V23, P199, DOI 10.1023/B:BIRE.0000007693.33521.18
   Masuda Y, 2004, J BIOL CHEM, V279, P42503, DOI 10.1074/jbc.M404256200
   Masuda Y, 2003, ONCOGENE, V22, P1012, DOI 10.1038/sj.onc.1206200
   Nakaya K, 2003, ANTI-CANCER DRUG, V14, P683, DOI 10.1097/01.cad.0000092781.37568.df
   Okada M, 2004, BLOOD, V103, P2299, DOI 10.1182/blood-2003-05-1605
   Olson DP, 2001, CYTOMETRY, V46, P105, DOI 10.1002/cyto.1072
   Pan QR, 2006, CANCER CHEMOTH PHARM, V58, P99, DOI 10.1007/s00280-005-0133-1
   Pan QR, 2005, BIOCHEM BIOPH RES CO, V335, P406, DOI 10.1016/j.bbrc.2005.07.097
   Papageorgiou VP, 1999, ANGEW CHEM INT EDIT, V38, P270, DOI 10.1002/(SICI)1521-3773(19990201)38:3<270::AID-ANIE270>3.0.CO;2-0
   Plyta ZF, 1998, BIOORG MED CHEM LETT, V8, P3385, DOI 10.1016/S0960-894X(98)00600-3
   Pommier Y, 2004, ONCOGENE, V23, P2934, DOI 10.1038/sj.onc.1207515
   Reed JC, 2006, NAT CLIN PRACT ONCOL, V3, P388, DOI 10.1038/ncponc0538
   Ross DD, 1999, J NATL CANCER I, V91, P429, DOI 10.1093/jnci/91.5.429
   Sarkadi B, 2006, PHYSIOL REV, V86, P1179, DOI 10.1152/physrev.00037.2005
   Stavrovskaya AA, 2000, BIOCHEMISTRY-MOSCOW+, V65, P95
   Sun M, 2007, CANCER LETT, V246, P300, DOI 10.1016/j.canlet.2006.03.009
   Szakacs G, 2006, NAT REV DRUG DISCOV, V5, P219, DOI 10.1038/nrd1984
   Viktorsson K, 2005, ADV CANCER RES, V94, P143, DOI 10.1016/S0065-230X(05)94004-9
   Wigler PW, 1999, BIOCHEM BIOPH RES CO, V257, P410, DOI 10.1006/bbrc.1999.0475
   Wu Z, 2004, J ASIAN NAT PROD RES, V6, P155, DOI 10.1080/1028602032000169622
   Wu Z, 2004, J PHARMACOL SCI, V94, P166, DOI 10.1254/jphs.94.166
   Yoon Y, 1999, PLANTA MED, V65, P532, DOI 10.1055/s-1999-14010
NR 56
TC 96
Z9 102
U1 6
U2 43
PU ELSEVIER IRELAND LTD
PI CLARE
PA ELSEVIER HOUSE, BROOKVALE PLAZA, EAST PARK SHANNON, CO, CLARE, 00000,
   IRELAND
SN 0304-3835
EI 1872-7980
J9 CANCER LETT
JI Cancer Lett.
PD FEB 18
PY 2009
VL 274
IS 2
BP 233
EP 242
DI 10.1016/j.canlet.2008.09.029
PG 10
WC Oncology
WE Science Citation Index Expanded (SCI-EXPANDED)
SC Oncology
GA 405ER
UT WOS:000263206100009
PM 19027226
DA 2022-04-27
ER

PT J
AU Ousingsawat, J
   Cabrita, I
   Wanitchakool, P
   Sirianant, L
   Krautwald, S
   Linkermann, A
   Schreiber, R
   Kunzelmann, K
AF Ousingsawat, Jiraporn
   Cabrita, Ines
   Wanitchakool, Podchanart
   Sirianant, Lalida
   Krautwald, Stefan
   Linkermann, Andreas
   Schreiber, Rainer
   Kunzelmann, Karl
TI Ca2+ signals, cell membrane disintegration, and activation of TMEM16F
   during necroptosis
SO CELLULAR AND MOLECULAR LIFE SCIENCES
LA English
DT Article
DE Cell death; Necroptosis; Apoptosis; TMEM16F; Anoctamin 6; Chloride
   channel
ID ESSENTIAL COMPONENT; CHLORIDE CHANNELS; ANION CHANNEL; ANOCTAMIN 6;
   CL-CHANNEL; PROTEIN; NECROSIS
AB Activated receptor-interacting protein kinase 3 (RIPK3) and mixed lineage kinase domain like (MLKL) are essential components of the necroptotic pathway. Phosphorylated MLKL (pMLKL) is thought to induce membrane leakage, leading to cell swelling and disintegration of the cell membrane. However, the molecular identity of the necroptotic membrane pore remains unclear, and the role of pMLKL for membrane permeabilization is currently disputed. We observed earlier that the phospholipid scramblase and ion channel TMEM16F/anoctamin 6 cause large membrane currents, cell swelling, and cell death when activated by a strong increase in intracellular Ca2+. We, therefore, asked whether TMEM16F is also central to necroptotic cell death and other cellular events during necroptosis. Necroptosis was induced by TNF alpha, smac mimetic, and Z-VAD (TSZ) in NIH3T3 fibroblasts and the four additional cell lines HT29, 16HBE, H441, and L929. Time-dependent changes in intracellular Ca2+, cell morphology, and membrane currents were recorded. TSZ induced a small and only transient oscillatory rise in intracellular Ca2+, which was paralleled by the activation of outwardly rectifying Cl- currents, which were typical for TMEM16F/ANO6. Ca2+ oscillations were due to Ca2+ release from endoplasmic reticulum, and were independent of extracellular Ca2+. The initial TSZ-induced cell swelling was followed by cell shrinkage. Using typical channel blockers and siRNA-knockdown, the Cl- currents were shown to be due to the activation of ANO6. However, the knockdown of ANO6 or inhibitors of ANO6 did not inhibit necroptotic cell death. The present data demonstrate the activation of ANO6 during necroptosis, which, however, is not essential for cell death.
C1 [Ousingsawat, Jiraporn; Cabrita, Ines; Wanitchakool, Podchanart; Sirianant, Lalida; Schreiber, Rainer; Kunzelmann, Karl] Univ Regensburg, Inst Physiol, Univ Str 31, D-93053 Regensburg, Germany.
   [Krautwald, Stefan; Linkermann, Andreas] Univ Kiel, Div Nephrol & Hypertens, Kiel, Germany.
RP Kunzelmann, K (通讯作者)，Univ Regensburg, Inst Physiol, Univ Str 31, D-93053 Regensburg, Germany.
EM karl.kunzelmann@ur.de
RI Krautwald, Stefan/J-9984-2016; Linkermann, Andreas/AAB-8308-2020;
   Linkermann, Andreas/H-3551-2012
OI Krautwald, Stefan/0000-0001-7768-2132; Linkermann,
   Andreas/0000-0001-6287-9725; Linkermann, Andreas/0000-0001-6287-9725;
   Cabrita, Ines/0000-0002-1349-7605
FU Medical Faculty of Kiel University [F355910]; Volkswagenstiftung AZ [87
   499]; DFGGerman Research Foundation (DFG)European Commission
   [SFB699-A7/A12, KU756/12-1]
FX This work was supported by DFG SFB699-A7/A12, DFG KU756/12-1,
   Volkswagenstiftung AZ 87 499, and Medical Faculty of Kiel University
   (F355910 to SK).
CR Cai ZY, 2014, NAT CELL BIOL, V16, P55, DOI 10.1038/ncb2883
   Chen X, 2014, CELL RES, V24, P105, DOI 10.1038/cr.2013.171
   Depeursinge C, 2007, P ANN INT IEEE EMBS, P6244
   Faria D, 2012, PFLUG ARCH EUR J PHY, V463, P819, DOI 10.1007/s00424-012-1091-1
   Grubb S, 2013, J GEN PHYSIOL, V141, P585, DOI 10.1085/jgp.201210861
   Hammer C, 2015, MOL MED, V21, DOI 10.2119/molmed.2014.00219
   HAYSLETT JP, 1987, PFLUG ARCH EUR J PHY, V410, P487, DOI 10.1007/BF00586530
   Henriquez M, 2008, CURR MOL MED, V8, P187, DOI 10.2174/156652408784221289
   Karch J, 2015, PLOS ONE, V10, DOI 10.1371/journal.pone.0130520
   Ko EA, 2014, GUT, V63, P1120, DOI 10.1136/gutjnl-2013-305663
   KUNZELMANN K, 1994, PFLUG ARCH EUR J PHY, V428, P590, DOI 10.1007/BF00374582
   Kunzelmann K, 2016, CELL MOL LIFE SCI, V73, P2387, DOI 10.1007/s00018-016-2208-z
   Kunzelmann K, 2014, PFLUG ARCH EUR J PHY, V466, P407, DOI 10.1007/s00424-013-1305-1
   Kunzelmann K, 2011, PFLUG ARCH EUR J PHY, V462, P195, DOI 10.1007/s00424-011-0975-9
   Lang F, 2012, COMPR PHYSIOL, V2, P2037, DOI 10.1002/cphy.c110046
   Linkermann A, 2014, NEW ENGL J MED, V370, P455, DOI 10.1056/NEJMra1310050
   Linkermann A, 2012, MOL MED, V18, P577, DOI 10.2119/molmed.2011.00423
   Liu GX, 2015, CELL PHYSIOL BIOCHEM, V37, P1934, DOI 10.1159/000438554
   Marquet P, 2013, ANNU REV BIOMED ENG, V15, P407, DOI 10.1146/annurev-bioeng-071812-152356
   Mattheij NJA, 2016, FASEB J, V30, P727, DOI 10.1096/fj.15-280446
   Molder A, 2008, J MICROSC-OXFORD, V232, P240, DOI 10.1111/j.1365-2818.2008.02095.x
   Namkung W, 2010, FASEB J, V24, P4178, DOI 10.1096/fj.10-160648
   Okada Y, 2006, CONTRIB NEPHROL, V152, P9, DOI 10.1159/000096285
   Ousingsawat J, 2015, NAT COMMUN, V6, DOI 10.1038/ncomms7245
   Planells-Cases R, 2015, EMBO J, V34, P2993, DOI 10.15252/embj.201592409
   Qiu ZZ, 2014, CELL, V157, P447, DOI 10.1016/j.cell.2014.03.024
   Schreiber R, 2010, J BIOL CHEM, V285, P7838, DOI 10.1074/jbc.M109.065367
   Segawa K, 2015, TRENDS CELL BIOL, V25, P639, DOI 10.1016/j.tcb.2015.08.003
   Shimizu T, 2013, AM J PHYSIOL-CELL PH, V304, pC748, DOI 10.1152/ajpcell.00228.2012
   Sirianant L, 2016, PFLUG ARCH EUR J PHY, V468, P335, DOI 10.1007/s00424-015-1739-8
   Suzuki J, 2010, NATURE, V468, P834, DOI 10.1038/nature09583
   Tait SWG, 2013, CSH PERSPECT BIOL, V5, DOI 10.1101/cshperspect.a008706
   Tian YM, 2012, J CELL SCI, V125, P4991, DOI 10.1242/jcs.109553
   Voss FK, 2014, SCIENCE, V344, P634, DOI 10.1126/science.1252826
   Wanitchakool P, 2016, EUR BIOPHYS J BIOPHY, V45, P599, DOI 10.1007/s00249-016-1140-3
   Yu K, 2015, ELIFE, V4, DOI 10.7554/eLife.06901
NR 36
TC 27
Z9 27
U1 0
U2 11
PU SPRINGER BASEL AG
PI BASEL
PA PICASSOPLATZ 4, BASEL, 4052, SWITZERLAND
SN 1420-682X
EI 1420-9071
J9 CELL MOL LIFE SCI
JI Cell. Mol. Life Sci.
PD JAN
PY 2017
VL 74
IS 1
BP 173
EP 181
DI 10.1007/s00018-016-2338-3
PG 9
WC Biochemistry & Molecular Biology; Cell Biology
WE Science Citation Index Expanded (SCI-EXPANDED)
SC Biochemistry & Molecular Biology; Cell Biology
GA EH8XL
UT WOS:000392055900013
PM 27535660
DA 2022-04-27
ER

PT J
AU Zhu, YJ
   Cui, HW
   Lv, J
   Liang, HQ
   Zheng, YP
   Wang, SZ
   Wang, M
   Wang, HN
   Ye, F
AF Zhu, Yongjun
   Cui, Hongwang
   Lv, Jie
   Liang, Haiqin
   Zheng, Yanping
   Wang, Shanzhi
   Wang, Min
   Wang, Huanan
   Ye, Feng
TI AT1 and AT2 receptors modulate renal tubular cell necroptosis in
   angiotensin II-infused renal injury mice
SO SCIENTIFIC REPORTS
LA English
DT Article
ID EXPRESSION; FIBROSIS; APOPTOSIS; NECROSIS; KINASE; PHOSPHORYLATION;
   PROLIFERATION; TRANSCRIPTION; ACTIVATION; INHIBITORS
AB Abnormal renin-angiotensin system (RAS) activation plays a critical role in the initiation and progression of chronic kidney disease (CKD) by directly mediating renal tubular cell apoptosis. Our previous study showed that necroptosis may play a more important role than apoptosis in mediating renal tubular cell loss in chronic renal injury rats, but the mechanism involved remains unknown. Here, we investigate whether blocking the angiotensin II type 1 receptor (AT1R) and/or angiotensin II type 2 receptor (AT2R) beneficially alleviates renal tubular cell necroptosis and chronic kidney injury. In an angiotensin II (Ang II)-induced renal injury mouse model, we found that blocking AT1R and AT2R effectively mitigates Ang II-induced increases in necroptotic tubular epithelial cell percentages, necroptosis-related RIP3 and MLKL protein expression, serum creatinine and blood urea nitrogen levels, and tubular damage scores. Furthermore, inhibition of AT1R and AT2R diminishes Ang II-induced necroptosis in HK-2 cells and the AT2 agonist CGP42112A increases the percentage of necroptotic HK-2 cells. In addition, the current study also demonstrates that Losartan and PD123319 effectively mitigated the Ang II-induced increases in Fas and FasL signaling molecule expression. Importantly, disruption of FasL significantly suppressed Ang II-induced increases in necroptotic HK-2 cell percentages, and necroptosis-related proteins. These results suggest that Fas and FasL, as subsequent signaling molecules of AT1R and AT2R, might involve in Ang II-induced necroptosis. Taken together, our results suggest that Ang II-induced necroptosis of renal tubular cell might be involved both AT1R and AT2R and the subsequent expression of Fas, FasL signaling. Thus, AT1R and AT2R might function as critical mediators.
C1 [Zhu, Yongjun; Liang, Haiqin; Zheng, Yanping; Wang, Shanzhi; Wang, Min; Wang, Huanan; Ye, Feng] Hainan Med Univ, Affiliated Hosp 1, Dept Nephrol, Haikou, Hainan, Peoples R China.
   [Cui, Hongwang] Hainan Med Univ, Affiliated Hosp 1, Dept Orthoped, Haikou, Hainan, Peoples R China.
   [Lv, Jie] Hainan Med Univ, Clin Coll 1, Haikou, Hainan, Peoples R China.
RP Zhu, YJ; Ye, F (通讯作者)，Hainan Med Univ, Affiliated Hosp 1, Dept Nephrol, Haikou, Hainan, Peoples R China.
EM zyj418207195@yeah.net; zcxy20080808@163.com
FU National Natural Science Foundation of ChinaNational Natural Science
   Foundation of China (NSFC) [81660131, 81760260]; Natural Science Fund of
   Hainan Province [20168301, 817326]
FX The authors acknowledge Dr. Yunfeng Xia (from The First Affiliated
   Hospital of Chongqing Medical University, China) for technical
   assistance. This research was supported by grants from the National
   Natural Science Foundation of China (81660131 to YJZ and 81760260 to
   HWC) and the Natural Science Fund of Hainan Province (20168301 to YJZ
   and 817326 to HWC). The funding sources were not involved in the study
   design; in the collection, analysis and interpretation of the data; in
   the writing of the report; or in the decision to submit the paper for
   publication.
CR Adly AA, 2016, CYTOKINE, V79, P52, DOI 10.1016/j.cyto.2015.12.022
   [Anonymous], 2018, AM J KIDNEY DIS S, V71, pSvii
   Bhaskaran M, 2003, AM J PHYSIOL-RENAL, V284, pF955, DOI 10.1152/ajprenal.00246.2002
   Billet S, 2008, KIDNEY INT, V74, P1379, DOI 10.1038/ki.2008.358
   Bivalacqua TJ, 1999, J AM SOC NEPHROL, V10, pS98
   Cao ZM, 2002, J AM SOC NEPHROL, V13, DOI 10.1097/01.ASN.0000019409.17099.33
   Cui HW, 2016, SCI REP-UK, V6, DOI 10.1038/srep33803
   Ding G, 2007, AM J PHYSIOL-RENAL, V293, pF1889, DOI 10.1152/ajprenal.00112.2007
   Feng WG, 2012, HYPERTENSION, V60, P1226, DOI 10.1161/HYPERTENSIONAHA.112.197871
   Galluzzi L, 2009, J MOL CELL BIOL, V1, P8, DOI 10.1093/jmcb/mjp007
   Gonzalez-Villalobos RA, 2013, J CLIN INVEST, V123, P2011, DOI 10.1172/JCI65460
   GRASLKRAUPP B, 1995, HEPATOLOGY, V21, P1465, DOI 10.1016/0270-9139(95)90071-3
   Hashimoto N, 2004, AM J PHYSIOL-RENAL, V286, pF516, DOI 10.1152/ajprenal.00294.2003
   Janke J, 2002, DIABETES, V51, P1699, DOI 10.2337/diabetes.51.6.1699
   Kalivendi SV, 2005, BIOCHEM J, V389, P527, DOI 10.1042/BJ20050285
   Kobori H, 2007, PHARMACOL REV, V59, P251, DOI 10.1124/pr.59.3.3
   Kong YH, 2013, CELL PHYSIOL BIOCHEM, V32, P1187, DOI 10.1159/000354518
   Kroon AA, 2013, AM J PHYSIOL-LUNG C, V305, pL795, DOI 10.1152/ajplung.00048.2013
   Lepenies J, 2011, NEPHRON CLIN PRACT, V119, pC97, DOI 10.1159/000324765
   Levey AS, 2012, LANCET, V379, P165, DOI 10.1016/S0140-6736(11)60178-5
   Li XC, 2006, AM J PHYSIOL-RENAL, V291, pF375, DOI 10.1152/ajprenal.00405.2005
   Li YS, 2015, CELL PHYSIOL BIOCHEM, V37, P2375, DOI 10.1159/000438591
   Liu YH, 2011, NAT REV NEPHROL, V7, P684, DOI 10.1038/nrneph.2011.149
   Liu ZH, 2013, NAT REV NEPHROL, V9, P523, DOI 10.1038/nrneph.2013.146
   Mao CP, 2010, AM J NEPHROL, V31, P141, DOI 10.1159/000259901
   Mulay SR, 2016, NAT COMMUN, V7, DOI 10.1038/ncomms10274
   Namsolleck P, 2014, CURR HYPERTENS REP, V16, DOI 10.1007/s11906-013-0416-6
   Navar LG, 2011, CURR OPIN PHARMACOL, V11, P180, DOI 10.1016/j.coph.2011.01.009
   Navar LG, 2011, HYPERTENSION, V57, P355, DOI 10.1161/HYPERTENSIONAHA.110.163519
   Pang XF, 2015, DRUG DES DEV THER, V9, P6043, DOI 10.2147/DDDT.S95333
   Perlegas D, 2005, AM J PHYSIOL-HEART C, V288, pH96, DOI 10.1152/ajpheart.00620.2004
   Peti-Peterdi J, 2002, J AM SOC NEPHROL, V13, P1131, DOI 10.1097/01.ASN.0000013292.78621.FD
   Reddy MA, 2014, KIDNEY INT, V85, P362, DOI 10.1038/ki.2013.387
   Rodgers KE, 2000, STEM CELLS, V18, P287, DOI 10.1634/stemcells.18-4-287
   Sakai N, 2008, J HYPERTENS, V26, P780, DOI 10.1097/HJH.0b013e3282f3e9e6
   Saran R, 2018, AM J KIDNEY DIS, V71, pS1, DOI 10.1053/j.ajkd.2018.01.002
   Shi LJ, 2003, AM J PHYSIOL-ENDOC M, V285, pE1216, DOI 10.1152/ajpendo.00289.2003
   Siragy HM, 2002, AM J HYPERTENS, V15, P1006, DOI 10.1016/S0895-7061(02)02280-X
   Sun LM, 2012, CELL, V148, P213, DOI 10.1016/j.cell.2011.11.031
   Trichonas G, 2010, P NATL ACAD SCI USA, V107, P21695, DOI 10.1073/pnas.1009179107
   Vazquez E, 2005, AM J PHYSIOL-RENAL, V288, pF207, DOI 10.1152/ajprenal.00216.2004
   Wang M, 2018, J AGR FOOD CHEM, V66, P1828, DOI 10.1021/acs.jafc.8b00099
   Wang M, 2017, PHYTOMEDICINE, V36, P243, DOI 10.1016/j.phymed.2017.10.008
   White SL, 2005, ADV CHRONIC KIDNEY D, V12, P5, DOI 10.1053/j.ackd.2004.10.009
   Wolf G, 2005, KIDNEY INT, V67, P799, DOI 10.1111/j.1523-1755.2005.00145.x
   Wolf G, 2000, KIDNEY INT, V58, pS59, DOI 10.1046/j.1523-1755.2000.07710.x
   Zhang Z, 2008, KIDNEY INT, V73, P163, DOI 10.1038/sj.ki.5002572
   Zhu YJ, 2016, PLOS ONE, V11, DOI 10.1371/journal.pone.0156729
   Zhu YJ, 2015, BIOCHEM BIOPH RES CO, V461, P575, DOI 10.1016/j.bbrc.2015.03.164
NR 49
TC 12
Z9 13
U1 4
U2 11
PU NATURE PUBLISHING GROUP
PI LONDON
PA MACMILLAN BUILDING, 4 CRINAN ST, LONDON N1 9XW, ENGLAND
SN 2045-2322
J9 SCI REP-UK
JI Sci Rep
PD DEC 19
PY 2019
VL 9
AR 19450
DI 10.1038/s41598-019-55550-8
PG 13
WC Multidisciplinary Sciences
WE Science Citation Index Expanded (SCI-EXPANDED)
SC Science & Technology - Other Topics
GA KE9AH
UT WOS:000508840800001
PM 31857626
OA Green Published, gold
DA 2022-04-27
ER

PT J
AU Liu, P
   Xu, B
   Shen, W
   Zhu, H
   Wu, W
   Fu, Y
   Chen, H
   Dong, H
   Zhu, Y
   Miao, K
   Xu, W
   Li, J
AF Liu, P.
   Xu, B.
   Shen, W.
   Zhu, H.
   Wu, W.
   Fu, Y.
   Chen, H.
   Dong, H.
   Zhu, Y.
   Miao, K.
   Xu, W.
   Li, J.
TI Dysregulation of TNF alpha-induced necroptotic signaling in chronic
   lymphocytic leukemia: suppression of CYLD gene by LEF1
SO LEUKEMIA
LA English
DT Article
DE chronic lymphocytic leukemia; necroptosis; LEF1; CYLD
ID NONAPOPTOTIC CELL-DEATH; KAPPA-B ACTIVATION; IN-VITRO; NECROSIS;
   PATHWAY; EXPRESSION; APOPTOSIS; IDENTIFICATION; INHIBITION; MECHANISMS
AB Impaired cell death program has been noted as one of the hallmarks of chronic lymphocytic leukemia (CLL) and contributes to its accumulation of malignant monoclonal B cells as well as to chemotherapy resistance. A cell can die through the apoptosis or necrosis pathway. Recent investigations suggest that in apoptotic-deficient conditions, such as most types of cancer, a process of programmed necrosis, called necroptosis, prevails. However, the detailed molecular mechanisms underlying this alternative cell death pathway are still not fully understood. Here we demonstrate that CLL cells failed to undergo necroptosis upon stimulation of TNF alpha combined with pan-caspase inhibitor benzyloxycarbonyl-Val-Ala-Asp-fluoromethylketone (zVAD). Two core components of necroptotic machine, RIP3 and deubiquitinase cylindromatosis (CYLD), are markedly downregulated in CLL. Moreover, we identified lymphoid enhancer-binding factor 1 (LEF1), a downstream effector of the Wnt/beta-catenin pathway, as a transcription repressor of CYLD in CLL. Knocking down LEF1 sensitizes CLL cells to TNF alpha/zVAD-induced necroptosis. The present investigation provides the first evidence that CLL cells have defects not only in apoptotic program but also in necroptotic signaling. Targeting the key regulators of necroptotic machine, such as LEF1, to restore this pathway may represent a novel approach for CLL treatment.
C1 [Liu, P.; Shen, W.; Zhu, H.; Wu, W.; Fu, Y.; Chen, H.; Dong, H.; Zhu, Y.; Miao, K.; Xu, W.; Li, J.] Nanjing Med Univ, Affiliated Hosp 1, Dept Hematol, Nanjing 210029, Jiangsu, Peoples R China.
   [Xu, B.] Nanjing Med Univ, Affiliated Hosp 1, Dept Clin Oncol, Nanjing 210029, Jiangsu, Peoples R China.
RP Liu, P (通讯作者)，Nanjing Med Univ, Affiliated Hosp 1, Dept Hematol, 300 Guangzhou Rd, Nanjing 210029, Jiangsu, Peoples R China.
EM liupeng8888@yahoo.com.cn; lijianyonglm@medmail.com.cn
OI Liu, Peng/0000-0002-9639-6606
FU National Natural Science Foundation of ChinaNational Natural Science
   Foundation of China (NSFC) [81170486, 30500603, 81170485, 30871104,
   81101498]; Jiangsu Province's Medical Elite Program [RC2011168];
   International Cooperation Program of Jiangsu Province [BZ2010041];
   Jiangsu Province Health Agency Foundation [K201107]; Program for
   Development of Innovative Research Team in the First Affiliated Hospital
   of NJMU; Priority Academic Program Development of Jiangsu Higher
   Education Institutions
FX This work was supported by the National Natural Science Foundation of
   China (81170486, 30500603, 81170485, 30871104, 81101498), Jiangsu
   Province's Medical Elite Program (RC2011168), the International
   Cooperation Program of Jiangsu Province (BZ2010041), Jiangsu Province
   Health Agency Foundation (K201107), the Program for Development of
   Innovative Research Team in the First Affiliated Hospital of NJMU, and a
   project funded by the Priority Academic Program Development of Jiangsu
   Higher Education Institutions.
CR Bignell GR, 2000, NAT GENET, V25, P160, DOI 10.1038/76006
   Chiorazzi N, 2005, NEW ENGL J MED, V352, P804, DOI 10.1056/NEJMra041720
   Clevers H, 2006, CELL, V127, P469, DOI 10.1016/j.cell.2006.10.018
   Danilov AV, 2006, CURR MOL MED, V6, P665, DOI 10.2174/156652406778195008
   Declercq W, 2009, CELL, V138, P229, DOI 10.1016/j.cell.2009.07.006
   Degterev A, 2005, NAT CHEM BIOL, V1, P112, DOI 10.1038/nchembio711
   Eichhoff OM, 2011, PIGM CELL MELANOMA R, V24, P631, DOI 10.1111/j.1755-148X.2011.00871.x
   Galluzzi L, 2008, CELL, V135, P1161, DOI 10.1016/j.cell.2008.12.004
   Gandhirajan RK, 2010, NEOPLASIA, V12, P326, DOI 10.1593/neo.91972
   Gutierrez A, 2010, BLOOD, V116, P2975, DOI 10.1182/blood-2010-02-269878
   Gutierrez NC, 2007, LEUKEMIA, V21, P541, DOI 10.1038/sj.leu.2404520
   He SD, 2009, CELL, V137, P1100, DOI 10.1016/j.cell.2009.05.021
   Hitomi JI, 2008, CELL, V135, P1311, DOI 10.1016/j.cell.2008.10.044
   Hovanes K, 2000, NUCLEIC ACIDS RES, V28, P1994, DOI 10.1093/nar/28.9.1994
   Kim YS, 2007, MOL CELL, V26, P675, DOI 10.1016/j.molcel.2007.04.021
   Kolb Jean-Pierre, 2003, Current Drug Targets - Cardiovascular & Haematological Disorders, V3, P261, DOI 10.2174/1568006033481384
   Lin Y, 2004, J BIOL CHEM, V279, P10822, DOI 10.1074/jbc.M313141200
   Loeder S, 2009, CANCER RES, V69, P8977, DOI 10.1158/0008-5472.CAN-09-2604
   Lu DS, 2009, PLOS ONE, V4, DOI 10.1371/journal.pone.0008294
   Lu DS, 2004, P NATL ACAD SCI USA, V101, P3118, DOI 10.1073/pnas.0308648100
   Luderer HF, 2011, J BIOL CHEM, V286, P18444, DOI 10.1074/jbc.M110.188219
   MacDonald BT, 2009, DEV CELL, V17, P9, DOI 10.1016/j.devcel.2009.06.016
   Mahoney DJ, 2008, P NATL ACAD SCI USA, V105, P11778, DOI 10.1073/pnas.0711122105
   MENDEL DB, 1991, GENE DEV, V5, P1042, DOI 10.1101/gad.5.6.1042
   Reya T, 2005, NATURE, V434, P843, DOI 10.1038/nature03319
   Rivat C, 2003, FASEB J, V17, P1721, DOI 10.1096/fj.03-0132fje
   Rosenwald A, 2001, J EXP MED, V194, P1639, DOI 10.1084/jem.194.11.1639
   Sasaki T, 2003, CANCER RES, V63, P801
   Schutze S, 2008, NAT REV MOL CELL BIO, V9, P655, DOI 10.1038/nrm2430
   Simonson SJS, 2007, DEV CELL, V13, P601, DOI 10.1016/j.devcel.2007.10.009
   Sun SC, 2010, CELL DEATH DIFFER, V17, P25, DOI 10.1038/cdd.2009.43
   Tandon B, 2001, MODERN PATHOL, V24, P1433
   Tutter AV, 2001, GENE DEV, V15, P3342, DOI 10.1101/gad.946501
   van de Wetering M, 2002, CELL, V109, pS13, DOI 10.1016/S0092-8674(02)00709-2
   Varfolomeev E, 2008, J BIOL CHEM, V283, P24295, DOI 10.1074/jbc.C800128200
   Wang L, 2008, CELL, V133, P693, DOI 10.1016/j.cell.2008.03.036
   Wilson NS, 2009, NAT IMMUNOL, V10, P348, DOI 10.1038/ni.1714
   Wright A, 2007, DEV CELL, V13, P705, DOI 10.1016/j.devcel.2007.09.007
   Zenz T, 2010, NAT REV CANCER, V10, P37, DOI 10.1038/nrc2764
   Zhang DW, 2009, SCIENCE, V325, P332, DOI 10.1126/science.1172308
NR 40
TC 80
Z9 87
U1 2
U2 15
PU NATURE PUBLISHING GROUP
PI LONDON
PA MACMILLAN BUILDING, 4 CRINAN ST, LONDON N1 9XW, ENGLAND
SN 0887-6924
J9 LEUKEMIA
JI Leukemia
PD JUN
PY 2012
VL 26
IS 6
BP 1293
EP 1300
DI 10.1038/leu.2011.357
PG 8
WC Oncology; Hematology
WE Science Citation Index Expanded (SCI-EXPANDED)
SC Oncology; Hematology
GA 956HP
UT WOS:000305081000017
PM 22157808
OA Bronze
DA 2022-04-27
ER

PT J
AU Tian, F
   Yao, JT
   Yan, M
   Sun, X
   Wang, W
   Gao, WW
   Tian, Z
   Guo, SY
   Dong, ZX
   Li, BC
   Gao, TL
   Shan, P
   Liu, B
   Wang, HY
   Cheng, JL
   Gao, QP
   Zhang, ZG
   Cao, WW
   Tian, Y
AF Tian, Fang
   Yao, Jianting
   Yan, Meng
   Sun, Xin
   Wang, Wei
   Gao, Weiwei
   Tian, Zhen
   Guo, Shuyuan
   Dong, Zengxiang
   Li, Bicheng
   Gao, Tielei
   Shan, Peng
   Liu, Bing
   Wang, Haiyang
   Cheng, Jiali
   Gao, Qianping
   Zhang, Zhiguo
   Cao, Wenwu
   Tian, Ye
TI 5-Aminolevulinic Acid-Mediated Sonodynamic Therapy Inhibits
   RIPK1/RIPK3-Dependent Necroptosis in THP-1-Derived Foam Cells
SO SCIENTIFIC REPORTS
LA English
DT Article
ID MIXED LINEAGE KINASE; PROGRAMMED NECROSIS; INDUCED APOPTOSIS;
   DOMAIN-LIKE; IN-VIVO; DEATH; PATHWAY; CANCER; ATHEROSCLEROSIS;
   INFLAMMATION
AB Necroptosis, or programmed necrosis, contributes to the formation of necrotic cores in atherosclerotic plaque in animal models. However, whether inhibition of necroptosis ameliorates atherosclerosis is largely unknown. In this study, we demonstrated that necroptosis occurred in clinical atherosclerotic samples, suggesting that it may also play an important role in human atherosclerosis. We established an in vitro necroptotic model in which necroptosis was induced in THP-1-derived foam cells by serum deprivation. With this model, we demonstrated that 5-aminolevulinic acid-mediated sonodynamic therapy (ALA-SDT) inhibited necroptosis while promoting apoptosis. ALA-SDT activated the caspase-3 and caspase-8 pathways in foam cells, which is responsible for the switch from necroptosis to apoptosis. The inhibition of either caspase-8 or caspase-3 abolished the anti-necroptotic effect of ALA-SDT. In addition, we found that caspase-3 activation peaked 4 hours after ALA-SDT treatment, 2 hours earlier than maximal caspase-8activation. Taken together, our data indicate that ALA-SDT mediates the switch from necroptosis to apoptosis by activating the caspase-3 and caspase-8 pathways and may improve the prognosis of atherosclerosis.
C1 [Tian, Fang; Yao, Jianting; Sun, Xin; Wang, Wei; Gao, Weiwei; Guo, Shuyuan; Dong, Zengxiang; Li, Bicheng; Cheng, Jiali; Gao, Qianping; Tian, Ye] Harbin Med Univ, Dept Cardiol, Affiliated Hosp 1, Cardiovasc Inst, Harbin 150001, Peoples R China.
   [Yan, Meng; Tian, Zhen; Tian, Ye] Harbin Med Univ, Dept Pathophysiol, Harbin 150081, Peoples R China.
   [Yan, Meng; Tian, Zhen; Tian, Ye] Harbin Med Univ, Key Lab Cardiovasc Pathophysiol, Harbin 150081, Peoples R China.
   [Yan, Meng; Tian, Zhen; Tian, Ye] Harbin Med Univ, Key Lab Cardiovasc Res, Minist Educ, Harbin 150081, Peoples R China.
   [Tian, Ye] Heilongjiang Acad Med Sci, Harbin 150086, Peoples R China.
   [Zhang, Zhiguo; Cao, Wenwu] Harbin Inst Technol, Lab Photo & Sonotheranost Technol, Harbin 150080, Peoples R China.
   [Zhang, Zhiguo; Cao, Wenwu] Harbin Inst Technol, Condensed Matter Sci & Technol Inst, Harbin 150080, Peoples R China.
   [Gao, Tielei] Harbin Med Univ, Dept Forens Med, Harbin 150001, Peoples R China.
   [Shan, Peng; Liu, Bing; Wang, Haiyang] Harbin Med Univ, Dept Vasc Surg, Affiliated Hosp 1, Harbin 150001, Peoples R China.
   [Cao, Wenwu] Penn State Univ, Mat Res Inst, University Pk, PA 16802 USA.
RP Tian, Y (通讯作者)，Harbin Med Univ, Dept Cardiol, Affiliated Hosp 1, Cardiovasc Inst, Harbin 150001, Peoples R China.; Tian, Y (通讯作者)，Harbin Med Univ, Dept Pathophysiol, Harbin 150081, Peoples R China.; Tian, Y (通讯作者)，Harbin Med Univ, Key Lab Cardiovasc Pathophysiol, Harbin 150081, Peoples R China.; Tian, Y (通讯作者)，Harbin Med Univ, Key Lab Cardiovasc Res, Minist Educ, Harbin 150081, Peoples R China.; Tian, Y (通讯作者)，Heilongjiang Acad Med Sci, Harbin 150086, Peoples R China.
EM yetian@ems.hrbmu.edu.cn
RI Cao, Wenwu/F-6091-2012
OI Cao, Wenwu/0000-0002-2447-1486
FU National Natural Science Foundation of China (NSFC)National Natural
   Science Foundation of China (NSFC) [81371709, 81171483, 81400250,
   81341051, 81400339, 81301343]; State Key Program of NSFC [81530052];
   Foundation for Innovative Research Groups of NSFCNational Natural
   Science Foundation of China (NSFC) [81121003]
FX The authors express their sincere gratitude to Professor Min Li for his
   help in text revision. This study was supported by the National Natural
   Science Foundation of China (NSFC) (81371709, 81171483, 81400250,
   81341051, 81400339 and 81301343), the State Key Program of NSFC
   (81530052) and the Foundation for Innovative Research Groups of NSFC
   (81121003).
CR Bonapace L, 2010, J CLIN INVEST, V120, P1310, DOI 10.1172/JCI39987
   Cho Y, 2009, CELL, V137, P1112, DOI 10.1016/j.cell.2009.05.037
   Costley D, 2015, INT J HYPERTHER, V31, P107, DOI 10.3109/02656736.2014.992484
   Dannappel M, 2014, NATURE, V513, P90, DOI 10.1038/nature13608
   Degterev A, 2005, NAT CHEM BIOL, V1, P112, DOI 10.1038/nchembio711
   Dominic EA, 2014, HEART, V100, P611, DOI 10.1136/heartjnl-2013-304657
   Feng SS, 2007, CELL SIGNAL, V19, P2056, DOI 10.1016/j.cellsig.2007.05.016
   Festjens N, 2007, CELL DEATH DIFFER, V14, P400, DOI 10.1038/sj.cdd.4402085
   Galluzzi L, 2008, CELL, V135, P1161, DOI 10.1016/j.cell.2008.12.004
   Gao X, 2014, SCI REP-UK, V4, DOI 10.1038/srep05637
   Guo SY, 2013, INT J NANOMED, V8, P2239, DOI 10.2147/IJN.S43717
   Han JH, 2011, NAT IMMUNOL, V12, P1143, DOI 10.1038/ni.2159
   Inui T, 2014, ANTICANCER RES, V34, P4589
   Jouan-Lanhouet S, 2014, SEMIN CELL DEV BIOL, V35, P2, DOI 10.1016/j.semcdb.2014.08.010
   Kaiser WJ, 2014, P NATL ACAD SCI USA, V111, P7753, DOI 10.1073/pnas.1401857111
   Kaiser WJ, 2011, NATURE, V471, P368, DOI 10.1038/nature09857
   Kroemer G, 2005, CELL DEATH DIFFER, V12, P1463, DOI 10.1038/sj.cdd.4401724
   Kuang AA, 2000, J BIOL CHEM, V275, P25065, DOI 10.1074/jbc.C000284200
   Leppanen O, 2006, ATHEROSCLEROSIS, V188, P323, DOI 10.1016/j.atherosclerosis.2005.11.017
   Li J, 2011, ARTHRITIS RHEUM-US, V63, P492, DOI 10.1002/art.30165
   Li JX, 2012, CELL, V150, P339, DOI 10.1016/j.cell.2012.06.019
   Li ZT, 2015, THROMB HAEMOSTASIS, V114, P793, DOI [10.1160/TH114-12-1030, 10.1160/TH14-12-1030]
   Lin J, 2013, CELL REP, V3, P200, DOI 10.1016/j.celrep.2012.12.012
   Newton K, 2015, TRENDS CELL BIOL, V25, P347, DOI 10.1016/j.tcb.2015.01.001
   Northington FJ, 2011, J CEREBR BLOOD F MET, V31, P178, DOI 10.1038/jcbfm.2010.72
   O'Donnell MA, 2011, NAT CELL BIOL, V13, P1437, DOI 10.1038/ncb2362
   Ofengeim D, 2015, CELL REP, V10, P1836, DOI 10.1016/j.celrep.2015.02.051
   Omoto S, 2015, J BIOL CHEM, V290, P11635, DOI 10.1074/jbc.M115.646042
   Ribas J, 2006, ONCOGENE, V25, P6304, DOI 10.1038/sj.onc.1209648
   Sawai H, 2014, LEUKEMIA RES, V38, P706, DOI 10.1016/j.leukres.2014.02.002
   Sawai H, 2013, BIOCHEM BIOPH RES CO, V432, P451, DOI 10.1016/j.bbrc.2013.01.126
   Sun LM, 2012, CELL, V148, P213, DOI 10.1016/j.cell.2011.11.031
   Tabas I, 2010, NAT REV IMMUNOL, V10, P36, DOI 10.1038/nri2675
   Trendowski M, 2014, CANCER METAST REV, V33, P143, DOI 10.1007/s10555-013-9461-5
   Trichonas G, 2010, P NATL ACAD SCI USA, V107, P21695, DOI 10.1073/pnas.1009179107
   Vandenabeele P, 2010, NAT REV MOL CELL BIO, V11, P700, DOI 10.1038/nrm2970
   Walsh CM, 2014, FRONT CELL DEV BIOL, V2, DOI 10.3389/fcell.2014.00003
   Wang H, 2014, CELL PHYSIOL BIOCHEM, V33, P1789, DOI 10.1159/000362958
   Wang XH, 2009, INTEGR CANCER THER, V8, P283, DOI 10.1177/1534735409343693
   Wood AKW, 2015, ULTRASOUND MED BIOL, V41, P905, DOI 10.1016/j.ultrasmedbio.2014.11.019
   Wu LX, 2014, BIOORGAN MED CHEM, V22, P2416, DOI 10.1016/j.bmc.2014.03.002
   You ZR, 2008, J CEREBR BLOOD F MET, V28, P1564, DOI 10.1038/jcbfm.2008.44
   YUMITA N, 1989, JPN J CANCER RES, V80, P219, DOI 10.1111/j.1349-7006.1989.tb02295.x
   Zender L, 2003, P NATL ACAD SCI USA, V100, P7797, DOI 10.1073/pnas.1330920100
   Zhao J, 2012, P NATL ACAD SCI USA, V109, P5322, DOI 10.1073/pnas.1200012109
   Zhou W, 2014, CELL, V158, P464, DOI 10.1016/j.cell.2014.06.041
   Zhu GW, 2014, CELL PHYSIOL BIOCHEM, V34, P1152, DOI 10.1159/000366328
NR 47
TC 34
Z9 38
U1 5
U2 48
PU NATURE PUBLISHING GROUP
PI LONDON
PA MACMILLAN BUILDING, 4 CRINAN ST, LONDON N1 9XW, ENGLAND
SN 2045-2322
J9 SCI REP-UK
JI Sci Rep
PD FEB 25
PY 2016
VL 6
AR 21992
DI 10.1038/srep21992
PG 13
WC Multidisciplinary Sciences
WE Science Citation Index Expanded (SCI-EXPANDED)
SC Science & Technology - Other Topics
GA DE7DV
UT WOS:000370796000001
PM 26911899
OA Green Published, gold
DA 2022-04-27
ER

PT J
AU Zhang, M
   Li, JZ
   Geng, RL
   Ge, W
   Zhou, YL
   Zhang, CY
   Cheng, YB
   Geng, DQ
AF Zhang, Min
   Li, Jizhen
   Geng, Runlu
   Ge, Wei
   Zhou, Yanlong
   Zhang, Caiyi
   Cheng, Yanbo
   Geng, Deqin
TI The Inhibition of ERK Activation Mediates the Protection of
   Necrostatin-1 on Glutamate Toxicity in HT-22 Cells
SO NEUROTOXICITY RESEARCH
LA English
DT Article
DE Necrostatin-1; ERK; Glutamate toxicity; HT-22 cells
ID GLUTATHIONE DEPLETION; INDUCED NECROPTOSIS; DEATH; AUTOPHAGY; KINASE;
   IDENTIFICATION; MECHANISMS; SURVIVAL; RIP1
AB Receptor-interacting protein 1 (RIP1), a molecular switch protein from apoptosis to necroptosis, is regarded to play an essential role in necroptotic cell death. Although the increased RIP1 activity induced by tumor necrosis factor alpha activates mitogen-activated protein kinases (MAPKs) including ERK and leads to apoptotic or necrotic cell death, it is unclear what is the role of ERK during the process of necroptosis. In this study, our data demonstrated that ERK inhibitors U0126 and PD98059 blocked glutamate-induced necroptosis in HT-22 cells, indicating the critical role of ERK activation in necroptosis. Further, we found glutamate treatment increased phosphorylated ERK1/2 level, but the specific necroptosis inhibitor Necrostatin-1 (Nec-1) significantly inhibited the phosphorylation of ERK1 (P44) at 5, 10, and 15 min after glutamate treatment; the phosphorylation of ERK2 (P42) level was also markedly reduced by Nec-1 at 10 min after glutamate treatment. The phosphorylation of JNK and P38, two other MAPK members, were slightly increased after glutamate treatment, but Nec-1 had no inhibitory effect on JNK and P38 activation. Our finding suggested that ERK activation may play an important role in necroptotic cell death and the inhibition of ERK activation mediated the protection of Nec-1 on glutamate-induced necroptosis. Since ERK is considered as a downstream of RIP1, the RIP1/ERK signal pathway may provide new therapeutic avenues for the treatment of ischemia-reperfusion damage and neurodegenerative diseases-containing necroptotic cell death.
C1 [Zhang, Min; Geng, Runlu; Ge, Wei; Zhou, Yanlong; Zhang, Caiyi; Cheng, Yanbo; Geng, Deqin] Xuzhou Med Coll Affiliated Hosp, Dept Neurol, Xuzhou 221002, Jiangsu, Peoples R China.
   [Li, Jizhen] Suzhou Kowloon Hosp, Dept Neurol, Suzhou 215021, Jiangsu, Peoples R China.
RP Cheng, YB (通讯作者)，Xuzhou Med Coll Affiliated Hosp, Dept Neurol, 99 Huai Hai West Rd, Xuzhou 221002, Jiangsu, Peoples R China.
EM chengyanboo@hotmail.com; Gengdeqin@hotmail.com
FU National Natural Science Foundation of ChinaNational Natural Science
   Foundation of China (NSFC) [30700245]; Jiangsu province Natural Science
   FoundationNatural Science Foundation of Jiangsu Province [SBK201221577]
FX This study was supported by the Grant 30700245 from the National Natural
   Science Foundation of China and the SBK201221577 from Jiangsu province
   Natural Science Foundation.
CR Alvarez SE, 2010, NATURE, V465, P1084, DOI 10.1038/nature09128
   Chen WW, 2012, J NEUROCHEM, V120, P70, DOI 10.1111/j.1471-4159.2011.07526.x
   Cho Y, 2009, CELL, V137, P1112, DOI 10.1016/j.cell.2009.05.037
   Christofferson DE, 2010, CURR OPIN CELL BIOL, V22, P263, DOI 10.1016/j.ceb.2009.12.003
   CORY AH, 1991, CANCER COMMUN, V3, P207, DOI 10.3727/095535491820873191
   Degterev A, 2005, NAT CHEM BIOL, V1, P112, DOI 10.1038/nchembio711
   Degterev A, 2008, NAT CHEM BIOL, V4, P313, DOI 10.1038/nchembio.83
   Festjens N, 2007, CELL DEATH DIFFER, V14, P400, DOI 10.1038/sj.cdd.4402085
   Floyd RA, 1999, P SOC EXP BIOL MED, V222, P236, DOI 10.1046/j.1525-1373.1999.d01-140.x
   He SD, 2009, CELL, V137, P1100, DOI 10.1016/j.cell.2009.05.021
   Hitomi JI, 2008, CELL, V135, P1311, DOI 10.1016/j.cell.2008.10.044
   Laird MD, 2008, FREE RADICAL BIO MED, V45, P1103, DOI 10.1016/j.freeradbiomed.2008.07.003
   Li YH, 1997, NEURON, V19, P453, DOI 10.1016/S0896-6273(00)80953-8
   Luo Y, 2006, J BIOL CHEM, V281, P16436, DOI 10.1074/jbc.M512430200
   Micheau O, 2003, CELL, V114, P181, DOI 10.1016/S0092-8674(03)00521-X
   Qin AP, 2010, AUTOPHAGY, V6, P738, DOI 10.4161/auto.6.6.12573
   Shukla V, 2011, ADV PHARMACOL SCI, V2011, DOI 10.1155/2011/572634
   Son JH, 2012, EXP MOL MED, V44, P89, DOI 10.3858/emm.2012.44.2.031
   Suh HW, 2007, MOL CELL BIOCHEM, V298, P187, DOI 10.1007/s11010-006-9365-6
   Tan Shirlee, 2001, Current Topics in Medicinal Chemistry, V1, P497, DOI 10.2174/1568026013394741
   Vandenabeele P, 2010, NAT REV MOL CELL BIO, V11, P700, DOI 10.1038/nrm2970
   Xilouri M, 2010, CNS NEUROL DISORD-DR, V9, P701, DOI 10.2174/187152710793237421
   Xu XS, 2007, J NEUROCHEM, V103, P2004, DOI 10.1111/j.1471-4159.2007.04884.x
   Xu XS, 2010, BRAIN RES, V1355, P189, DOI 10.1016/j.brainres.2010.07.080
   Xu XS, 2010, BRAIN RES, V1343, P206, DOI 10.1016/j.brainres.2010.04.080
   Zhang JK, 2011, IMMUNOL RES, V51, P227, DOI 10.1007/s12026-011-8249-3
NR 26
TC 18
Z9 22
U1 2
U2 11
PU SPRINGER
PI NEW YORK
PA ONE NEW YORK PLAZA, SUITE 4600, NEW YORK, NY, UNITED STATES
SN 1029-8428
EI 1476-3524
J9 NEUROTOX RES
JI Neurotox. Res.
PD JUL
PY 2013
VL 24
IS 1
BP 64
EP 70
DI 10.1007/s12640-012-9361-4
PG 7
WC Neurosciences
WE Science Citation Index Expanded (SCI-EXPANDED)
SC Neurosciences & Neurology
GA 154NK
UT WOS:000319682500006
PM 23307752
DA 2022-04-27
ER

PT J
AU Dunai, ZA
   Imre, G
   Barna, G
   Korcsmaros, T
   Petak, I
   Bauer, PI
   Mihalik, R
AF Dunai, Zsuzsanna A.
   Imre, Gergely
   Barna, Gabor
   Korcsmaros, Tamas
   Petak, Istvan
   Bauer, Pal I.
   Mihalik, Rudolf
TI Staurosporine Induces Necroptotic Cell Death under Caspase-Compromised
   Conditions in U937 Cells
SO PLOS ONE
LA English
DT Article
ID RECEPTOR-INTERACTING PROTEIN; NF-KAPPA-B; CATHEPSIN-B; PROGRAMMED
   NECROSIS; APOPTOTIC CELLS; DOMAIN KINASE; TNF RECEPTOR; RIP;
   IDENTIFICATION; ALPHA
AB For a long time necrosis was thought to be an uncontrolled process but evidences recently have revealed that necrosis can also occur in a regulated manner. Necroptosis, a type of programmed necrosis is defined as a death receptor-initiated process under caspase-compromised conditions. The process requires the kinase activity of receptor-interacting protein kinase 1 and 3 (RIPK1 and RIPK3) and mixed lineage kinase domain-like protein (MLKL), as a substrate of RIPK3. The further downstream events remain elusive. We applied known inhibitors to characterize the contributing enzymes in necroptosis and their effect on cell viability and different cellular functions were detected mainly by flow cytometry. Here we report that staurosporine, the classical inducer of intrinsic apoptotic pathway can induce necroptosis under caspase-compromised conditions in U937 cell line. This process could be hampered at least partially by the RIPK1 inhibitor necrotstin-1 and by the heat shock protein 90 kDa inhibitor geldanamycin. Moreover both the staurosporine-triggered and the classical death ligand-induced necroptotic pathway can be effectively arrested by a lysosomal enzyme inhibitor CA-074-OMe and the recently discovered MLKL inhibitor necrosulfonamide. We also confirmed that the enzymatic role of poly(ADPribose) polymerase (PARP) is dispensable in necroptosis but it contributes to membrane disruption in secondary necrosis. In conclusion, we identified a novel way of necroptosis induction that can facilitate our understanding of the molecular mechanisms of necroptosis. Our results shed light on alternative application of staurosporine, as a possible anticancer therapeutic agent. Furthermore, we showed that the CA-074-OMe has a target in the signaling pathway leading to necroptosis. Finally, we could differentiate necroptotic and secondary necrotic processes based on participation of PARP enzyme.
C1 [Dunai, Zsuzsanna A.; Barna, Gabor] Semmelweis Univ, Dept Pathol & Expt Canc Res 1, H-1085 Budapest, Hungary.
   [Imre, Gergely] Goethe Univ Frankfurt, Fac Med, Inst Biochem 2, Frankfurt, Germany.
   [Korcsmaros, Tamas] Eotvos Lorand Univ, Dept Genet, Budapest, Hungary.
   [Petak, Istvan] KPS Med Biotechnol & Healthcare Serv Ltd, Budapest, Hungary.
   [Petak, Istvan] Semmelweis Univ, Dept Med Chem Mol Biol & Pathobiochem, H-1085 Budapest, Hungary.
   [Bauer, Pal I.] Semmelweis Univ, Dept Med Biochem, H-1085 Budapest, Hungary.
   [Dunai, Zsuzsanna A.; Mihalik, Rudolf] Natl Inst Oncol, Dept Pathogenet, Budapest, Hungary.
RP Dunai, ZA (通讯作者)，Semmelweis Univ, Dept Pathol & Expt Canc Res 1, H-1085 Budapest, Hungary.
EM zsuzsanna.dunai@gmail.com
RI Petak, Istvan/X-3656-2019; Korcsmaros, Tamas/C-3526-2015
OI Korcsmaros, Tamas/0000-0003-1717-996X
FU National Research Foundation [OTKA-T049008, T046665]
FX This work was supported by the National Research Foundation,
   OTKA-T049008 for RM and T046665 for IP
   [http://www.otka.hu/?akt_menu=991&set_lang=991]. The funders had no role
   in study design, data collection and analysis, decision to publish, or
   preparation of the manuscript.
CR Andera L, 2009, BIOMED PAP, V153, P173, DOI 10.5507/bp.2009.029
   Bonapace L, 2010, J CLIN INVEST, V120, P1310, DOI 10.1172/JCI39987
   BUKI KG, 1995, J BIOL CHEM, V270, P3370, DOI 10.1074/jbc.270.7.3370
   BUTTLE DJ, 1992, ARCH BIOCHEM BIOPHYS, V299, P377, DOI 10.1016/0003-9861(92)90290-D
   Chan FKM, 2003, J BIOL CHEM, V278, P51613, DOI 10.1074/jbc.M305633200
   Chen WW, 2011, J NEUROCHEMISTRY
   Chen ZJJ, 2005, NAT CELL BIOL, V7, P758, DOI 10.1038/ncb0805-758
   Cho Y, 2011, PLOS ONE, V6, DOI 10.1371/journal.pone.0023209
   Cho Y, 2009, CELL, V137, P1112, DOI 10.1016/j.cell.2009.05.037
   Christofferson DE, 2010, CURR OPIN CELL BIOL, V22, P263, DOI 10.1016/j.ceb.2009.12.003
   Cummings BS, 2004, J PHARMACOL EXP THER, V310, P126, DOI 10.1124/jpet.104.065862
   Darzynkiewicz Z, 2000, METHOD ENZYMOL, V322, P18
   Daugas E, 2000, FASEB J, V14, P729, DOI 10.1096/fasebj.14.5.729
   Degterev A, 2005, NAT CHEM BIOL, V1, P112, DOI 10.1038/nchembio711
   Degterev A, 2008, NAT CHEM BIOL, V4, P313, DOI 10.1038/nchembio.83
   Dohi T, 2004, J BIOL CHEM, V279, P34087, DOI 10.1074/jbc.C400236200
   Dong Z, 1997, AM J PATHOL, V151, P1205
   Dunai Z, 2011, PATHOL ONCOL RES, V17, P791, DOI 10.1007/s12253-011-9433-4
   Ea CK, 2006, MOL CELL, V22, P245, DOI 10.1016/j.molcel.2006.03.026
   Feoktistova M, 2011, MOL CELL, V43, P449, DOI 10.1016/j.molcel.2011.06.011
   Foghsgaard L, 2001, J CELL BIOL, V153, P999, DOI 10.1083/jcb.153.5.999
   Gescher A, 2000, CRIT REV ONCOL HEMAT, V34, P127, DOI 10.1016/S1040-8428(00)00058-5
   GONG JP, 1994, ANAL BIOCHEM, V218, P314, DOI 10.1006/abio.1994.1184
   Gonzalvez F, 2010, ONCOGENE, V29, P4752, DOI 10.1038/onc.2010.221
   Guicciardi ME, 2000, J CLIN INVEST, V106, P1127, DOI 10.1172/JCI9914
   He SD, 2009, CELL, V137, P1100, DOI 10.1016/j.cell.2009.05.021
   Hentze H, 2003, CELL DEATH DIFFER, V10, P956, DOI 10.1038/sj.cdd.4401264
   Higuchi Y, 2003, BIOCHEM PHARMACOL, V66, P1527, DOI 10.1016/S0006-2952(03)00508-2
   Holler N, 2000, NAT IMMUNOL, V1, P489, DOI 10.1038/82732
   Horita H, 2008, PLOS ONE, V3, DOI 10.1371/journal.pone.0003909
   Imre G, 2007, BBA-MOL CELL RES, V1773, P1546, DOI 10.1016/j.bbamcr.2007.07.003
   Imre G, 2011, J MOL CELL BIOL, V3, P324, DOI 10.1093/jmcb/mjr034
   Kitada S, 2000, BLOOD, V96, P393
   Lewis J, 2000, J BIOL CHEM, V275, P10519, DOI 10.1074/jbc.275.14.10519
   Li M, 2000, J VIROL, V74, P7470, DOI 10.1128/JVI.74.16.7470-7477.2000
   Lin Y, 1999, GENE DEV, V13, P2514, DOI 10.1101/gad.13.19.2514
   Mareninova OA, 2006, J BIOL CHEM, V281, P3370, DOI 10.1074/jbc.M511276200
   Marton A, 1997, EUR J BIOCHEM, V250, P467, DOI 10.1111/j.1432-1033.1997.0467a.x
   McCall K, 2010, CURR OPIN CELL BIOL, V22, P882, DOI 10.1016/j.ceb.2010.09.002
   McCully JD, 2004, AM J PHYSIOL-HEART C, V286, pH1923, DOI 10.1152/ajpheart.00935.2003
   Micheau O, 2003, CELL, V114, P181, DOI 10.1016/S0092-8674(03)00521-X
   Mihalik R, 2004, CELL DEATH DIFFER, V11, P1357, DOI 10.1038/sj.cdd.4401493
   Newman ZL, 2009, INFECT IMMUN, V77, P4327, DOI 10.1128/IAI.00730-09
   Oberst A, 2011, NATURE, V471, P363, DOI 10.1038/nature09852
   Petak I, 2003, CELL DEATH DIFFER, V10, P729, DOI 10.1038/sj.cdd.4401232
   Peter ME, 2011, NATURE, V471, P310, DOI 10.1038/471310a
   Sun LM, 2012, CELL, V148, P213, DOI 10.1016/j.cell.2011.11.031
   Tafani M, 2001, CANCER RES, V61, P2459
   Tenev T, 2011, MOL CELL, V43, P689, DOI 10.1016/j.molcel.2011.08.005
   Ting AT, 1996, EMBO J, V15, P6189, DOI 10.1002/j.1460-2075.1996.tb01007.x
   Vande Walle L, 2010, CELL RES, V20, P421, DOI 10.1038/cr.2010.18
   Vanden Berghe T, 2010, CELL DEATH DIFFER, V17, P922, DOI 10.1038/cdd.2009.184
   Vandenabeele P, 2010, NAT REV MOL CELL BIO, V11, P700, DOI 10.1038/nrm2970
   Walczak H, 1999, NAT MED, V5, P157, DOI 10.1038/5517
   Wang L, 2008, CELL, V133, P693, DOI 10.1016/j.cell.2008.03.036
   West T, 2006, NEUROBIOL DIS, V22, P523, DOI 10.1016/j.nbd.2005.12.017
   WHITESELL L, 1994, P NATL ACAD SCI USA, V91, P8324, DOI 10.1073/pnas.91.18.8324
   Wiley SR, 1995, IMMUNITY, V3, P673, DOI 10.1016/1074-7613(95)90057-8
   Ying S, 2007, APOPTOSIS, V12, P2003, DOI 10.1007/s10495-007-0117-1
   Yuan JY, 2009, APOPTOSIS, V14, P469, DOI 10.1007/s10495-008-0304-8
   Zhang HB, 2011, NATURE, V471, P373, DOI 10.1038/nature09878
   Zhang SQ, 2000, IMMUNITY, V12, P301, DOI 10.1016/S1074-7613(00)80183-1
   Zhang XP, 2005, CRIT CARE, V9, P66, DOI 10.1186/cc2950
   Zong WX, 2004, GENE DEV, V18, P1272, DOI 10.1101/gad.1199904
   Zong WX, 2006, GENE DEV, V20, P1, DOI 10.1101/gad.1376506
NR 65
TC 74
Z9 75
U1 0
U2 14
PU PUBLIC LIBRARY SCIENCE
PI SAN FRANCISCO
PA 1160 BATTERY STREET, STE 100, SAN FRANCISCO, CA 94111 USA
SN 1932-6203
J9 PLOS ONE
JI PLoS One
PD JUL 31
PY 2012
VL 7
IS 7
AR e41945
DI 10.1371/journal.pone.0041945
PG 14
WC Multidisciplinary Sciences
WE Science Citation Index Expanded (SCI-EXPANDED)
SC Science & Technology - Other Topics
GA 982LS
UT WOS:000307045600048
PM 22860037
OA gold, Green Published, Green Submitted
DA 2022-04-27
ER

PT J
AU Shi, YY
   Cui, XW
   Sun, YL
   Zhao, Q
   Liu, TJ
AF Shi, Yongyan
   Cui, Xuewei
   Sun, Yanli
   Zhao, Qun
   Liu, Tianjing
TI Intestinal vitamin D receptor signaling ameliorates dextran sulfate
   sodium-induced colitis by suppressing necroptosis of intestinal
   epithelial cells
SO FASEB JOURNAL
LA English
DT Article
DE inflammatory bowel disease; necroptosis; vitamin D receptor
ID INFLAMMATORY-BOWEL-DISEASE; EXPRESSION; BARRIER; APOPTOSIS; NECROSIS;
   INJURY; DEATH
AB Vitamin D status is closely related to inflammatory bowel disease (IBD), but the mechanism has not been fully elucidated. This study explored the effect of intestinal vitamin D signaling on necroptosis and the underlying mechanism in colitis. Serum 25(OH)D levels and the expression of necroptotic proteins were examined in patients with IBD. Colitis was induced in an intestinal-specific hVDR transgenic model, and the gross manifestation, histological integrity, and intestinal barrier function were tested. The findings were further confirmed in vitro. Immunoprecipitation and colocalization were performed to investigate the association between the vitamin D receptor and necroptotic proteins. We found that serum 25(OH)D decreased in patients with IBD, while the expression of necroptotic proteins increased. The intestinal hVDR transgenic model could largely ameliorate the structural destruction, restore barrier dysfunction, and suppress necroptosis caused by DSS. This was probably achieved by binding to RIPK1/3 necrosomes, as we observed decreased RIPK1/3 necrosome formation and increased VDR expression in the cytosol. This study demonstrated an inhibitory effect of the intestinal vitamin D signaling pathway on necroptosis in DSS-induced colitis. The vitamin D receptor shifts from the nucleus to the cytosol to impede the formation of RIPK1/3. Our findings may offer some theoretical basis for a novel treatment of IBD in clinical practice.
C1 [Shi, Yongyan; Cui, Xuewei] China Med Univ, Dept Pediat, Shengjing Hosp, Shenyang, Peoples R China.
   [Sun, Yanli] China Med Univ, Dept Pediat, Affiliated Hosp 4, Shenyang, Peoples R China.
   [Zhao, Qun; Liu, Tianjing] China Med Univ, Shengjing Hosp, Dept Pediat Orthoped, 36 Sanhao St, Shenyang 110004, Peoples R China.
RP Liu, TJ (通讯作者)，China Med Univ, Shengjing Hosp, Dept Pediat Orthoped, 36 Sanhao St, Shenyang 110004, Peoples R China.
EM tianjing_rat@163.com
FU National Natural Science Foundation of China (NSFC)National Natural
   Science Foundation of China (NSFC) [81700459, 81801500]; Natural Science
   Foundation of Liaoning Province (Liaoning Natural Science Foundation)
   [20180550562]; The 345 Talent Project of Shengjing Hospital [M0275,
   M0279]
FX National Natural Science Foundation of China (NSFC), Grant/Award Number:
   81700459 and 81801500; Natural Science Foundation of Liaoning Province
   (Liaoning Natural Science Foundation), Grant/Award Number: 20180550562;
   The 345 Talent Project of Shengjing Hospital, Grant/Award Number: M0275
   and M0279
CR APPLEYARD CB, 1995, AM J PHYSIOL-GASTR L, V269, pG119, DOI 10.1152/ajpgi.1995.269.1.G119
   Caviezel Daniel, 2018, Inflamm Intest Dis, V2, P200, DOI 10.1159/000489010
   Chen SW, 2015, TOXICOL LETT, V237, P79, DOI 10.1016/j.toxlet.2015.06.006
   Cheng SL, 2016, INTERDISCIP SCI, V8, P65, DOI 10.1007/s12539-015-0106-y
   COOPER HS, 1993, LAB INVEST, V69, P238
   Du J, 2015, INFLAMM BOWEL DIS, V21, P2495, DOI 10.1097/MIB.0000000000000526
   Golan MA, 2015, DIGEST DIS SCI, V60, P1941, DOI 10.1007/s10620-015-3634-8
   Gunther C, 2013, GUT, V62, P1062, DOI 10.1136/gutjnl-2011-301364
   Gunther C, 2011, NATURE, V477, P335, DOI 10.1038/nature10400
   Hausmann J, 2019, J CLIN MED, V8, DOI 10.3390/jcm8091319
   Jeong MS, 2014, ANN DERMATOL, V26, P296, DOI 10.5021/ad.2014.26.3.296
   Ko KH, 2019, INTEST RES, V17, P70, DOI 10.5217/ir.2018.00022
   Li S, 2018, WORLD J CLIN CASES, V6, P745, DOI 10.12998/wjcc.v6.i14.745
   Linkermann A, 2014, NEW ENGL J MED, V370, P455, DOI 10.1056/NEJMra1310050
   Liu TJ, 2016, SCI REP-UK, V6, DOI 10.1038/srep32889
   Liu WC, 2013, J CLIN INVEST, V123, P3983, DOI 10.1172/JCI65842
   Liu ZY, 2015, AM J CANCER RES, V5, P3174
   Moriwaki K, 2014, IMMUNITY, V41, P567, DOI 10.1016/j.immuni.2014.09.016
   MORRIS GP, 1989, GASTROENTEROLOGY, V96, P795, DOI 10.1016/0016-5085(89)90904-9
   Newton K, 2016, ANNU REV BIOCHEM, V85, P743, DOI 10.1146/annurev-biochem-060815-014830
   Pasparakis M, 2015, NATURE, V517, P311, DOI 10.1038/nature14191
   Pierdomenico M, 2014, AM J GASTROENTEROL, V109, P279, DOI 10.1038/ajg.2013.403
   Quarni W, 2017, J STEROID BIOCHEM, V173, P157, DOI 10.1016/j.jsbmb.2017.01.024
   Sharma D, 2017, IMMUNOL REV, V280, P57, DOI 10.1111/imr.12602
   Su LP, 2013, GASTROENTEROLOGY, V145, P407, DOI 10.1053/j.gastro.2013.04.011
   Tabatabaeizadeh SA, 2018, J RES MED SCI, V23, DOI 10.4103/jrms.JRMS_606_17
   Wang F, 2017, ENDOCRINOLOGY, V158, P1951, DOI 10.1210/en.2016-1913
   Welz PS, 2011, NATURE, V477, P330, DOI 10.1038/nature10273
   Wu TL, 2019, ANN PALLIAT MED, V8, P483, DOI 10.21037/apm.2019.07.04
   Zammit SC, 2018, EUR J GASTROEN HEPAT, V30, P1297, DOI 10.1097/MEG.0000000000001238
   Zhang C, 2019, CELL DEATH DIS, V10, DOI 10.1038/s41419-019-1580-7
   Zhang J, 2019, MOL IMMUNOL, V107, P132, DOI 10.1016/j.molimm.2019.01.018
   Zhao GX, 2019, J CLIN INVEST, V129, P972, DOI 10.1172/JCI122779
   Zhu T, 2015, INT J MOL MED, V35, P1213, DOI 10.3892/ijmm.2015.2150
NR 34
TC 5
Z9 5
U1 4
U2 8
PU WILEY
PI HOBOKEN
PA 111 RIVER ST, HOBOKEN 07030-5774, NJ USA
SN 0892-6638
EI 1530-6860
J9 FASEB J
JI Faseb J.
PD OCT
PY 2020
VL 34
IS 10
BP 13494
EP 13506
DI 10.1096/fj.202000143RRR
EA AUG 2020
PG 13
WC Biochemistry & Molecular Biology; Biology; Cell Biology
WE Science Citation Index Expanded (SCI-EXPANDED)
SC Biochemistry & Molecular Biology; Life Sciences & Biomedicine - Other
   Topics; Cell Biology
GA NY3XM
UT WOS:000558416600001
PM 32779265
OA hybrid
DA 2022-04-27
ER

PT J
AU Park, JH
   Jung, KH
   Kim, SJ
   Yoon, YC
   Yan, HH
   Fang, Z
   Lee, JE
   Lim, JH
   Mah, S
   Hong, S
   Kim, YS
   Hong, SS
AF Park, Jung Hee
   Jung, Kyung Hee
   Kim, Soo Jung
   Yoon, Young-Chan
   Yan, Hong Hua
   Fang, Zhenghuan
   Lee, Ji Eun
   Lim, Joo Han
   Mah, Shinmee
   Hong, Sungwoo
   Kim, You-Sun
   Hong, Soon-Sun
TI HS-173 as a novel inducer of RIP3-dependent necroptosis in lung cancer
SO CANCER LETTERS
LA English
DT Article
DE Necroptosis; RIP3; MLKL; Lung cancer; HS-173
ID MIXED LINEAGE KINASE; PI3K INHIBITOR; CELL-DEATH; ANTICANCER ACTIVITY;
   APOPTOSIS; CHEMOTHERAPY; PATHWAY; RIP3
AB Necroptosis is a form of regulated necrotic cell death mediated by receptor-interacting kinase 3 (RIP3). Recently, necroptosis has gained attention as a novel alternative therapy to target cancer cells. In this study, we screened several chemotherapeutics used in preclinical and clinical studies, and identified a drug HS-173 that induces RIP3-mediated necroptosis. HS-173 decreased the cell survival in a dose-dependent manner in RIP3-expressing lung cancer cells, compared to the cells lacking RIP3. Also, the cell death induced by HS-173 was rescued by specific necroptosis inhibitors such as necrostatin-1 and dabrafenib. Additionally, HS-173 increased the phosphorylation of RIP3 and MLKL, which was decreased by necroptosis inhibitors, indicating that HS-173 activates RIP3/MLKL signaling in lung cancer cells. HS-173 increased the necroptotic events, as observed by the increased levels of HMGB1 and necroptotic morphological features. Furthermore, HS-173 inhibited the tumor growth by stimulation of necroptosis in mouse xenograft models. Our findings offer new insights into the role of HS-173 in inducing necroptosis by enhancing RIP3 expression and activating the RIP3/MLKL signaling pathway in lung cancer cells.
C1 [Park, Jung Hee; Jung, Kyung Hee; Kim, Soo Jung; Yoon, Young-Chan; Yan, Hong Hua; Fang, Zhenghuan; Lee, Ji Eun; Lim, Joo Han; Hong, Soon-Sun] Inha Univ, Dept Drug Dev, Coll Med, 3 Ga, Incheon, South Korea.
   [Kim, You-Sun] Ajou Univ, Dept Biochem, Sch Med, Suwon, South Korea.
   [Mah, Shinmee; Hong, Sungwoo] Korea Adv Inst Sci & Technol, Dept Chem, Daejeon, South Korea.
   [Mah, Shinmee; Hong, Sungwoo] Inst for Basic Sci Korea, Ctr Catalyt Hydrocarbon Functionalizat, Daejeon 34141, South Korea.
RP Hong, SS (通讯作者)，Inha Univ, Dept Drug Dev, Coll Med, 3 Ga, Incheon, South Korea.; Kim, YS (通讯作者)，Ajou Univ, Dept Biochem, Sch Med, Suwon, South Korea.
EM yousunkim@ajou.ac.kr; hongs@inha.ac.kr
RI Hong, Sungwoo/C-1723-2011
OI Hong, Sungwoo/0000-0001-9371-1730
FU National Research Foundation of Korea (NRF)National Research Foundation
   of Korea [2018R1A2A1A05077263, 2014M3C1A3051476, 2014009392]; Korea
   Health Technology R&D Project, Ministry of Health and Welfare, Republic
   of Korea [HI15C0554]; Institute for Basic Science [IBS-R010-G1]
FX This research was supported by the National Research Foundation of Korea
   (NRF) grant (2018R1A2A1A05077263, 2014M3C1A3051476, 2014009392),
   Institute for Basic Science (IBS-R010-G1), and the Korea Health
   Technology R&D Project (HI15C0554), Ministry of Health and Welfare,
   Republic of Korea.
CR Baselga J, 2011, ONCOLOGIST, V16, P12, DOI 10.1634/theoncologist.2011-S1-12
   Bray K, 2012, PLOS ONE, V7, DOI 10.1371/journal.pone.0041831
   Cai ZY, 2014, NAT CELL BIOL, V16, P55, DOI 10.1038/ncb2883
   Cantley LC, 2002, SCIENCE, V296, P1655, DOI 10.1126/science.296.5573.1655
   Chen DS, 2016, BBA-REV CANCER, V1865, P228, DOI 10.1016/j.bbcan.2016.03.003
   D'Addario G, 2005, J CLIN ONCOL, V23, P2926, DOI 10.1200/JCO.2005.03.045
   Gusak V K, 1991, Grud Serdechnososudistaia Khir, P24
   Han JH, 2011, NAT IMMUNOL, V12, P1143, DOI 10.1038/ni.2159
   He SD, 2009, CELL, V137, P1100, DOI 10.1016/j.cell.2009.05.021
   Jemal A, 2011, CA-CANCER J CLIN, V61, P134, DOI [10.3322/caac.20115, 10.3322/caac.20107]
   Kim SJ, 2017, CANCER LETT, V403, P339, DOI 10.1016/j.canlet.2017.06.035
   Kreuzaler P, 2012, NAT REV CANCER, V12, P411, DOI 10.1038/nrc3264
   Lalaoui N, 2017, IMMUNOL CELL BIOL, V95, P137, DOI 10.1038/icb.2016.120
   Lau A, 2013, AM J TRANSPLANT, V13, P2805, DOI 10.1111/ajt.12447
   Lee H, 2013, ONCOL REP, V30, P863, DOI 10.3892/or.2013.2499
   Lee H, 2013, CANCER LETT, V328, P152, DOI 10.1016/j.canlet.2012.08.020
   Linkermann A, 2014, NEW ENGL J MED, V370, P455, DOI 10.1056/NEJMra1310050
   Liu PX, 2009, NAT REV DRUG DISCOV, V8, P627, DOI 10.1038/nrd2926
   Liu Q, 2014, CELL DEATH DIS, V5, DOI 10.1038/cddis.2014.69
   Locatelli SL, 2016, SCI REP-UK, V6, DOI 10.1038/srep35745
   McNamara CR, 2013, PLOS ONE, V8, DOI 10.1371/journal.pone.0056576
   Ohe Y, 2007, ANN ONCOL, V18, P317, DOI 10.1093/annonc/mdl377
   Orozco S, 2014, CELL DEATH DIFFER, V21, P1511, DOI 10.1038/cdd.2014.76
   Park JH, 2017, ONCOTARGET, V8, P112893, DOI DOI 10.18632/ONCOTARGET
   PARKINSON D, 1992, MOL CELL ENDOCRINOL, V86, P221, DOI 10.1016/0303-7207(92)90147-X
   Quarato G, 2016, MOL CELL, V61, P589, DOI 10.1016/j.molcel.2016.01.011
   Ramesh A, 2007, CHEMOSPHERE, V68, P495, DOI 10.1016/j.chemosphere.2006.12.060
   Rumman M, 2016, ONCOTARGET, V7, P78029, DOI 10.18632/oncotarget.12871
   Schiller JH, 2002, NEW ENGL J MED, V346, P92, DOI 10.1056/NEJMoa011954
   Shivapurkar N, 2003, J CELL BIOCHEM, V88, P885, DOI 10.1002/jcb.10440
   Son MK, 2013, SCI REP-UK, V3, DOI 10.1038/srep03470
   Sun LM, 2012, CELL, V148, P213, DOI 10.1016/j.cell.2011.11.031
   Vanden Berghe T, 2014, NAT REV MOL CELL BIO, V15, P134, DOI 10.1038/nrm3737
   Vanlangenakker N, 2012, CELL DEATH DIFFER, V19, P75, DOI 10.1038/cdd.2011.164
   Wang HY, 2014, MOL CELL, V54, P133, DOI 10.1016/j.molcel.2014.03.003
   Xuan YY, 2009, CANCER LETT, V274, P233, DOI 10.1016/j.canlet.2008.09.029
   Yang H, 2016, ONCOIMMUNOLOGY, V5, DOI 10.1080/2162402X.2016.1149673
   Yang JCH, 2014, EUR J CANCER, V50, P2219, DOI 10.1016/j.ejca.2014.05.011
   Yang JCH, 2012, LANCET ONCOL, V13, P539, DOI 10.1016/S1470-2045(12)70086-4
   Yun SM, 2013, CANCER LETT, V331, P250, DOI 10.1016/j.canlet.2013.01.007
   Zhang DW, 2009, SCIENCE, V325, P332, DOI 10.1126/science.1172308
   Zhang L, 2015, TOXICOL LETT, V236, P43, DOI 10.1016/j.toxlet.2015.04.015
   Zhou H, 2014, MOL CANCER, V13, DOI 10.1186/1476-4598-13-59
NR 43
TC 6
Z9 7
U1 1
U2 13
PU ELSEVIER IRELAND LTD
PI CLARE
PA ELSEVIER HOUSE, BROOKVALE PLAZA, EAST PARK SHANNON, CO, CLARE, 00000,
   IRELAND
SN 0304-3835
EI 1872-7980
J9 CANCER LETT
JI Cancer Lett.
PY 2019
VL 444
BP 94
EP 104
DI 10.1016/j.canlet.2018.12.006
PG 11
WC Oncology
WE Science Citation Index Expanded (SCI-EXPANDED)
SC Oncology
GA HJ9FX
UT WOS:000457505400009
PM 30583075
DA 2022-04-27
ER

PT J
AU Ko, KW
   Milbrandt, J
   DiAntonio, A
AF Ko, Kwang Woo
   Milbrandt, Jeffrey
   DiAntonio, Aaron
TI SARM1 acts downstream of neuroinflammatory and necroptotic signaling to
   induce axon degeneration
SO JOURNAL OF CELL BIOLOGY
LA English
DT Article
ID NECROSIS-FACTOR-ALPHA; GANGLION-CELL AXONS; TNF-ALPHA; GLAUCOMA; DEATH;
   ACTIVATION; INJURY; MOUSE; PATHWAY; RIPK1
AB Neuroinflammation and necroptosis are major contributors to neurodegenerative disease, and axon dysfunction and degeneration is often an initiating event. SARM1 is the central executioner of pathological axon degeneration. Here, we demonstrate functional and mechanistic links among these three pro-degenerative processes. In a neuroinflammatory model of glaucoma, TNF-alpha induces SARM1-dependent axon degeneration, oligodendrocyte loss, and subsequent retinal ganglion cell death. TNF-alpha also triggers SARM1-dependent axon degeneration in sensory neurons via a noncanonical necroptotic signaling mechanism. MLKL is the final executioner of canonical necroptosis; however, in axonal necroptosis, MLKL does not directly trigger degeneration. Instead, MLKL induces loss of the axon survival factors NMNAT2 and STMN2 to activate SARM1 NADase activity, which leads to calcium influx and axon degeneration. Hence, these findings define a specialized form of axonal necroptosis. The demonstration that neuroinflammatory signals and necroptosis can act locally in the axon to stimulate SARM1-dependent axon degeneration identifies a therapeutically targetable mechanism by which neuroinflammation can stimulate axon loss in neurodegenerative disease.
C1 [Ko, Kwang Woo; DiAntonio, Aaron] Washington Univ, Sch Med, Dept Dev Biol, St Louis, MO 63110 USA.
   [Milbrandt, Jeffrey] Washington Univ, Sch Med, Dept Genet, St Louis, MO 63110 USA.
   [Milbrandt, Jeffrey; DiAntonio, Aaron] Washington Univ, Needleman Ctr Neurometab & Axonal Therapeut, Sch Med, St Louis, MO 63110 USA.
RP DiAntonio, A (通讯作者)，Washington Univ, Sch Med, Dept Dev Biol, St Louis, MO 63110 USA.; Milbrandt, J (通讯作者)，Washington Univ, Sch Med, Dept Genet, St Louis, MO 63110 USA.; Milbrandt, J; DiAntonio, A (通讯作者)，Washington Univ, Needleman Ctr Neurometab & Axonal Therapeut, Sch Med, St Louis, MO 63110 USA.
EM jmilbrandt@wustl.edu; diantonio@wusil.edu
OI DiAntonio, Aaron/0000-0002-7262-0968
FU National Institutes of HealthUnited States Department of Health & Human
   ServicesNational Institutes of Health (NIH) - USA [R01CA219866,
   RO1NS087632, RF1-AG013730]
FX This work was supported by National Institutes of Health grants
   R01CA219866, and RO1NS087632 (to J. Milbrandt and A. DiAntonio), and
   RF1-AG013730 (to J. Milbrandt) and the Hope Center Viral Vector Core at
   theWashington University School of Medicine in St. Louis.
CR Almasieh M, 2012, PROG RETIN EYE RES, V31, P152, DOI 10.1016/j.preteyeres.2011.11.002
   Araki T, 2004, SCIENCE, V305, P1010, DOI 10.1126/science.1098014
   Arrazola MS, 2019, J NEUROSCI, V39, P3832, DOI 10.1523/JNEUROSCI.0881-18.2019
   Bajar BT, 2016, SCI REP-UK, V6, DOI 10.1038/srep20889
   Baltan S, 2010, J NEUROSCI, V30, P5644, DOI 10.1523/JNEUROSCI.5956-09.2010
   Beidoe G, 2012, CLIN OPHTHALMOL, V6, P1699, DOI 10.2147/OPTH.S32933
   Beirowski B, 2008, EUR J NEUROSCI, V28, P1166, DOI 10.1111/j.1460-9568.2008.06426.x
   Bosco A, 2011, J COMP NEUROL, V519, P599, DOI 10.1002/cne.22516
   Buning H, 2019, MOL THER-METH CLIN D, V12, P248, DOI 10.1016/j.omtm.2019.01.008
   Caccamo A, 2017, NAT NEUROSCI, V20, P1236, DOI 10.1038/nn.4608
   Cai ZY, 2014, NAT CELL BIOL, V16, P55, DOI 10.1038/ncb2883
   Chen TW, 2013, NATURE, V499, P295, DOI 10.1038/nature12354
   Cheong JH, 2011, MOL CANCER THER, V10, P2350, DOI 10.1158/1535-7163.MCT-11-0497
   Coleman MP, 2020, NAT REV NEUROSCI, V21, P183, DOI 10.1038/s41583-020-0269-3
   Dalkara D, 2013, SCI TRANSL MED, V5, DOI 10.1126/scitranslmed.3005708
   Davis BM, 2017, SCI REP-UK, V7, DOI 10.1038/s41598-017-01747-8
   DiAntonio A, 2019, PAIN, V160, pS17, DOI 10.1097/j.pain.0000000000001528
   Do YJ, 2017, EXP CELL RES, V359, P30, DOI 10.1016/j.yexcr.2017.08.012
   Essuman K, 2017, NEURON, V93, P1334, DOI 10.1016/j.neuron.2017.02.022
   Fegan A, 2010, CHEM REV, V110, P3315, DOI 10.1021/cr8002888
   Fernandes KA, 2018, EXP EYE RES, V171, P54, DOI 10.1016/j.exer.2018.03.007
   Figley MD, 2020, CURR OPIN NEUROBIOL, V63, P59, DOI 10.1016/j.conb.2020.02.012
   Fischer D, 2001, EXP NEUROL, V172, P257, DOI 10.1006/exnr.2001.7822
   Fuchs Y, 2015, NAT REV MOL CELL BIO, V16, P329, DOI 10.1038/nrm3999
   Gautheron J, 2014, EMBO MOL MED, V6, P1062, DOI 10.15252/emmm.201403856
   Geisler S, 2019, JCI INSIGHT, V4, DOI 10.1172/jci.insight.129920
   Geisler S, 2019, J EXP MED, V216, P294, DOI 10.1084/jem.20181040
   Geisler S, 2016, BRAIN, V139, P3092, DOI 10.1093/brain/aww251
   Gerdts J, 2016, NEURON, V89, P449, DOI 10.1016/j.neuron.2015.12.023
   Gerdts J, 2015, SCIENCE, V348, P453, DOI 10.1126/science.1258366
   Gerdts J, 2013, J NEUROSCI, V33, P13569, DOI 10.1523/JNEUROSCI.1197-13.2013
   Ghosh AS, 2011, J CELL BIOL, V194, P751, DOI 10.1083/jcb.201103153
   Gilley J, 2015, CELL REP, V10, P1974, DOI 10.1016/j.celrep.2015.02.060
   Gong YN, 2017, CELL, V169, P286, DOI 10.1016/j.cell.2017.03.020
   Hammond TR, 2019, IMMUNITY, V50, P955, DOI 10.1016/j.immuni.2019.03.016
   Hankins HM, 2015, TRAFFIC, V16, P35, DOI 10.1111/tra.12233
   Heckmann BL, 2019, CELL DEATH DIFFER, V26, P41, DOI 10.1038/s41418-018-0195-3
   Henninger N, 2016, BRAIN, V139, P1094, DOI 10.1093/brain/aww001
   Hernandez DE, 2018, J CELL SCI, V131, DOI 10.1242/jcs.214684
   Hickman S, 2018, NAT NEUROSCI, V21, P1359, DOI 10.1038/s41593-018-0242-x
   Howell GR, 2007, J CELL BIOL, V179, P1523, DOI 10.1083/jcb.200706181
   Huang P, 2010, J GLAUCOMA, V19, P324, DOI 10.1097/IJG.0b013e3181b4cac7
   Inman DM, 2017, FRONT NEUROSCI-SWITZ, V11, DOI 10.3389/fnins.2017.00146
   Ito Y, 2016, SCIENCE, V353, P603, DOI 10.1126/science.aaf6803
   Kearney CJ, 2017, MOL CELL, V65, P965, DOI 10.1016/j.molcel.2017.02.024
   Kerrigan-Baumrind LA, 2000, INVEST OPHTH VIS SCI, V41, P741
   Kitaoka Y, 2006, INVEST OPHTH VIS SCI, V47, P1448, DOI 10.1167/iovs.05-0299
   Kitaoka Y, 2013, CELL DEATH DIS, V4, DOI 10.1038/cddis.2013.391
   Kitaoka Y, 2009, J NEUROPATH EXP NEUR, V68, P915, DOI 10.1097/NEN.0b013e3181afecfa
   Leon S, 2000, J NEUROSCI, V20, P4615, DOI 10.1523/JNEUROSCI.20-12-04615.2000
   Libby RT, 2005, PLOS GENET, V1, P17, DOI 10.1371/journal.pgen.0010004
   Loreto A, 2020, NEUROBIOL DIS, V134, DOI 10.1016/j.nbd.2019.104678
   Maino B, 2017, EXPERT OPIN DRUG DIS, V12, P249, DOI 10.1080/17460441.2017.1280023
   Mattson MP, 2000, NAT REV MOL CELL BIO, V1, P120, DOI 10.1038/35040009
   McNamara CR, 2013, PLOS ONE, V8, DOI 10.1371/journal.pone.0056576
   Mukherjee P, 2013, IMMUNITY, V38, P705, DOI 10.1016/j.immuni.2013.02.013
   Nakazawa T, 2006, J NEUROSCI, V26, P12633, DOI 10.1523/JNEUROSCI.2801-06.2006
   Ofengeim D, 2015, CELL REP, V10, P1836, DOI 10.1016/j.celrep.2015.02.051
   Onate M, 2020, CELL DEATH DIFFER, V27, P1169, DOI 10.1038/s41418-019-0408-4
   Orozco S, 2014, CELL DEATH DIFFER, V21, P1511, DOI 10.1038/cdd.2014.76
   Payne SC, 2013, PLOS ONE, V8, DOI 10.1371/journal.pone.0065710
   Perry VH, 2014, NAT REV NEUROL, V10, P217, DOI 10.1038/nrneurol.2014.38
   REMTULLA S, 1985, VISION RES, V25, P21, DOI 10.1016/0042-6989(85)90076-8
   Roh M, 2012, PLOS ONE, V7, DOI 10.1371/journal.pone.0040065
   Sasaki Y, 2020, EXP NEUROL, V329, DOI 10.1016/j.expneurol.2020.113252
   Sasaki Y, 2016, ELIFE, V5, DOI 10.7554/eLife.19749
   Sawada H, 2010, INVEST OPHTH VIS SCI, V51, P903, DOI 10.1167/iovs.09-4247
   Seitz R., 2014, MULLER CELLS MICROGL, V16, P347, DOI [10.1007/978-1-4614-3209-8_44, DOI 10.1007/978-1-4614-3209-8_44]
   Sharma S, 2005, VISUAL NEUROSCI, V22, P631, DOI 10.1017/S0952523805225129
   Shin JE, 2012, P NATL ACAD SCI USA, V109, pE3696, DOI 10.1073/pnas.1216204109
   Silke J, 2015, NAT IMMUNOL, V16, P689, DOI [10.1038/ni.3206, 10.1038/ni0815-889b]
   Simon DJ, 2018, CURR OPIN NEUROL, V31, P693, DOI 10.1097/WCO.0000000000000621
   Son JL, 2010, GLIA, V58, P780, DOI 10.1002/glia.20962
   Su LJ, 2014, STRUCTURE, V22, P1489, DOI 10.1016/j.str.2014.07.014
   Summers DW, 2020, MOL NEUROBIOL, V57, P1146, DOI 10.1007/s12035-019-01796-2
   Summers DW, 2018, P NATL ACAD SCI USA, V115, pE8746, DOI 10.1073/pnas.1806933115
   Summers DW, 2014, J NEUROSCI, V34, P9338, DOI 10.1523/JNEUROSCI.0877-14.2014
   Syc-Mazurek SB, 2019, PROG RETIN EYE RES, V73, DOI 10.1016/j.preteyeres.2019.07.002
   Szretter KJ, 2009, J VIROL, V83, P9329, DOI 10.1128/JVI.00836-09
   Tanzer MC, 2016, CELL DEATH DIFFER, V23, P1185, DOI 10.1038/cdd.2015.169
   Tezel G, 2001, INVEST OPHTH VIS SCI, V42, P1787
   Tezel Gulgun, 2004, Curr Opin Ophthalmol, V15, P80, DOI 10.1097/00055735-200404000-00003
   Vargas JLC, 2015, J NEUROSCI, V35, P12088, DOI 10.1523/JNEUROSCI.1273-15.2015
   Vitner EB, 2014, NAT MED, V20, P204, DOI 10.1038/nm.3449
   Walker LJ, 2017, ELIFE, V6, DOI 10.7554/eLife.22540
   Wang HY, 2014, MOL CELL, V54, P133, DOI 10.1016/j.molcel.2014.03.003
   Wang ZG, 2012, CELL, V148, P228, DOI 10.1016/j.cell.2011.11.030
   Weinlich R, 2017, NAT REV MOL CELL BIO, V18, P127, DOI 10.1038/nrm.2016.149
   Weinreb RN, 2014, JAMA-J AM MED ASSOC, V311, P1901, DOI 10.1001/jama.2014.3192
   Welsbie DS, 2013, P NATL ACAD SCI USA, V110, P4045, DOI 10.1073/pnas.1211284110
   Williams PA, 2017, FRONT NEUROSCI-SWITZ, V11, DOI 10.3389/fnins.2017.00232
   Williams PA, 2017, EXP EYE RES, V157, P20, DOI 10.1016/j.exer.2017.02.014
   Williams PA, 2017, SCIENCE, V355, P756, DOI 10.1126/science.aal0092
   Xia BQ, 2016, CELL RES, V26, P517, DOI 10.1038/cr.2016.26
   Yan XM, 2000, ARCH OPHTHALMOL-CHIC, V118, P666, DOI 10.1001/archopht.118.5.666
   Yang J, 2015, CELL, V160, P161, DOI 10.1016/j.cell.2014.11.053
   Yin L, 2011, INVEST OPHTH VIS SCI, V52, P2775, DOI 10.1167/iovs.10-6250
   Yu DY, 2006, INVEST OPHTH VIS SCI, V47, P1109, DOI 10.1167/iovs.05-1118
   Yuan JY, 2019, NAT REV NEUROSCI, V20, P19, DOI 10.1038/s41583-018-0093-1
   Zhang J, 2016, CELL MOL LIFE SCI, V73, P2153, DOI 10.1007/s00018-016-2190-5
   Zhang S, 2017, CELL DEATH DIS, V8, DOI 10.1038/cddis.2017.286
   Zhu YL, 2013, INVEST OPHTH VIS SCI, V54, P25, DOI 10.1167/iovs.12-10861
NR 102
TC 32
Z9 33
U1 1
U2 6
PU ROCKEFELLER UNIV PRESS
PI NEW YORK
PA 950 THIRD AVE, 2ND FLR, NEW YORK, NY 10022 USA
SN 0021-9525
EI 1540-8140
J9 J CELL BIOL
JI J. Cell Biol.
PD AUG 3
PY 2020
VL 219
IS 8
AR e201912047
DI 10.1083/jcb.201912047
PG 23
WC Cell Biology
WE Science Citation Index Expanded (SCI-EXPANDED)
SC Cell Biology
GA NU4RT
UT WOS:000573631300001
PM 32609299
OA Green Published, hybrid
DA 2022-04-27
ER

PT J
AU Cui, YL
   Qiu, LH
   Zhou, SY
   Li, LF
   Qian, ZZ
   Liu, XM
   Zhang, HL
   Ren, XB
   Wang, YQ
AF Cui, Yao-Li
   Qiu, Li-Hua
   Zhou, Shi-Yong
   Li, Lan-Fang
   Qian, Zheng-Zi
   Liu, Xian-Ming
   Zhang, Hui-Lai
   Ren, Xiu-Bao
   Wang, Yong-Qiang
TI Necroptosis as a potential therapeutic target in multiple organ
   dysfunction syndrome
SO ONCOTARGET
LA English
DT Article
DE multiple organ dysfunction syndrome; necroptosis; necrosome;
   high-mobility group box 1; mixed-lineage kinase domain-like
ID SYSTEMIC INFLAMMATORY RESPONSE; RIP1 KINASE; SEPSIS; FAILURE; APOPTOSIS;
   BALANCE; GENDER
AB Purpose: To investigate how necroptosisis, i.e. programmed necrosis, is involved in MODS, and to examine whether Nec-1, a specific necroptosis inhibitor, ameliorates multiorgan injury in MODS.
   Experimental Design: A model of MODS was established in six-week old SD rats using fracture trauma followed by hemorrhage. Control animals received sham surgery. Cell death form and necrosome formation were measured by fluorescence activated cell sorting and western blotting. MODS rats were randomly assigned to receive Nec-1 or saline with pretreatment and once daily. The first end-point was 72 hours survival. Organ injury and dysfunction, inflammatory cytokine levels, and necroptotic execution protein expression were also recorded.
   Results: Organ injury and dysfunction were significantly more severe in the MODS group than the sham group (all p < 0.01). Furthermore, MODS-induced liver, lung and kidney tissue injury was characterized by necroptosis rather than apoptosis, and accompanied by necrosome formation. Compared to MODS group, Nec-1 administration significantly improved 72 hours survival (p < 0.01). Nec-1 administration significantly reduced necroptosis-induced liver, lung and kidney injury and dysfunction, inhibited inflammatory cytokines production, inhibited release of necroptotic execution proteins such as high-mobility group box 1 and mixed-lineage kinase domain-like protein pseudokinase in MODS rats (all p < 0.01).
   Conclusions: These results suggest that necroptosis is involved the pathology of MODS. Further, a necroptotic inhibitor Nec-1 may be considered as an adjunct treatment for MODS.
C1 [Cui, Yao-Li; Qiu, Li-Hua; Zhou, Shi-Yong; Li, Lan-Fang; Qian, Zheng-Zi; Liu, Xian-Ming; Zhang, Hui-Lai] Tianjin Med Univ Canc Inst & Hosp, Natl Clin Res Ctr Canc, Tianjins Clin Res Ctr Canc, Dept Lymphoma, Tianjin 300060, Peoples R China.
   [Cui, Yao-Li; Qiu, Li-Hua; Zhou, Shi-Yong; Li, Lan-Fang; Qian, Zheng-Zi; Liu, Xian-Ming; Zhang, Hui-Lai] Tianjin Med Univ Canc Inst & Hosp, Natl Clin Res Ctr Canc, Tianjins Clin Res Ctr Canc, Key Lab Canc Prevent & Therapy, Tianjin 300060, Peoples R China.
   [Cui, Yao-Li; Wang, Yong-Qiang] Tianjin First Ctr Hosp, Emergency Med Res Inst, Minist Hlth, Dept Intens Care Unit, Tianjin 300192, Peoples R China.
   [Cui, Yao-Li; Wang, Yong-Qiang] Tianjin First Ctr Hosp, Emergency Med Res Inst, Minist Hlth, Key Lab Crit Care Med, Tianjin 300192, Peoples R China.
   [Ren, Xiu-Bao] Tianjin Med Univ Canc Inst & Hosp, Natl Clin Res Ctr Canc, Tianjins Clin Res Ctr Canc, Dept Biotherapy,Key Lab Canc Immunol & Biotherapy, Tianjin 300060, Peoples R China.
   [Ren, Xiu-Bao] Tianjin Med Univ Canc Inst & Hosp, Natl Clin Res Ctr Canc, Tianjins Clin Res Ctr Canc, Key Lab Canc Prevent & Therapy, Tianjin 300060, Peoples R China.
RP Zhang, HL (通讯作者)，Tianjin Med Univ Canc Inst & Hosp, Natl Clin Res Ctr Canc, Tianjins Clin Res Ctr Canc, Dept Lymphoma, Tianjin 300060, Peoples R China.; Zhang, HL (通讯作者)，Tianjin Med Univ Canc Inst & Hosp, Natl Clin Res Ctr Canc, Tianjins Clin Res Ctr Canc, Key Lab Canc Prevent & Therapy, Tianjin 300060, Peoples R China.; Wang, YQ (通讯作者)，Tianjin First Ctr Hosp, Emergency Med Res Inst, Minist Hlth, Dept Intens Care Unit, Tianjin 300192, Peoples R China.; Wang, YQ (通讯作者)，Tianjin First Ctr Hosp, Emergency Med Res Inst, Minist Hlth, Key Lab Crit Care Med, Tianjin 300192, Peoples R China.; Ren, XB (通讯作者)，Tianjin Med Univ Canc Inst & Hosp, Natl Clin Res Ctr Canc, Tianjins Clin Res Ctr Canc, Dept Biotherapy,Key Lab Canc Immunol & Biotherapy, Tianjin 300060, Peoples R China.; Ren, XB (通讯作者)，Tianjin Med Univ Canc Inst & Hosp, Natl Clin Res Ctr Canc, Tianjins Clin Res Ctr Canc, Key Lab Canc Prevent & Therapy, Tianjin 300060, Peoples R China.
EM zhlwgq@126.com; renxiubao1111@163.com; wangyongqiang1100@163.com
FU National Natural Science Foundation of ChinaNational Natural Science
   Foundation of China (NSFC) [81301624]; Foundation of Tianjin Heath and
   Family Planning Commission [14KG101, 2014KR07]; National Clinical Key
   Specially Project Foundation of Ministry of Health in China [2011-873]
FX This work was supported in part by the National Natural Science
   Foundation of China (81301624), the Foundation of Tianjin Heath and
   Family Planning Commission (14KG101 and 2014KR07), and the National
   Clinical Key Specially Project Foundation of the Ministry of Health in
   China (2011-873).
CR Adrie C, 2000, INTENS CARE MED, V26, P364, DOI 10.1007/s001340051169
   Angus D C, 2001, Crit Care Med, V29, P1303, DOI 10.1097/00003246-200107000-00002
   BEAL AL, 1994, JAMA-J AM MED ASSOC, V271, P226, DOI 10.1001/jama.271.3.226
   BONE RC, 1992, CHEST, V101, P1644, DOI 10.1378/chest.101.6.1644
   Choudhry Mashkoor A., 2006, Endocrine Metabolic & Immune Disorders-Drug Targets, V6, P127
   Coimbra R, 2003, J TRAUMA, V54, P689, DOI 10.1097/01.TA.0000058314.31655.5F
   Degterev A, 2008, NAT CHEM BIOL, V4, P313, DOI 10.1038/nchembio.83
   Duprez L, 2011, IMMUNITY, V35, P908, DOI 10.1016/j.immuni.2011.09.020
   Gannon CJ, 2004, SHOCK, V21, P410, DOI 10.1097/00024382-200405000-00003
   Gustot T, 2011, CURR OPIN CRIT CARE, V17, P153, DOI 10.1097/MCC.0b013e328344b446
   Hack CE, 1997, ADV IMMUNOL, V66, P101, DOI 10.1016/S0065-2776(08)60597-0
   Kaczmarek A, 2013, IMMUNITY, V38, P209, DOI 10.1016/j.immuni.2013.02.003
   Kopalli SR, 2016, EXPERT OPIN THER PAT, V26, P1239, DOI 10.1080/13543776.2016.1230201
   Leong KG, 2002, MOL CELL BIOL, V22, P2830, DOI 10.1128/MCB.22.8.2830-2841.2002
   Linkermann A, 2014, NEW ENGL J MED, V370, P455, DOI 10.1056/NEJMra1310050
   Linkermann A, 2013, P NATL ACAD SCI USA, V110, P12024, DOI 10.1073/pnas.1305538110
   Linkermann A, 2012, KIDNEY INT, V81, P751, DOI 10.1038/ki.2011.450
   Marshall JC, 2001, CRIT CARE MED, V29, pS99, DOI 10.1097/00003246-200107001-00032
   Newton K, 2016, ANNU REV BIOCHEM, V85, P743, DOI 10.1146/annurev-biochem-060815-014830
   Ofengeim D, 2013, NAT REV MOL CELL BIO, V14, P727, DOI 10.1038/nrm3683
   Pasparakis M, 2015, NATURE, V517, P311, DOI 10.1038/nature14191
   Rosenthal MD, 2016, SURG INFECT, V17, P167, DOI 10.1089/sur.2015.184
   Sapan HB, 2016, INT J BURNS TRAUMA, V6, P37
   Seely AJE, 2000, CRIT CARE MED, V28, P2193, DOI 10.1097/00003246-200007000-00003
   Sun LM, 2012, CELL, V148, P213, DOI 10.1016/j.cell.2011.11.031
   Trentzsch H, 2014, INJURY, V45, pS20, DOI 10.1016/j.injury.2014.08.013
   Vandenabeele P, 2010, SCI SIGNAL, V3, DOI 10.1126/scisignal.3115re4
   Wang HL, 2008, AM J EMERG MED, V26, P711, DOI 10.1016/j.ajem.2007.10.031
   Zhang Y, 2016, SURGERY, V26, P1239
   Zhang Y, 2008, CRIT CARE MED, V36, P3226, DOI 10.1097/CCM.0b013e31818f2103
   Zhang Y, 2008, SHOCK, V30, P692, DOI 10.1097/SHK.0b013e31816f260d
NR 31
TC 5
Z9 5
U1 1
U2 6
PU IMPACT JOURNALS LLC
PI ORCHARD PARK
PA 6666 E QUAKER ST, STE 1, ORCHARD PARK, NY 14127 USA
EI 1949-2553
J9 ONCOTARGET
JI Oncotarget
PD AUG 22
PY 2017
VL 8
IS 34
BP 56980
EP 56990
DI 10.18632/oncotarget.18252
PG 11
WC Oncology; Cell Biology
WE Science Citation Index Expanded (SCI-EXPANDED)
SC Oncology; Cell Biology
GA FE3SI
UT WOS:000408135600100
PM 28915647
OA gold, Green Published
DA 2022-04-27
ER

PT J
AU Samson, AL
   Zhang, Y
   Geoghegan, ND
   Gavin, XJ
   Davies, KA
   Mlodzianoski, MJ
   Whitehead, LW
   Frank, D
   Garnish, SE
   Fitzgibbon, C
   Hempel, A
   Young, SN
   Jacobsen, AV
   Cawthorne, W
   Petrie, EJ
   Faux, MC
   Shield-Artin, K
   Lalaoui, N
   Hildebrand, JM
   Silke, J
   Rogers, KL
   Lessene, G
   Hawkins, ED
   Murphy, JM
AF Samson, Andre L.
   Zhang, Ying
   Geoghegan, Niall D.
   Gavin, Xavier J.
   Davies, Katherine A.
   Mlodzianoski, Michael J.
   Whitehead, Lachlan W.
   Frank, Daniel
   Garnish, Sarah E.
   Fitzgibbon, Cheree
   Hempel, Anne
   Young, Samuel N.
   Jacobsen, Annette V.
   Cawthorne, Wayne
   Petrie, Emma J.
   Faux, Maree C.
   Shield-Artin, Kristy
   Lalaoui, Najoua
   Hildebrand, Joanne M.
   Silke, John
   Rogers, Kelly L.
   Lessene, Guillaume
   Hawkins, Edwin D.
   Murphy, James M.
TI MLKL trafficking and accumulation at the plasma membrane control the
   kinetics and threshold for necroptosis
SO NATURE COMMUNICATIONS
LA English
DT Article
ID MIXED LINEAGE KINASE; DOMAIN-LIKE PROTEIN; CELL-DEATH; MEDIATES
   NECROPTOSIS; LARAZOTIDE ACETATE; TIGHT JUNCTIONS; CELIAC-DISEASE; TNF;
   RIPK1; ACTIVATION
AB Mixed lineage kinase domain-like (MLKL) is the terminal protein in the pro-inflammatory necroptotic cell death program. RIPK3-mediated phosphorylation is thought to initiate MLKL oligomerization, membrane translocation and membrane disruption, although the precise choreography of events is incompletely understood. Here, we use single-cell imaging approaches to map the chronology of endogenous human MLKL activation during necroptosis. During the effector phase of necroptosis, we observe that phosphorylated MLKL assembles into higher order species on presumed cytoplasmic necrosomes. Subsequently, MLKL co-traffics with tight junction proteins to the cell periphery via Golgi-microtubule-actin-dependent mechanisms. MLKL and tight junction proteins then steadily co-accumulate at the plasma membrane as heterogeneous micron-sized hotspots. Our studies identify MLKL trafficking and plasma membrane accumulation as crucial necroptosis checkpoints. Furthermore, the accumulation of phosphorylated MLKL at intercellular junctions accelerates necroptosis between neighbouring cells, which may be relevant to inflammatory bowel disease and other necroptosis-mediated enteropathies. Mixed lineage kinase domain-like (MLKL) is the terminal protein in the pro-inflammatory necroptotic cell death program. Here the authors show that MLKL trafficking and plasma membrane accumulation are crucial necroptosis checkpoints, and that accumulation of phosphorylated MLKL at intercellular junctions promotes necroptosis.
C1 [Samson, Andre L.; Zhang, Ying; Geoghegan, Niall D.; Gavin, Xavier J.; Davies, Katherine A.; Mlodzianoski, Michael J.; Whitehead, Lachlan W.; Frank, Daniel; Garnish, Sarah E.; Fitzgibbon, Cheree; Hempel, Anne; Young, Samuel N.; Jacobsen, Annette V.; Cawthorne, Wayne; Petrie, Emma J.; Faux, Maree C.; Shield-Artin, Kristy; Lalaoui, Najoua; Hildebrand, Joanne M.; Silke, John; Rogers, Kelly L.; Lessene, Guillaume; Hawkins, Edwin D.; Murphy, James M.] Walter & Eliza Hall Inst Med Res, Parkville, Vic, Australia.
   [Samson, Andre L.; Zhang, Ying; Geoghegan, Niall D.; Davies, Katherine A.; Mlodzianoski, Michael J.; Whitehead, Lachlan W.; Frank, Daniel; Garnish, Sarah E.; Jacobsen, Annette V.; Cawthorne, Wayne; Petrie, Emma J.; Faux, Maree C.; Shield-Artin, Kristy; Lalaoui, Najoua; Hildebrand, Joanne M.; Silke, John; Rogers, Kelly L.; Lessene, Guillaume; Hawkins, Edwin D.; Murphy, James M.] Univ Melbourne, Dept Med Biol, Parkville, Vic, Australia.
   [Lessene, Guillaume] Univ Melbourne, Dept Pharmacol & Therapeut, Parkville, Vic, Australia.
RP Samson, AL; Hawkins, ED; Murphy, JM (通讯作者)，Walter & Eliza Hall Inst Med Res, Parkville, Vic, Australia.; Samson, AL; Hawkins, ED; Murphy, JM (通讯作者)，Univ Melbourne, Dept Med Biol, Parkville, Vic, Australia.
EM samson.a@wehi.edu.au; hawkins.e@wehi.edu.au; jamesm@wehi.edu.au
RI Lalaoui, Najoua/C-1410-2014
OI Lalaoui, Najoua/0000-0002-0165-3324; Garnish, Sarah/0000-0002-9415-1517;
   Davies, Katherine/0000-0002-4423-4664; Samson,
   Andre/0000-0002-0637-2716; Mlodzianoski, Michael/0000-0002-3510-9167;
   Rogers, Kelly L./0000-0002-6755-0221
FU Australian National Health and Medical Research CouncilNational Health
   and Medical Research Council (NHMRC) of Australia [1142669, 1117089,
   1159488, 1105754, 1172929, 1124735, 1124737, 1105023, IRIISS 9000587];
   Victorian Cancer Agency [17030]; CASS Foundation; Australian Cancer
   Research Foundation; Victorian Government Operational Infrastructure
   Support scheme; Australian Research Training Program Scholarship;
   Melbourne Research Scholarship; AINSE postgraduate research award
FX We thank the Walter and Eliza Hall Institute Monoclonal Antibody
   Facility for their assistance generating the anti-human MLKL antibodies.
   We are grateful to the Australian National Health and Medical Research
   Council for fellowship (J. M.H., 1142669; G.L., 1117089; E.D.H.,
   1159488; J.M.M., 1105754 and 1172929), grant (1124735, 1124737, and
   1105023), and infrastructure (IRIISS 9000587) support and the Victorian
   Cancer Agency for fellowship support (N.L., 17030), with additional
   support from the CASS Foundation (A.L.S.), the Australian Cancer
   Research Foundation and the Victorian Government Operational
   Infrastructure Support scheme. We acknowledge the support for A.V.J.,
   S.E.G. and K.A.D. from an Australian Research Training Program
   Scholarship, the support for D.F. from a Melbourne Research Scholarship,
   and additional support for K.A.D. by an AINSE postgraduate research
   award. The Lattice light sheet referenced in this research was used
   under license from Howard Hughes Medical Institute, Janelia Research
   Campus. We thank Prof. Matt Sweet (University of Queensland) for the
   MLKL2 isoform cDNA. We thank Ueli Nachbur and Antony W. Burgess for
   support and helpful comments about the manuscript. mTagRFP-Membrane-1
   was a gift from Michael Davidson (The National High Magnetic Field
   Laboratory; Addgene plasmid #57992; http://n2t.net/addgene:57992;
   RRID:Addgene_57992).
CR Arnez KH, 2016, BIOSCIENCE REP, V36, DOI 10.1042/BSR20150246
   Arrieta MC, 2009, GUT, V58, P41, DOI 10.1136/gut.2008.150888
   Bossen C, 2006, J BIOL CHEM, V281, P13964, DOI 10.1074/jbc.M601553200
   Cai ZY, 2014, NAT CELL BIOL, V16, P55, DOI 10.1038/ncb2883
   Chen BC, 2014, SCIENCE, V346, P439, DOI 10.1126/science.1257998
   Chen X, 2014, CELL RES, V24, P105, DOI 10.1038/cr.2013.171
   Cho Y, 2009, CELL, V137, P1112, DOI 10.1016/j.cell.2009.05.037
   Cuchet-Lourenco D, 2018, SCIENCE, V361, P810, DOI 10.1126/science.aar2641
   Davies KA, 2020, NAT COMMUN, V11, DOI 10.1038/s41467-020-16823-3
   Degterev A, 2005, NAT CHEM BIOL, V1, P112, DOI 10.1038/nchembio711
   Degterev A, 2008, NAT CHEM BIOL, V4, P313, DOI 10.1038/nchembio.83
   Douanne T, 2019, EMBO REP, V20, DOI 10.15252/embr.201947840
   Dovey CM, 2018, MOL CELL, V70, P936, DOI 10.1016/j.molcel.2018.05.010
   Dunn KW, 2011, AM J PHYSIOL-CELL PH, V300, pC723, DOI 10.1152/ajpcell.00462.2010
   Fan WL, 2019, SCI SIGNAL, V12, DOI 10.1126/scisignal.aaw3423
   Gautheron J, 2016, NAT COMMUN, V7, DOI 10.1038/ncomms11869
   Geng JF, 2017, NAT COMMUN, V8, DOI 10.1038/s41467-017-00406-w
   Gong YN, 2017, CELL CYCLE, V16, P1748, DOI 10.1080/15384101.2017.1371889
   Gong YN, 2017, CELL, V169, P286, DOI 10.1016/j.cell.2017.03.020
   Gopalakrishnan S, 2012, PEPTIDES, V35, P86, DOI 10.1016/j.peptides.2012.02.015
   Gunther C, 2011, NATURE, V477, P335, DOI 10.1038/nature10400
   He SD, 2009, CELL, V137, P1100, DOI 10.1016/j.cell.2009.05.021
   Hildebrand JM, 2020, NAT COMMUN, V11, DOI 10.1038/s41467-020-16819-z
   Hildebrand JM, 2014, P NATL ACAD SCI USA, V111, P15072, DOI 10.1073/pnas.1408987111
   Holler N, 2000, NAT IMMUNOL, V1, P489, DOI 10.1038/82732
   Jaco I, 2017, MOL CELL, V66, P698, DOI 10.1016/j.molcel.2017.05.003
   Jacobsen AV, 2016, CELL DEATH DIS, V7, DOI 10.1038/cddis.2015.386
   Johnston AN, 2020, P NATL ACAD SCI USA, V117, P6521, DOI 10.1073/pnas.1916503117
   Khaleghi S, 2016, THER ADV GASTROENTER, V9, P37, DOI 10.1177/1756283X15616576
   Kitur K, 2016, CELL REP, V16, P2219, DOI 10.1016/j.celrep.2016.07.039
   Lalaoui N, 2020, NATURE, V577, P103, DOI 10.1038/s41586-019-1828-5
   Law RHP, 2010, NATURE, V468, P447, DOI 10.1038/nature09518
   Lee SB, 2019, NAT CELL BIOL, V21, P940, DOI 10.1038/s41556-019-0356-8
   Leffler DA, 2015, GASTROENTEROLOGY, V148, P1311, DOI 10.1053/j.gastro.2015.02.008
   Li DR, 2015, P NATL ACAD SCI USA, V112, P5017, DOI 10.1073/pnas.1505244112
   Li Y, 2019, P NATL ACAD SCI USA, V116, P970, DOI 10.1073/pnas.1813582116
   Lim J, 2019, ELIFE, V8, DOI 10.7554/eLife.44452
   Liu X, 2020, ANNU REV IMMUNOL, V38, P455, DOI 10.1146/annurev-immunol-111319-023800
   Liu X, 2016, NATURE, V535, P153, DOI 10.1038/nature18629
   Muller T, 2017, CELL MOL LIFE SCI, V74, P3631, DOI 10.1007/s00018-017-2547-4
   Murai S, 2018, NAT COMMUN, V9, DOI 10.1038/s41467-018-06985-6
   Murphy James M, 2015, F1000Res, V4, DOI 10.12688/f1000research.7046.1
   Murphy JM, 2013, IMMUNITY, V39, P443, DOI 10.1016/j.immuni.2013.06.018
   Murphy JM, 2019, COLD SPRING HARB PER, V11, pa036376
   Najafov A, 2019, MOL CELL, V75, P457, DOI 10.1016/j.molcel.2019.05.022
   Negroni A, 2017, DIGEST LIVER DIS, V49, P1201, DOI 10.1016/j.dld.2017.08.017
   Newton K, 2016, CELL DEATH DIFFER, V23, P1565, DOI 10.1038/cdd.2016.46
   Newton K, 2019, NATURE, V574, P428, DOI 10.1038/s41586-019-1548-x
   Pearson JS, 2017, NAT MICROBIOL, V2, DOI 10.1038/nmicrobiol.2016.258
   Petrie EJ, 2020, P NATL ACAD SCI USA, V117, P8468, DOI 10.1073/pnas.1919960117
   Petrie EJ, 2019, CELL REP, V28, P3309, DOI 10.1016/j.celrep.2019.08.055
   Petrie EJ, 2018, NAT COMMUN, V9, DOI 10.1038/s41467-018-04714-7
   Pierdomenico M, 2014, AM J GASTROENTEROL, V109, P279, DOI 10.1038/ajg.2013.403
   Pietzsch T, 2015, NAT METHODS, V12, P481, DOI 10.1038/nmeth.3392
   Rickard JA, 2014, ELIFE, V3, DOI 10.7554/eLife.03464
   Rickard JA, 2014, CELL, V157, P1175, DOI 10.1016/j.cell.2014.04.019
   Salvador-Gallego R, 2016, EMBO J, V35, P389, DOI 10.15252/embj.201593384
   Schneider CA, 2012, NAT METHODS, V9, P671, DOI 10.1038/nmeth.2089
   Shindo R, 2016, BIOCHEM BIOPH RES CO, V480, P23, DOI 10.1016/j.bbrc.2016.10.015
   Shoemaker RH, 2006, NAT REV CANCER, V6, P813, DOI 10.1038/nrc1951
   Subramanian VS, 2007, AM J PHYSIOL-CELL PH, V293, pC1717, DOI 10.1152/ajpcell.00309.2007
   Sun LM, 2012, CELL, V148, P213, DOI 10.1016/j.cell.2011.11.031
   Tang Y, 2019, NAT COMMUN, V10, DOI 10.1038/s41467-019-12033-8
   Tanzer MC, 2017, CELL DEATH DIFFER, V24, P481, DOI 10.1038/cdd.2016.147
   Tanzer MC, 2015, BIOCHEM J, V471, P255, DOI 10.1042/BJ20150678
   Tao PF, 2020, NATURE, V577, P109, DOI 10.1038/s41586-019-1830-y
   Thevenaz P, 1998, IEEE T IMAGE PROCESS, V7, P27, DOI 10.1109/83.650848
   Tinevez JY, 2017, METHODS, V115, P80, DOI 10.1016/j.ymeth.2016.09.016
   Upton JW, 2010, CELL HOST MICROBE, V7, P302, DOI 10.1016/j.chom.2010.03.006
   Vince JE, 2007, CELL, V131, P682, DOI 10.1016/j.cell.2007.10.037
   Wang HY, 2014, MOL CELL, V54, P133, DOI 10.1016/j.molcel.2014.03.003
   Weber K, 2018, COMMUN BIOL, V1, DOI 10.1038/s42003-017-0007-1
   Yoon S, 2017, IMMUNITY, V47, P51, DOI 10.1016/j.immuni.2017.06.001
   Zhang DW, 2009, SCIENCE, V325, P332, DOI 10.1126/science.1172308
   Zihni C, 2016, NAT REV MOL CELL BIO, V17, P564, DOI 10.1038/nrm.2016.80
NR 75
TC 59
Z9 59
U1 6
U2 11
PU NATURE RESEARCH
PI BERLIN
PA HEIDELBERGER PLATZ 3, BERLIN, 14197, GERMANY
SN 2041-1723
J9 NAT COMMUN
JI Nat. Commun.
PD JUN 19
PY 2020
VL 11
IS 1
DI 10.1038/s41467-020-16887-1
PG 17
WC Multidisciplinary Sciences
WE Science Citation Index Expanded (SCI-EXPANDED)
SC Science & Technology - Other Topics
GA MF9VW
UT WOS:000545686200019
PM 32561730
OA Green Published, gold
DA 2022-04-27
ER

PT J
AU Guo, XY
   Yin, HF
   Li, L
   Chen, Y
   Li, J
   Doan, J
   Steinmetz, R
   Liu, QH
AF Guo, Xiaoyun
   Yin, Haifeng
   Li, Lei
   Chen, Yi
   Li, Jing
   Doan, Jessica
   Steinmetz, Rachel
   Liu, Qinghang
TI Cardioprotective Role of Tumor Necrosis Factor Receptor-Associated
   Factor 2 by Suppressing Apoptosis and Necroptosis
SO CIRCULATION
LA English
DT Article
DE cardiomyocyte; heart failure; necroptosis; pathological remodeling;
   signal transduction
ID NF-KAPPA-B; DOMAIN-LIKE PROTEIN; INDUCED CELL-DEATH; TARGETED
   DISRUPTION; MAMMALIAN HEART; TNF-ALPHA; ACTIVATION; KINASE; TRAF2;
   PATHWAYS
AB BACKGROUND: Programmed cell death, including apoptosis, mitochondria-mediated necrosis, and necroptosis, is critically involved in ischemic cardiac injury, pathological cardiac remodeling, and heart failure progression. Whereas apoptosis and mitochondria-mediated necrosis signaling is well established, the regulatory mechanisms of necroptosis and its significance in the pathogenesis of heart failure remain elusive.
   METHODS: We examined the role of tumor necrosis factor receptor-associated factor 2 (Traf2) in regulating myocardial necroptosis and remodeling using genetic mouse models. We also performed molecular and cellular biology studies to elucidate the mechanisms by which Traf2 regulates necroptosis signaling.
   RESULTS: We identified a critical role for Traf2 in myocardial survival and homeostasis by suppressing necroptosis. Cardiac-specific deletion of Traf2 in mice triggered necroptotic cardiac cell death, pathological remodeling, and heart failure. Plasma tumor necrosis factor a level was significantly elevated in Traf2-deficient mice, and genetic ablation of TNFR1 largely abrogated pathological cardiac remodeling and dysfunction associated with Traf2 deletion. Mechanistically, Traf2 critically regulates receptor-interacting proteins 1 and 3 and mixed lineage kinase domain-like protein necroptotic signaling with the adaptor protein tumor necrosis factor receptor-associated protein with death domain as an upstream regulator and transforming growth factor beta-activated kinase 1 as a downstream effector. It is important to note that genetic deletion of RIP3 largely rescued the cardiac phenotype triggered by Traf2 deletion, validating a critical role of necroptosis in regulating pathological remodeling and heart failure propensity.
   CONCLUSIONS: These results identify an important Traf2-mediated, NF kappa B-independent, prosurvival pathway in the heart by suppressing necroptotic signaling, which may serve as a new therapeutic target for pathological remodeling and heart failure.
C1 [Guo, Xiaoyun; Yin, Haifeng; Li, Lei; Chen, Yi; Li, Jing; Doan, Jessica; Steinmetz, Rachel; Liu, Qinghang] Univ Washington, Dept Physiol & Biophys, 1705 NE Pacific St,HSB G424,Box 357290, Seattle, WA 98195 USA.
RP Liu, QH (通讯作者)，Univ Washington, Dept Physiol & Biophys, 1705 NE Pacific St,HSB G424,Box 357290, Seattle, WA 98195 USA.
EM qcliu@u.washington.edu
RI Chen, Yikai/U-4663-2019
OI Chen, Yikai/0000-0002-3802-1144; Steinmetz, Rachel/0000-0001-8847-112X;
   Guo, Xiaoyun/0000-0003-1349-1032
FU National Institutes of HealthUnited States Department of Health & Human
   ServicesNational Institutes of Health (NIH) - USA [R00HL0908076,
   R01HL116507, T32HL007828]; NATIONAL HEART, LUNG, AND BLOOD
   INSTITUTEUnited States Department of Health & Human ServicesNational
   Institutes of Health (NIH) - USANIH National Heart Lung & Blood
   Institute (NHLBI) [T32HL007828, R01HL116507, R00HL098076] Funding
   Source: NIH RePORTER
FX This work was supported by grants from the National Institutes of Health
   (R00HL0908076 and R01HL116507 to Dr Liu; T32HL007828 to Dr Yin).
CR Andrassy M, 2011, J INTERN MED, V270, P245, DOI 10.1111/j.1365-2796.2011.02369.x
   Bertrand MJM, 2008, MOL CELL, V30, P689, DOI 10.1016/j.molcel.2008.05.014
   Burchfield JS, 2010, CIRC-HEART FAIL, V3, P157, DOI 10.1161/CIRCHEARTFAILURE.109.899732
   Chen X, 2014, CELL RES, V24, P105, DOI 10.1038/cr.2013.171
   Cho Y, 2009, CELL, V137, P1112, DOI 10.1016/j.cell.2009.05.037
   Christofferson DE, 2012, CELL DEATH DIS, V3, DOI 10.1038/cddis.2012.64
   Degterev A, 2008, NAT REV MOL CELL BIO, V9, P378, DOI 10.1038/nrm2393
   Degterev A, 2008, NAT CHEM BIOL, V4, P313, DOI 10.1038/nchembio.83
   Divakaran VG, 2013, CIRC-HEART FAIL, V6, P535, DOI 10.1161/CIRCHEARTFAILURE.112.000080
   Fan YH, 2010, J BIOL CHEM, V285, P5347, DOI 10.1074/jbc.M109.076976
   Grech AP, 2004, IMMUNITY, V21, P629, DOI 10.1016/j.immuni.2004.09.011
   Guo XY, 2016, CELL DEATH DIS, V7, DOI 10.1038/cddis.2016.294
   Habelhah H, 2002, EMBO J, V21, P5756, DOI 10.1093/emboj/cdf576
   Hamid T, 2009, CIRCULATION, V119, P1386, DOI 10.1161/CIRCULATIONAHA.108.802918
   He SD, 2009, CELL, V137, P1100, DOI 10.1016/j.cell.2009.05.021
   Hsu HL, 1996, CELL, V84, P299, DOI 10.1016/S0092-8674(00)80984-8
   Ishitani T, 2003, EMBO J, V22, P6277, DOI 10.1093/emboj/cdg605
   KARL I, 2014, CELL DEATH DIS, V5
   Lee SY, 1997, IMMUNITY, V7, P703, DOI 10.1016/S1074-7613(00)80390-8
   Li L, 2014, CIRCULATION, V130, P2162, DOI 10.1161/CIRCULATIONAHA.114.011195
   Li L, 2015, STEM CELLS INT, V2015, DOI 10.1155/2015/691310
   Liu QH, 2012, CIRC RES, V110, P1077, DOI 10.1161/CIRCRESAHA.111.260729
   Liu QH, 2009, NAT CELL BIOL, V11, P154, DOI 10.1038/ncb1823
   Lomaga MA, 1999, GENE DEV, V13, P1015, DOI 10.1101/gad.13.8.1015
   Micheau O, 2003, CELL, V114, P181, DOI 10.1016/S0092-8674(03)00521-X
   Moquin DM, 2013, PLOS ONE, V8, DOI 10.1371/journal.pone.0076841
   Nakano H, 1999, P NATL ACAD SCI USA, V96, P9803, DOI 10.1073/pnas.96.17.9803
   Natoli G, 1998, J BIOL CHEM, V273, P31262, DOI 10.1074/jbc.273.47.31262
   Nikoletopoulou V, 2013, BBA-MOL CELL RES, V1833, P3448, DOI 10.1016/j.bbamcr.2013.06.001
   Palermo J, 1996, CIRC RES, V78, P504, DOI 10.1161/01.RES.78.3.504
   Parsons SA, 2004, J BIOL CHEM, V279, P26192, DOI 10.1074/jbc.M313800200
   Petersen SL, 2015, CELL DEATH DIFFER, V22, P1846, DOI 10.1038/cdd.2015.35
   Reiley WW, 2007, J EXP MED, V204, P1475, DOI 10.1084/jem.20062694
   ROTHE M, 1995, SCIENCE, V269, P1424, DOI 10.1126/science.7544915
   Scaffidi P, 2002, NATURE, V418, P191, DOI 10.1038/nature00858
   Tada K, 2001, J BIOL CHEM, V276, P36530, DOI 10.1074/jbc.M104837200
   Takaesu G, 2003, J MOL BIOL, V326, P105, DOI 10.1016/S0022-2836(02)01404-3
   Vanlangenakker N, 2012, CELL DEATH DIFFER, V19, P75, DOI 10.1038/cdd.2011.164
   Vanlangenakker N, 2011, CELL DEATH DIS, V2, DOI 10.1038/cddis.2011.111
   Vanlangenakker N, 2011, CELL DEATH DIFFER, V18, P656, DOI 10.1038/cdd.2010.138
   Wang HY, 2014, MOL CELL, V54, P133, DOI 10.1016/j.molcel.2014.03.003
   Wang L, 2008, CELL, V133, P693, DOI 10.1016/j.cell.2008.03.036
   Whelan RS, 2010, ANNU REV PHYSIOL, V72, P19, DOI 10.1146/annurev.physiol.010908.163111
   Xu Y, 1996, IMMUNITY, V5, P407, DOI 10.1016/S1074-7613(00)80497-5
   Yang KC, 2015, CIRC-HEART FAIL, V8, P175, DOI 10.1161/CIRCHEARTFAILURE.114.001635
   Yeh WC, 1997, IMMUNITY, V7, P715, DOI 10.1016/S1074-7613(00)80391-X
   Zhang DW, 2009, SCIENCE, V325, P332, DOI 10.1126/science.1172308
   Zhang LQ, 2010, J MOL BIOL, V396, P528, DOI 10.1016/j.jmb.2010.01.008
NR 48
TC 49
Z9 54
U1 1
U2 16
PU LIPPINCOTT WILLIAMS & WILKINS
PI PHILADELPHIA
PA TWO COMMERCE SQ, 2001 MARKET ST, PHILADELPHIA, PA 19103 USA
SN 0009-7322
EI 1524-4539
J9 CIRCULATION
JI Circulation
PD AUG 22
PY 2017
VL 136
IS 8
BP 729
EP +
DI 10.1161/CIRCULATIONAHA.116.026240
PG 27
WC Cardiac & Cardiovascular Systems; Peripheral Vascular Disease
WE Science Citation Index Expanded (SCI-EXPANDED)
SC Cardiovascular System & Cardiology
GA FE1YQ
UT WOS:000408013900004
PM 28572508
OA Green Accepted, Bronze
DA 2022-04-27
ER

PT J
AU Wang, LL
   Chang, XX
   Feng, JL
   Yu, JY
   Chen, GZ
AF Wang, Lili
   Chang, Xixi
   Feng, Jinli
   Yu, Jiyun
   Chen, Guozhu
TI TRADD Mediates RIPK1-Independent Necroptosis Induced by Tumor Necrosis
   Factor
SO FRONTIERS IN CELL AND DEVELOPMENTAL BIOLOGY
LA English
DT Article
DE TNF receptor type 1-associated death domain protein;
   receptor-interacting serine; threonine-protein kinase 1;
   receptor-interacting serine; threonine-protein kinase 3; necroptosis;
   tumor necrosis factor
ID DOMAIN-LIKE PROTEIN; CELL-DEATH; PROGRAMMED NECROSIS; RIP KINASES;
   APOPTOSIS; FADD; PHOSPHORYLATION; MACROPHAGES; INHIBITOR; INDUCTION
AB As a programmed necrotic cell death, necroptosis has the intrinsic initiators, including receptor-interacting serine/threonine-protein kinase 1 (RIPK1), RIPK3 and mixed-lineage kinase domain-like protein (MLKL), which combine to form necroptotic signaling pathway and mediate necroptosis induced by various necroptotic stimuli, such as tumor necrosis factor (TNF). Although chemical inhibition of RIPK1 blocks TNF-induced necroptosis, genetic elimination of RIPK1 does not suppress but facilitate necroptosis triggered by TNF. Moreover, RIPK3 has been reported to mediate the RIPK1-independent necroptosis, but the involved mechanism is unclear. In this study, we found that TRADD was essential for TNF-induced necroptosis in RIPK1-knockdown L929 and HT-22 cells. Mechanistic study demonstrated that TRADD bound RIPK3 to form new protein complex, which then promoted RIPK3 phosphorylation via facilitating RIPK3 oligomerization, leading to RIPK3-MLKL signaling pathway activation. Therefore, TRADD acted as a partner of RIPK3 to initiate necroptosis in RIPK1-knockdown L929 and HT-22 cells in response to TNF stimulation. In addition, TRADD was critical for the accumulation of reactive oxygen species (ROS), which contributed to RIPK1-independent necroptosis triggered by TNF. Collectively, our data demonstrate that TRADD acts as the new target protein for TNF-induced RIPK3 activation and the subsequent necroptosis in a RIPK1-independent manner.
C1 [Wang, Lili; Chang, Xixi; Yu, Jiyun; Chen, Guozhu] Acad Mil Med Sci, Inst Mil Cognit & Brain Sci, Beijing, Peoples R China.
   [Feng, Jinli] Chinese Peoples Liberat Army Gen Hosp, Med Ctr 8, Dept Neurol, Beijing, Peoples R China.
   [Yu, Jiyun] Beijing Zhendandingtai Biotechnol Co Ltd, Beijing, Peoples R China.
RP Chen, GZ (通讯作者)，Acad Mil Med Sci, Inst Mil Cognit & Brain Sci, Beijing, Peoples R China.
EM chenguozhu2002@126.com
FU National Natural Science Foundation of ChinaNational Natural Science
   Foundation of China (NSFC) [31201041]; National Key Technologies R&D
   Program for New DrugsNational Key Technology R&D Program
   [2014ZX09304313-003]
FX This work was supported by the National Natural Science Foundation of
   China (Grant No. 31201041, GC) and the National Key Technologies R&D
   Program for New Drugs (Grant No. 2014ZX09304313-003, JY).
CR Anderton H, 2019, CELL DEATH DIFFER, V26, P877, DOI 10.1038/s41418-018-0166-8
   Ashkenazi A, 2014, ANNU REV CELL DEV BI, V30, P337, DOI 10.1146/annurev-cellbio-100913-013226
   Baker M., 2018, SEMIN CELL DEV BIOL
   Chang XX, 2017, SCI REP-UK, V7, DOI 10.1038/s41598-017-16390-6
   Chen X, 2014, CELL RES, V24, P105, DOI 10.1038/cr.2013.171
   Cho Y, 2009, CELL, V137, P1112, DOI 10.1016/j.cell.2009.05.037
   Degterev A, 2005, NAT CHEM BIOL, V1, P112, DOI 10.1038/nchembio711
   Dowling JP, 2019, NAT COMMUN, V10, DOI 10.1038/s41467-019-08584-5
   Ermolaeva MA, 2008, NAT IMMUNOL, V9, P1037, DOI 10.1038/ni.1638
   Galluzzi L, 2014, CELL RES, V24, P139, DOI 10.1038/cr.2014.8
   Galluzzi L, 2011, IMMUNITY, V35, P849, DOI 10.1016/j.immuni.2011.12.004
   Green DR, 2015, CSH PERSPECT BIOL, V7, DOI 10.1101/cshperspect.a006080
   Green DR, 2011, MOL CELL, V44, P9, DOI 10.1016/j.molcel.2011.09.003
   He SD, 2011, P NATL ACAD SCI USA, V108, P20054, DOI 10.1073/pnas.1116302108
   He SD, 2009, CELL, V137, P1100, DOI 10.1016/j.cell.2009.05.021
   Hitomi JI, 2008, CELL, V135, P1311, DOI 10.1016/j.cell.2008.10.044
   HSU HL, 1995, CELL, V81, P495, DOI 10.1016/0092-8674(95)90070-5
   Hsu HL, 1996, CELL, V84, P299, DOI 10.1016/S0092-8674(00)80984-8
   Humphries F, 2015, CELL DEATH DIFFER, V22, P225, DOI 10.1038/cdd.2014.126
   Kearney CJ, 2014, FEBS J, V281, P4921, DOI 10.1111/febs.13034
   Kim YS, 2007, MOL CELL, V26, P675, DOI 10.1016/j.molcel.2007.04.021
   Li JX, 2012, CELL, V150, P339, DOI 10.1016/j.cell.2012.06.019
   Lin J, 2016, NATURE, V540, P124, DOI 10.1038/nature20558
   Micheau O, 2003, CELL, V114, P181, DOI 10.1016/S0092-8674(03)00521-X
   Mocarski ES, 2012, NAT REV IMMUNOL, V12, P79, DOI 10.1038/nri3131
   Moujalled DM, 2013, CELL DEATH DIS, V4, DOI 10.1038/cddis.2012.201
   Newton K, 2016, NATURE, V540, P129, DOI 10.1038/nature20559
   Newton K, 2015, TRENDS CELL BIOL, V25, P347, DOI 10.1016/j.tcb.2015.01.001
   Nogusa S, 2016, CELL HOST MICROBE, V20, P13, DOI 10.1016/j.chom.2016.05.011
   Orozco S, 2014, CELL DEATH DIFFER, V21, P1511, DOI 10.1038/cdd.2014.76
   Pasparakis M, 2015, NATURE, V517, P311, DOI 10.1038/nature14191
   Peltzer N, 2016, TRENDS CELL BIOL, V26, P445, DOI 10.1016/j.tcb.2016.01.006
   Pobezinskaya YL, 2008, NAT IMMUNOL, V9, P1047, DOI 10.1038/ni.1639
   Pobezinskaya YL, 2012, CELL CYCLE, V11, P871, DOI 10.4161/cc.11.5.19300
   Robinson N, 2019, REDOX BIOL, V26, DOI 10.1016/j.redox.2019.101239
   Robinson N, 2012, NAT IMMUNOL, V13, P954, DOI 10.1038/ni.2397
   Schenk B, 2015, ONCOGENE, V34, P5796, DOI 10.1038/onc.2015.35
   Silke J, 2015, NAT IMMUNOL, V16, P689, DOI [10.1038/ni.3206, 10.1038/ni0815-889b]
   Su ZY, 2015, MOL CANCER, V14, DOI 10.1186/s12943-015-0321-5
   Takemura R, 2015, CANCER IMMUNOL RES, V3, P902, DOI 10.1158/2326-6066.CIR-14-0219
   Thapa RJ, 2016, CELL HOST MICROBE, V20, P674, DOI 10.1016/j.chom.2016.09.014
   Thapa RJ, 2013, P NATL ACAD SCI USA, V110, pE3109, DOI 10.1073/pnas.1301218110
   Upton JW, 2017, CELL HOST MICROBE, V21, P290, DOI 10.1016/j.chom.2017.01.016
   Upton JW, 2012, CELL HOST MICROBE, V11, P290, DOI [10.1016/j.chom.2012.01.016, 10.1016/j.chom.2019.09.004]
   Van Herreweghe F, 2010, CELL MOL LIFE SCI, V67, P1567, DOI 10.1007/s00018-010-0283-0
   Vanlangenakker N, 2011, CELL DEATH DIS, V2, DOI 10.1038/cddis.2011.111
   Vercammen D, 1997, CYTOKINE, V9, P801, DOI 10.1006/cyto.1997.0252
   Vercammen D, 1998, J EXP MED, V187, P1477, DOI 10.1084/jem.187.9.1477
   Wang HY, 2014, MOL CELL, V54, P133, DOI 10.1016/j.molcel.2014.03.003
   Wang ZC, 2019, J CELL SCI, V132, DOI 10.1242/jcs.227777
   Wu XN, 2014, CELL DEATH DIFFER, V21, P1709, DOI 10.1038/cdd.2014.77
   Zhang HB, 2011, NATURE, V471, P373, DOI 10.1038/nature09878
   Zhang J, 2016, CELL MOL LIFE SCI, V73, P2153, DOI 10.1007/s00018-016-2190-5
   Zhang T, 2016, NAT MED, V22, P175, DOI 10.1038/nm.4017
   Zhang YY, 2017, NAT COMMUN, V8, DOI 10.1038/ncomms14329
   Zhao XD, 2019, J CELL MOL MED, V23, P2489, DOI 10.1111/jcmm.14122
   Zheng LX, 2006, MOL CELL BIOL, V26, P3505, DOI 10.1128/MCB.26.9.3505-3513.2006
NR 57
TC 13
Z9 14
U1 2
U2 5
PU FRONTIERS MEDIA SA
PI LAUSANNE
PA AVENUE DU TRIBUNAL FEDERAL 34, LAUSANNE, CH-1015, SWITZERLAND
SN 2296-634X
J9 FRONT CELL DEV BIOL
JI Front. Cell. Dev. Biol.
PD JAN 22
PY 2020
VL 7
AR 393
DI 10.3389/fcell.2019.00393
PG 13
WC Cell Biology; Developmental Biology
WE Science Citation Index Expanded (SCI-EXPANDED)
SC Cell Biology; Developmental Biology
GA MV9CT
UT WOS:000556647300001
PM 32039207
OA Green Published, gold
DA 2022-04-27
ER

PT J
AU Weber, K
   Roelandt, R
   Bruggeman, I
   Estornes, Y
   Vandenabeele, P
AF Weber, Kathrin
   Roelandt, Ria
   Bruggeman, Inge
   Estornes, Yann
   Vandenabeele, Peter
TI Nuclear RIPK3 and MLKL contribute to cytosolic necrosome formation and
   necroptosis
SO COMMUNICATIONS BIOLOGY
LA English
DT Article
ID MIXED LINEAGE KINASE; INTERACTING PROTEIN-3 RIP3; KAPPA-B ACTIVATION;
   CELL-DEATH; PROGRAMMED NECROSIS; NLRP3 INFLAMMASOME; RECEPTOR; DOMAIN;
   APOPTOSIS; BINDING
AB Necroptotic signaling converges in the assembly of a cytosolic signaling platform, the necrosome, with the activation of its downstream effector, MLKL. RIPK1 and RIPK3, key components of the necrosome, act as signaling intermediates for the activation of MLKL. We report that RIPK3 and MLKL continuously shuttle between the nucleus and the cytoplasm, whereas RIPK1 is constitutively present in both compartments. During TNF-induced necroptosis, nuclear RIPK1 becomes ubiquitinated, after which nuclear MLKL becomes phosphorylated and oligomerized. Pharmacological inhibition of the nuclear export machinery leads to retention of RIPK3 and MLKL in the nucleus, prevents the nucleation of cytosolic RIPK3/MLKL oligomerization, and reduces cell death. Our results suggest that passage of necroptotic signaling components through the nucleus is a mechanism for regulating cytosolic necrosome formation and consequently necroptotic cell death.
C1 [Weber, Kathrin; Roelandt, Ria; Bruggeman, Inge; Estornes, Yann; Vandenabeele, Peter] VIB Inflammat Res Ctr, Technol Pk 927, B-9052 Zwijnaarde Ghent, Belgium.
   [Weber, Kathrin; Roelandt, Ria; Bruggeman, Inge; Estornes, Yann; Vandenabeele, Peter] Univ Ghent, Dept Biomed Mol Biol, Technol Pk 927, B-9052 Zwijnaarde Ghent, Belgium.
   [Estornes, Yann] Univ Claude Bernard Lyon 1, INSERM 1052, CNRS 5286, Ctr Leon Berard,Ctr Rech Cancerol Lyon, F-69373 Lyon, France.
RP Weber, K; Vandenabeele, P (通讯作者)，VIB Inflammat Res Ctr, Technol Pk 927, B-9052 Zwijnaarde Ghent, Belgium.; Weber, K; Vandenabeele, P (通讯作者)，Univ Ghent, Dept Biomed Mol Biol, Technol Pk 927, B-9052 Zwijnaarde Ghent, Belgium.
EM k.w.e@gmx.de; Peter.Vandenabeele@irc.vib-ugent.be
RI Weber, Kathrin/AAJ-7298-2021; Vandenabeele, Peter/AAD-5793-2022
OI Weber, Kathrin/0000-0003-1934-923X; Vandenabeele,
   Peter/0000-0002-6669-8822; Estornes, yann/0000-0003-2687-290X
FU Belgian grants [IAP 7/32]; Flemish grants [FWO G.0875.11, FWO G.0973.11,
   FWO G.0A45.12 N, FWO G.0787.13 N, FWO G.0E04.16 N, FWO G.0C31.14 N];
   Methusalem grant [BOF09/01M00709, BOF16/MET_V/007]; Ghent University
   grants (MRP, GROUP-ID consortium); Foundation against Cancer [2012-188];
   VIB
FX We thank Amanda Goncalves and Evelien Van Hamme for excellent
   experimental support. We are grateful to Prof. Savvas Savvides, Prof.
   Wim Declercq, and Dr. Saskia Lippens for insightful and constructive
   discussion. Research in the Vandenabeele group is supported by Belgian
   grants (Interuniversity Attraction Poles, IAP 7/32), Flemish grants
   (Research Foundation Flanders: FWO G.0875.11, FWO G.0973.11, FWO
   G.0A45.12 N, FWO G.0787.13 N, FWO G.0E04.16 N, FWO G.0C31.14 N),
   Methusalem grant (BOF09/01M00709 and BOF16/MET_V/007), Ghent University
   grants (MRP, GROUP-ID consortium), a grant from the 'Foundation against
   Cancer' (2012-188) and grants from VIB. K.W. and I.B. were paid from a
   Methusalem grant to Prof. Peter Vandenabeele (BOF09/01M00709).
CR Cai ZY, 2014, NAT CELL BIOL, V16, P55, DOI 10.1038/ncb2883
   Chen WZ, 2013, J BIOL CHEM, V288, P16247, DOI 10.1074/jbc.M112.435545
   Cho Y, 2009, CELL, V137, P1112, DOI 10.1016/j.cell.2009.05.037
   Conos SA, 2017, P NATL ACAD SCI USA, V114, pE961, DOI 10.1073/pnas.1613305114
   Cook WD, 2014, CELL DEATH DIFFER, V21, P1600, DOI 10.1038/cdd.2014.70
   de Almagro MC, 2015, CELL DEATH DIS, V6, DOI 10.1038/cddis.2015.158
   Degterev A, 2008, NAT CHEM BIOL, V4, P313, DOI 10.1038/nchembio.83
   Denecker G, 2001, CELL DEATH DIFFER, V8, P829, DOI 10.1038/sj.cdd.4400883
   Dondelinger Y, 2013, CELL DEATH DIFFER, V20, P1381, DOI 10.1038/cdd.2013.94
   Dondelinger Y, 2014, CELL REP, V7, P971, DOI 10.1016/j.celrep.2014.04.026
   FALKE JJ, 1988, J BIOL CHEM, V263, P14850
   Feng SS, 2007, CELL SIGNAL, V19, P2056, DOI 10.1016/j.cellsig.2007.05.016
   Gong YN, 2017, CELL, V169, P286, DOI 10.1016/j.cell.2017.03.020
   He SD, 2009, CELL, V137, P1100, DOI 10.1016/j.cell.2009.05.021
   Hildebrand JM, 2014, P NATL ACAD SCI USA, V111, P15072, DOI 10.1073/pnas.1408987111
   Huang DL, 2017, MOL CELL BIOL, V37, DOI 10.1128/MCB.00497-16
   Janssens S, 2005, CELL, V123, P1079, DOI 10.1016/j.cell.2005.09.036
   Kaiser WJ, 2013, J BIOL CHEM, V288, P31268, DOI 10.1074/jbc.M113.462341
   Kang S, 2015, NAT COMMUN, V6, DOI 10.1038/ncomms8515
   Koo GB, 2015, CELL RES, V25, P707, DOI 10.1038/cr.2015.56
   Kuersten S, 2001, TRENDS CELL BIOL, V11, P497, DOI 10.1016/S0962-8924(01)02144-4
   Li JX, 2012, CELL, V150, P339, DOI 10.1016/j.cell.2012.06.019
   Li LS, 2014, CELL RES, V24, P417, DOI 10.1038/cr.2014.17
   Li M, 2008, BIOCHEM BIOPH RES CO, V372, P850, DOI 10.1016/j.bbrc.2008.05.144
   Lin J, 2016, NATURE, V540, P124, DOI 10.1038/nature20558
   MELCHIOR F, 1993, J CELL BIOL, V123, P1649, DOI 10.1083/jcb.123.6.1649
   MOORE MS, 1993, NATURE, V365, P661, DOI 10.1038/365661a0
   Moquin DM, 2013, PLOS ONE, V8, DOI 10.1371/journal.pone.0076841
   Newton K, 2016, NATURE, V540, P129, DOI 10.1038/nature20559
   Newton K, 2014, SCIENCE, V343, P1357, DOI 10.1126/science.1249361
   Orozco S, 2014, CELL DEATH DIFFER, V21, P1511, DOI 10.1038/cdd.2014.76
   Pasparakis M, 2015, NATURE, V517, P311, DOI 10.1038/nature14191
   Quarato G, 2016, MOL CELL, V61, P589, DOI 10.1016/j.molcel.2016.01.011
   Remijsen Q, 2014, CELL DEATH DIS, V5, DOI 10.1038/cddis.2013.531
   SCHREIBER E, 1989, NUCLEIC ACIDS RES, V17, P6419, DOI 10.1093/nar/17.15.6419
   Su LJ, 2014, STRUCTURE, V22, P1489, DOI 10.1016/j.str.2014.07.014
   Sun LM, 2012, CELL, V148, P213, DOI 10.1016/j.cell.2011.11.031
   Sun XQ, 1999, J BIOL CHEM, V274, P16871, DOI 10.1074/jbc.274.24.16871
   Tanzer MC, 2015, BIOCHEM J, V471, P255, DOI 10.1042/BJ20150678
   Vanden Berghe T, 2014, NAT REV MOL CELL BIO, V15, P134, DOI 10.1038/nrm3737
   Vanlangenakker N, 2011, CELL DEATH DIFFER, V18, P656, DOI 10.1038/cdd.2010.138
   Varfolomeev E, 2007, CELL, V131, P669, DOI 10.1016/j.cell.2007.10.030
   Wang HY, 2014, MOL CELL, V54, P133, DOI 10.1016/j.molcel.2014.03.003
   Wang ZG, 2012, CELL, V148, P228, DOI 10.1016/j.cell.2011.11.030
   Weber K, 2013, CELL REP, V5, P409, DOI 10.1016/j.celrep.2013.09.010
   Wu XN, 2014, CELL DEATH DIFFER, V21, P1709, DOI 10.1038/cdd.2014.77
   Xie T, 2013, CELL REP, V5, P70, DOI 10.1016/j.celrep.2013.08.044
   Yang YH, 2004, J BIOL CHEM, V279, P38820, DOI 10.1074/jbc.M401663200
   Yoon S, 2016, CELL DEATH DIFFER, V23, P253, DOI 10.1038/cdd.2015.92
   Yoon S, 2017, IMMUNITY, V47, P51, DOI 10.1016/j.immuni.2017.06.001
   Zhang DW, 2009, SCIENCE, V325, P332, DOI 10.1126/science.1172308
NR 51
TC 58
Z9 62
U1 2
U2 13
PU NATURE PUBLISHING GROUP
PI NEW YORK
PA 75 VARICK ST, 9TH FLR, NEW YORK, NY 10013-1917 USA
EI 2399-3642
J9 COMMUN BIOL
JI Commun. Biol.
PY 2018
VL 1
AR 6
DI 10.1038/s42003-017-0007-1
PG 13
WC Biology; Multidisciplinary Sciences
WE Science Citation Index Expanded (SCI-EXPANDED)
SC Life Sciences & Biomedicine - Other Topics; Science & Technology - Other
   Topics
GA HO7LC
UT WOS:000461126500006
PM 30271893
OA Green Published, gold
DA 2022-04-27
ER

PT J
AU Yang, YQ
   Wu, M
   Cao, DQ
   Yang, C
   Jin, JS
   Wu, LL
   Hong, XC
   Li, WW
   Lu, L
   Li, JM
   Wang, XR
   Meng, XJ
   Zhang, Z
   Cheng, JK
   Ye, YQ
   Xiao, H
   Yu, JM
   Deng, LF
AF Yang, Yuanqin
   Wu, Meng
   Cao, Dongqing
   Yang, Chao
   Jin, Jingsi
   Wu, Lingling
   Hong, Xiaochuan
   Li, Wenwen
   Lu, Lu
   Li, Jinmei
   Wang, Xinran
   Meng, Xiangjiao
   Zhang, Zhen
   Cheng, Jinke
   Ye, Youqiong
   Xiao, Hui
   Yu, Jinming
   Deng, Liufu
TI ZBP1-MLKL necroptotic signaling potentiates radiation-induced antitumor
   immunity via intratumoral STING pathway activation
SO SCIENCE ADVANCES
LA English
DT Article
ID CELL-DEATH; DNA; CANCER; INFLAMMATION; SENESCENCE; PROTEIN; MLKL
AB Necroptosis, a form of regulated necrosis, participates in tumor development and dying cell immunogenicity. However, it remains unclear how tumor cell-intrinsic necroptotic signaling contributes to radiation-induced antitumor immunity. Here, we found that the ZBP1-MLKL necroptotic cascade in irradiated tumor cells was essential for antitumor immunity. ZBP1-dependent activation of MLKL potentiated type I interferon responses following tumor cell irradiation. Mechanistically, the ZBP1-MLKL necroptotic cascade induced cytoplasmic DNA accumulation in irradiated tumor cells and, in turn, autonomously activated cGAS-STING signaling, thus creating a positive feedback loop between those two pathways to drive persistent inflammation. Accordingly, ablation of caspase-8 enhanced STING pathway activation and the antitumor effects of radiation by activating MLKL. These findings reveal that ZBP1-MLKL necroptosis signaling maximized radiation-induced antitumor immunity through mutual interaction with the tumor cell-intrinsic STING pathway. This study provides insight into how radiotherapy bridges tumor cell damage to antitumor immune responses and an alternative strategy to improve radiotherapy.
C1 [Yang, Yuanqin; Cao, Dongqing; Yang, Chao; Jin, Jingsi; Wu, Lingling; Hong, Xiaochuan; Li, Wenwen; Lu, Lu; Li, Jinmei; Ye, Youqiong; Deng, Liufu] Shanghai Jiao Tong Univ, Shanghai Inst Immunol, Dept Immunol & Microbiol,Sch Med, Key Lab Cell Differentiat & Apoptosis Chinese,Min, Shanghai 200025, Peoples R China.
   [Yang, Yuanqin; Lu, Lu; Deng, Liufu] Shanghai Jiao Tong Univ, Sch Pharm, 800 Dongchuan Rd, Shanghai 200240, Peoples R China.
   [Wu, Meng; Meng, Xiangjiao; Yu, Jinming] Shandong First Med Univ & Shandong Acad Med Sci, Shandong Canc Hosp & Inst, Canc Res Ctr, Dept Radiat Oncol,Shandong Prov Key Lab Radiat On, Jinan 250117, Shandong, Peoples R China.
   [Wang, Xinran] Shanghai Jiao Tong Univ, Ren Ji Hosp, Dept Obstet & Gynecol, Shanghai Key Lab Gynecol Oncol,Sch Med, Shanghai 200127, Peoples R China.
   [Zhang, Zhen] Fudan Univ, Shanghai Canc Ctr, Dept Radiat Oncol, Shanghai 200032, Peoples R China.
   [Cheng, Jinke] Shanghai Jiao Tong Univ, Dept Biochem & Mol Cell Biol, Shanghai Key Lab Tumor Microenvironm & Inflammat, Sch Med, Shanghai 200025, Peoples R China.
   [Xiao, Hui] Chinese Acad Sci, Ctr Microbes Dev & Hlth, Inst Pasteur Shanghai, CAS Key Lab Mol Virol & Immunol, Shanghai 200031, Peoples R China.
RP Deng, LF (通讯作者)，Shanghai Jiao Tong Univ, Shanghai Inst Immunol, Dept Immunol & Microbiol,Sch Med, Key Lab Cell Differentiat & Apoptosis Chinese,Min, Shanghai 200025, Peoples R China.; Deng, LF (通讯作者)，Shanghai Jiao Tong Univ, Sch Pharm, 800 Dongchuan Rd, Shanghai 200240, Peoples R China.; Yu, JM (通讯作者)，Shandong First Med Univ & Shandong Acad Med Sci, Shandong Canc Hosp & Inst, Canc Res Ctr, Dept Radiat Oncol,Shandong Prov Key Lab Radiat On, Jinan 250117, Shandong, Peoples R China.
EM sdyujinming@126.com; dengliufu@sjtu.edu.cn
RI Deng, Liufu/AAG-7244-2021
OI Deng, Liufu/0000-0002-1164-6777; Lu, Lu/0000-0001-8574-8904; Li,
   Jinmei/0000-0002-4751-9307
FU National Natural Science Foundation of ChinaNational Natural Science
   Foundation of China (NSFC) [81771682, 82071741, 81702804, 31900649,
   82030082]; National Thousand Youth Talents Program; Science and
   Technology Commission of Shanghai MunicipalityScience & Technology
   Commission of Shanghai Municipality (STCSM) [16JC1406000]; Innovative
   research team of high-level local universities in Shanghai; Shanghai
   Municipal Commission of Health and Family Planning [20194Y0625];
   Interdisciplinary Program of Shanghai Jiao Tong University [YG2021ZD03]
FX This work was supported by the National Natural Science Foundation of
   China (81771682 and 82071741 to L.D., 81702804 to W.L., 31900649 to
   M.W., and 82030082 to J.Y.), National Thousand Youth Talents Program (to
   L.D.), Science and Technology Commission of Shanghai Municipality
   (16JC1406000 to L.D.), Innovative research team of high-level local
   universities in Shanghai (to L. D. and W.L.), Shanghai Municipal
   Commission of Health and Family Planning (20194Y0625 to W.L.), and the
   Interdisciplinary Program of Shanghai Jiao Tong University (YG2021ZD03
   to L.D.).
CR Ablasser A, 2019, SCIENCE, V363, P1055, DOI 10.1126/science.aat8657
   Andreeva L, 2017, NATURE, V549, P394, DOI 10.1038/nature23890
   Benci JL, 2019, CELL, V178, P933, DOI 10.1016/j.cell.2019.07.019
   Bruni D, 2020, NAT REV CANCER, V20, P662, DOI 10.1038/s41568-020-0285-7
   Chen JZ, 2019, J CLIN INVEST, V129, P4224, DOI 10.1172/JCI127458
   Citrin DE, 2017, NEW ENGL J MED, V377, P1065, DOI 10.1056/NEJMra1608986
   Crawford ED, 2011, ANNU REV BIOCHEM, V80, P1055, DOI 10.1146/annurev-biochem-061809-121639
   Demaria O, 2019, NATURE, V574, P45, DOI 10.1038/s41586-019-1593-5
   Deng LF, 2014, IMMUNITY, V41, P843, DOI 10.1016/j.immuni.2014.10.019
   Deng LF, 2014, J CLIN INVEST, V124, P687, DOI 10.1172/JCI67313
   Dou ZX, 2017, NATURE, V550, P402, DOI 10.1038/nature24050
   Rodriguez-Ruiz ME, 2020, NAT IMMUNOL, V21, P120, DOI 10.1038/s41590-019-0561-4
   Galluzzi L, 2017, ANNU REV PATHOL-MECH, V12, P103, DOI 10.1146/annurev-pathol-052016-100247
   Galluzzi L, 2017, NAT REV IMMUNOL, V17, P97, DOI 10.1038/nri.2016.107
   Gong YN, 2017, CELL, V169, P286, DOI 10.1016/j.cell.2017.03.020
   Han CH, 2020, NAT IMMUNOL, V21, P546, DOI 10.1038/s41590-020-0641-5
   Harding SM, 2017, NATURE, V548, P466, DOI 10.1038/nature23470
   Herrera FG, 2017, CA-CANCER J CLIN, V67, P65, DOI 10.3322/caac.21358
   Hou YZ, 2018, IMMUNITY, V49, P490, DOI 10.1016/j.immuni.2018.07.008
   Jiao HP, 2020, NATURE, V580, P391, DOI 10.1038/s41586-020-2129-8
   Kwon J, 2020, CANCER DISCOV, V10, P26, DOI 10.1158/2159-8290.CD-19-0761
   Li T, 2018, J EXP MED, V215, P1287, DOI 10.1084/jem.20180139
   Li WW, 2020, SCI TRANSL MED, V12, DOI 10.1126/scitranslmed.aay9013
   Liang H, 2017, NAT COMMUN, V8, DOI 10.1038/s41467-017-01566-5
   Liu HY, 2019, NAT MED, V25, P95, DOI 10.1038/s41591-018-0302-5
   Mackenzie KJ, 2017, NATURE, V548, P461, DOI 10.1038/nature23449
   McLaughlin M, 2020, NAT REV CANCER, V20, P203, DOI 10.1038/s41568-020-0246-1
   Newton K, 2019, NATURE, V575, P679, DOI 10.1038/s41586-019-1752-8
   Pantelidou C, 2019, CANCER DISCOV, V9, P722, DOI 10.1158/2159-8290.CD-18-1218
   Pasparakis M, 2015, NATURE, V517, P311, DOI 10.1038/nature14191
   Samson AL, 2020, NAT COMMUN, V11, DOI 10.1038/s41467-020-16887-1
   Seehawer M, 2018, NATURE, V562, P69, DOI 10.1038/s41586-018-0519-y
   Seifert L, 2016, NATURE, V532, P245, DOI 10.1038/nature17403
   Sistigu A, 2014, NAT MED, V20, P1301, DOI 10.1038/nm.3708
   Snyder AG, 2019, SCI IMMUNOL, V4, DOI 10.1126/sciimmunol.aaw2004
   Sun LJ, 2013, SCIENCE, V339, P786, DOI 10.1126/science.1232458
   Thapa RJ, 2016, CELL HOST MICROBE, V20, P674, DOI 10.1016/j.chom.2016.09.014
   Wang RC, 2020, NATURE, V580, P386, DOI 10.1038/s41586-020-2127-x
   Wculek SK, 2020, NAT REV IMMUNOL, V20, P7, DOI 10.1038/s41577-019-0210-z
   West AP, 2015, NATURE, V520, P553, DOI 10.1038/nature14156
   Yamazaki T, 2020, NAT IMMUNOL, V21, P1160, DOI 10.1038/s41590-020-0751-0
   Yang ZT, 2018, NAT CELL BIOL, V20, P186, DOI 10.1038/s41556-017-0022-y
   Yatim N, 2015, SCIENCE, V350, P328, DOI 10.1126/science.aad0395
   Yoon S, 2017, IMMUNITY, V47, P51, DOI 10.1016/j.immuni.2017.06.001
   Zhang T, 2020, CELL, V180, P1115, DOI 10.1016/j.cell.2020.02.050
NR 45
TC 2
Z9 2
U1 23
U2 26
PU AMER ASSOC ADVANCEMENT SCIENCE
PI WASHINGTON
PA 1200 NEW YORK AVE, NW, WASHINGTON, DC 20005 USA
SN 2375-2548
J9 SCI ADV
JI Sci. Adv.
PD OCT
PY 2021
VL 7
IS 41
AR eabf6290
DI 10.1126/sciadv.abf6290
PG 16
WC Multidisciplinary Sciences
WE Science Citation Index Expanded (SCI-EXPANDED)
SC Science & Technology - Other Topics
GA WD4KW
UT WOS:000704912700003
PM 34613770
OA Green Published, gold
DA 2022-04-27
ER

PT J
AU Tian, Q
   Qin, B
   Gu, YF
   Zhou, LJ
   Chen, SF
   Zhang, S
   Zhang, SH
   Han, QC
   Liu, Y
   Wu, XJ
AF Tian, Qing
   Qin, Bo
   Gu, Yufan
   Zhou, Lijun
   Chen, Songfeng
   Zhang, Song
   Zhang, Shuhao
   Han, Qicai
   Liu, Yong
   Wu, Xuejian
TI ROS-Mediated Necroptosis Is Involved in Iron Overload-Induced
   Osteoblastic Cell Death
SO OXIDATIVE MEDICINE AND CELLULAR LONGEVITY
LA English
DT Article
ID BONE-DISEASE; APOPTOSIS; INFLAMMATION; HOMEOSTASIS; NECROSIS
AB Excess iron has been reported to lead to osteoblastic cell damage, which is a crucial pathogenesis of iron overload-related osteoporosis. However, the cytotoxic mechanisms have not been fully documented. In the present study, we focused on whether necroptosis contributes to iron overload-induced osteoblastic cell death and related underlying mechanisms. Here, we showed that the cytotoxicity of iron overload in osteoblastic cells was mainly due to necrosis, as evidenced by the Hoechst 33258/PI staining, Annexin-V/PI staining, and transmission electronic microscopy. Furthermore, we revealed that iron overload-induced osteoblastic necrosis might be mediated via the RIPK1/RIPK3/MLKL necroptotic pathway. In addition, we also found that iron overload was able to trigger mitochondrial permeability transition pore (mPTP) opening, which is a critical downstream event in the execution of necroptosis. The key finding of our experiment was that iron overload-induced necroptotic cell death might depend on reactive oxygen species (ROS) generation, as N-acetylcysteine effectively rescued mPTP opening and necroptotic cell death. ROS induced by iron overload promote necroptosis via a positive feedback mechanism, as on the one hand N-acetylcysteine attenuates the upregulation of RIPK1 and RIPK3 and phosphorylation of RIPK1, RIPK3, and MLKL and on the other hand Nec-1, siRIPK1, or siRIPK3 reduced ROS generation. In summary, iron overload induced necroptosis of osteoblastic cells in vitro, which is mediateyyd, at least in part, through the RIPK1/RIPK3/MLKL pathway. We also highlight the critical role of ROS in the regulation of iron overload-induced necroptosis in osteoblastic cells.
C1 [Tian, Qing; Gu, Yufan; Chen, Songfeng; Zhang, Song; Zhang, Shuhao; Han, Qicai; Wu, Xuejian] Zhengzhou Univ, Dept Orthopaed, Affiliated Hosp 1, Zhengzhou 450052, Peoples R China.
   [Qin, Bo] Zhengzhou Univ, Dept Translat Med Ctr, Affiliated Hosp 1, Zhengzhou 450052, Peoples R China.
   [Zhou, Lijun; Liu, Yong] Huazhong Univ Sci & Technol, Union Hosp, Dept Orthopaed, Tongji Med Coll, Wuhan 430022, Peoples R China.
RP Han, QC (通讯作者)，Zhengzhou Univ, Dept Orthopaed, Affiliated Hosp 1, Zhengzhou 450052, Peoples R China.
EM fcctianq@zzu.edu.cn; fccqinb@zzu.edu.cn; 2323806589@qq.com;
   3399616393@qq.com; csfzdyfygk@163.com; 366612968@qq.com;
   15890193071@163.com; fcchanqc@zzu.edu.cn; lw7812@126.com;
   wuxjzdyfy1964@126.com
FU Joint Funds of Medical Technology R&D Program of Henan Province of China
   [2018020024]; National Natural Science Foundation of ChinaNational
   Natural Science Foundation of China (NSFC) [81902253]
FX This study was supported by the Joint Funds of Medical Technology R&D
   Program of Henan Province of China (No. 2018020024) and the Youth fund
   of then National Natural Science Foundation of China (Grant No.
   81902253).
CR Blaser H, 2016, TRENDS CELL BIOL, V26, P249, DOI 10.1016/j.tcb.2015.12.002
   Cai XY, 2018, REDOX BIOL, V18, P65, DOI 10.1016/j.redox.2018.06.010
   Cen WJ, 2018, J CELL PHYSIOL, V233, P6779, DOI 10.1002/jcp.26405
   Chen SF, 2018, APOPTOSIS, V23, P299, DOI 10.1007/s10495-018-1455-x
   Chen SF, 2017, APOPTOSIS, V22, P626, DOI 10.1007/s10495-017-1358-2
   Dannappel M, 2014, NATURE, V513, P90, DOI 10.1038/nature13608
   De Sanctis V, 2018, METABOLISM, V80, P66, DOI 10.1016/j.metabol.2017.09.012
   Dixon SJ, 2014, NAT CHEM BIOL, V10, P9, DOI 10.1038/nchembio.1416
   Fritsch M, 2019, NATURE, V575, P683, DOI 10.1038/s41586-019-1770-6
   Ganzleben I, 2019, CELL MOL LIFE SCI, V76, P4783, DOI 10.1007/s00018-019-03133-1
   He GW, 2017, GUT, V66, P716, DOI 10.1136/gutjnl-2015-311247
   Isomura H, 2004, TOXICOLOGY, V197, P93, DOI 10.1016/j.tox.2003.12.006
   Ito Y, 2016, SCIENCE, V353, P603, DOI 10.1126/science.aaf6803
   Jia Y, 2018, REDOX BIOL, V19, P375, DOI 10.1016/j.redox.2018.09.007
   Jing XZ, 2019, J CELL PHYSIOL, V234, P10123, DOI 10.1002/jcp.27678
   Kim BJ, 2012, J BONE MINER RES, V27, P2279, DOI 10.1002/jbmr.1692
   Li ZL, 2019, J CELL BIOCHEM, V120, P12519, DOI 10.1002/jcb.28518
   Linkermann A, 2014, NEW ENGL J MED, V370, P455, DOI 10.1056/NEJMra1310050
   Mitchell AL, 2012, NAT REV ENDOCRINOL, V8, P306, DOI [10.1038/nrendo.2011.245, 10.1038/nrendo.2012.200, 10.1038/nrendo.2012.127, 10.1038/nrendo.2012.186, 10.1038/nrendo.2012.74, 10.1038/nrendo.2012.56]
   Nakamura T, 2019, BBA-GEN SUBJECTS, V1863, P1398, DOI 10.1016/j.bbagen.2019.06.010
   Newton K, 2019, NATURE, V574, P428, DOI 10.1038/s41586-019-1548-x
   Newton K, 2016, ANNU REV BIOCHEM, V85, P743, DOI 10.1146/annurev-biochem-060815-014830
   Newton K, 2015, TRENDS CELL BIOL, V25, P347, DOI 10.1016/j.tcb.2015.01.001
   Pasparakis M, 2015, NATURE, V517, P311, DOI 10.1038/nature14191
   Rickard JA, 2014, CELL, V157, P1175, DOI 10.1016/j.cell.2014.04.019
   Rossi F, 2014, HAEMATOLOGICA, V99, P1876, DOI 10.3324/haematol.2014.104463
   Schenk B, 2015, ONCOGENE, V34, P5796, DOI 10.1038/onc.2015.35
   Serrano-del Valle A, 2019, FRONT CELL DEV BIOL, V7, DOI 10.3389/fcell.2019.00050
   Silke J, 2015, NAT IMMUNOL, V16, P689, DOI [10.1038/ni.3206, 10.1038/ni0815-889b]
   Steer K, 2017, J BONE MINER RES, V32, P731, DOI 10.1002/jbmr.3026
   Sun LM, 2012, CELL, V148, P213, DOI 10.1016/j.cell.2011.11.031
   Takahashi N, 2014, NATURE, V513, P95, DOI 10.1038/nature13706
   Tian Q, 2020, BIOMED PHARMACOTHER, V124, DOI 10.1016/j.biopha.2020.109884
   Tian Q, 2016, PEERJ, V4, DOI 10.7717/peerj.2611
   Tonnus W, 2017, IMMUNOL REV, V277, P128, DOI 10.1111/imr.12551
   Toor RH, 2019, J CELL PHYSIOL, V234, P23082, DOI 10.1002/jcp.28869
   Tsay J, 2010, BLOOD, V116, P2582, DOI 10.1182/blood-2009-12-260083
   Wang Y, 2019, BIOMED PHARMACOTHER, V116, DOI 10.1016/j.biopha.2019.109019
   Wang ZG, 2012, CELL, V148, P228, DOI 10.1016/j.cell.2011.11.030
   Wauquier F, 2019, NUTRIENTS, V11, DOI 10.3390/nu11061249
   Wong P, 2014, J BONE MINER RES, V29, P2468, DOI 10.1002/jbmr.2266
   Xia DM, 2019, J CELL PHYSIOL, V234, P15668, DOI 10.1002/jcp.28217
   Xu DC, 2018, CELL, V174, P1477, DOI 10.1016/j.cell.2018.07.041
   Yang F, 2017, J PINEAL RES, V63, DOI 10.1111/jpi.12422
   Yao XD, 2019, FRONT PHARMACOL, V10, DOI 10.3389/fphar.2019.00163
   Yuan JY, 2019, NAT REV NEUROSCI, V20, P19, DOI 10.1038/s41583-018-0093-1
   Zhang M, 2017, FRONT IMMUNOL, V8, P1, DOI 10.3389/fimmu.2017.00942
   Zhang SL, 2019, BIOMED PHARMACOTHER, V111, P638, DOI 10.1016/j.biopha.2018.12.128
   Zhang T, 2016, NAT MED, V22, P175, DOI 10.1038/nm.4017
   Zhao L, 2018, J ORTHOP RES, V36, P1269, DOI 10.1002/jor.23751
   Zhao WW, 2017, REDOX BIOL, V11, P524, DOI 10.1016/j.redox.2016.12.036
   Zhou W, 2014, CELL, V158, P464, DOI 10.1016/j.cell.2014.06.041
NR 52
TC 12
Z9 12
U1 15
U2 24
PU HINDAWI LTD
PI LONDON
PA ADAM HOUSE, 3RD FLR, 1 FITZROY SQ, LONDON, W1T 5HF, ENGLAND
SN 1942-0900
EI 1942-0994
J9 OXID MED CELL LONGEV
JI Oxidative Med. Cell. Longev.
PD OCT 17
PY 2020
VL 2020
AR 1295382
DI 10.1155/2020/1295382
PG 22
WC Cell Biology
WE Science Citation Index Expanded (SCI-EXPANDED)
SC Cell Biology
GA OQ0CA
UT WOS:000588459300003
PM 33123307
OA gold, Green Published
DA 2022-04-27
ER

PT J
AU Sosna, J
   Philipp, S
   Chico, JF
   Saggau, C
   Fritsch, J
   Foll, A
   Plenge, J
   Arenz, C
   Pinkert, T
   Kalthoff, H
   Trauzold, A
   Schmitz, I
   Schutze, S
   Adam, D
AF Sosna, Justyna
   Philipp, Stephan
   Chico, Johaiber Fuchslocher
   Saggau, Carina
   Fritsch, Juergen
   Foell, Alexandra
   Plenge, Johannes
   Arenz, Christoph
   Pinkert, Thomas
   Kalthoff, Holger
   Trauzold, Anna
   Schmitz, Ingo
   Schuetze, Stefan
   Adam, Dieter
TI Differences and Similarities in TRAIL- and Tumor Necrosis
   Factor-Mediated Necroptotic Signaling in Cancer Cells
SO MOLECULAR AND CELLULAR BIOLOGY
LA English
DT Article
ID NF-KAPPA-B; ACTIVATED PROTEIN-KINASE; EMBRYONIC STEM-CELLS; DEATH
   PATHWAYS; ACID SPHINGOMYELINASE; PROGRAMMED NECROSIS; INTERACTING
   PROTEIN; T-CELLS; AUTOPHAGY; RECEPTOR
AB Recently, a type of regulated necrosis (RN) called necroptosis was identified to be involved in many pathophysiological processes and emerged as an alternative method to eliminate cancer cells. However, only a few studies have elucidated components of TRAIL-mediated necroptosis useful for anticancer therapy. Therefore, we have compared this type of cell death to tumor necrosis factor (TNF)-mediated necroptosis and found similar signaling through acid and neutral sphingomyelinases, the mitochondrial serine protease HtrA2/Omi, Atg5, and vacuolar H+-ATPase. Notably, executive mechanisms of both TRAIL-and TNF-mediated necroptosis are independent of poly(ADP-ribose) polymerase 1 (PARP-1), and depletion of p38 alpha increases the levels of both types of cell death. Moreover, we found differences in signaling between TNF- and TRAIL-mediated necroptosis, e.g., a lack of involvement of ubiquitin carboxyl hydrolase L1 (UCH-L1) and Atg16L1 in executive mechanisms of TRAIL-mediated necroptosis. Furthermore, we discovered indications of an altered involvement of mitochondrial components, since overexpression of the mitochondrial protein Bcl-2 protected Jurkat cells from TRAIL-and TNF-mediated necroptosis, and overexpression of Bcl-XL diminished only TRAIL-induced necroptosis in Colo357 cells. Furthermore, TRAIL does not require receptor internalization and endosome-lysosome acidification to mediate necroptosis. Taken together, pathways described for TRAIL-mediated necroptosis and differences from those for TNF-mediated necroptosis might be unique targets to increase or modify necroptotic signaling and eliminate tumor cells more specifically in future anticancer approaches.
C1 [Sosna, Justyna; Philipp, Stephan; Chico, Johaiber Fuchslocher; Saggau, Carina; Fritsch, Juergen; Foell, Alexandra; Plenge, Johannes; Schuetze, Stefan; Adam, Dieter] Univ Kiel, Inst Immunol, Kiel, Germany.
   [Arenz, Christoph; Pinkert, Thomas] Humboldt Univ, Inst Chem, Berlin, Germany.
   [Kalthoff, Holger; Trauzold, Anna] Univ Kiel, Inst Expt Tumorforsch, Kiel, Germany.
   [Trauzold, Anna] Univ Klinikum Schleswig Holstein, Klin Allgemeine Chirurg Viszeral Thorax Transplan, Kiel, Germany.
   [Schmitz, Ingo] Univ Magdeburg, Helmholtz Zentrum Infekt Forsch, Inst Mol & Klin Immunol, Syst Orientierte Immunol & Entzundungsforsch, Braunschweig, Germany.
RP Sosna, J (通讯作者)，Univ Kiel, Inst Immunol, Kiel, Germany.
EM justyna.sosna@uksh.de
RI Schmitz, Ingo/G-2093-2013; Sosna, Justyna/I-5682-2019; Fritsch,
   Juergen/M-7727-2016; Fritsch, Jürgen/Z-1146-2018; Adam,
   Dieter/E-9763-2010; Arenz, Christoph/D-1841-2010
OI Schmitz, Ingo/0000-0002-5360-0419; Fritsch, Juergen/0000-0001-6909-6096;
   Fritsch, Jürgen/0000-0001-6909-6096; Adam, Dieter/0000-0002-5668-5032;
   Arenz, Christoph/0000-0001-7613-9437
FU Cluster of Excellence Inflammation at Interfaces [EXC306-PMTP1,
   EXC306-PWTP2, EXC306-WTP4]; German Academic Exchange ServiceDeutscher
   Akademischer Austausch Dienst (DAAD) [A/08/79433]; Werner und Klara
   Kreitz Stiftung; CAU Forschungsfoerderung (Junior); Deutsche
   Forschungsgemeinschaft (DFG)German Research Foundation (DFG) [SFB
   877/B2, SFB877/B1, SCHU733/14-1, SCHM1586/3-1]; Deutsche Krebshilfe
   (German Cancer Aid)Deutsche Krebshilfe [110055]
FX This work, including the efforts of Dieter Adam, was funded by Cluster
   of Excellence Inflammation at Interfaces (EXC306-PMTP1). This work,
   including the efforts of Justyna Sosna, was funded by German Academic
   Exchange Service (A/08/79433). This work, including the efforts of
   Justyna Sosna, was funded by Werner und Klara Kreitz Stiftung. This
   work, including the efforts of Stephan Philipp, was funded by CAU
   Forschungsfoerderung (Junior). This work, including the efforts of
   Dieter Adam, was funded by Cluster of Excellence Inflammation at
   Interfaces (EXC306-PWTP2). This work, including the efforts of Stefan
   Schutze, was funded by Cluster of Excellence Inflammation at Interfaces
   (EXC306-WTP4). This work, including the efforts of Dieter Adam, was
   funded by Deutsche Forschungsgemeinschaft (DFG) (SFB 877/B2). This work,
   including the efforts of Stefan Schutze, was funded by Deutsche
   Forschungsgemeinschaft (DFG) (SFB877/B1). This work, including the
   efforts of Stefan Schutze, was funded by Deutsche Forschungsgemeinschaft
   (DFG) (SCHU733/14-1). This work, including the efforts of Jurgen
   Fritsch, was funded by Deutsche Forschungsgemeinschaft (DFG)
   (SCHU733/14-1). This work, including the efforts of Ingo Schmitz, was
   funded by Deutsche Forschungsgemeinschaft (DFG) (SCHM1586/3-1). This
   work, including the efforts of Dieter Adam, was funded by Deutsche
   Krebshilfe (German Cancer Aid) (110055). This work, including the
   efforts of Holger Kalthoff, was funded by Deutsche Krebshilfe (German
   Cancer Aid) (110055).
CR Almasan A, 2003, CYTOKINE GROWTH F R, V14, P337, DOI 10.1016/S1359-6101(03)00029-7
   Arenz C, 2010, CELL PHYSIOL BIOCHEM, V26, P1, DOI 10.1159/000315100
   Basit F, 2013, CELL DEATH DIFFER, V20, P1161, DOI 10.1038/cdd.2013.45
   Bell BD, 2008, P NATL ACAD SCI USA, V105, P16677, DOI 10.1073/pnas.0808597105
   Berdyshev EV, 2009, J BIOL CHEM, V284, P5467, DOI 10.1074/jbc.M805186200
   Blink E, 2004, CELL DEATH DIFFER, V11, P937, DOI 10.1038/sj.cdd.4401409
   Cadwell K, 2008, NATURE, V456, P259, DOI 10.1038/nature07416
   Cartier AE, 2009, J NEUROSCI, V29, P7857, DOI 10.1523/JNEUROSCI.1817-09.2009
   Ch'en IL, 2008, P NATL ACAD SCI USA, V105, P17463, DOI 10.1073/pnas.0808043105
   Ch'en IL, 2008, METHOD ENZYMOL, V446, P175, DOI 10.1016/S0076-6879(08)01610-8
   Ch'en IL, 2011, J EXP MED, V208, P633, DOI 10.1084/jem.20110251
   Chan FKM, 2003, J BIOL CHEM, V278, P51613, DOI 10.1074/jbc.M305633200
   Chan J, 2004, RNA, V10, P528, DOI 10.1261/rna.5200204
   Chen WW, 2012, J NEUROCHEM, V120, P70, DOI 10.1111/j.1471-4159.2011.07526.x
   Cho K, 2013, NEUROSCI LETT, V548, P222, DOI 10.1016/j.neulet.2013.05.056
   Choi HS, 2015, TRANSL RES, V166, P292, DOI 10.1016/j.trsl.2015.04.002
   Christofferson DE, 2010, CURR OPIN CELL BIOL, V22, P263, DOI 10.1016/j.ceb.2009.12.003
   De Chiara G, 2006, J BIOL CHEM, V281, P21353, DOI 10.1074/jbc.M511052200
   de Miguel D, 2016, CELL DEATH DIFFER, V23, P733, DOI 10.1038/cdd.2015.174
   Dietmar S., 2011, OPEN ENZYM INHIB J, V4, P11
   Dumitru CA, 2007, APOPTOSIS, V12, P1533, DOI 10.1007/s10495-007-0081-9
   Dunai ZA, 2012, PLOS ONE, V7, DOI 10.1371/journal.pone.0041945
   Dutta D, 2012, PLOS ONE, V7, DOI 10.1371/journal.pone.0045799
   Emerling BM, 2005, MOL CELL BIOL, V25, P4853, DOI 10.1128/MCB.25.12.4853-4862.2005
   Fan YJ, 2008, ADV EXP MED BIOL, V615, P223, DOI 10.1007/978-1-4020-6554-5_11
   Faust D, 2005, ONCOGENE, V24, P7941, DOI 10.1038/sj.onc.1208948
   Fernald K, 2013, TRENDS CELL BIOL, V23, P620, DOI 10.1016/j.tcb.2013.07.006
   Festjens N, 2006, BBA-BIOENERGETICS, V1757, P1371, DOI 10.1016/j.bbabio.2006.06.014
   Galluzzi L, 2012, CELL DEATH DIFFER, V19, P107, DOI 10.1038/cdd.2011.96
   Han WD, 2007, MOL CANCER THER, V6, P1641, DOI 10.1158/1535-7163.MCT-06-0511
   Hinz S, 2000, ONCOGENE, V19, P5477, DOI 10.1038/sj.onc.1203936
   Hitomi JI, 2008, CELL, V135, P1311, DOI 10.1016/j.cell.2008.10.044
   Holler N, 2000, NAT IMMUNOL, V1, P489, DOI 10.1038/82732
   Huang B, 2010, CELL SIGNAL, V22, P1282, DOI 10.1016/j.cellsig.2010.03.017
   Irrinki KM, 2011, MOL CELL BIOL, V31, P3745, DOI 10.1128/MCB.05303-11
   Jefferies KC, 2008, ARCH BIOCHEM BIOPHYS, V476, P33, DOI 10.1016/j.abb.2008.03.025
   Jin ZY, 2005, CANCER BIOL THER, V4, P139, DOI 10.4161/cbt.4.2.1508
   Jouan-Lanhouet S, 2012, CELL DEATH DIFFER, V19, P2003, DOI 10.1038/cdd.2012.90
   Jung M, 2015, PLOS ONE, V10, DOI 10.1371/journal.pone.0116972
   Kaczmarek A, 2013, IMMUNITY, V38, P209, DOI 10.1016/j.immuni.2013.02.003
   Karl I, 2014, CELL DEATH DIS, V5, DOI 10.1038/cddis.2014.404
   Keil E, 2013, CELL DEATH DIFFER, V20, P321, DOI 10.1038/cdd.2012.129
   Kharaziha P, 2015, ONCOTARGET, V6, P37066, DOI 10.18632/oncotarget.5797
   Kitson RRA, 2013, J ORG CHEM, V78, P5117, DOI 10.1021/jo4002849
   Kroemer G, 2009, CELL DEATH DIFFER, V16, P3, DOI 10.1038/cdd.2008.150
   Lehnert L, 2001, J CELL BIOL, V152, P911, DOI 10.1083/jcb.152.5.911
   Lemke J, 2014, CELL DEATH DIFFER, V21, P1350, DOI 10.1038/cdd.2014.81
   Liu S, 2014, BIOMED RES INT, V2014, DOI 10.1155/2014/290182
   Lo SC, 2006, J BIOL CHEM, V281, P37893, DOI 10.1074/jbc.M606539200
   Luo JL, 2005, J CLIN INVEST, V115, P2625, DOI 10.1172/JCI26322
   Macia E, 2006, DEV CELL, V10, P839, DOI 10.1016/j.devcel.2006.04.002
   Manaenko A, 2011, ACTA NEUROCHIR SUPPL, V111, P179, DOI 10.1007/978-3-7091-0693-8_30
   Marshall KD, 2014, FRONT PHYSIOL, V5, DOI 10.3389/fphys.2014.00323
   Martins LM, 2004, MOL CELL BIOL, V24, P9848, DOI 10.1128/MCB.24.22.9848-9862.2004
   Mihalik R, 2004, CELL DEATH DIFFER, V11, P1357, DOI 10.1038/sj.cdd.4401493
   Mizushima N, 2001, J CELL BIOL, V152, P657, DOI 10.1083/jcb.152.4.657
   Munoz-Gomez JA, 2009, AUTOPHAGY, V5, P61, DOI 10.4161/auto.5.1.7272
   Okada M, 2004, BLOOD, V103, P2299, DOI 10.1182/blood-2003-05-1605
   Osborn SL, 2010, P NATL ACAD SCI USA, V107, P13034, DOI 10.1073/pnas.1005997107
   Pal S, 2013, CYTOKINE, V64, P196, DOI 10.1016/j.cyto.2013.07.029
   Philipp S, 2016, CELL MOL LIFE SCI, V73, P2183, DOI 10.1007/s00018-016-2193-2
   Philipp S, 2015, CELL COMMUN SIGNAL, V13, DOI 10.1186/s12964-015-0103-0
   Porras A, 2004, MOL BIOL CELL, V15, P922, DOI 10.1091/mbc.E03-08-0592
   Puri C, 2013, CELL, V154, P1285, DOI 10.1016/j.cell.2013.08.044
   Roth AG, 2009, CHEMBIOCHEM, V10, P2367, DOI 10.1002/cbic.200900281
   Rozman-Pungercar J, 2003, CELL DEATH DIFFER, V10, P881, DOI 10.1038/sj.cdd.4401247
   Saddoughi SA, 2013, EMBO MOL MED, V5, P105, DOI 10.1002/emmm.201201283
   Sakurai H, 2003, J BIOL CHEM, V278, P36916, DOI 10.1074/jbc.M301598200
   Sasaki CY, 2005, J BIOL CHEM, V280, P34538, DOI 10.1074/jbc.M504943200
   Schneider-Brachert W, 2004, IMMUNITY, V21, P415, DOI 10.1016/j.immuni.2004.08.017
   Sosna J, 2013, CELL COMMUN SIGNAL, V11, DOI 10.1186/1478-811X-11-76
   Sosna J, 2014, CELL MOL LIFE SCI, V71, P331, DOI 10.1007/s00018-013-1381-6
   Stuckey DW, 2013, TRENDS MOL MED, V19, P685, DOI 10.1016/j.molmed.2013.08.007
   Thon L, 2005, FASEB J, V19, P1945, DOI 10.1096/fj.05-3726com
   Thon L, 2006, EXP CELL RES, V312, P3808, DOI 10.1016/j.yexcr.2006.08.017
   Tichy ED, 2013, STEM CELL RES, V10, P428, DOI 10.1016/j.scr.2013.01.010
   Vercammen D, 1998, J EXP MED, V188, P919, DOI 10.1084/jem.188.5.919
   Voigt S, 2014, BMC CANCER, V14, DOI 10.1186/1471-2407-14-74
   Wajant H, 2015, CELL DEATH DIFFER, V22, P1727, DOI 10.1038/cdd.2015.109
   Wang ZG, 2012, CELL, V148, P228, DOI 10.1016/j.cell.2011.11.030
   Webster BR, 2013, J CELL SCI, V126, P4843, DOI 10.1242/jcs.131300
   Wu XN, 2014, CELL DEATH DIFFER, V21, P1709, DOI 10.1038/cdd.2014.77
   Yamamoto A, 1998, CELL STRUCT FUNCT, V23, P33, DOI 10.1247/csf.23.33
   Ye YC, 2011, J PHARMACOL SCI, V117, P160, DOI 10.1254/jphs.11105FP
   Zhang DW, 2011, CELL RES, V21, P368, DOI 10.1038/cr.2011.3
   Zhang M, 2015, PLOS ONE, V10, DOI 10.1371/journal.pone.0127386
   Zhou W, 2014, SEMIN CELL DEV BIOL, V35, P14, DOI 10.1016/j.semcdb.2014.07.013
NR 87
TC 21
Z9 22
U1 0
U2 12
PU AMER SOC MICROBIOLOGY
PI WASHINGTON
PA 1752 N ST NW, WASHINGTON, DC 20036-2904 USA
SN 0270-7306
EI 1098-5549
J9 MOL CELL BIOL
JI Mol. Cell. Biol.
PD OCT 15
PY 2016
VL 36
IS 20
BP 2626
EP 2644
DI 10.1128/MCB.00941-15
PG 19
WC Biochemistry & Molecular Biology; Cell Biology
WE Science Citation Index Expanded (SCI-EXPANDED)
SC Biochemistry & Molecular Biology; Cell Biology
GA DX7CI
[truncated: 3,609,380 more chars]
