# Supplementary material for: Bibliometric analysis of publications on necroptosis from 2001 to 2021
Source: Front Cell Dev Biol. 2022 Sep 20;10:946363. doi: 10.3389/fcell.2022.946363 (PMC9531166; doi:10.3389/fcell.2022.946363)
Supplement: Supplementary file 1 [file DataSheet1.ZIP › Supplementary material/RAW DATA/1001-1500.txt]

FN Clarivate Analytics Web of Science
VR 1.0
PT J
AU Vanden Berghe, T
   Vanlangenakker, N
   Parthoens, E
   Deckers, W
   Devos, M
   Festjens, N
   Guerin, CJ
   Brunk, UT
   Declercq, W
   Vandenabeele, P
AF Vanden Berghe, T.
   Vanlangenakker, N.
   Parthoens, E.
   Deckers, W.
   Devos, M.
   Festjens, N.
   Guerin, C. J.
   Brunk, U. T.
   Declercq, W.
   Vandenabeele, P.
TI Necroptosis, necrosis and secondary necrosis converge on similar
   cellular disintegration features
SO CELL DEATH AND DIFFERENTIATION
LA English
DT Article
DE necrosis; time-lapse; RIP1; Fenton reactions; lysosomes
ID RECEPTOR-INTERACTING PROTEIN; OXIDATIVE-STRESS; INTRALYSOSOMAL IRON;
   NADPH OXIDASE; DEATH PATHWAY; CATHEPSIN-B; MITOCHONDRIAL; INHIBITION;
   INDUCTION; APOPTOSIS
AB Necroptosis, necrosis and secondary necrosis following apoptosis represent different modes of cell death that eventually result in similar cellular morphology including rounding of the cell, cytoplasmic swelling, rupture of the plasma membrane and spilling of the intracellular content. Subcellular events during tumor necrosis factor (TNF)-induced necroptosis, H(2)O(2)-induced necrosis and anti-Fas-induced secondary necrosis were studied using high-resolution time-lapse microscopy. The cellular disintegration phase of the three types of necrosis is characterized by an identical sequence of subcellular events, including oxidative burst, mitochondrial membrane hyperpolarization, lysosomal membrane permeabilization and plasma membrane permeabilization, although with different kinetics. H(2)O(2)-induced necrosis starts immediately by lysosomal permeabilization. In contrast, during TNF-mediated necroptosis and anti-Fas-induced secondary necrosis, this is a late event preceded by a defined signaling phase. TNF-induced necroptosis depends on receptor-interacting protein-1 kinase, mitochondrial complex I and cytosolic phospholipase A(2) activities, whereas H(2)O(2)-induced necrosis requires iron-dependent Fenton reactions.
C1 [Vanden Berghe, T.; Vanlangenakker, N.; Devos, M.; Festjens, N.; Declercq, W.; Vandenabeele, P.] VIB, Dept Mol Biomed Res, B-9000 Ghent, Belgium.
   [Vanden Berghe, T.; Vanlangenakker, N.; Devos, M.; Festjens, N.; Declercq, W.; Vandenabeele, P.] Univ Ghent, Dept Biomed Mol Biol, B-9000 Ghent, Belgium.
   [Parthoens, E.; Deckers, W.; Guerin, C. J.] Univ Ghent VIB, Dept Mol Biomed Res, Microscopy Core Facil, B-9000 Ghent, Belgium.
   [Festjens, N.] VIB, Dept Mol Biomed Res, Unit Mol Glycobiol, B-9000 Ghent, Belgium.
   [Brunk, U. T.] Linkoping Univ, Fac Hlth Sci, Div Pharmacol, SE-58183 Linkoping, Sweden.
RP Vandenabeele, P (通讯作者)，Univ Ghent VIB, Dept Mol Biomed Res, Technol Pk 927, B-9000 Zwijnaarde, Belgium.
EM Peter.Vandenabeele@dmbr.vib-UGent.be
RI Festjens, Nele/C-2093-2009; Guerin, Christopher/AAM-3233-2020;
   Vandenabeele, Peter/C-8597-2009; Berghe, Tom Vanden/N-2902-2019; Berghe,
   Tom Vanden/C-4916-2009; Vandenabeele, Peter/AAD-5793-2022;
   Vanlangenakker, Nele/C-5013-2009
OI Festjens, Nele/0000-0002-3429-5463; Berghe, Tom
   Vanden/0000-0002-1633-0974; Berghe, Tom Vanden/0000-0002-1633-0974;
   Vandenabeele, Peter/0000-0002-6669-8822; Devos,
   Michael/0000-0001-9522-6026
FU Flanders Institute for Biotechnology (VIB); FWO (Fonds Wetenschappelijk
   Onderzoek Vlaanderen)FWO; BOF, Ghent UniversityGhent University; Flemish
   GovernmentEuropean Commission; European UnionEuropean Commission
   [MRTN-CT-035624]; ECEuropean CommissionEuropean Commission Joint
   Research Centre [LSHB-CT-2005-019067, HEALTH-F4-2007-200767)]; Fonds
   voor Wetenschappelijk Onderzoek - VlaanderenFWO [G.0133.05, 3G.0218.06];
   Ghent UniversityGhent University
FX We thank Dr. Boris Chernyak, Dr. Pierre Golstein and Dr. Saskia Lippens
   for critical feedback and discussions, Isabel Vanoverberghe for lab
   assistance, and Dr. A Bredan for editing. We are grateful to Prof. Dr. M
   Kelliher for sending us the RIP1K-deficient MEF cells. Dr. TVB and Dr NF
   are paid by a postdoctoral fellowship from FWO (Fonds Wetenschappelijk
   Onderzoek Vlaanderen), NV obtained a predoctoral fellowship from the
   BOF, Ghent University. PV is holder of a Methusalem grant from the
   Flemish Government. This work has been supported by Flanders Institute
   for Biotechnology (VIB) and several Grants from the European Union (EC
   Marie Curie Training and Mobility Program, FP6, ApopTrain,
   MRTN-CT-035624; EC RTD Integrated Project, FP6, Epistem,
   LSHB-CT-2005-019067, APO-SYS, FP7, HEALTH-F4-2007-200767), the
   Interuniversity Poles of Attraction-Belgian Science Policy (IAP6/18),
   the Fonds voor Wetenschappelijk Onderzoek - Vlaanderen (G.0133.05 and
   3G.0218.06), and the Special Research Fund of Ghent University
   (Geconcerteerde Onderzoekstacties 12.0505.02).
CR Babior BM, 1999, BLOOD, V93, P1464, DOI 10.1182/blood.V93.5.1464.405a32_1464_1476
   Cauwels A, 2003, NAT IMMUNOL, V4, P387, DOI 10.1038/ni914
   Declercq W, 2009, CELL, V138, P229, DOI 10.1016/j.cell.2009.07.006
   Degterev A, 2005, NAT CHEM BIOL, V1, P112, DOI 10.1038/nchembio711
   Degterev A, 2008, NAT REV MOL CELL BIO, V9, P378, DOI 10.1038/nrm2393
   Degterev A, 2008, NAT CHEM BIOL, V4, P313, DOI 10.1038/nchembio.83
   Doraiswamy PM, 2004, LANCET NEUROL, V3, P431, DOI 10.1016/S1474-4422(04)00809-9
   Festjens N, 2006, CELL DEATH DIFFER, V13, P166, DOI 10.1038/sj.cdd.4401746
   Festjens N, 2006, BBA-BIOENERGETICS, V1757, P1371, DOI 10.1016/j.bbabio.2006.06.014
   Goldstein JC, 2000, NAT CELL BIOL, V2, P156, DOI 10.1038/35004029
   Goossens V, 1999, BIOFACTORS, V10, P145, DOI 10.1002/biof.5520100210
   Goossens V, 1999, ANTIOXID REDOX SIGN, V1, P285, DOI 10.1089/ars.1999.1.3-285
   Grover GJ, 2008, INT J BIOCHEM CELL B, V40, P2698, DOI 10.1016/j.biocel.2008.06.013
   HAYAKAWA M, 1993, J BIOL CHEM, V268, P11290
   Hentze H, 2003, CELL DEATH DIFFER, V10, P956, DOI 10.1038/sj.cdd.4401264
   Hitomi JI, 2008, CELL, V135, P1311, DOI 10.1016/j.cell.2008.10.044
   Holler N, 2000, NAT IMMUNOL, V1, P489, DOI 10.1038/82732
   Kazama H, 2008, IMMUNITY, V29, P21, DOI 10.1016/j.immuni.2008.05.013
   Kim YS, 2007, MOL CELL, V26, P675, DOI 10.1016/j.molcel.2007.04.021
   Kroemer G, 2009, CELL DEATH DIFFER, V16, P3, DOI 10.1038/cdd.2008.150
   Krysko DV, 2006, APOPTOSIS, V11, P1709, DOI 10.1007/s10495-006-9527-8
   Kurz T, 2004, BIOCHEM J, V378, P1039, DOI 10.1042/BJ20031029
   Kurz T, 2006, FEBS J, V273, P3106, DOI 10.1111/j.1742-4658.2006.05321.x
   Li W, 2000, FEBS LETT, V470, P35, DOI 10.1016/S0014-5793(00)01286-2
   Lin Y, 2004, J BIOL CHEM, V279, P10822, DOI 10.1074/jbc.M313141200
   Mihalik R, 2004, CELL DEATH DIFFER, V11, P1357, DOI 10.1038/sj.cdd.4401493
   Pacheco FJ, 2005, ARTHRITIS RHEUM-US, V52, P2133, DOI 10.1002/art.21147
   Parrinello S, 2003, NAT CELL BIOL, V5, P741, DOI 10.1038/ncb1024
   Scaduto RC, 1999, BIOPHYS J, V76, P469, DOI 10.1016/S0006-3495(99)77214-0
   Schroder E, 2008, CURR OPIN PHARMACOL, V8, P153, DOI 10.1016/j.coph.2007.12.012
   SCHULZEOSTHOFF K, 1992, J BIOL CHEM, V267, P5317
   Shen HM, 2004, MOL CELL BIOL, V24, P5914, DOI 10.1128/MCB.24.13.5914-5922.2004
   Temkin V, 2006, MOL CELL BIOL, V26, P2215, DOI 10.1128/MCB.26.6.2215-2225.2006
   Terman A, 2007, J PATHOL, V211, P134, DOI 10.1002/path.2094
   Vanden Berghe T, 2003, J BIOL CHEM, V278, P5622, DOI 10.1074/jbc.M208925200
   Vandenabeele P, 2008, TRENDS BIOCHEM SCI, V33, P352, DOI 10.1016/j.tibs.2008.05.007
   Vanlangenakker N, 2008, CURR MOL MED, V8, P207, DOI 10.2174/156652408784221306
   Vercammen D, 1998, J EXP MED, V187, P1477, DOI 10.1084/jem.187.9.1477
   Ward MW, 2007, J NEUROSCI, V27, P8238, DOI 10.1523/JNEUROSCI.1984-07.2007
   Yu ZQ, 2003, FREE RADICAL BIO MED, V34, P1243, DOI 10.1016/S0891-5849(03)00109-6
NR 40
TC 347
Z9 353
U1 3
U2 41
PU NATURE PUBLISHING GROUP
PI LONDON
PA MACMILLAN BUILDING, 4 CRINAN ST, LONDON N1 9XW, ENGLAND
SN 1350-9047
J9 CELL DEATH DIFFER
JI Cell Death Differ.
PD JUN
PY 2010
VL 17
IS 6
BP 922
EP 930
DI 10.1038/cdd.2009.184
PG 9
WC Biochemistry & Molecular Biology; Cell Biology
WE Science Citation Index Expanded (SCI-EXPANDED)
SC Biochemistry & Molecular Biology; Cell Biology
GA 593FA
UT WOS:000277436800003
PM 20010783
OA Bronze
DA 2022-04-27
ER

PT J
AU Hannes, S
   Karlowitz, R
   van Wijk, SJL
AF Hannes, Sabine
   Karlowitz, Rebekka
   van Wijk, Sjoerd J. L.
TI The Smac mimetic BV6 cooperates with STING to induce necroptosis in
   apoptosis-resistant pancreatic carcinoma cells
SO CELL DEATH & DISEASE
LA English
DT Article
ID KINASE DOMAIN-LIKE; CANCER; EXPRESSION; ACTIVATION; INHIBITOR; PROTEINS;
   PATHWAY; TRAIL; DEATH; GENE
AB Pancreatic cancer (PC) still remains a major cause of cancer-related death worldwide and alternative treatments are urgently required. A common problem of PC is the development of resistance against apoptosis that limits therapeutic success. Here we demonstrate that the prototypical Smac mimetic BV6 cooperates with the stimulator of interferon (IFN) genes (STING) ligand 2 ',3 '-cyclic guanosine monophosphate-adenosine monophosphate (2 ' 3 '-cGAMP) to trigger necroptosis in apoptosis-deficient PC cells. Pharmacological inhibition of key components of necroptosis signaling, such as receptor-interacting protein 1 (RIPK1), RIPK3, and mixed lineage kinase domain-like protein (MLKL), significantly rescues PC cells from 2 ' 3 '-cGAMP/BV6/zVAD.fmk-mediated cell death, suggesting the induction of necroptosis. Consistently, 2 ' 3 '-cGAMP/BV6 co-treatment promotes phosphorylation of MLKL. Furthermore, we show that 2 ' 3 '-cGAMP stimulates the production of type I IFNs, which cooperate with BV6 to trigger necroptosis in apoptosis-deficient settings. STING silencing via siRNA or CRISPR/Cas9-mediated gene knockout protects PC cells from 2 ' 3 '-cGAMP/BV6/zVAD.fmk-mediated cell death. Interestingly, we demonstrate that nuclear factor-kappa B (NF-kappa B), tumor necrosis factor-alpha (TNF alpha), and IFN-regulatory factor 1 (IRF1) signaling are involved in triggering 2 ' 3 '-cGAMP/BV6/zVAD.fmk-induced necroptosis. In conclusion, we show that activated STING and BV6 act together to exert antitumor effects on PC cells with important implications for the design of new PC treatment concepts.
C1 [Hannes, Sabine; Karlowitz, Rebekka; van Wijk, Sjoerd J. L.] Goethe Univ, Inst Expt Canc Res Pediat, Komturstr 3a, D-60528 Frankfurt, Germany.
   [Hannes, Sabine] Goethe Univ, Gen & Visceral Surg, Frankfurt, Germany.
RP van Wijk, SJL (通讯作者)，Goethe Univ, Inst Expt Canc Res Pediat, Komturstr 3a, D-60528 Frankfurt, Germany.
EM s.wijk@kinderkrebsstiftung-frankfurt.de
OI van Wijk, Sjoerd/0000-0001-6532-7651
FU DFGGerman Research Foundation (DFG)European Commission [WI 5171/1-1, FU
   436/20-1]; Dr. Eberhard and Hilde Rudiger Foundation; Else
   Kroner-FreseniusStiftung; Projekt DEAL
FX This study was funded by the DFG (WI 5171/1-1 and FU 436/20-1) and the
   Dr. Eberhard and Hilde Rudiger Foundation (SJLvW), and the Else
   Kroner-FreseniusStiftung (SH). Open Access funding enabled and organized
   by Projekt DEAL.
CR Alsamman K, 2018, BIOSCIENCE REP, V38, DOI 10.1042/BSR20171672
   An X, 2019, MOL THER-NUCL ACIDS, V14, P80, DOI 10.1016/j.omtn.2018.11.003
   Baird JR, 2016, CANCER RES, V76, P50, DOI 10.1158/0008-5472.CAN-14-3619
   Bakhoum SF, 2018, NATURE, V553, P467, DOI 10.1038/nature25432
   Barber GN, 2015, NAT REV IMMUNOL, V15, P760, DOI 10.1038/nri3921
   Bond-Smith G, 2012, BRIT MED J, V344, DOI 10.1136/bmj.e2476
   Brault M, 2018, J IMMUNOL, V200, P2748, DOI 10.4049/jimmunol.1701492
   Bray F, 2018, CA-CANCER J CLIN, V68, P394, DOI 10.3322/caac.21492
   Cekay MJ, 2017, CANCER LETT, V410, P228, DOI 10.1016/j.canlet.2017.09.002
   Chesi M, 2016, NAT MED, V22, P1411, DOI 10.1038/nm.4229
   Cossu F, 2019, COMPUT STRUCT BIOTEC, V17, P142, DOI 10.1016/j.csbj.2019.01.009
   de Almagro MC, 2015, SEMIN CELL DEV BIOL, V39, P56, DOI 10.1016/j.semcdb.2015.02.002
   Dou L, 2014, HUM IMMUNOL, V75, P1110, DOI 10.1016/j.humimm.2014.09.015
   Eckhardt I, 2014, CELL DEATH DIS, V5, DOI 10.1038/cddis.2014.498
   Emeagi PU, 2012, ONCOIMMUNOLOGY, V1, P965, DOI 10.4161/onci.20369
   Flood BA, 2019, IMMUNOL REV, V290, P24, DOI 10.1111/imr.12765
   Frank T, 2019, CELL DEATH DIFFER, V26, P2046, DOI 10.1038/s41418-019-0298-5
   Fu J, 2015, SCI TRANSL MED, V7, DOI 10.1126/scitranslmed.aaa4306
   Hannes S, 2016, CANCER LETT, V380, P31, DOI 10.1016/j.canlet.2016.05.036
   Hao Q, 2018, CANCER CELL INT, V18, DOI 10.1186/s12935-018-0579-y
   Infante JR, 2014, J CLIN ONCOL, V32, P3103, DOI 10.1200/JCO.2013.52.3993
   Ishikawa H, 2009, NATURE, V461, P788, DOI 10.1038/nature08476
   Jing WQ, 2019, J IMMUNOTHER CANCER, V7, DOI 10.1186/s40425-019-0573-5
   Khoo LT, 2018, EMBO REP, V19, DOI 10.15252/embr.201846935
   Knuth AK, 2019, NEOPLASIA, V21, P74, DOI 10.1016/j.neo.2018.11.002
   Lecis D, 2013, CELL DEATH DIS, V4, DOI 10.1038/cddis.2013.449
   Li AP, 2019, J HEMATOL ONCOL, V12, DOI 10.1186/s13045-019-0721-x
   Liu HP, 2018, NATURE, V563, P131, DOI 10.1038/s41586-018-0629-6
   Livak KJ, 2001, METHODS, V25, P402, DOI 10.1006/meth.2001.1262
   Lopes RB, 2007, INT J CANCER, V120, P2344, DOI 10.1002/ijc.22554
   Marschall V, 2015, CELL DEATH DIS, V6, DOI 10.1038/cddis.2015.235
   Reiter M, 2016, CANCER LETT, V375, P1, DOI 10.1016/j.canlet.2016.02.019
   Roesler S, 2016, ONCOTARGET, V7, P3709, DOI 10.18632/oncotarget.6915
   Sakai T, 2014, PANCREAS, V43, P909, DOI 10.1097/MPA.0000000000000116
   Sarvepalli Deepika, 2019, Critical Reviews in Oncogenesis, V24, P199, DOI 10.1615/CritRevOncog.2019031641
   Siegel RL, 2019, CA-CANCER J CLIN, V69, P7, DOI 10.3322/caac.21551
   Su T, 2019, THERANOSTICS, V9, P7759, DOI 10.7150/thno.37574
   van Wijk SJL, 2017, NAT MICROBIOL, V2, DOI 10.1038/nmicrobiol.2017.66
   Vanden Berghe T, 2014, NAT REV MOL CELL BIO, V15, P134, DOI 10.1038/nrm3737
   Vandenabeele P, 2010, NAT REV MOL CELL BIO, V11, P700, DOI 10.1038/nrm2970
   Varfolomeev E, 2007, CELL, V131, P669, DOI 10.1016/j.cell.2007.10.030
   Vogler M, 2008, CANCER RES, V68, P7956, DOI 10.1158/0008-5472.CAN-08-1296
   Wang HY, 2014, MOL CELL, V54, P133, DOI 10.1016/j.molcel.2014.03.003
   Westphal Sabine, 2003, Mol Cancer, V2, P6, DOI 10.1186/1476-4598-2-6
   Wu AA, 2019, CURR ONCOL REP, V21, DOI 10.1007/s11912-019-0811-5
   Zhao J, 2012, P NATL ACAD SCI USA, V109, P5322, DOI 10.1073/pnas.1200012109
NR 46
TC 2
Z9 2
U1 2
U2 4
PU SPRINGERNATURE
PI LONDON
PA CAMPUS, 4 CRINAN ST, LONDON, N1 9XW, ENGLAND
SN 2041-4889
J9 CELL DEATH DIS
JI Cell Death Dis.
PD AUG 30
PY 2021
VL 12
IS 9
AR 816
DI 10.1038/s41419-021-04014-x
PG 11
WC Cell Biology
WE Science Citation Index Expanded (SCI-EXPANDED)
SC Cell Biology
GA UL1BB
UT WOS:000692393500007
PM 34462421
OA Green Published, gold, Green Submitted
DA 2022-04-27
ER

PT J
AU Ding, Y
   He, C
   Lu, S
   Wang, XZ
   Wang, CC
   Wang, L
   Zhang, J
   Piao, MH
   Chi, GF
   Luo, YN
   Sai, K
   Ge, PF
AF Ding, Ye
   He, Chuan
   Lu, Shan
   Wang, Xuanzhong
   Wang, Chongcheng
   Wang, Lei
   Zhang, Ji
   Piao, Meihua
   Chi, Guangfan
   Luo, Yinan
   Sai, Ke
   Ge, Pengfei
TI MLKL contributes to shikonin-induced glioma cell necroptosis via
   promotion of chromatinolysis
SO CANCER LETTERS
LA English
DT Article
DE MLKL; Chromatinolysis; Necroptosis; Glioma; Shikonin
ID MIXED LINEAGE KINASE; DOMAIN-LIKE PROTEIN; CHROMOSOMAL DNA
   FRAGMENTATION; NUCLEAR TRANSLOCATION; RIP3 CONTRIBUTE; APOPTOSIS;
   NECROSIS; INCREASE; CANCER; AIF
AB Chromatinolysis refers to enzymatic degradation of nuclear DNA and is regarded as one of the crucial events leading to cell death. Mixed-lineage kinase domain-like protein (MLKL) has been identified as a key executor of necroptosis, but it remains unclear whether MLKL contributes to necroptosis via regulation of chromatinolysis. In this study, we find that shikonin induces MLKL activation and chromatinolysis in glioma cells in vitro and in vivo, which are accompanied with nuclear translocation of AIF and gamma-H2AX formation. In vitro studies reveal that inhibition of MLKL with its specific inhibitor NSA or knockdown of MLKL with siRNA abrogates shikonin-induced glioma cell necroptosis, as well as chromatinolysis. Mechanistically, activated MLKL targets mitochondria and triggers excessive generation of mitochondrial superoxide, which promotes AIF translocation into nucleus via causing mitochondrial depolarization and aggravates gamma-H2AX formation via improving intracellular accumulation of ROS. Inhibition of nuclear level of AIF by knockdown of AIF with siRNA or mitigation of gamma-H2AX formation by suppressing ROS with antioxidant NAC effectively prevents shikonin-induced chromatinolysis. Then, we found that RIP3 accounts for shikonin-induced activation of MLKL, and activated MLKL reversely up-regulates the protein level of CYLD and promotes the activation of RIP1 and RIP3. Taken together, our data suggest that MLKL contributes to shikonin-induced glioma cell necroptosis via promotion of chromatinolysis, and shikonin induces a positive feedback between MLKL and its upstream signals RIP1 and RIP3.
C1 [Ding, Ye; He, Chuan; Lu, Shan; Wang, Xuanzhong; Wang, Chongcheng; Wang, Lei; Luo, Yinan; Ge, Pengfei] First Hosp Jilin Univ, Dept Neurosurg, 71 Xinmin Ave, Changchun 130021, Jilin, Peoples R China.
   [Ding, Ye; He, Chuan; Lu, Shan; Wang, Xuanzhong; Wang, Chongcheng; Wang, Lei; Luo, Yinan; Ge, Pengfei] First Hosp Jilin Univ, Res Ctr Neurosci, Changchun 130021, Jilin, Peoples R China.
   [Zhang, Ji; Sai, Ke] Sun Yat Sen Univ, State Key Lab Oncol South China, Collaborat Innovat Ctr Canc Med, Dept Neurosurg,Canc Ctr, Guangzhou 510060, Guangdong, Peoples R China.
   [Piao, Meihua] First Hosp Jilin Univ, Dept Anesthesiol, Changchun 130021, Jilin, Peoples R China.
   [Chi, Guangfan] Jilin Univ, Key Lab Pathobiol, Minist Educ, Changchun 130021, Jilin, Peoples R China.
RP Ge, PF (通讯作者)，First Hosp Jilin Univ, Dept Neurosurg, 71 Xinmin Ave, Changchun 130021, Jilin, Peoples R China.; Sai, K (通讯作者)，Sun Yat Sen Univ, State Key Lab Oncol South China, Collaborat Innovat Ctr Canc Med, Dept Neurosurg,Canc Ctr, Guangzhou 510060, Guangdong, Peoples R China.
EM saike@sysucc.org.cn; drgepengfei@163.com
FU National Nature and Science Foundation of ChinaNational Natural Science
   Foundation of China (NSFC) [81372697, 81772669, 81772657]; Changbaishan
   Scholar Project of Jilin province [2013026]; Scientific Research
   Foundation of Jilin province [20190701051GH]
FX This work was supported by National Nature and Science Foundation of
   China (81372697, 81772669, and 81772657), Changbaishan Scholar Project
   of Jilin province (2013026), and Scientific Research Foundation of Jilin
   province (20190701051GH).
CR Artus C, 2010, EMBO J, V29, P1585, DOI 10.1038/emboj.2010.43
   Baritaud M, 2012, CELL DEATH DIS, V3, DOI 10.1038/cddis.2012.120
   Cai ZY, 2014, NAT CELL BIOL, V16, P55, DOI 10.1038/ncb2883
   Cande C, 2004, ONCOGENE, V23, P1514, DOI 10.1038/sj.onc.1207279
   Chen CY, 2017, AM J TRANSL RES, V9, P5507
   Chen DS, 2016, BBA-REV CANCER, V1865, P228, DOI 10.1016/j.bbcan.2016.03.003
   Chen J, 2011, ONCOGENE, V30, P4297, DOI 10.1038/onc.2011.137
   Chen X, 2014, CELL RES, V24, P105, DOI 10.1038/cr.2013.171
   Conos SA, 2017, P NATL ACAD SCI USA, V114, pE961, DOI 10.1073/pnas.1613305114
   Daugas E, 2000, FASEB J, V14, P729, DOI 10.1096/fasebj.14.5.729
   Fatokun AA, 2014, BRIT J PHARMACOL, V171, P2000, DOI 10.1111/bph.12416
   Fu ZZ, 2013, BMC CANCER, V13, DOI 10.1186/1471-2407-13-580
   Higuchi Y, 2004, J CELL MOL MED, V8, P455, DOI 10.1111/j.1582-4934.2004.tb00470.x
   Higuchi Y, 2003, BIOCHEM PHARMACOL, V66, P1527, DOI 10.1016/S0006-2952(03)00508-2
   Hong YY, 2015, NEUROCHEM RES, V40, P837, DOI 10.1007/s11064-015-1534-0
   Huang CY, 2013, CELL DEATH DIS, V4, DOI 10.1038/cddis.2013.149
   Huang CJ, 2013, PLOS ONE, V8, DOI 10.1371/journal.pone.0066326
   Kang JI, 2016, BIOMOL THER, V24, P320, DOI 10.4062/biomolther.2015.145
   Kawane K, 2014, CSH PERSPECT BIOL, V6, DOI 10.1101/cshperspect.a016394
   Lee P.Y., 2012, JOVE-J VIS EXP, V2012, P62
   Li HN, 2014, INT J MOL SCI, V15, P13388, DOI 10.3390/ijms150813388
   Lu B, 2018, CANCER LETT, V425, P31, DOI 10.1016/j.canlet.2018.03.046
   Lu B, 2017, ACTA PHARMACOL SIN, V38, P1543, DOI 10.1038/aps.2017.112
   Luczak MW, 2018, TOXICOL APPL PHARM, V355, P238, DOI 10.1016/j.taap.2018.07.007
   Mizuta R, 2013, PLOS ONE, V8, DOI 10.1371/journal.pone.0080223
   Moquin DM, 2013, PLOS ONE, V8, DOI 10.1371/journal.pone.0076841
   Nagata S, 2005, ANNU REV IMMUNOL, V23, P853, DOI 10.1146/annurev.immunol.23.021704.115811
   Napirei M, 2006, HEPATOLOGY, V43, P297, DOI 10.1002/hep.21034
   Qu Y, 2016, EXP NEUROL, V279, P223, DOI 10.1016/j.expneurol.2016.03.011
   Rogakou EP, 1998, J BIOL CHEM, V273, P5858, DOI 10.1074/jbc.273.10.5858
   Schenk B, 2015, ONCOGENE, V34, P5796, DOI 10.1038/onc.2015.35
   Shahsavari Zahra, 2015, Asian Pac J Cancer Prev, V16, P7261
   Sun LM, 2012, CELL, V148, P213, DOI 10.1016/j.cell.2011.11.031
   Tocchi A, 2015, BBA-BIOENERGETICS, V1847, P1424, DOI 10.1016/j.bbabio.2015.07.009
   Wada N, 2015, INT J ONCOL, V46, P963, DOI 10.3892/ijo.2014.2804
   Wang HY, 2014, MOL CELL, V54, P133, DOI 10.1016/j.molcel.2014.03.003
   Wang YF, 2016, SCIENCE, V354, DOI 10.1126/science.aad6872
   Xia BQ, 2016, CELL RES, V26, P517, DOI 10.1038/cr.2016.26
   Yang JT, 2014, PLOS ONE, V9, DOI 10.1371/journal.pone.0094180
   Zhang J, 2016, CELL MOL LIFE SCI, V73, P2153, DOI 10.1007/s00018-016-2190-5
   Zhao J, 2012, P NATL ACAD SCI USA, V109, P5322, DOI 10.1073/pnas.1200012109
   Zhao L, 2018, J ORTHOP RES, V36, P1269, DOI 10.1002/jor.23751
   Zheng LJ, 2017, MOL NEUROBIOL, V54, P3492, DOI 10.1007/s12035-016-9926-y
   Zhou ZJ, 2017, CANCER LETT, V390, P77, DOI 10.1016/j.canlet.2017.01.004
NR 44
TC 21
Z9 21
U1 10
U2 19
PU ELSEVIER IRELAND LTD
PI CLARE
PA ELSEVIER HOUSE, BROOKVALE PLAZA, EAST PARK SHANNON, CO, CLARE, 00000,
   IRELAND
SN 0304-3835
EI 1872-7980
J9 CANCER LETT
JI Cancer Lett.
PY 2019
VL 467
BP 58
EP 71
DI 10.1016/j.canlet.2019.09.007
PG 14
WC Oncology
WE Science Citation Index Expanded (SCI-EXPANDED)
SC Oncology
GA JN0PW
UT WOS:000496607500007
PM 31560934
OA hybrid
DA 2022-04-27
ER

PT J
AU Jayasooriya, RGPT
   Kang, CH
   Molagoda, IMN
   Choi, YH
   Kim, GY
AF Jayasooriya, Rajapaksha G. P. T.
   Kang, Chang-Hee
   Molagoda, Ilandarage M. N.
   Choi, Yung H.
   Kim, Gi-Young
TI Isobutyrylshikonin Elicits Reactive Oxygen Species-Mediated Necroptosis,
   not Apoptosis
SO LATIN AMERICAN JOURNAL OF PHARMACY
LA English
DT Article
DE isobutyrylshikonin; necroptosis; reactive oxygen species
ID CELL-DEATH; NECROSIS; EXTRACT
AB Isobutyrylshikonin (IBS), purified from the root of Lithospermum erythrorhizon Sieb. et Zucc. (Boraginaceae), exhibits various pharmacological properties. However, the anti-cancer activity of IBS has not been fully elucidated. In the current study, we investigated whether IBS elicits cell death via necroptosis in MCF-7 and MDA-MB-231 cancer cells. Our data showed that IBS induces high propidium iodide (PI)(+) and annexin-V- populations at the early stage of cell death in both cancer cell types, and high PI+ and annexin-V+ cell populations at the late stage, suggesting that IBS promotes necroptosis. Moreover, specific inhibitors of caspases, including a caspase-3 inhibitor, Z-DEVD-FMK, a caspase-8 inhibitor, Z-IETD-FMK, a caspase-9 inhibitor, z-LEHD- FMK, and a pan caspase inhibitor, Z-VAD-FMK, did not downregulate IBS-induced cell death in the cancer cells, indicating that IBS-induced cell death is not apoptotic. Treatment with necrostatin-1 (NS-1), a potent and selective inhibitor of necroptosis, inhibited IBS-mediated cell death, and moreover, attenuated the percentage of cells at the sub-G1 phase after IBS treatment. Fluorescence analysis using 2'7'-Dichlorofluorescin diacetate (DCFDA) showed that IBS cumulatively increased reactive oxygen species (ROS) production, and demonstrated that the ROS inhibitors, N-acetylcysteine (NAC) and glutathione (GSH) completely reversed IBS-induced cell death. Taken together, these results indicate that IBS significantly induces cell death via necroptosis in MCF-7 and MDA-MB-231 cancer cells by increasing ROS generation, suggesting that IBS is a potential candidate for use in apoptosis-resistant cancers.
C1 [Jayasooriya, Rajapaksha G. P. T.] Rajarata Univ Sri Lanka, Fac Technol, Dept Food Technol, Mihintale 50300, Sri Lanka.
   [Kang, Chang-Hee] Nakdonggang Natl Inst Biol Resources, Bioresources Industrializat Support Dept, Sangju 37242, South Korea.
   [Molagoda, Ilandarage M. N.; Kim, Gi-Young] Jeju Natl Univ, Dept Marine Life Sci, Jeju 63243, South Korea.
   [Choi, Yung H.] Dong Eui Univ, Coll Oriental Med, Dept Biochem, Busan 47227, South Korea.
RP Kim, GY (通讯作者)，Jeju Natl Univ, Dept Marine Life Sci, Jeju 63243, South Korea.
EM immunkim@jejunu.ac.kr
RI Molagoda, Neelaka/ABE-4537-2021
FU National Research Foundation of Korea (NRF) from the Ministry of
   Education, Science and Technology of Korea [2018R1D1A1B0704 5460]
FX This study was supported by Basic Science Research Program
   (2018R1D1A1B0704 5460) through the National Research Foundation of Korea
   (NRF) funded from the Ministry of Education, Science and Technology of
   Korea.
CR Choi YH, 2016, INT J MOL MED, V38, P610, DOI 10.3892/ijmm.2016.2655
   Christofferson DE, 2014, ANNU REV PHYSIOL, V76, P129, DOI 10.1146/annurev-physiol-021113-170259
   D'Arcy MS, 2019, CELL BIOL INT, V43, P582, DOI 10.1002/cbin.11137
   Festjens N, 2006, BBA-BIOENERGETICS, V1757, P1371, DOI 10.1016/j.bbabio.2006.06.014
   Florean C, 2019, FREE RADICAL BIO MED, V134, P177, DOI 10.1016/j.freeradbiomed.2019.01.008
   Fortes GB, 2012, BLOOD, V119, P2368, DOI 10.1182/blood-2011-08-375303
   Fulda S, 2016, BIOL CHEM, V397, P657, DOI 10.1515/hsz-2016-0102
   Galluzzi L, 2014, SEMIN CELL DEV BIOL, V35, P24, DOI 10.1016/j.semcdb.2014.02.006
   Jayasooriya RGPT, 2014, NUTR RES, V34, P1111, DOI 10.1016/j.nutres.2014.10.002
   Karch J, 2015, CIRC RES, V116, P1800, DOI 10.1161/CIRCRESAHA.116.305421
   Kwak SY, 2014, ONCOL LETT, V7, P1812, DOI 10.3892/ol.2014.2018
   Lu B, 2017, ACTA PHARMACOL SIN, V38, P1543, DOI 10.1038/aps.2017.112
   McCall K, 2010, CURR OPIN CELL BIOL, V22, P882, DOI 10.1016/j.ceb.2010.09.002
   Nishimura Y, 2001, CELL DEATH DIFFER, V8, P850, DOI 10.1038/sj.cdd.4400877
   Trump BF, 1997, TOXICOL PATHOL, V25, P82, DOI 10.1177/019262339702500116
   Vanden Berghe T, 2014, NAT REV MOL CELL BIO, V15, P134, DOI 10.1038/nrm3737
   Xia H, 2013, SCI REP-UK, V3, DOI 10.1038/srep02978
   Yoo HG, 2014, J MED FOOD, V17, P1189, DOI 10.1089/jmf.2013.3088
   Zhang X, 2018, MINI-REV MED CHEM, V18, P164, DOI 10.2174/1389557517666170228114809
   Zhong Yu, 2018, Zhongguo Zhong Yao Za Zhi, V43, P2358, DOI 10.19540/j.cnki.cjcmm.20180130.001
NR 20
TC 0
Z9 0
U1 1
U2 3
PU COLEGIO FARMACEUTICOS PROVINCIA DE BUENOS AIRES
PI LA PLATA
PA DEPT CIENTIFICO, CALLE 5 NO 966, LA PLATA, 00000, ARGENTINA
SN 0326-2383
J9 LAT AM J PHARM
JI Lat. Am. J. Pharm.
PY 2019
VL 38
IS 11
BP 2192
EP 2197
PG 6
WC Pharmacology & Pharmacy
WE Science Citation Index Expanded (SCI-EXPANDED)
SC Pharmacology & Pharmacy
GA JU7QM
UT WOS:000501866900010
DA 2022-04-27
ER

PT J
AU Xu, XS
   Chua, CC
   Zhang, M
   Geng, DQ
   Liu, CF
   Hamdy, RC
   Chua, BHL
AF Xu, Xingshun
   Chua, Chu C.
   Zhang, Min
   Geng, Deqin
   Liu, Chun-Feng
   Hamdy, Ronald C.
   Chua, Balvin H. L.
TI The role of PARP activation in glutamate-induced necroptosis in HT-22
   cells
SO BRAIN RESEARCH
LA English
DT Article
DE Necrostatin-1; Necroptosis, PARP; Oxidative stress; Glutamate toxicity;
   HT-22 cells
ID FOCAL CEREBRAL-ISCHEMIA; POLY(ADP-RIBOSE) POLYMERASE; GLUTATHIONE
   DEPLETION; BRAIN-INJURY; LONG-TERM; DEATH; IDENTIFICATION; INDUCTION;
   TOXICITY; PATHWAY
AB Oxidative cell death contributes to neuronal cell death in many neurological diseases such as stroke, brain trauma, and Alzheimer's disease. In this study, we explored the involvement of poly(ADP-ribose)-polymerase (PARP) in oxidative stress-induced necroptosis. We showed that PJ34, a potent and specific inhibitor of PARP, can completely inhibit glutamate-induced necroptosis in HT-22 cells. This protective effect was still observed 8 h after glutamate exposure followed by PJ34 treatment. These results suggest that PARP activation plays a critical role in glutamate-induced necroptosis. We also examined the interaction between PARP and a necroptosis inhibitor called necrostatin-1 (Nec-1). Previously, we showed that Nec-1 protects against glutamate-induced oxytosis by inhibiting the translocation of cellular apoptosis-inducing factor (AIF), a downstream target of PARP-1 activation. In this study, Nec-1 reduced PARP activity but had no effect on the expression of PARP-1 in cells treated with glutamate. Nec-1 also did not protect against cell death mediated by the PARP activator N-methyl-N'-nitro-N-nitrosoguanidine (MNNG), although PJ34 did protect against MNNG-mediated cell death. These findings suggest that Nec-1 is not a direct PARP inhibitor and that its signaling target is located upstream of PARP. (C) 2010 Elsevier B.V. All rights reserved.
C1 [Xu, Xingshun; Liu, Chun-Feng] Soochow Univ, Inst Neurosci, Suzhou 215123, Jiangsu Prov, Peoples R China.
   [Xu, Xingshun; Chua, Chu C.; Hamdy, Ronald C.; Chua, Balvin H. L.] E Tennessee State Univ, Cecile Cox Quillen Lab Geriatr, James H Quillen Sch Med, Johnson City, TN 37614 USA.
   [Xu, Xingshun; Zhang, Min; Geng, Deqin] Xuzhou Med Coll, Dept Neurol, Xuzhou 221002, Jiangsu Prov, Peoples R China.
RP Xu, XS (通讯作者)，Soochow Univ, Inst Neurosci, 199 Ren Ai Rd, Suzhou 215123, Jiangsu Prov, Peoples R China.
EM Xingshunxu@suda.edu.cn; Chua@etsu.edu
RI Xu, Xingshun/AAF-8183-2020
OI Xu, Xingshun/0000-0003-0205-6342
FU American Heart Association-Southeast AffiliateAmerican Heart
   Association; VA Merit ReviewUS Department of Veterans Affairs; National
   Natural Science Foundation of ChinaNational Natural Science Foundation
   of China (NSFC) [30700245];  [HL087271];  [HL096099]; NATIONAL HEART,
   LUNG, AND BLOOD INSTITUTEUnited States Department of Health & Human
   ServicesNational Institutes of Health (NIH) - USANIH National Heart Lung
   & Blood Institute (NHLBI) [R15HL087271, R15HL096099] Funding Source: NIH
   RePORTER
FX This study was supported by grants from HL087271 and HL096099, American
   Heart Association-Southeast Affiliate, and VA Merit Review (to BHLC); as
   well as the grant 30700245 from the National Natural Science Foundation
   of China (to XX).
CR Ame JC, 1999, J BIOL CHEM, V274, P17860, DOI 10.1074/jbc.274.25.17860
   Cohen-Armon M, 2007, TRENDS PHARMACOL SCI, V28, P556, DOI 10.1016/j.tips.2007.08.005
   CORY AH, 1991, CANCER COMMUN, V3, P207, DOI 10.3727/095535491820873191
   Culmsee C, 2005, J NEUROSCI, V25, P10262, DOI 10.1523/JNEUROSCI.2818-05.2005
   D'Amours D, 1999, BIOCHEM J, V342, P249, DOI 10.1042/0264-6021:3420249
   Degterev A, 2005, NAT CHEM BIOL, V1, P112, DOI 10.1038/nchembio711
   Degterev A, 2008, NAT CHEM BIOL, V4, P313, DOI 10.1038/nchembio.83
   Eliasson MJL, 1997, NAT MED, V3, P1089, DOI 10.1038/nm1097-1089
   Endres M, 1997, J CEREBR BLOOD F MET, V17, P1143, DOI 10.1097/00004647-199711000-00002
   Gilgun-Sherki Y, 2002, PHARMACOL REV, V54, P271, DOI 10.1124/pr.54.2.271
   Goto S, 2002, STROKE, V33, P1101, DOI 10.1161/01.STR.0000014203.65693.1E
   Han WD, 2007, MOL CANCER THER, V6, P1641, DOI 10.1158/1535-7163.MCT-06-0511
   Hitomi JI, 2008, CELL, V135, P1311, DOI 10.1016/j.cell.2008.10.044
   Li YH, 1997, NEURON, V19, P453, DOI 10.1016/S0896-6273(00)80953-8
   Maher P, 1996, J NEUROSCI, V16, P6394
   Mandir AS, 2000, J NEUROSCI, V20, P8005
   Mattson MP, 2001, APOPTOSIS, V6, P69, DOI 10.1023/A:1009676112184
   MORIMOTO BH, 1990, NEURON, V5, P875, DOI 10.1016/0896-6273(90)90347-I
   MURPHY TH, 1989, NEURON, V2, P1547, DOI 10.1016/0896-6273(89)90043-3
   Plesnila N, 2004, J CEREBR BLOOD F MET, V24, P458, DOI 10.1097/00004647-200404000-00011
   Schreiber V, 2002, J BIOL CHEM, V277, P23028, DOI 10.1074/jbc.M202390200
   Schreiber V, 2006, NAT REV MOL CELL BIO, V7, P517, DOI 10.1038/nrm1963
   Smith CCT, 2007, CARDIOVASC DRUG THER, V21, P227, DOI 10.1007/s10557-007-6035-1
   Tan Shirlee, 2001, Current Topics in Medicinal Chemistry, V1, P497, DOI 10.2174/1568026013394741
   Tan SL, 1998, J CELL BIOL, V141, P1423, DOI 10.1083/jcb.141.6.1423
   Xu XS, 2007, J NEUROCHEM, V103, P2004, DOI 10.1111/j.1471-4159.2007.04884.x
   Yelamos J, 2008, TRENDS MOL MED, V14, P169, DOI 10.1016/j.molmed.2008.02.003
   Yu SW, 2002, SCIENCE, V297, P259, DOI 10.1126/science.1072221
   ZHANG J, 1994, SCIENCE, V263, P687, DOI 10.1126/science.8080500
   Zhu C, 2007, CELL DEATH DIFFER, V14, P775, DOI 10.1038/sj.cdd.4402053
NR 30
TC 56
Z9 60
U1 1
U2 11
PU ELSEVIER SCIENCE BV
PI AMSTERDAM
PA PO BOX 211, 1000 AE AMSTERDAM, NETHERLANDS
SN 0006-8993
EI 1872-6240
J9 BRAIN RES
JI Brain Res.
PD JUL 9
PY 2010
VL 1343
BP 206
EP 212
DI 10.1016/j.brainres.2010.04.080
PG 7
WC Neurosciences
WE Science Citation Index Expanded (SCI-EXPANDED)
SC Neurosciences & Neurology
GA 624GU
UT WOS:000279806000023
PM 20451505
DA 2022-04-27
ER

PT J
AU Ma, J
   Ramachandran, M
   Jin, C
   Quijano-Rubio, C
   Martikainen, M
   Yu, D
   Essand, M
AF Ma, Jing
   Ramachandran, Mohanraj
   Jin, Chuan
   Quijano-Rubio, Clara
   Martikainen, Miika
   Yu, Di
   Essand, Magnus
TI Characterization of virus-mediated immunogenic cancer cell death and the
   consequences for oncolytic virus-based immunotherapy of cancer
SO CELL DEATH & DISEASE
LA English
DT Article
ID INNATE IMMUNE-RESPONSES; SEMLIKI-FOREST-VIRUS; VACCINIA VIRUS;
   INFLAMMASOME ACTIVATION; CALRETICULIN EXPOSURE; PROGRAMMED NECROSIS;
   AUTOPHAGY; RECEPTOR; MECHANISM; PHAGOCYTOSIS
AB Oncolytic viruses have the potential to induce immunogenic cell death (ICD) that may provoke potent and long-lasting anti-cancer immunity. Here we aimed to characterize the ICD-inducing ability of wild-type Adenovirus (Ad), Semliki Forest virus (SFV) and Vaccinia virus (VV). We did so by investigating the cell death and immune-activating properties of virus-killed tumor cells. Ad-infection of tumor cells primarily activates autophagy, but also activate events of necroptotic and pyroptotic cell death. SFV infection on the other hand primarily activates immunogenic apoptosis while VV activates necroptosis. All viruses mediated lysis of tumor cells leading to the release of danger-associated molecular patterns, triggering of phagocytosis and maturation of dendritic cells (DCs). However, only SFV-infected tumor cells triggered significant T helper type 1 (Th1)-cytokine release by DCs and induced antigen-specific T-cell activation. Our results elucidate cell death processes activated upon Ad, SFV, and VV infection and their potential to induce T cell-mediated anti-tumor immune responses. This knowledge provides important insight for the choice and design of therapeutically successful virus-based immunotherapies.
C1 [Ma, Jing; Ramachandran, Mohanraj; Jin, Chuan; Quijano-Rubio, Clara; Martikainen, Miika; Yu, Di; Essand, Magnus] Uppsala Univ, Sci Life Lab, Dept Immunol Genet & Pathol, S-75185 Uppsala, Sweden.
   [Quijano-Rubio, Clara] Univ Hosp, Mol Neurooncol Lab, Dept Neurol, CH-8091 Zurich, Switzerland.
   [Quijano-Rubio, Clara] Univ Zurich, CH-8091 Zurich, Switzerland.
RP Yu, D; Essand, M (通讯作者)，Uppsala Univ, Sci Life Lab, Dept Immunol Genet & Pathol, S-75185 Uppsala, Sweden.
EM di.yu@igp.uu.se; magnus.essand@igp.uu.se
RI Ramachandran, Mohanraj/AAV-7974-2021
OI Essand, Magnus/0000-0002-9725-0422; Yu, Di/0000-0002-8636-0351
FU Swedish Cancer SocietySwedish Cancer Society [CAN 2016/318]; Swedish
   Childhood Cancer Fund [TJ2017-0004, PR2018-0127]; Swedish Research
   CouncilSwedish Research CouncilEuropean Commission [2015-03688]; Knut
   and Alice Wallenberg FoundationKnut & Alice Wallenberg Foundation
   [2019.0088]; Chinese Scholarship CouncilChina Scholarship Council; Marie
   Curie fellowship from the EU (AVITAG) [707093]
FX The authors would like to thank Prof. B Moss (NIAID) for the Western
   Reserve Vaccinia virus and Prof. A Merits (University of Tartu) for the
   Semliki Forest virus strain-4. The Swedish Cancer Society (CAN
   2016/318), the Swedish Childhood Cancer Fund (PR2018-0127), the Swedish
   Research Council (2015-03688), and the Knut and Alice Wallenberg
   Foundation (2019.0088) supported this work. MR is a recipient of a
   postdoc fellowship from the Swedish Childhood Cancer Fund (TJ2017-0004).
   JM is supported by a fellowship from the Chinese Scholarship Council. MM
   is a recipient of a Marie Curie fellowship from the EU (AVITAG, 707093).
CR ALCAMI A, 1992, CELL, V71, P153, DOI 10.1016/0092-8674(92)90274-G
   Alcami A, 2000, J VIROL, V74, P11230, DOI 10.1128/JVI.74.23.11230-11239.2000
   Andersson U, 2000, J EXP MED, V192, P565, DOI 10.1084/jem.192.4.565
   Apetoh L, 2007, NAT MED, V13, P1050, DOI 10.1038/nm1622
   Ayna G, 2012, PLOS ONE, V7, DOI 10.1371/journal.pone.0040069
   Barber GN, 2015, NAT REV IMMUNOL, V15, P760, DOI 10.1038/nri3921
   Bourgeois-Daigneault MC, 2018, SCI TRANSL MED, V10, DOI 10.1126/scitranslmed.aao1641
   Casares N, 2005, J EXP MED, V202, P1691, DOI 10.1084/jem.20050915
   Chen WJ, 2001, IMMUNITY, V14, P715, DOI 10.1016/S1074-7613(01)00147-9
   Chiba S, 2012, NAT IMMUNOL, V13, P832, DOI 10.1038/ni.2376
   Cho Y, 2009, CELL, V137, P1112, DOI 10.1016/j.cell.2009.05.037
   Dai PH, 2017, SCI IMMUNOL, V2, DOI 10.1126/sciimmunol.aal1713
   De Munck J, 2017, J LEUKOCYTE BIOL, V102, P631, DOI 10.1189/jlb.5RU0117-040R
   Deng L, 2006, J VIROL, V80, P9977, DOI 10.1128/JVI.00354-06
   Di Pilato M, 2017, J VIROL, V91, DOI 10.1128/JVI.00575-17
   Domi A, 2005, NAT METHODS, V2, P95, DOI 10.1038/NMETH734
   Engelmayer J, 1999, J IMMUNOL, V163, P6762
   Fotaki G, 2018, ONCOIMMUNOLOGY, V7, DOI 10.1080/2162402X.2017.1395126
   Galluzzi L, 2010, J Intern Med, V267, P526, DOI 10.1111/j.1365-2796.2010.02223.x
   Galluzzi L, 2018, CELL DEATH DIFFER, V25, P486, DOI 10.1038/s41418-017-0012-4
   Garg AD, 2016, CELL DEATH DIFFER, V23, P938, DOI 10.1038/cdd.2016.5
   Gujar S, 2018, ONCOIMMUNOLOGY, V7, DOI 10.1080/2162402X.2018.1442169
   Guo ZS, 2014, FRONT ONCOL, V4, DOI 10.3389/fonc.2014.00074
   Hillerdal V, 2016, BMC IMMUNOL, V17, DOI 10.1186/s12865-016-0162-z
   Ito H, 2006, JNCI-J NATL CANCER I, V98, P625, DOI 10.1093/jnci/djj161
   Kaufman HL, 2015, NAT REV DRUG DISCOV, V14, P642, DOI 10.1038/nrd4663
   Kepp O, 2014, ONCOIMMUNOLOGY, V3, DOI 10.4161/21624011.2014.955691
   Kim M, 2018, CANCER RES, V78, P922, DOI 10.1158/0008-5472.CAN-15-3308
   Kohlhapp FJ, 2016, CLIN CANCER RES, V22, P1048, DOI 10.1158/1078-0432.CCR-15-2667
   Kroemer G, 2013, ANNU REV IMMUNOL, V31, P51, DOI 10.1146/annurev-immunol-032712-100008
   Krysko DV, 2011, CELL DEATH DIFFER, V18, P1316, DOI 10.1038/cdd.2011.4
   Lee HK, 2007, SCIENCE, V315, P1398, DOI 10.1126/science.1136880
   Lun XQ, 2013, MOL ONCOL, V7, P944, DOI 10.1016/j.molonc.2013.05.004
   Martikainen M, 2015, J VIROL, V89, P10637, DOI 10.1128/JVI.01868-15
   Michaud M, 2011, SCIENCE, V334, P1573, DOI 10.1126/science.1208347
   Obeid M, 2007, CELL DEATH DIFFER, V14, P1848, DOI 10.1038/sj.cdd.4402201
   Obeid M, 2007, CANCER RES, V67, P7941, DOI 10.1158/0008-5472.CAN-07-1622
   Obeid M, 2007, NAT MED, V13, P54, DOI 10.1038/nm1523
   Petrovski G, 2011, AUTOPHAGY, V7, P321, DOI 10.4161/auto.7.3.14583
   Ramachandran M, 2017, CLIN CANCER RES, V23, P1519, DOI 10.1158/1078-0432.CCR-16-0925
   Ribas A, 2017, CELL, V170, P1109, DOI 10.1016/j.cell.2017.08.027
   Richetta C, 2013, CELL MICROBIOL, V15, P368, DOI 10.1111/cmi.12043
   Rodriguez-Rocha H, 2011, VIROLOGY, V416, P9, DOI 10.1016/j.virol.2011.04.017
   Samson A, 2018, SCI TRANSL MED, V10, DOI 10.1126/scitranslmed.aam7577
   Sester DP, 2015, J IMMUNOL, V194, P455, DOI 10.4049/jimmunol.1401110
   Sharma A, 2009, VIRUS RES, V143, P184, DOI 10.1016/j.virusres.2009.02.010
   Tapia K, 2013, PLOS PATHOG, V9, DOI 10.1371/journal.ppat.1003703
   Urban C, 2008, CELL DEATH DIFFER, V15, P1396, DOI 10.1038/cdd.2008.61
   Wang Q, 2013, INT IMMUNOL, V25, P363, DOI 10.1093/intimm/dxs161
   Whilding LM, 2013, MOL THER, V21, P2074, DOI 10.1038/mt.2013.195
   Yu D, 2017, NEUROENDOCRINOLOGY, V105, P54, DOI 10.1159/000448430
   Zha QB, 2016, FRONT IMMUNOL, V7, DOI 10.3389/fimmu.2016.00597
   Zitvogel L, 2010, CELL, V140, P798, DOI 10.1016/j.cell.2010.02.015
NR 53
TC 41
Z9 42
U1 1
U2 14
PU NATURE PUBLISHING GROUP
PI LONDON
PA MACMILLAN BUILDING, 4 CRINAN ST, LONDON N1 9XW, ENGLAND
SN 2041-4889
J9 CELL DEATH DIS
JI Cell Death Dis.
PD JAN 22
PY 2020
VL 11
IS 1
AR 48
DI 10.1038/s41419-020-2236-3
PG 15
WC Cell Biology
WE Science Citation Index Expanded (SCI-EXPANDED)
SC Cell Biology
GA KI6GA
UT WOS:000511446600005
PM 31969562
OA Green Published, gold
DA 2022-04-27
ER

PT J
AU Chen, H
   Tang, LJ
   Tu, H
   Zhou, YJ
   Li, NS
   Luo, XJ
   Peng, J
AF Chen, Heng
   Tang, Li-Jing
   Tu, Hua
   Zhou, Yuan-Jing
   Li, Nian-Sheng
   Luo, Xiu-Ju
   Peng, Jun
TI Arctiin protects rat heart against ischemia/reperfusion injury via a
   mechanism involving reduction of necroptosis
SO EUROPEAN JOURNAL OF PHARMACOLOGY
LA English
DT Article
DE Ischemia/reperfusion; Necroptosis; Arctiin; Heart; RIPK
ID NATURAL LIGNANS; FRUCTUS-ARCTII; LAPPA; COMBINATION; ASTERACEAE;
   APOPTOSIS; NECROSIS; WILD
AB RIPK1/RIPK3/MLKL (Receptor-interacting protein kinase 1/Receptor-interacting protein kinase 3/Mixed lineage kinase domain-like protein) pathway-mediated necroptosis contributes to myocardial ischemia/reperfusion (I/R) injury, and Arctiin can prevent myocardial fibrosis and hypertrophy. This study aims to explore the effect of Arctiin on myocardial I/R injury and the underlying mechanisms. SD rat hearts or cardiomyocytes were subjected to I/R or hypoxia/reoxygenation (H/R) to establish the I/R or H/R injury model. The methods of biochemistry, PI/DAPI (propidium iodide/4',6-Diamidino-2-Phenylindole) and H&E (Hematoxylin & eosin) staining were used to evaluate the I/R or H/R injury. The effects of Arctiin on necroptosis in I/R-treated hearts or H/R-treated cardiomyocytes were assessed. The results showed that Arctiin reduced myocardial I/R injury (decreases in myocardial infarction and creatine kinase release), concomitant with a decrease in levels of necroptosis-associated proteins (RIPK1/p-RIPK1, RIPK3/p-RIPK3 and MLKL/p-MLKL) in I/R-treated rat hearts. Consistently, the necrosis and LDH release in H/R-treated cardiomyocytes were attenuated in the presence of Arctiin, accompanied by suppression of necroptosis-relevant proteins. Furthermore, H/R-induced reactive oxygen species (ROS) generation and mitochondrial dysfunctions (increase in mitochondrial membrane potential and decrease in ATP production) were impaired by Arctiin. Using the program of the Molecular Operating Environment (MOE), we predict that RIPK1 and MLKL (but not RIPK3) might be the potential targets of Arctiin. Based on these observations, we conclude that Arctiin can protect the rat heart from I/R injury, and its beneficial effect is related to reduction of necroptosis via scavenging reactive oxygen species and restoring mitochondrial functions or targeting RIPK1 and/or MLKL.
C1 [Chen, Heng; Tang, Li-Jing; Tu, Hua; Zhou, Yuan-Jing; Li, Nian-Sheng; Peng, Jun] Cent South Univ, Xiangya Sch Pharmaceut Sci, Dept Pharmacol, Changsha 410078, Peoples R China.
   [Luo, Xiu-Ju] Cent South Univ, Xiangya Hosp 3, Dept Lab Med, Changsha 410013, Peoples R China.
   [Peng, Jun] Cent South Univ, Sch Pharmaceut Sci, Hunan Prov Key Lab Cardiovasc Res, Changsha 410078, Peoples R China.
RP Peng, J (通讯作者)，Cent South Univ, Xiangya Sch Pharmaceut Sci, Dept Pharmacol, Changsha 410078, Peoples R China.
EM Junpeng@csu.edu.cn
FU National Natural Science Foundation of ChinaNational Natural Science
   Foundation of China (NSFC) [81872873, 81573430]
FX This work was supported by National Natural Science Foundation of China
   (No. 81872873 to Jun Peng; No. 81573430 to Xiu-Ju Luo).
CR Bae S, 2014, BIOL RES, V47, DOI 10.1186/0717-6287-47-50
   Carbone F, 2016, EUR J CLIN INVEST, V46, P99, DOI 10.1111/eci.12568
   Chen SF, 2017, APOPTOSIS, V22, P626, DOI 10.1007/s10495-017-1358-2
   Chen X, 2014, CELL RES, V24, P105, DOI 10.1038/cr.2013.171
   Conrad M, 2016, NAT REV DRUG DISCOV, V15, P348, DOI 10.1038/nrd.2015.6
   Fierascu RC, 2018, FOOD CHEM TOXICOL, V111, P44, DOI 10.1016/j.fct.2017.11.008
   Grootjans S, 2017, CELL DEATH DIFFER, V24, P1184, DOI 10.1038/cdd.2017.65
   He F, 2012, PLANTA MED, V78, P800, DOI 10.1055/s-0031-1298433
   Hodaj E, 2017, NAT PROD RES, V31, P1195, DOI 10.1080/14786419.2016.1226823
   Koshinuma S, 2014, J ANESTH, V28, P235, DOI 10.1007/s00540-013-1716-3
   Lee CJY, 2017, J AM COLL CARDIOL, V69, P2902
   Lee JH, 2011, PHYTOTHER RES, V25, P387, DOI 10.1002/ptr.3273
   Lee JH, 2019, PHYTOMEDICINE, V55, P282, DOI 10.1016/j.phymed.2018.06.038
   Li J, 2017, J PHARMACOL SCI, V135, P97, DOI 10.1016/j.jphs.2017.05.012
   Lu LC, 2014, CELL BIOCHEM BIOPHYS, V69, P93, DOI 10.1007/s12013-013-9775-5
   Ma ST, 2013, PHYTOTHER RES, V27, P1474, DOI 10.1002/ptr.4884
   Qin DZ, 2016, J BIOL CHEM, V291, P20247, DOI 10.1074/jbc.M116.732735
   Ren KD, 2019, EUR J PHARMACOL, V861, DOI 10.1016/j.ejphar.2019.172617
   She L, 2019, CARDIOVASC DRUG THER, V33, P13, DOI 10.1007/s10557-018-06848-8
   Su S, 2015, PHYTOCHEMISTRY, V117, P340, DOI 10.1016/j.phytochem.2015.06.021
   Su S, 2015, PHYTOMEDICINE, V22, P301, DOI 10.1016/j.phymed.2014.12.009
   Tian J, 2018, TRANSL STROKE RES, V9, P382, DOI 10.1007/s12975-017-0581-z
   Tonnus W, 2019, J PATHOL, V247, P697, DOI 10.1002/path.5248
   Tonnus W, 2017, IMMUNOL REV, V277, P128, DOI 10.1111/imr.12551
   Vanden Berghe T, 2014, NAT REV MOL CELL BIO, V15, P134, DOI 10.1038/nrm3737
   Xu ZH, 2014, J ETHNOPHARMACOL, V151, P548, DOI 10.1016/j.jep.2013.11.021
   Yandrapalli S, 2019, EXPERT OPIN INV DRUG, V28, P223, DOI 10.1080/13543784.2019.1559814
   Zhang T, 2016, NAT MED, V22, P175, DOI 10.1038/nm.4017
   Zhang YS, 2015, BASIC RES CARDIOL, V110, DOI 10.1007/s00395-015-0494-5
   Zhang YS, 2012, BASIC RES CARDIOL, V107, DOI 10.1007/s00395-012-0266-4
   Zhang YY, 2019, N-S ARCH PHARMACOL, V392, P1085, DOI 10.1007/s00210-019-01656-9
   Zhang YZ, 2018, ATHEROSCLEROSIS, V274, P128, DOI 10.1016/j.atherosclerosis.2018.04.031
   Zhou B, 2018, INFLAMMATION, V41, P2129, DOI 10.1007/s10753-018-0856-x
   Zhu H, 2018, J MOL CELL CARDIOL, V116, P125, DOI 10.1016/j.yjmcc.2018.01.018
NR 34
TC 7
Z9 7
U1 2
U2 14
PU ELSEVIER
PI AMSTERDAM
PA RADARWEG 29, 1043 NX AMSTERDAM, NETHERLANDS
SN 0014-2999
EI 1879-0712
J9 EUR J PHARMACOL
JI Eur. J. Pharmacol.
PD MAY 15
PY 2020
VL 875
AR 173053
DI 10.1016/j.ejphar.2020.173053
PG 12
WC Pharmacology & Pharmacy
WE Science Citation Index Expanded (SCI-EXPANDED)
SC Pharmacology & Pharmacy
GA KY7AC
UT WOS:000522724900017
PM 32135123
DA 2022-04-27
ER

PT J
AU Song, GD
   Ma, ZL
   Liu, DL
   Qian, DH
   Zhou, J
   Meng, HB
   Zhou, B
   Song, ZS
AF Song, Guodong
   Ma, Zhilong
   Liu, Dalu
   Qian, Daohai
   Zhou, Jia
   Meng, Hongbo
   Zhou, Bo
   Song, Zhenshun
TI Bone marrow-derived mesenchymal stem cells attenuate severe acute
   pancreatitis via regulation of microRNA-9 to inhibit necroptosis in rats
SO LIFE SCIENCES
LA English
DT Article
DE BMSCs; miR-9; SAP; Necroptosis; RIPK1
ID ACTIVATION; NECROSIS; ALPHA; MICE; INFLAMMATION; SECRETION; VIRUS;
   DEATH; RIPK1; MLKL
AB Aims: Severe acute pancreatitis (SAP) is an acute disease of the digestive system accompanied by pancreatic necrosis. We have found that bone marrow-derived mesenchymal stem cells (BMSCs) can attenuate SAP, but the underlying mechanism remains unclear. The present study was conducted to explore the possible mechanisms by which BMSCs alleviate SAP.
   Main methods: BMSCs and BMSCs engineered to overexpress microRNA (miR)-9 (miR-9-BMSCs) were transplanted into rat models of SAP via the tail vein. Pancreatic acinar cells (PACs) were isolated from rat pancreatic tissues and induced by tumor necrosis factor-alpha (TNF-alpha) in vitro.
   Key findings: miR-9-BMSCs significantly reduced the systemic inflammatory response, impeded the necroptosis signaling pathway and promoted regeneration of damaged pancreas in vivo. miR-9-BMSCs secreted miR-9, which targeted the gene encoding receptor interacting protein kinase 1 in PACs induced by TNF-alpha, to inhibit necroptosis and ameliorate SAP.
   Significance: miR-9-BMSCs can reduce SAP-induced injury to pancreatic tissues and PACs by regulating miR-9 to suppress necroptosis.
C1 [Song, Guodong; Ma, Zhilong; Meng, Hongbo; Zhou, Bo; Song, Zhenshun] Tongji Univ, Shanghai Peoples Hosp 10, Dept Gen Surg, Sch Med, Yanchang Rd 301, Shanghai 200072, Peoples R China.
   [Liu, Dalu] Anhui Med Univ, Shanghai Clin Med Coll, Hefei 230032, Anhui, Peoples R China.
   [Qian, Daohai] Wannan Med Coll, Yijishan Hosp, Dept Hepatobiliary Surg, Wuhu 241001, Anhui, Peoples R China.
   [Zhou, Jia] Shanghai Jiao Tong Univ, Sch Med, Tongren Hosp, Shanghai 200336, Peoples R China.
RP Song, ZS (通讯作者)，Tongji Univ, Shanghai Peoples Hosp 10, Dept Gen Surg, Sch Med, Yanchang Rd 301, Shanghai 200072, Peoples R China.
EM zs_song@hotmail.com
RI Ma, Zhilong/AAU-6828-2021
FU National Natural Science Foundation of ChinaNational Natural Science
   Foundation of China (NSFC) [81670582]; College Natural Science
   Foundation of Anhui ProvinceNatural Science Foundation of Anhui Province
   [KJ2017A271]; talent introduction fund of Yijishan Hospital of Wannan
   Medical School [YR201601]
FX The present study was supported by research grants from the National
   Natural Science Foundation of China (No. 81670582) and College Natural
   Science Foundation of Anhui Province (KJ2017A271) and talent
   introduction fund of Yijishan Hospital of Wannan Medical School
   (YR201601).
CR Bakker OJ, 2014, NEW ENGL J MED, V371, P1983, DOI 10.1056/NEJMoa1404393
   Barbosa LA, 2018, FRONT IMMUNOL, V9, DOI 10.3389/fimmu.2018.01818
   Betel D, 2008, NUCLEIC ACIDS RES, V36, pD149, DOI 10.1093/nar/gkm995
   Bongaerts GPA, 2016, NAT BIOTECHNOL, V34, P55, DOI 10.1038/nbt.3436
   Christofferson DE, 2010, CURR OPIN CELL BIOL, V22, P263, DOI 10.1016/j.ceb.2009.12.003
   Cuchet-Lourenco D, 2018, SCIENCE, V361, P810, DOI 10.1126/science.aar2641
   Dweep H, 2011, J BIOMED INFORM, V44, P839, DOI 10.1016/j.jbi.2011.05.002
   Friedman LM, 2009, P NATL ACAD SCI USA, V106, P7915, DOI 10.1073/pnas.0812446106
   Gong J, 2014, MOL MED REP, V9, P1575, DOI 10.3892/mmr.2014.2053
   Grimm D, 2006, J VIROL, V80, P426, DOI 10.1128/JVI.80.1.426-439.2006
   Hajkova M, 2017, J TISSUE ENG REGEN M, V11, P1456, DOI 10.1002/term.2044
   Hay JJ, 2018, ADV MATER, V30, DOI 10.1002/adma.201804310
   He ZG, 2016, SCI REP-UK, V6, DOI 10.1038/srep38438
   Hesselson D, 2011, CURR BIOL, V21, P712, DOI 10.1016/j.cub.2011.03.041
   Hoque R, 2011, GASTROENTEROLOGY, V141, P358, DOI 10.1053/j.gastro.2011.03.041
   Hu GY, 2011, GUT, V60, P820, DOI 10.1136/gut.2010.215178
   Johnston APW, 2016, CELL STEM CELL, V19, P433, DOI 10.1016/j.stem.2016.06.002
   Kaiser WJ, 2013, J BIOL CHEM, V288, P31268, DOI 10.1074/jbc.M113.462341
   Kim HY, 2018, NANO LETT, V18, P4965, DOI 10.1021/acs.nanolett.8b01816
   Kim JH, 2016, ACS NANO, V10, P3342, DOI 10.1021/acsnano.5b06985
   Lankisch PG, 2015, LANCET, V386, P85, DOI 10.1016/S0140-6736(14)60649-8
   Li CX, 2017, NAT MATER, V16, P379, DOI [10.1038/NMAT4780, 10.1038/nmat4780]
   Lin BL, 2017, HEPATOLOGY, V66, P209, DOI 10.1002/hep.29189
   Lu P, 2017, DIS MARKERS, V2017, DOI 10.1155/2017/7293459
   Merza M, 2015, GASTROENTEROLOGY, V149, P1920, DOI 10.1053/j.gastro.2015.08.026
   Mompean M, 2018, CELL, V173, P1244, DOI 10.1016/j.cell.2018.03.032
   Morgan JE, 2018, NAT COMMUN, V9, DOI 10.1038/s41467-018-06636-w
   Newton K, 2015, TRENDS CELL BIOL, V25, P347, DOI 10.1016/j.tcb.2015.01.001
   Noel P, 2016, GUT, V65, P100, DOI 10.1136/gutjnl-2014-308043
   Papachristou GI, 2010, AM J GASTROENTEROL, V105, P435, DOI 10.1038/ajg.2009.622
   Pasparakis M, 2015, NATURE, V517, P311, DOI 10.1038/nature14191
   Qian DH, 2017, SCI REP-UK, V7, DOI 10.1038/s41598-017-00629-3
   Qian DH, 2015, STEM CELLS INT, V2015, DOI 10.1155/2015/306836
   Robinson K, 2006, J AM COLL SURGEONS, V202, P788, DOI 10.1016/j.jamcollsurg.2006.01.007
   Saveljeva S, 2015, CELL DEATH DIS, V6, DOI 10.1038/cddis.2014.548
   Schepers NJ, 2019, GUT, V68, P1044, DOI 10.1136/gutjnl-2017-314657
   Seifert H, 2009, GUT, V58, P1260, DOI 10.1136/gut.2008.163733
   Sellers ZM, 2018, GASTROENTEROLOGY, V155, P234, DOI 10.1053/j.gastro.2018.03.068
   Sendler M, 2013, GUT, V62, P430, DOI 10.1136/gutjnl-2011-300771
   Treiber T, 2018, NAT REV MOL CELL BIO, V19, P808, DOI 10.1038/s41580-018-0070-6
   Vo DKH, 2015, STEROIDS, V99, P230, DOI 10.1016/j.steroids.2015.02.007
   Willet SG, 2018, EMBO J, V37, DOI 10.15252/embj.201798311
   Wu BU, 2013, GASTROENTEROLOGY, V144, P1272, DOI 10.1053/j.gastro.2013.01.075
   Wu JF, 2013, CELL RES, V23, P994, DOI 10.1038/cr.2013.91
   Xie YC, 2017, GASTROENTEROLOGY, V153, P1429, DOI 10.1053/j.gastro.2017.07.036
   Yatim N, 2015, SCIENCE, V350, P328, DOI 10.1126/science.aad0395
NR 46
TC 12
Z9 15
U1 1
U2 14
PU PERGAMON-ELSEVIER SCIENCE LTD
PI OXFORD
PA THE BOULEVARD, LANGFORD LANE, KIDLINGTON, OXFORD OX5 1GB, ENGLAND
SN 0024-3205
EI 1879-0631
J9 LIFE SCI
JI Life Sci.
PD APR 15
PY 2019
VL 223
BP 9
EP 21
DI 10.1016/j.lfs.2019.03.019
PG 13
WC Medicine, Research & Experimental; Pharmacology & Pharmacy
WE Science Citation Index Expanded (SCI-EXPANDED)
SC Research & Experimental Medicine; Pharmacology & Pharmacy
GA HQ5VH
UT WOS:000462480200002
PM 30862569
DA 2022-04-27
ER

PT J
AU Linkermann, A
   Brasen, JH
   Himmerkus, N
   Liu, SY
   Huber, TB
   Kunzendorf, U
   Krautwald, S
AF Linkermann, Andreas
   Braesen, Jan H.
   Himmerkus, Nina
   Liu, Shuya
   Huber, Tobias B.
   Kunzendorf, Ulrich
   Krautwald, Stefan
TI Rip1 (Receptor-interacting protein kinase 1) mediates necroptosis and
   contributes to renal ischemia/reperfusion injury
SO KIDNEY INTERNATIONAL
LA English
DT Article
DE cell death; ischemia; ischemia-reperfusion; ischemic renal failure;
   tubule cells
ID ISCHEMIA-REPERFUSION INJURY; CELL-DEATH; FAS LIGAND; T-CELLS; TISSUE
   PROTECTION; GENOTOXIC STRESS; APOPTOSIS; PATHWAYS; KIDNEY; INFLAMMATION
AB Loss of kidney function in renal ischemia/reperfusion injury is due to programmed cell death, but the contribution of necroptosis, a newly discovered form of programmed necrosis, has not been evaluated. Here, we identified the presence of death receptor-mediated but caspase-independent cell death in murine tubular cells and characterized it as necroptosis by the addition of necrostatin-1, a highly specific receptor-interacting protein kinase 1 inhibitor. The detection of receptor-interacting protein kinase 1 and 3 in whole-kidney lysates and freshly isolated murine proximal tubules led us to investigate the contribution of necroptosis in a mouse model of renal ischemia/reperfusion injury. Treatment with necrostatin-1 reduced organ damage and renal failure, even when administered after reperfusion, resulting in a significant survival benefit in a model of lethal renal ischemia/reperfusion injury. Unexpectedly, specific blockade of apoptosis by zVAD, a pan-caspase inhibitor, did not prevent the organ damage or the increase in urea and creatinine in vivo in renal ischemia/reperfusion injury. Thus, necroptosis is present and has functional relevance in the pathophysiological course of ischemic kidney injury and shows the predominance of necroptosis over apoptosis in this setting. Necrostatin-1 may have therapeutic potential to prevent and treat renal ischemia/reperfusion injury. Kidney International (2012) 81, 751-761; doi:10.1038/ki.2011.450; published online 11 January 2012
C1 [Linkermann, Andreas; Kunzendorf, Ulrich; Krautwald, Stefan] Univ Kiel, Div Nephrol & Hypertens, D-24105 Kiel, Germany.
   [Braesen, Jan H.] Univ Kiel, Inst Pathol, D-24105 Kiel, Germany.
   [Himmerkus, Nina] Univ Kiel, Inst Physiol, D-24105 Kiel, Germany.
   [Liu, Shuya; Huber, Tobias B.] Univ Hosp Freiburg, Div Renal, Freiburg, Germany.
   [Liu, Shuya] Univ Freiburg, Spemann Grad Sch Biol & Med, D-79106 Freiburg, Germany.
RP Kunzendorf, U (通讯作者)，Univ Kiel, Div Nephrol & Hypertens, Schittenhelmstr 12, D-24105 Kiel, Germany.
EM kunzendorf@nephro.uni-kiel.de
RI Liu, Shuya/S-8402-2018; Linkermann, Andreas/H-3551-2012; Krautwald,
   Stefan/J-9984-2016; Linkermann, Andreas/AAB-8308-2020
OI Linkermann, Andreas/0000-0001-6287-9725; Krautwald,
   Stefan/0000-0001-7768-2132; Linkermann, Andreas/0000-0001-6287-9725;
   Huber, Tobias B./0000-0001-7175-5062; Liu, Shuya/0000-0001-6897-036X;
   Himmerkus, Nina/0000-0002-2910-6728
FU Dr Werner Jackstadt-Stiftung; German Society of Nephrology; European
   Nephrology and Dialysis Institute; Fresenius Medical Care Deutschland
   GmbH (SK); Else Kroner-Fresenius Stiftung (UK); Fresenius Medical Care
   Deutschland GmbH (UK)
FX We thank Harald Schocklmann for providing the MMC and gIENDp54 cells and
   scientific discussion of our data. We thank Marina Wirth, Katarina
   Stanke, Katja Bruch, and Silvia Iversen for excellent technical support.
   This work has been supported by Dr Werner Jackstadt-Stiftung and the
   German Society of Nephrology (AL), the European Nephrology and Dialysis
   Institute and Fresenius Medical Care Deutschland GmbH (SK and UK) and
   the Else Kroner-Fresenius Stiftung (UK).
CR Arany I, 2004, KIDNEY INT, V65, P1231, DOI 10.1111/j.1523-1755.2004.00500.x
   Bertrand MJM, 2011, MOL CELL, V43, P323, DOI 10.1016/j.molcel.2011.07.007
   Burne MJ, 2001, J LEUKOCYTE BIOL, V70, P192
   Burne MJ, 2001, J CLIN INVEST, V108, P1283, DOI 10.1172/JCI200112080
   Callus BA, 2007, CELL DEATH DIFFER, V14, P73, DOI 10.1038/sj.cdd.4402034
   Ch'en IL, 2008, P NATL ACAD SCI USA, V105, P17463, DOI 10.1073/pnas.0808043105
   Ch'en IL, 2011, J EXP MED, V208, P633, DOI 10.1084/jem.20110251
   Challa S, 2010, CELL MOL LIFE SCI, V67, P3241, DOI 10.1007/s00018-010-0413-8
   Cho Y, 2009, CELL, V137, P1112, DOI 10.1016/j.cell.2009.05.037
   Christofferson DE, 2010, CURR OPIN CELL BIOL, V22, P263, DOI 10.1016/j.ceb.2009.12.003
   Daemen MARC, 1999, J CLIN INVEST, V104, P541, DOI 10.1172/JCI6974
   Day YJ, 2005, AM J PHYSIOL-RENAL, V288, pF722, DOI 10.1152/ajprenal.00378.2004
   Day YJ, 2006, J IMMUNOL, V176, P3108, DOI 10.4049/jimmunol.176.5.3108
   Declercq W, 2009, CELL, V138, P229, DOI 10.1016/j.cell.2009.07.006
   Degterev A, 2005, NAT CHEM BIOL, V1, P112, DOI 10.1038/nchembio711
   Degterev A, 2008, NAT CHEM BIOL, V4, P313, DOI 10.1038/nchembio.83
   Devalaraja-Narashimha K, 2009, AM J PHYSIOL-RENAL, V297, pF749, DOI 10.1152/ajprenal.00239.2009
   Feoktistova M, 2011, MOL CELL, V43, P449, DOI 10.1016/j.molcel.2011.06.011
   Galluzzi L, 2009, CELL DEATH DIFFER, V16, P1093, DOI 10.1038/cdd.2009.44
   He SD, 2009, CELL, V137, P1100, DOI 10.1016/j.cell.2009.05.021
   Holler N, 2000, NAT IMMUNOL, V1, P489, DOI 10.1038/82732
   Hotchkiss RS, 2009, NEW ENGL J MED, V361, P1570, DOI 10.1056/NEJMra0901217
   Hymowitz SG, 2010, NAT STRUCT MOL BIOL, V17, P1289, DOI 10.1038/nsmb1110-1289
   Kaiser WJ, 2011, NATURE, V471, P368, DOI 10.1038/nature09857
   Kaushal GP, 2004, KIDNEY INT, V66, P500, DOI 10.1111/j.1523-1755.2004.761_6.x
   Ko GJ, 2011, J AM SOC NEPHROL, V22, P732, DOI 10.1681/ASN.2010010121
   Krammer PH, 2007, NAT REV IMMUNOL, V7, P532, DOI 10.1038/nri2115
   Krautwald S, 2010, J BIOL CHEM, V285, P19997, DOI 10.1074/jbc.M110.122127
   Kuida K, 1996, NATURE, V384, P368, DOI 10.1038/384368a0
   Linkermann A, 2005, EXPERT OPIN THER TAR, V9, P119, DOI 10.1517/14728222.9.1.119
   Linkermann A, 2003, BIOCHEM PHARMACOL, V66, P1417, DOI 10.1016/S0006-2952(03)00492-1
   Linkermann A, 2011, KIDNEY INT, V79, P169, DOI 10.1038/ki.2010.317
   Nogae S, 1998, J AM SOC NEPHROL, V9, P620
   Northington FJ, 2011, J CEREBR BLOOD F MET, V31, P178, DOI 10.1038/jcbfm.2010.72
   Oberst A, 2011, NATURE, V471, P363, DOI 10.1038/nature09852
   Ortiz A, 1999, NEPHROL DIAL TRANSPL, V14, P1831, DOI 10.1093/ndt/14.8.1831
   SCHUMER M, 1992, AM J PATHOL, V140, P831
   Sharfuddin AA, 2011, NAT REV NEPHROL, V7, P189, DOI 10.1038/nrneph.2011.16
   Smith CCT, 2007, CARDIOVASC DRUG THER, V21, P227, DOI 10.1007/s10557-007-6035-1
   Tait SWG, 2010, NAT REV MOL CELL BIO, V11, P621, DOI 10.1038/nrm2952
   Tenev T, 2011, MOL CELL, V43, P432, DOI 10.1016/j.molcel.2011.06.006
   Tinel A, 2004, SCIENCE, V304, P843, DOI 10.1126/science.1095432
   Trichonas G, 2010, P NATL ACAD SCI USA, V107, P21695, DOI 10.1073/pnas.1009179107
   Van Raam B.J., 2011, BIOCHIM BIOPHYS ACTA, V1824, P113
   Vandenabeele P, 2010, NAT REV MOL CELL BIO, V11, P700, DOI 10.1038/nrm2970
   Varfolomeev EE, 1998, IMMUNITY, V9, P267, DOI 10.1016/S1074-7613(00)80609-3
   Welz PS, 2011, NATURE, V477, P330, DOI 10.1038/nature10273
   Wu HL, 2007, J CLIN INVEST, V117, P2847, DOI 10.1172/JCI31008
   Yeh WC, 1998, SCIENCE, V279, P1954, DOI 10.1126/science.279.5358.1954
   Zhang DW, 2011, CELL RES, V21, P368, DOI 10.1038/cr.2011.3
   Zhang DW, 2009, SCIENCE, V325, P332, DOI 10.1126/science.1172308
   Zhang HB, 2011, NATURE, V471, P373, DOI 10.1038/nature09878
   Zhang JK, 1998, NATURE, V392, P296, DOI 10.1038/32681
   Zhang ZX, 2008, J IMMUNOL, V181, P7489, DOI 10.4049/jimmunol.181.11.7489
NR 54
TC 302
Z9 318
U1 9
U2 67
PU NATURE PUBLISHING GROUP
PI NEW YORK
PA 75 VARICK ST, 9TH FLR, NEW YORK, NY 10013-1917 USA
SN 0085-2538
J9 KIDNEY INT
JI Kidney Int.
PD APR
PY 2012
VL 81
IS 8
BP 751
EP 761
DI 10.1038/ki.2011.450
PG 11
WC Urology & Nephrology
WE Science Citation Index Expanded (SCI-EXPANDED)
SC Urology & Nephrology
GA 918RV
UT WOS:000302269300007
PM 22237751
OA Bronze
DA 2022-04-27
ER

PT J
AU Akaeda, S
   Hirota, Y
   Fukui, Y
   Aikawa, S
   Shimizu-Hirota, R
   Kaku, T
   Gebril, M
   Hirata, T
   Hiraoka, T
   Matsuo, M
   Haraguchi, H
   Saito-Kanatani, M
   Takeda, N
   Fujii, T
   Osuga, Y
AF Akaeda, Shun
   Hirota, Yasushi
   Fukui, Yamato
   Aikawa, Shizu
   Shimizu-Hirota, Ryoko
   Kaku, Tetsuaki
   Gebril, Mona
   Hirata, Tomoyuki
   Hiraoka, Takehiro
   Matsuo, Mitsunori
   Haraguchi, Hirofumi
   Saito-Kanatani, Mayuko
   Takeda, Norihiko
   Fujii, Tomoyuki
   Osuga, Yutaka
TI Retinoblastoma protein promotes uterine epithelial cell cycle arrest and
   necroptosis for embryo invasion
SO EMBO REPORTS
LA English
DT Article
DE embryo implantation; progesterone; TNF&#945; signaling; trophoblast
   phagocytosis; uterine luminal epithelium
ID PROGESTERONE-RECEPTOR; IMPLANTATION; RECEPTIVITY; ESTROGEN; RB;
   ACTIVATION; MECHANISMS; ENTOSIS; UTERUS; WINDOW
AB Retinoblastoma protein (RB) encoded by Rb1 is a prominent inducer of cell cycle arrest (CCA). The hormone progesterone (P-4) promotes CCA in the uterine epithelium and previous studies indicated that P-4 activates RB by reducing the phosphorylated, inactive form of RB. Here, we show that embryo implantation is impaired in uterine-specific Rb1 knockout mice. We observe persistent cell proliferation of the Rb1-deficient uterine epithelium until embryo attachment, loss of epithelial necroptosis, and trophoblast phagocytosis, which correlates with subsequent embryo invasion failure, indicating that Rb1-induced CCA and necroptosis of uterine epithelium are involved in embryo invasion. Pre-implantation P-4 supplementation is sufficient to restore these defects and embryo invasion. In Rb1-deficient uterine epithelial cells, TNF alpha-primed necroptosis is impaired, which is rescued by the treatment with a CCA inducer thymidine or P-4 through the upregulation of TNF receptor type 2. TNF alpha is expressed in the luminal epithelium and the embryo at the embryo attachment site. These results provide evidence that uterine Rb1-induced CCA is involved in TNF alpha-primed epithelial necroptosis at the implantation site for successful embryo invasion.
C1 [Akaeda, Shun; Hirota, Yasushi; Fukui, Yamato; Aikawa, Shizu; Kaku, Tetsuaki; Gebril, Mona; Hirata, Tomoyuki; Hiraoka, Takehiro; Matsuo, Mitsunori; Haraguchi, Hirofumi; Saito-Kanatani, Mayuko; Fujii, Tomoyuki; Osuga, Yutaka] Univ Tokyo, Grad Sch Med, Dept Obstet & Gynecol, Tokyo, Japan.
   [Hirota, Yasushi] Japan Agcy Med Res & Dev AMED, Frontier Outstanding Res Clin Empowerment FORCE, Tokyo, Japan.
   [Shimizu-Hirota, Ryoko] Keio Univ, Sch Med, Dept Internal Med, Ctr Prevent Med, Tokyo, Japan.
   [Takeda, Norihiko] Jichi Med Univ, Ctr Mol Med, Shimotuke, Tochigi, Japan.
RP Hirota, Y (通讯作者)，Univ Tokyo, Grad Sch Med, Dept Obstet & Gynecol, Tokyo, Japan.; Hirota, Y (通讯作者)，Japan Agcy Med Res & Dev AMED, Frontier Outstanding Res Clin Empowerment FORCE, Tokyo, Japan.
EM yhirota-tky@umin.ac.jp
RI Hirota, Yasushi/AAD-8713-2020
OI Hirota, Yasushi/0000-0003-0241-9780; Aikawa, Shizu/0000-0001-7407-4051;
   Gebril, Mona/0000-0002-2838-5497
FU JSPS KAKENHIMinistry of Education, Culture, Sports, Science and
   Technology, Japan (MEXT)Japan Society for the Promotion of
   ScienceGrants-in-Aid for Scientific Research (KAKENHI) [19H03144,
   18K19601, 19H03796, 18K19600, 18H02943, 19K16022, 19K18631, 19K18630,
   20K08894]; AMED-Force [20gm4010010h0001]; AMED-Wise [20gk0210021h0002];
   Takeda Science FoundationTakeda Science Foundation (TSF); NIPRO
   corporation
FX We thank NCI mouse repository for providing Rb1-floxed mice, Dr.
   Francesco J. DeMayo (National Institute of Environmental Health
   Sciences, Research Triangle Park, NC, USA) and Dr. John P. Lydon (Baylor
   College of Medicine, Houston, TX, USA) for providing Pgr-Cre mice, Dr.
   Sudhansu K. Dey (Cincinnati Children's Hospital Medical Center,
   Cincinnati, OH, USA) for providing Ltf-Cre mice, Dr. Satoru Fukuda (The
   University of Tokyo, Japan) for technical assistance of TEM, Ms. Katie
   A. Gerhardt for efficient editing of the manuscript, and Ms. Atsumi
   Miura for technical assistance. This work was supported by JSPS KAKENHI
   (grant numbers 19H03144, 18K19601, 19H03796, 18K19600, 18H02943,
   19K16022, 19K18631, 19K18630, 20K08894) and AMED-Force
   (20gm4010010h0001), AMED-Wise (20gk0210021h0002), Takeda Science
   Foundation, and the fund of joint research with NIPRO corporation.
CR Boren J, 2012, CELL DEATH DIFFER, V19, P1561, DOI 10.1038/cdd.2012.34
   Cha JY, 2012, NAT MED, V18, P1754, DOI 10.1038/nm.3012
   Chechik G, 1999, NEURAL COMPUT, V11, P2061, DOI 10.1162/089976699300016089
   Chen B, 2005, MOL ENDOCRINOL, V19, P1978, DOI 10.1210/me.2004-0274
   Chen G, 2018, BIO-PROTOCOL, V8, DOI 10.21769/BioProtoc.2994
   Daikoku T, 2014, ENDOCRINOLOGY, V155, P2718, DOI 10.1210/en.2014-1265
   DAS SK, 1994, DEVELOPMENT, V120, P1071
   Dey SK, 2004, ENDOCR REV, V25, P341, DOI 10.1210/er.2003-0020
   Diaz-Gimeno P, 2013, FERTIL STERIL, V99, P508, DOI 10.1016/j.fertnstert.2012.09.046
   Dick FA, 2013, NAT REV MOL CELL BIO, V14, P297, DOI 10.1038/nrm3567
   Egashira Mahiro, 2013, Reproductive Medicine and Biology, V12, P127, DOI 10.1007/s12522-013-0153-1
   Ehrhardt H, 2013, CELL DEATH DIS, V4, DOI 10.1038/cddis.2013.179
   Franco HL, 2012, FASEB J, V26, P1218, DOI 10.1096/fj.11-193334
   Fukui Y, 2019, REPROD MED BIOL, V18, P234, DOI 10.1002/rmb2.12280
   Giacinti C, 2006, ONCOGENE, V25, P5220, DOI 10.1038/sj.onc.1209615
   Guo Y, 2009, J CELL SCI, V122, P749, DOI 10.1242/jcs.037630
   Haas BJ, 2013, NAT PROTOC, V8, P1494, DOI 10.1038/nprot.2013.084
   Hanayama R, 2002, NATURE, V417, P182, DOI 10.1038/417182a
   Haraguchi H, 2019, FASEB J, V33, P2610, DOI 10.1096/fj.201801401R
   Haraguchi H, 2014, MOL ENDOCRINOL, V28, P1108, DOI 10.1210/me.2014-1097
   Harper Jane V., 2004, V296, P157
   Hirota Y, 2003, J CLIN ENDOCR METAB, V88, P3952, DOI 10.1210/jc.2002-021785
   Hirota Y, 2019, ENDOCR J, V66, P199, DOI 10.1507/endocrj.EJ18-0431
   Hirota Y, 2010, J CLIN INVEST, V120, P803, DOI 10.1172/JCI40051
   HUET YM, 1987, J REPROD FERTIL, V81, P453, DOI 10.1530/jrf.0.0810453
   Inhorn MC, 2015, HUM REPROD UPDATE, V21, P411, DOI 10.1093/humupd/dmv016
   Joswig Anike, 2003, Reprod Biol Endocrinol, V1, P44
   Li QX, 2011, SCIENCE, V331, P912, DOI 10.1126/science.1197454
   Li YJ, 2015, CELL REP, V11, P358, DOI 10.1016/j.celrep.2015.03.035
   Liao Y, 2013, NUCLEIC ACIDS RES, V41, DOI 10.1093/nar/gkt214
   LYDON JP, 1995, GENE DEV, V9, P2266, DOI 10.1101/gad.9.18.2266
   Ma WG, 2003, P NATL ACAD SCI USA, V100, P2963, DOI 10.1073/pnas.0530162100
   Marino S, 2000, GENE DEV, V14, P994
   Matsumoto H, 2002, J BIOL CHEM, V277, P29260, DOI 10.1074/jbc.M203996200
   Matsumoto L, 2018, J CLIN INVEST, V128, P3186, DOI 10.1172/JCI98931
   Matsuo M, 2020, ENDOCRINOLOGY, V161, DOI 10.1210/endocr/bqz005
   Overholtzer M, 2007, CELL, V131, P966, DOI 10.1016/j.cell.2007.10.040
   SCHLAFKE S, 1975, BIOL REPROD, V12, P41, DOI 10.1095/biolreprod12.1.41
   SCHWARTING R, 1986, J IMMUNOL METHODS, V90, P65, DOI 10.1016/0022-1759(86)90384-4
   Segawa K, 2018, P NATL ACAD SCI USA, V115, P12212, DOI 10.1073/pnas.1814323115
   Shlomovitz I, 2019, CELL COMMUN SIGNAL, V17, DOI 10.1186/s12964-019-0437-0
   Soyal SM, 2005, GENESIS, V41, P58, DOI 10.1002/gene.20098
   Tang DL, 2019, CELL RES, V29, P347, DOI 10.1038/s41422-019-0164-5
   Tong W, 1999, MOL CELL BIOL, V19, P2251
   Tranguch S, 2007, J CLIN INVEST, V117, P1824, DOI 10.1172/JCI31622
   Vasquez YM, 2018, PLOS GENET, V14, DOI 10.1371/journal.pgen.1007787
   Wetendorf M, 2017, BIOL REPROD, V96, P313, DOI 10.1095/biolreprod.116.144410
   Yamanaka K, 2014, CELL DEATH DIS, V5, DOI 10.1038/cddis.2013.524
   YOSHINAG.K, 1966, J REPROD FERTIL, V12, P593, DOI 10.1530/jrf.0.0120593
   Zargarian S, 2017, PLOS BIOL, V15, DOI 10.1371/journal.pbio.2002711
   Zhu YJ, 2016, PLOS ONE, V11, DOI 10.1371/journal.pone.0156729
NR 51
TC 4
Z9 4
U1 2
U2 3
PU WILEY
PI HOBOKEN
PA 111 RIVER ST, HOBOKEN 07030-5774, NJ USA
SN 1469-221X
EI 1469-3178
J9 EMBO REP
JI EMBO Rep.
PD FEB 3
PY 2021
VL 22
IS 2
AR e50927
DI 10.15252/embr.202050927
EA JAN 2021
PG 20
WC Biochemistry & Molecular Biology; Cell Biology
WE Science Citation Index Expanded (SCI-EXPANDED)
SC Biochemistry & Molecular Biology; Cell Biology
GA QF7HU
UT WOS:000604639000001
PM 33399260
OA Bronze, Green Published
DA 2022-04-27
ER

PT J
AU Costa, FB
   Cortez, AP
   de Avila, RI
   de Carvalho, FS
   Andrade, WM
   da Cruz, AF
   Reis, KB
   Menegatti, R
   Liao, LM
   Romeiro, LAS
   Noel, F
   Fraga, CAM
   Barreiro, EJ
   Sanz, G
   Rodrigues, MF
   Vaz, BG
   Valadares, MC
AF Costa, Fabiana Bettanin
   Cortez, Alane P.
   de Avila, Renato Ivan
   de Carvalho, Flavio S.
   Andrade, Wanessa M.
   da Cruz, Andrezza F.
   Reis, Karinna B.
   Menegatti, Ricardo
   Liao, Luciano M.
   Romeiro, Luiz Antonio S.
   Noel, Francois
   Fraga, Carlos Alberto M.
   Barreiro, Eliezer J.
   Sanz, German
   Rodrigues, Marcella F.
   Vaz, Boniek G.
   Valadares, Marize Campos
TI The novel piperazine-containing compound LQFM018: Necroptosis cell death
   mechanisms, dopamine D-4 receptor binding and toxicological assessment
SO BIOMEDICINE & PHARMACOTHERAPY
LA English
DT Article
DE Antileukemic activity; Chronic myeloid leukemia; Piperazine;
   Necroptosis; Regulated necrosis
ID NF-KAPPA-B; TUMOR-NECROSIS-FACTOR; CHRONIC MYELOGENOUS LEUKEMIA; CHRONIC
   MYELOID-LEUKEMIA; BCR-ABL; MOLECULAR-MECHANISMS; PROGRAMMED NECROSIS;
   IMATINIB RESISTANCE; ANTICANCER ACTIVITY; REDOX REGULATION
AB Piperazine is a promising scaffold for drug development due to its broad spectrum of biological activities. Based on this, the new piperazine-containing compound LQFM018 (2) [ethyl 4-((1-(4-chlorophenyl)-1H-pyrazol-4-yl) methyl)piperazine-1-carboxylatel was synthesized and some biological activities investigated. In this work, we described its ability to bind aminergic receptors, antiproliferative effects as well as the LQFM018 (2)-triggered cell death mechanisms, in K562 leukemic cells, by flow cytometric analyses. Furthermore, acute oral systemic toxicity and potential myelotoxicity assessments of LQFM018 (2) were carried out. LQFM018 (2) was originally obtained by molecular simplification from LASSBio579 (1), an analogue compound of clozapine, with 33% of global yield. Binding profile assay to aminergic receptors showed that LQFM018 (2) has affinity for the dopamine D-4 receptor (K-1 = 0.26 mu M). Moreover, it showed cytotoxicity in K562 cells, in a concentration and time dependent manner; IC50 values obtained were 399, 242 and 119 mu M for trypan blue assay and 427, 259 and 50 mu M for MTT method at 24, 48 or 72 h, respectively. This compound (427 mu M) also promoted increase in LDH release and cell cycle arrest in G2/M phase. Furthermore, it triggered necrotic morphologies in K562 cells associated with intense cell membrane rupture as confirmed by Annexin V/propidium iodide double-staining. LQFM018 (2) also triggered mitochondrial disturb through loss of Delta Psi m associated with increase of ROS production. No significant accumulation of cytosolic cytochrome c was verified in treated cells. Furthermore, it was verified an increase of expression of TNF-R1 and mRNA levels of CYLD with no involviment in caspase-3 and -8 activation and NF-kappa B in K562 cells. LQFM018 (2) showed in vitro myelotoxicity potential, but it was orally well tolerated and classified as UN GHS category 5 (LD50 > 2000-5000 mg/Kg). Thus, LQFM018 (2) seems to have a non-selective action considering hematopoietic cells. In conclusion, it is suggested LQFM018 (2) promotes cell death in K562 cells via necroptotic signaling, probably with involvement of dopamine D4 receptor. These findings open new perspectives in cancer therapy by use of necroptosis inducing agents as a strategy of reverse cancer cell chemoresistance.
C1 [Costa, Fabiana Bettanin; Cortez, Alane P.; de Avila, Renato Ivan; de Carvalho, Flavio S.; Andrade, Wanessa M.; da Cruz, Andrezza F.; Valadares, Marize Campos] Univ Fed Goias, Fac Farm, Lab Farmacol & Toxicol Celular FarmaTec, Goiania, Go, Brazil.
   [Reis, Karinna B.; Menegatti, Ricardo] Univ Fed Goias, Fac Farm, LQFM, Goiania, Go, Brazil.
   [Liao, Luciano M.] Univ Fed Goias, Inst Quim, Lab Ressonancia Magnet Nucl, Goiania, Go, Brazil.
   [Romeiro, Luiz Antonio S.] Univ Catolica Brasilia, Brasilia, DF, Brazil.
   [Romeiro, Luiz Antonio S.] Univ Brasilia, Brasilia, DF, Brazil.
   [Noel, Francois] Univ Fed Rio de Janeiro, Inst Ciencias Biol, Lab Farmacol Bioquim & Mol, Rio De Janeiro, RJ, Brazil.
   [Fraga, Carlos Alberto M.; Barreiro, Eliezer J.] Univ Fed Rio de Janeiro, Fac Farm, Lab Avaliacao & Sintese Subst Bioat LASSBio, Rio De Janeiro, RJ, Brazil.
   [Sanz, German; Rodrigues, Marcella F.; Vaz, Boniek G.] Univ Fed Goias, Inst Quim, Lab Cromatog & Espectrometria Massas LaCEM, Goiania, Go, Brazil.
RP Valadares, MC (通讯作者)，Univ Fed Goias, Fac Farm, Rua 240 Esquina Com 5A Ave S-N,Setor Univ, Goiania, Go, Brazil.
EM marizecv@ufg.br
RI Lobón, Germán Sanz/N-6535-2019; DE CARVALHO, FLAVIO SILVA/X-2313-2019;
   Menegatti, Ricardo/U-4702-2019; Noël, François/C-3402-2009; Barreiro,
   Eliezer J/B-1131-2011; de Ávila, Renato Ivan/K-3112-2014; Romeiro, Luiz
   A S/U-3607-2017; Lião, Luciano Morais M./F-1487-2015; DA CRUZ, ANDREZZA
   FURQUIM/B-6114-2013; Vaz, Boniek G/I-4187-2013; Fraga, Carlos Alberto
   Manssour/G-3495-2012
OI Lobón, Germán Sanz/0000-0002-2600-470X; DE CARVALHO, FLAVIO
   SILVA/0000-0003-3581-0663; Menegatti, Ricardo/0000-0001-5044-9234; Noël,
   François/0000-0001-6813-1347; Barreiro, Eliezer J/0000-0003-1759-0038;
   de Ávila, Renato Ivan/0000-0001-6795-304X; Romeiro, Luiz A
   S/0000-0001-5679-0820; Lião, Luciano Morais M./0000-0001-9985-2980; DA
   CRUZ, ANDREZZA FURQUIM/0000-0003-0319-160X; Vaz, Boniek
   G/0000-0003-1197-4284; Fraga, Carlos Alberto
   Manssour/0000-0001-6733-7079; Valadares, Marize
   Campos/0000-0002-0379-1325
FU Conselho Nacional de Desenvolvimento Cientifico e Tecnologico
   (CNPq)Conselho Nacional de Desenvolvimento Cientifico e Tecnologico
   (CNPQ); Financiadora de Estudos e Projetos (FINEP)Financiadora de
   Inovacao e Pesquisa (Finep); Instituto Nacional de Ciencia Tecnologia de
   Farmacos e Medicamentos (INCT-INOFAR); Coordenacao de Aperfeicoamento de
   Pessoal de Nivel Superior (CAPES)Coordenacao de Aperfeicoamento de
   Pessoal de Nivel Superior (CAPES)
FX The authors thank the Conselho Nacional de Desenvolvimento Cientifico e
   Tecnologico (CNPq), Financiadora de Estudos e Projetos (FINEP),
   Instituto Nacional de Ciencia Tecnologia de Farmacos e Medicamentos
   (INCT-INOFAR) and Coordenacao de Aperfeicoamento de Pessoal de Nivel
   Superior (CAPES) for funding.
CR Assef Y, 2009, LEUKEMIA RES, V33, P710, DOI 10.1016/j.leukres.2008.09.024
   Banki K, 1999, J IMMUNOL, V162, P1466
   Braun T, 2006, CELL DEATH DIFFER, V13, P748, DOI 10.1038/sj.cdd.4401874
   Chen WZ, 2013, J BIOL CHEM, V288, P16247, DOI 10.1074/jbc.M112.435545
   Cheng KC, 2007, BMC GENOMICS, V8, DOI 10.1186/1471-2164-8-411
   Christofferson DE, 2010, CURR OPIN CELL BIOL, V22, P263, DOI 10.1016/j.ceb.2009.12.003
   Cilloni D, 2006, LEUKEMIA, V20, P61, DOI 10.1038/sj.leu.2403998
   da Mota MF, 2012, J ETHNOPHARMACOL, V139, P319, DOI 10.1016/j.jep.2011.04.055
   Degterev A, 2005, NAT CHEM BIOL, V1, P112, DOI 10.1038/nchembio711
   Deininger M, 2005, BLOOD, V105, P2640, DOI 10.1182/blood-2004-08-3097
   Dondelinger Y, 2016, CELL MOL LIFE SCI, V73, P2165, DOI 10.1007/s00018-016-2191-4
   Festjens N, 2007, CELL DEATH DIFFER, V14, P400, DOI 10.1038/sj.cdd.4402085
   FINAR IL, 1954, J CHEM SOC, P2293, DOI 10.1039/jr9540002293
   Fulda S, 2013, CANCER BIOL THER, V14, P999, DOI 10.4161/cbt.26428
   Gall L, 2011, ENZYKL DEUTSCH GESCH, V49, P1
   Galluzzi L, 2015, CELL DEATH DIFFER, V22, P58, DOI 10.1038/cdd.2014.137
   Galluzzi L, 2012, CELL DEATH DIFFER, V19, P107, DOI 10.1038/cdd.2011.96
   Galluzzi L, 2014, SEMIN CELL DEV BIOL, V35, P24, DOI 10.1016/j.semcdb.2014.02.006
   Galluzzi L, 2008, CELL, V135, P1161, DOI 10.1016/j.cell.2008.12.004
   Giampietri C., 2014, INT J CELL BIOL, V2014, P6
   Golstein P, 2007, TRENDS BIOCHEM SCI, V32, P37, DOI 10.1016/j.tibs.2006.11.001
   Goossens V, 1999, BIOFACTORS, V10, P145, DOI 10.1002/biof.5520100210
   Guo CC, 2004, BIOORGAN MED CHEM, V12, P2469, DOI 10.1016/j.bmc.2004.01.045
   Han D, 2009, ANTIOXID REDOX SIGN, V11, P2245, DOI [10.1089/ars.2009.2611, 10.1089/ARS.2009.2611]
   He Q, 2007, CHINESE MED J-PEKING, V120, P970, DOI 10.1097/00029330-200706010-00006
   He SD, 2009, CELL, V137, P1100, DOI 10.1016/j.cell.2009.05.021
   Hellerbrand C, 2007, CARCINOGENESIS, V28, P21, DOI 10.1093/carcin/bgl081
   Hitomi JI, 2008, CELL, V135, P1311, DOI 10.1016/j.cell.2008.10.044
   Huang LH, 2014, STEROIDS, V82, P1, DOI 10.1016/j.steroids.2013.12.004
   Hubrecht R.C., 2010, UFAW HDB CARE MANAGE
   ICCVAM, 2006, NIH PUBL
   Kaczmarek A, 2013, CELL DEATH DIS, V4, DOI 10.1038/cddis.2013.496
   Kantarjian HM, 2007, CLIN CANCER RES, V13, P1089, DOI 10.1158/1078-0432.CCR-06-2147
   Kawase M, 1998, ANTICANCER RES, V18, P1069
   Kirchner D, 2003, EXP HEMATOL, V31, P504, DOI 10.1016/S0301-472X(03)00069-9
   Kolibaba KS, 2013, MANAG CARE, V22, P50
   Kroemer G, 2009, CELL DEATH DIFFER, V16, P3, DOI 10.1038/cdd.2008.150
   Kumar CSA, 2009, EUR J MED CHEM, V44, P1223, DOI 10.1016/j.ejmech.2008.09.025
   Kurtin Sandra, 2012, J Adv Pract Oncol, V3, P209
   Lee UJ, 2008, MOL BIOL REP, V35, P291, DOI 10.1007/s11033-007-9084-4
   Malone M., 1977, PHARM APPROACHES NAT
   Marshall KD, 2014, FRONT PHYSIOL, V5, DOI 10.3389/fphys.2014.00323
   Massari NA, 2013, J DERMATOL SCI, V72, P252, DOI 10.1016/j.jdermsci.2013.07.012
   McComb S, 2012, CELL DEATH DIFFER, V19, P1791, DOI 10.1038/cdd.2012.59
   MOSMANN T, 1983, J IMMUNOL METHODS, V65, P55, DOI 10.1016/0022-1759(83)90303-4
   Neves G, 2013, BEHAV BRAIN RES, V237, P86, DOI 10.1016/j.bbr.2012.09.016
   O'Donnell MA, 2011, NAT CELL BIOL, V13, P1437, DOI 10.1038/ncb2362
   OECD, 2001, AC OR TOX AC TOX CLA
   Oeckinghaus A, 2011, NAT IMMUNOL, V12, P695, DOI 10.1038/ni.2065
   Pasparakis M, 2015, NATURE, V517, P311, DOI 10.1038/nature14191
   Perl A, 2011, J CLIN INVEST, V121, P22, DOI 10.1172/JCI43605
   Pessina A, 2006, PHARMACOPSYCHIATRY, V39, P20, DOI 10.1055/s-2006-931475
   Pessina A, 2001, TOXICOL IN VITRO, V15, P729, DOI 10.1016/S0887-2333(01)00085-6
   Pfaffl MW, 2001, NUCLEIC ACIDS RES, V29, DOI 10.1093/nar/29.9.e45
   Pollmacher T, 1996, J CLIN PSYCHOPHARM, V16, P403, DOI 10.1097/00004714-199610000-00011
   Pompeu TET, 2013, EUR J MED CHEM, V66, P122, DOI 10.1016/j.ejmech.2013.05.027
   Ren R, 2005, NAT REV CANCER, V5, P172, DOI 10.1038/nrc1567
   Rho HW, 2010, BMC CANCER, V10, DOI 10.1186/1471-2407-10-240
   ROSENFELD G., 1947, Mem. hist. Butantan., V20, P329
   Sakon S, 2003, EMBO J, V22, P3898, DOI 10.1093/emboj/cdg379
   Soverini S, 2014, LEUKEMIA RES, V38, P10, DOI 10.1016/j.leukres.2013.09.011
   Suzuki S, 2016, ANTICANCER RES, V36, P5153, DOI 10.21873/anticanres.11085
   Tait SWG, 2014, J CELL SCI, V127, P2135, DOI 10.1242/jcs.093575
   Thapa RJ, 2011, MOL CELL BIOL, V31, P2934, DOI 10.1128/MCB.05445-11
   Vanden Berghe T, 2010, CELL DEATH DIFFER, V17, P922, DOI 10.1038/cdd.2009.184
   Vanden Berghe T, 2014, NAT REV MOL CELL BIO, V15, P134, DOI 10.1038/nrm3737
   Vandenabeele P, 2010, NAT REV MOL CELL BIO, V11, P700, DOI 10.1038/nrm2970
   Vanlangenakker N, 2011, CELL DEATH DIFFER, V18, P656, DOI 10.1038/cdd.2010.138
   Vanlangenakker N, 2008, CURR MOL MED, V8, P207, DOI 10.2174/156652408784221306
   Vercammen D, 1998, J EXP MED, V187, P1477, DOI 10.1084/jem.187.9.1477
   Vieira MD, 2011, EXP TOXICOL PATHOL, V63, P505, DOI 10.1016/j.etp.2010.03.012
   Weigel MT, 2010, BMC CANCER, V10, DOI 10.1186/1471-2407-10-412
   Weinlich R, 2011, TRENDS CELL BIOL, V21, P630, DOI 10.1016/j.tcb.2011.09.002
   WICK MM, 1979, J NATL CANCER I, V63, P1465
   Xiao Y, 2017, DNA CELL BIOL, V36, P18, DOI 10.1089/dna.2016.3533
   Zhao F, 2010, ONCOGENE, V29, P2962, DOI 10.1038/onc.2010.67
   Ziegler U, 2004, NEWS PHYSIOL SCI, V19, P124, DOI 10.1152/nips.01519.2004
NR 77
TC 7
Z9 7
U1 1
U2 16
PU ELSEVIER FRANCE-EDITIONS SCIENTIFIQUES MEDICALES ELSEVIER
PI ISSY-LES-MOULINEAUX
PA 65 RUE CAMILLE DESMOULINS, CS50083, 92442 ISSY-LES-MOULINEAUX, FRANCE
SN 0753-3322
EI 1950-6007
J9 BIOMED PHARMACOTHER
JI Biomed. Pharmacother.
PD JUN
PY 2018
VL 102
BP 481
EP 493
DI 10.1016/j.biopha.2018.02.120
PG 13
WC Medicine, Research & Experimental; Pharmacology & Pharmacy
WE Science Citation Index Expanded (SCI-EXPANDED)
SC Research & Experimental Medicine; Pharmacology & Pharmacy
GA GG3HV
UT WOS:000432583800058
PM 29579709
DA 2022-04-27
ER

PT J
AU Chiu, HW
   Su, YC
   Hong, JR
AF Chiu, Hsuan-Wen
   Su, Yu-Chin
   Hong, Jiann-Ruey
TI Betanodavirus B2 protein triggers apoptosis and necroptosis in lung
   cancer cells that suppresses autophagy
SO ONCOTARGET
LA English
DT Article
DE B2 protein; cell death; p53; autophagy; lung cancer cell
ID NECROTIC DEATH FACTOR; DNA-DAMAGE; FISH CELLS; NERVOUS-NECROSIS; ANIMAL
   VIRUS; P53 PATHWAY; REPLICATION; MECHANISMS; INHIBITION; NODAVIRUSES
AB The betanodavirus B2 protein targets the mitochondria and acts as a "death factor", but its effect on lung cancer cells is unknown. We examined the effect of the B2 protein on triggering apoptosis or necroptosis via P53-dependent and P53-independent pathways and increased in suppression of autophagy. The B2 protein targets the mitochondria of A549 (P53(+/+)) and H1299 (P53(-/-)) lung cancer cells due to a specific signal sequence ((41)RTFVISAHAA(50)). This triggers generation of reactive oxygen species within the mitochondria, and a minor stress response in A549 cells, but a strong stress response in H1299 cells. We examined the molecular mechanism of this cell death pathway, and found that B2 protein induces the P53/Bax-mediated apoptotic pathway in A549 cells, and that a P53 specific inhibitor (pifithrin-alpha) switches this response to RIP3-mediated necroptosis. On the other hand, B2 induces RIP3-mediated necroptosis pathway in H1299 cells, and a necroptosis inhibitor (necrostatin-1) switches this response to the apoptotic pathway. Both types of cell death signals inhibited autophagy via a tightly increased balance of beclin-1 and Bcl-2. Thus, B2 protein triggers P53-dependent apoptosis in A549 cells and ROS/RIP3-mediated necroptosis in H1299 cells, and crosstalk of these pathways limits initiation of autophagy. These findings provide new insights into the possible control and treatment of lung cancer.
C1 [Chiu, Hsuan-Wen; Su, Yu-Chin; Hong, Jiann-Ruey] Natl Cheng Kung Univ, Inst Biotechnol, Dept Biotechnol & Bioind, Lab Mol Virol & Biotechnol, Tainan 701, Taiwan.
   [Hong, Jiann-Ruey] Natl Cheng Kung Univ, Dept Biotechnol & Bioind, Tainan 701, Taiwan.
RP Hong, JR (通讯作者)，Natl Cheng Kung Univ, Inst Biotechnol, Dept Biotechnol & Bioind, Lab Mol Virol & Biotechnol, Tainan 701, Taiwan.; Hong, JR (通讯作者)，Natl Cheng Kung Univ, Dept Biotechnol & Bioind, Tainan 701, Taiwan.
EM jrhong@mail.ncku.edu.tw
FU Ministry of Science and Technology, Taiwan, Republic of China [MOST
   104-2313-B-006-003]
FX This work was supported by a grant (MOST 104-2313-B-006-003) awarded to
   Dr. Jainn-Ruey Hong from the Ministry of Science and Technology, Taiwan,
   Republic of China.
CR Ahn HH, 2008, BIOMATERIALS, V29, P2415, DOI 10.1016/j.biomaterials.2008.02.006
   Ball LA, 1999, ADV VIRUS RES, V53, P229, DOI 10.1016/S0065-3527(08)60350-4
   Bartek J, 2003, CANCER CELL, V3, P421, DOI 10.1016/S1535-6108(03)00110-7
   Biasini M, 2014, NUCLEIC ACIDS RES, V42, pW252, DOI 10.1093/nar/gku340
   Bienert S, 2017, NUCLEIC ACIDS RES, V45, pD313, DOI 10.1093/nar/gkw1132
   Bond J, 1996, ONCOGENE, V13, P2097
   Bovo G, 1999, VIRUS RES, V63, P143, DOI 10.1016/S0168-1702(99)00068-4
   Chang CW, 2011, PLOS ONE, V6, DOI 10.1371/journal.pone.0025853
   Chao JA, 2005, NAT STRUCT MOL BIOL, V12, P952, DOI 10.1038/nsmb1005
   Chen LJ, 2009, VIROLOGY, V385, P444, DOI 10.1016/j.virol.2008.11.048
   Choi AMK, 2013, NEW ENGL J MED, V368, P651, DOI [10.1056/NEJMc1303158, 10.1056/NEJMra1205406]
   Delsert C, 1997, ARCH VIROL, V142, P2359, DOI 10.1007/s007050050248
   Elmore S, 2007, TOXICOL PATHOL, V35, P495, DOI 10.1080/01926230701320337
   Ferraro E, 2007, ARCH BIOCHEM BIOPHYS, V462, P210, DOI 10.1016/j.abb.2007.02.006
   Iwamoto T, 2005, J GEN VIROL, V86, P2807, DOI 10.1099/vir.0.80902-0
   Jia L, 1999, BLOOD, V93, P2353, DOI 10.1182/blood.V93.7.2353.407k20_2353_2359
   Kelley LA, 2015, NAT PROTOC, V10, P845, DOI 10.1038/nprot.2015.053
   Kubbutat MHG, 1997, NATURE, V387, P299, DOI 10.1038/387299a0
   Kung G, 2011, CIRC RES, V108, P1017, DOI 10.1161/CIRCRESAHA.110.225730
   LANE DP, 1992, NATURE, V358, P15, DOI 10.1038/358015a0
   Levine AJ, 2006, CELL DEATH DIFFER, V13, P1027, DOI 10.1038/sj.cdd.4401910
   Levine AJ, 1997, CELL, V88, P323, DOI 10.1016/S0092-8674(00)81871-1
   Li HW, 2002, SCIENCE, V296, P1319, DOI 10.1126/science.1070948
   Liu GB, 2017, INT J MOL SCI, V18, DOI 10.3390/ijms18020367
   Liu JX, 2016, BIOMACROMOLECULES, V17, P3153, DOI 10.1021/acs.biomac.6b00776
   Locksley RM, 2001, CELL, V104, P487, DOI 10.1016/S0092-8674(01)00237-9
   Lu R, 2005, NATURE, V436, P1040, DOI 10.1038/nature03870
   Marino G, 2014, NAT REV MOL CELL BIO, V15, P81, DOI 10.1038/nrm3735
   Mohammad N, 2015, SCI REP-UK, V5, DOI 10.1038/srep11853
   Montero J, 2013, CELL DEATH DIFFER, V20, P1465, DOI 10.1038/cdd.2013.52
   MORI KI, 1992, VIROLOGY, V187, P368, DOI 10.1016/0042-6822(92)90329-N
   Munday BL, 2002, J FISH DIS, V25, P127, DOI 10.1046/j.1365-2761.2002.00350.x
   Nikoletopoulou V, 2013, BBA-MOL CELL RES, V1833, P3448, DOI 10.1016/j.bbamcr.2013.06.001
   Nowsheen S., 2012, Experimental Oncology, V34, P243
   Oda K, 2000, CELL, V102, P849, DOI 10.1016/S0092-8674(00)00073-8
   Ohsumi Y, 2004, SEMIN CELL DEV BIOL, V15, P231, DOI 10.1016/j.semcdb.2003.12.004
   Prives C, 1998, CELL, V95, P5, DOI 10.1016/S0092-8674(00)81774-2
   Prives C, 1999, J PATHOL, V187, P112
   Ravegnini G, 2017, AUTOPHAGY, V13, P452, DOI 10.1080/15548627.2016.1256522
   Reshi L, 2016, APOPTOSIS, V21, P443, DOI 10.1007/s10495-016-1219-4
   Reshi Mohammad Latif, 2014, Int J Cell Biol, V2014, P467452, DOI 10.1155/2014/467452
   Russell RC, 2014, CELL RES, V24, P42, DOI 10.1038/cr.2013.166
   SHAY JW, 1991, BIOCHIM BIOPHYS ACTA, V1072, P1, DOI 10.1016/0304-419X(91)90003-4
   Shieh SY, 1997, CELL, V91, P325, DOI 10.1016/S0092-8674(00)80416-X
   Stracker TH, 2008, MOL CELL, V31, P21, DOI 10.1016/j.molcel.2008.04.028
   Su YC, 2014, APOPTOSIS, V19, P1457, DOI 10.1007/s10495-014-1016-x
   Su YC, 2010, J BIOL CHEM, V285, P39801, DOI 10.1074/jbc.M110.164988
   Su YC, 2009, VIROLOGY, V385, P143, DOI 10.1016/j.virol.2008.11.036
   Teng X, 2005, BIOORG MED CHEM LETT, V15, P5039, DOI 10.1016/j.bmcl.2005.07.077
   VOGELSTEIN B, 1992, CELL, V70, P523, DOI 10.1016/0092-8674(92)90421-8
   Vousden KH, 2000, CELL, V103, P691, DOI 10.1016/S0092-8674(00)00171-9
   Wang XH, 2006, SCIENCE, V312, P452, DOI 10.1126/science.1125694
   WERNESS BA, 1990, SCIENCE, V248, P76, DOI 10.1126/science.2157286
   Wu HC, 2008, FISH SHELLFISH IMMUN, V24, P436, DOI 10.1016/j.fsi.2008.01.001
   Xie T, 2013, STRUCTURE, V21, P493, DOI 10.1016/j.str.2013.01.016
   Xie ZP, 2007, NAT CELL BIOL, V9, P1102, DOI 10.1038/ncb1007-1102
   Yuan JY, 2010, GENE DEV, V24, P2592, DOI 10.1101/gad.1984410
NR 57
TC 4
Z9 4
U1 0
U2 2
PU IMPACT JOURNALS LLC
PI ORCHARD PARK
PA 6666 E QUAKER ST, STE 1, ORCHARD PARK, NY 14127 USA
EI 1949-2553
J9 ONCOTARGET
JI Oncotarget
PD NOV 7
PY 2017
VL 8
IS 55
BP 94129
EP 94141
DI 10.18632/oncotarget.21588
PG 13
WC Oncology; Cell Biology
WE Science Citation Index Expanded (SCI-EXPANDED)
SC Oncology; Cell Biology
GA FL9VQ
UT WOS:000414608400076
PM 29212215
OA Green Published, Green Submitted, gold
DA 2022-04-27
ER

PT J
AU Li, ZL
   Chen, LY
   Chu, HK
   Wang, WJ
   Yang, L
AF Li, Zhonglin
   Chen, Liuying
   Chu, Huikuan
   Wang, Weijun
   Yang, Ling
TI Estrogen alleviates hepatocyte necroptosis depending on GPER in hepatic
   ischemia reperfusion injury
SO JOURNAL OF PHYSIOLOGY AND BIOCHEMISTRY
LA English
DT Article
DE Estrogen; GPER; Hepatic ischemia reperfusion injury; Necroptosis
ID ISCHEMIA/REPERFUSION INJURY; MITOCHONDRIAL DYSFUNCTION; LIVER ISCHEMIA;
   RECEPTOR; CONNEXIN-43; SHOCK; MECHANISM; PROTECTS; INCREASE; PATHWAY
AB Hepatic ischemia reperfusion injury (IRI) occurs in liver transplantation, complex liver resection, and hemorrhagic shock, which causes donor organ shortage and hepatic damage. The burst of reactive oxygen species (ROS) during reperfusion leads to cell apoptosis and necroptosis. It has been reported that estrogen could attenuate hepatic IRI. G protein estrogen receptor (GPER) mediates estrogen effects via nonclassic receptor systems. Here, we investigate whether estrogen protecting liver from hepatic IRI depends on GPER and the influence of GPER activation on hepatocyte necroptosis. We proved that estrogen had a protective effect on both hepatocyte hypoxia re-oxygen (H/R) challenge and mouse hepatic ischemia reperfusion model. However, the application of GPER specific antagonist G15 before estrogen inhibited this beneficial effect. The results of mitochondria functional measurement revealed that estrogen improved hepatocyte mitochondria function by activating GPER, which might benefit from the increased expression of connexin 43 (Cx43) in mitochondria. To investigate the relationship between GPER activation and necroptosis, we used caspase-3/7 inhibitor benzyloxycarbonyl-Asp(OMe)-Glu(OMe)-Val-Asp(OMe)-chloromethylketone (Z-DEVD-FMK) to eliminate the interference of apoptosis. Estrogen showed a protective effect on hepatic IRI after using Z-DEVD-FMK, which could be suppressed by G15. GPER activation decreased the level of receptor interacting protein kinase (RIPK) 3, phosphorylated (p-) RIPK1, and p-mixed lineage kinase domain-like (MLKL). The co-immunoprecipitation result indicated that GPER could bind with RIPK3. GPER is indispensable in estrogen protecting liver from IRI. GPER activation attenuates hepatocyte necroptosis by decreasing the level of RIPK3, p-RIPK1, and p-MLKL.
C1 [Li, Zhonglin; Chen, Liuying; Chu, Huikuan; Wang, Weijun; Yang, Ling] Huazhong Univ Sci & Technol, Union Hosp, Div Gastroenterol, Tongji Med Coll, 1277 Jiefang Ave, Wuhan 430022, Peoples R China.
RP Yang, L (通讯作者)，Huazhong Univ Sci & Technol, Union Hosp, Div Gastroenterol, Tongji Med Coll, 1277 Jiefang Ave, Wuhan 430022, Peoples R China.
EM yanglinguh@hust.edu.cn
RI Yang, Ling/AAC-6469-2022
OI Yang, Ling/0000-0002-0751-5600
FU National Natural Science Foundation of ChinaNational Natural Science
   Foundation of China (NSFC) [81974078, 81900580]; Department of Science
   and Technology, Hubei Provincial People's GovernmentDepartment of
   Science & Technology (DOST), Philippines [2019ACA133]
FX This study was supported in part by the National Natural Science
   Foundation of China (No. 81974078 to L.Y., No. 81900580 to W.W.) and
   Department of Science and Technology, Hubei Provincial People's
   Government (No. 2019ACA133 to L.Y.).
CR Aufhauser DD, 2016, J CLIN INVEST, V126, P1968, DOI 10.1172/JCI84712
   Bi JB, 2019, REDOX BIOL, V20, P296, DOI 10.1016/j.redox.2018.10.019
   Boengler K, 2005, CARDIOVASC RES, V67, P234, DOI 10.1016/j.cardiores.2005.04.014
   Briston T, 2019, TRENDS PHARMACOL SCI, V40, P50, DOI 10.1016/j.tips.2018.11.004
   Broughton BRS, 2014, STROKE, V45, P835, DOI 10.1161/STROKEAHA.113.001499
   Cauwels A, 2003, NAT IMMUNOL, V4, P387, DOI 10.1038/ni914
   Chai SQ, 2019, CLIN SCI, V133, P449, DOI 10.1042/CS20180919
   Chang YC, 2019, BIOMED PHARMACOTHER, V112, DOI 10.1016/j.biopha.2019.108666
   Chen YR, 2014, CIRC RES, V114, P524, DOI 10.1161/CIRCRESAHA.114.300559
   Cheng SB, 2011, J BIOL CHEM, V286, P22441, DOI 10.1074/jbc.M111.224071
   Cho HI, 2017, BIOCHEM PHARMACOL, V131, P40, DOI 10.1016/j.bcp.2017.02.008
   Chouchani ET, 2016, CELL METAB, V23, P254, DOI 10.1016/j.cmet.2015.12.009
   Feldman RD, 2017, ANNU REV PHARMACOL, V57, P567, DOI 10.1146/annurev-pharmtox-010716-104651
   Feng YS, 2017, BRIT J PHARMACOL, V174, P4329, DOI 10.1111/bph.14033
   Gadicherla AK, 2017, BASIC RES CARDIOL, V112, DOI 10.1007/s00395-017-0618-1
   GRIFFITHS EJ, 1995, BIOCHEM J, V307, P93, DOI 10.1042/bj3070093
   Guo JB, 2012, FREE RADICAL BIO MED, V52, P2151, DOI 10.1016/j.freeradbiomed.2012.03.005
   Harada H, 2003, P NATL ACAD SCI USA, V100, P739, DOI 10.1073/pnas.0235680100
   Herson PS, 2013, STROKE, V44, P759, DOI 10.1161/STROKEAHA.112.675124
   Hong JM, 2016, TOXICOL APPL PHARM, V308, P1, DOI 10.1016/j.taap.2016.08.010
   Inokuchi S, 2010, P NATL ACAD SCI USA, V107, P844, DOI 10.1073/pnas.0909781107
   Joshi Dinesh C, 2011, J Vis Exp, DOI 10.3791/2704
   Marchissio MJ, 2012, TOXICOL APPL PHARM, V264, P246, DOI 10.1016/j.taap.2012.08.005
   Lesnefsky EJ, 2017, ANNU REV PHARMACOL, V57, P535, DOI 10.1146/annurev-pharmtox-010715-103335
   Li WJ, 2018, BIOCHEM BIOPH RES CO, V503, P2543, DOI 10.1016/j.bbrc.2018.07.013
   Lin FS, 2012, SHOCK, V37, P183, DOI 10.1097/SHK.0b013e31823f1918
   Linkermann A, 2014, NEW ENGL J MED, V370, P455, DOI 10.1056/NEJMra1310050
   Marchi S, 2013, CURR BIOL, V23, P58, DOI 10.1016/j.cub.2012.11.026
   Murata T, 2013, STROKE, V44, P779, DOI 10.1161/STROKEAHA.112.678177
   Rodriguez-Sinovas A, 2006, CIRC RES, V99, P93, DOI 10.1161/01.RES.0000230315.56904.de
   Ruiz-Meana M, 2008, CARDIOVASC RES, V77, P325, DOI 10.1093/cvr/cvm062
   Sanden C, 2011, MOL PHARMACOL, V79, P400, DOI 10.1124/mol.110.069500
   Schulz R, 2015, PHARMACOL THERAPEUT, V153, P90, DOI 10.1016/j.pharmthera.2015.06.005
   Srisakuldee W, 2014, CARDIOVASC RES, V103, P72, DOI 10.1093/cvr/cvu066
   Wang MJ, 2019, BASIC RES CARDIOL, V115, DOI 10.1007/s00395-019-0759-5
   Yang F, 2011, J HEART LUNG TRANSPL, V30, P928, DOI 10.1016/j.healun.2011.04.001
   Yang ZT, 2018, NAT CELL BIOL, V20, P186, DOI 10.1038/s41556-017-0022-y
   Zhan Y, 2016, FREE RADICAL BIO MED, V96, P223, DOI 10.1016/j.freeradbiomed.2016.04.029
   Zhang ZL, 2018, J NEUROINFLAMM, V15, DOI 10.1186/s12974-018-1246-x
NR 39
TC 0
Z9 0
U1 5
U2 5
PU SPRINGER
PI DORDRECHT
PA VAN GODEWIJCKSTRAAT 30, 3311 GZ DORDRECHT, NETHERLANDS
SN 1138-7548
EI 1877-8755
J9 J PHYSIOL BIOCHEM
JI J. Physiol. Biochem.
PD FEB
PY 2022
VL 78
IS 1
BP 125
EP 137
DI 10.1007/s13105-021-00846-5
EA OCT 2021
PG 13
WC Biochemistry & Molecular Biology; Physiology
WE Science Citation Index Expanded (SCI-EXPANDED)
SC Biochemistry & Molecular Biology; Physiology
GA ZI0BQ
UT WOS:000707289200002
PM 34651286
DA 2022-04-27
ER

PT J
AU Huang, GR
   Xue, JL
   Sun, XJ
   Wang, J
   Yu, LL
AF Huang, Guoren
   Xue, Jinli
   Sun, Xiangjun
   Wang, Jing
   Yu, Liangli (Lucy)
TI Necroptosis in 3-chloro-1, 2-propanediol (3-MCPD)-dipalmitate-induced
   acute kidney injury in vivo and its repression by miR-223-3p
SO TOXICOLOGY
LA English
DT Article
DE 3-MCPD-dipalmitate; Acute kidney injury (AKI); Necroptosis;
   Inflammation; microRNA analysis; miR-223-3p
ID ISCHEMIA-REPERFUSION INJURY; CELL-DEATH; RAT-KIDNEY; 3-MCPD; ESTERS;
   APOPTOSIS; INFLAMMATION; INDUCTION; MICRORNAS; PATHWAYS
AB Fatty acid esters of 3-chloro-1, 2-propanediol (3-MCPD) are a group of processing-induced food contaminants with nephrotoxicity. This study investigated whether and how necroptosis played a role in the nephrotoxic effect of 3-MCPD-dipalmitate (2.5 g/kg BW) in C57 BL/6 mice. The results showed that the principal components in necroptosis pathway including receptor-interacting protein 1 (RIPK1), RIPK3, and mixed lineage kinase domain-like protein (MLKL) were up-regulated in 3-MCPD-dipalmitate-induced acute kidney injury (AKI). Deletion of RIPK3 or MLKL, and inhibition of RIPK1 suppressed AKI. The up-regulation of inflammatory cytokines in the kidney of 3-MCPD-dipalmitate treated mice were attenuated in RIPK3- or MLKL- deficient mice, suggesting a positive feedback loop involving necroptosis and inflammation. The microRNA analysis revealed that 38 known miRNAs and 40 novel miRNAs were differentially expressed (DE) in the kidney treated with 3-MCPD-dipalmitate. Of these miRNAs, miR-223-3p was significantly up-regulated during 3-MCPD-dipalmitate-induced AKI. In cultured mouse proximal tubular cells, a miR-223-3p mimic suppressed RIPK3 expression, which was blocked by miR-223-3p inhibitor. The luciferase reporter assay confirmed that miR-223-3p was able to inhibit RIPK3 expression by targeting the 3' un-translated region of RIPK3. These results suggest that necroptosis contributes to 3-MCPD-dipalmitate-induced acute kidney injury, and that may be attenuated by miR-223-3p.
C1 [Huang, Guoren; Xue, Jinli; Sun, Xiangjun] Shanghai Jiao Tong Univ, Sch Agr & Biol, Inst Food & Nutr Sci, Shanghai 200240, Peoples R China.
   [Wang, Jing] BTBU, Beijing Adv Innovat Ctr Food Nutr & Human Hlth, Beijing 100048, Peoples R China.
   [Yu, Liangli (Lucy)] Univ Maryland, Dept Nutr & Food Sci, 0112 Skinner Bldg, College Pk, MD 20742 USA.
RP Sun, XJ (通讯作者)，Shanghai Jiao Tong Univ, Sch Agr & Biol, Inst Food & Nutr Sci, Shanghai 200240, Peoples R China.; Yu, LL (通讯作者)，Univ Maryland, Dept Nutr & Food Sci, 0112 Skinner Bldg, College Pk, MD 20742 USA.
EM xjsun@sjtu.edu.cn; lyu5@umd.edu
FU National Key Research and Development Program of China [2017YFC1600500];
   Open Project Program of China-Canada Joint Lab of Food Nutrition and
   Health, Beijing Technology and Business University (BTBU)
FX This research was supported by the National Key Research and Development
   Program of China (Grant No. 2017YFC1600500) and the Open Project Program
   of China-Canada Joint Lab of Food Nutrition and Health, Beijing
   Technology and Business University (BTBU).
CR Akcay A, 2011, J AM SOC NEPHROL, V22, P2057, DOI 10.1681/ASN.2010091011
   Arisseto A, 2014, TOXICOL LETT, V229, pS170, DOI 10.1016/j.toxlet.2014.06.584
   Barocelli E., 2011, COMP 3 MCPD ITS PALM
   Colbert JF, 2017, AM J PHYSIOL-RENAL, V313, pF553, DOI 10.1152/ajprenal.00493.2016
   De Filippo K, 2013, BLOOD, V121, P4930, DOI 10.1182/blood-2013-02-486217
   Freitas MCS, 2011, TRANSPLANTATION, V92, P131, DOI 10.1097/TP.0b013e318220586e
   Hao JL, 2017, KIDNEY INT, V91, P106, DOI 10.1016/j.kint.2016.07.017
   Islam CF, 1997, BRIT J UROL, V79, P842, DOI 10.1046/j.1464-410X.1997.00209.x
   Linkermann A, 2014, NAT REV IMMUNOL, V14, P759, DOI 10.1038/nri3743
   Linkermann A, 2013, P NATL ACAD SCI USA, V110, P12024, DOI 10.1073/pnas.1305538110
   Liu J, 2011, J CELL MOL MED, V15, P1474, DOI 10.1111/j.1582-4934.2010.01104.x
   Liu M, 2017, J SCI FOOD AGR, V97, P841, DOI 10.1002/jsfa.7805
   Liu M, 2016, TOXICOL SCI, V151, P181, DOI 10.1093/toxsci/kfw033
   Liu M, 2012, FOOD CHEM TOXICOL, V50, P3785, DOI 10.1016/j.fct.2012.07.038
   Moriya N, 2017, PLOS ONE, V12, DOI 10.1371/journal.pone.0169702
   Onami S, 2014, ARCH TOXICOL, V88, P871, DOI 10.1007/s00204-013-1190-6
   Ozkok A, 2016, TOXICOL LETT, V240, P105, DOI 10.1016/j.toxlet.2015.10.028
   Qin DZ, 2016, J BIOL CHEM, V291, P20247, DOI 10.1074/jbc.M116.732735
   Ramesh G, 2002, J CLIN INVEST, V110, P835, DOI 10.1172/JCI200215606
   Ranganathan P, 2015, AM J PHYSIOL-RENAL, V309, pF551, DOI 10.1152/ajprenal.00076.2015
   Seefelder W, 2008, FOOD ADDIT CONTAM A, V25, P391, DOI 10.1080/02652030701385241
   Stadler R, 2014, TOXICOL LETT, V229, pS26, DOI 10.1016/j.toxlet.2014.06.128
   Su ZY, 2015, ONCOTARGET, V6, P8474, DOI 10.18632/oncotarget.3523
   Taibi F, 2014, BBA-MOL BASIS DIS, V1842, P1001, DOI 10.1016/j.bbadis.2014.03.005
   Ulbing M, 2017, BONE, V95, P115, DOI 10.1016/j.bone.2016.11.016
   Wang HY, 2014, MOL CELL, V54, P133, DOI 10.1016/j.molcel.2014.03.003
   WANG K, 2013, CELL DEATH DIS, V4
   Wei QQ, 2016, J AM SOC NEPHROL, V27, P2784, DOI 10.1681/ASN.2015080870
   Xu YF, 2015, J AM SOC NEPHROL, V26, P2647, DOI 10.1681/ASN.2014080741
   Yang XG, 2015, INT J MOL MED, V36, P669, DOI 10.3892/ijmm.2015.2259
   Zhang DW, 2009, SCIENCE, V325, P332, DOI 10.1126/science.1172308
   Zhou H, 2013, J AM SOC NEPHROL, V24, P1073, DOI 10.1681/ASN.2012080849
NR 32
TC 20
Z9 21
U1 3
U2 30
PU ELSEVIER IRELAND LTD
PI CLARE
PA ELSEVIER HOUSE, BROOKVALE PLAZA, EAST PARK SHANNON, CO, CLARE, 00000,
   IRELAND
SN 0300-483X
J9 TOXICOLOGY
JI Toxicology
PD AUG 1
PY 2018
VL 406
BP 33
EP 43
DI 10.1016/j.tox.2018.05.015
PG 11
WC Pharmacology & Pharmacy; Toxicology
WE Science Citation Index Expanded (SCI-EXPANDED)
SC Pharmacology & Pharmacy; Toxicology
GA GT6VY
UT WOS:000444660200004
PM 29860048
DA 2022-04-27
ER

PT J
AU Huang, L
   Zhou, Y
   Gou, ZX
   Zhang, F
   Lu, LQ
AF Huang, Lin
   Zhou, Yue
   Gou, Zhi-Xian
   Zhang, Feng
   Lu, Li-Qun
TI Docosahexaenoic acid reduces hypoglycemia-induced neuronal necroptosis
   via the peroxisome proliferator-activated receptor gamma/nuclear
   factor-kappa B pathway
SO BRAIN RESEARCH
LA English
DT Article
DE Docosahexaenoic acid; Hypoglycemia; Neuron death; Necroptosis;
   PPAR-gamma,neonate
ID APOPTOSIS; INHIBITION; INJURY; DEATH
AB DHA has been shown to be neuroprotective and important to neurogenesis, but its role in HG-induced brain injury and the underlying mechanisms remain unknown. To elucidate the therapeutic effect of DHA, we established a mouse model with insulin-induced hypoglycemic brain injury and an in vitro model of HT-22 cells using a sugar-free medium. DHA treatment significantly reduced neuronal death and improved HG-induced learning and memory deficits. Moreover, DHA inhibited neuronal necroptosis and decreased the concentrations of TNF-alpha, IL-1 beta and TNFR1. DHA also activated PPAR-gamma and suppressed the NF-kappa B pathway in mouse brain tissues. In vitro, DHA treatment restored the viability and decreased necroptosis of HT-22 cells treated with glucose deprivation. However, the inhibition of PPAR-gamma with T0070907 reversed neuroprotective and anti-necroptosis effects of DHA in HG-induced brain injury, which is associated with the activation of the downstream NF-kappa B pathway. We conclude that DHA displays a protective effect against HG-induced brain injury through the PPAR-gamma/NF-kappa B pathway and represents a promising method to prevent HG-induced brain injury.
C1 [Huang, Lin] Sichuan Prov Matern & Child Hlth Care Hosp, Dept Neonatol, 290 West Second St,Shayan Rd, Chengdu 610031, Sichuan, Peoples R China.
   [Huang, Lin; Zhou, Yue; Gou, Zhi-Xian; Zhang, Feng; Lu, Li-Qun] ChengDu Med Coll Chengdu, Clin Med Coll, Chengdu 610000, Sichuan, Peoples R China.
   [Huang, Lin; Zhou, Yue; Gou, Zhi-Xian; Zhang, Feng; Lu, Li-Qun] ChengDu Med Coll Chengdu, Affiliated Hosp 1, Chengdu 610000, Sichuan, Peoples R China.
RP Lu, LQ (通讯作者)，ChengDu Med Coll Chengdu, Clin Med Coll, Chengdu 610000, Sichuan, Peoples R China.; Lu, LQ (通讯作者)，ChengDu Med Coll Chengdu, Affiliated Hosp 1, Chengdu 610000, Sichuan, Peoples R China.
EM luliqun7@sina.com
FU Applied Basic Research Programs of Science and Technology Department of
   Sichuan Province [2018JY0301]; School fund project of Chengdu Medical
   College [CYTD18-06]; Sichuan Province Medical Association [S18081];
   First Affiliated Hospital of Chengdu Medical College [CYFY2018YB01];
   Chengdu Medical College Graduate Research and Innovation Fund
   [519-2020018]
FX This research was supported by the Applied Basic Research Programs of
   Science and Technology Department of Sichuan Province (No. 2018JY0301),
   School fund project of Chengdu Medical College (No. CYTD18-06), Sichuan
   Province Medical Association (No. S18081), the First Affiliated Hospital
   of Chengdu Medical College (No. CYFY2018YB01). and Chengdu Medical
   College Graduate Research and Innovation Fund (No. 519-2020018).
CR Abdalkader M, 2018, FRONT NEUROSCI-SWITZ, V12, DOI 10.3389/fnins.2018.00466
   Arteaga O, 2017, MOL NEUROBIOL, V54, P7137, DOI 10.1007/s12035-016-0221-8
   Bailes JE, 2020, J NEUROSURG, V133, P598, DOI 10.3171/2020.3.JNS20183
   Baker MODG, 2020, SEMIN CELL DEV BIOL, V99, P86, DOI [10.1016/j.semedb.2018.05.004, 10.1016/j.semcdb.2018.05.004]
   Bolognese AC, 2018, SURGERY, V164, P110, DOI 10.1016/j.surg.2018.02.017
   Brust R, 2017, ACS CHEM BIOL, V12, P969, DOI 10.1021/acschembio.6b01015
   Callizot N, 2019, PLOS ONE, V14, DOI 10.1371/journal.pone.0215277
   Caputo MP, 2019, BRAIN BEHAV IMMUN, V81, P455, DOI 10.1016/j.bbi.2019.06.046
   Chen JX, 2018, J TRANSL MED, V16, DOI 10.1186/s12967-018-1606-4
   Chen S, 2016, J HUAZHONG U SCI-MED, V36, P639, DOI 10.1007/s11596-016-1639-y
   Derosa G, 2018, J CELL PHYSIOL, V233, P153, DOI 10.1002/jcp.25804
   Duarte JMN, 2017, NEUROCHEM RES, V42, P1629, DOI 10.1007/s11064-017-2178-z
   Elkholy SE, 2020, LIFE SCI, V250, DOI 10.1016/j.lfs.2020.117557
   Fritsch M, 2019, NATURE, V575, P683, DOI 10.1038/s41586-019-1770-6
   Gavzan H, 2018, NEUROSCI LETT, V681, P83, DOI 10.1016/j.neulet.2018.05.042
   Humphries PS, 2006, BIOORG MED CHEM LETT, V16, P6116, DOI 10.1016/j.bmcl.2006.08.105
   Jackson DA, 2018, DIABETES, V67, P2107, DOI 10.2337/db18-0008
   Kho AR, 2019, CELLS-BASEL, V8, DOI 10.3390/cells8050405
   Kim JH, 2015, NEUROENDOCRINOLOGY, V102, P300, DOI 10.1159/000434722
   Lin MH, 2015, INT IMMUNOPHARMACOL, V28, P270, DOI 10.1016/j.intimp.2015.05.051
   Lu LQ, 2021, CELL MOL LIFE SCI, V78, P63, DOI 10.1007/s00018-020-03587-8
   Ma WJ, 2020, FRONT CELL DEV BIOL, V8, DOI 10.3389/fcell.2020.00434
   Naito MG, 2020, P NATL ACAD SCI USA, V117, P4959, DOI 10.1073/pnas.1916427117
   Peng SY, 2017, OXID MED CELL LONGEV, V2017, DOI 10.1155/2017/8326749
   Rozance PJ, 2019, PEDIATR CLIN N AM, V66, P333, DOI 10.1016/j.pcl.2018.12.004
   Ruhl D, 2019, J NEUROSCI, V39, P2951, DOI 10.1523/JNEUROSCI.1384-18.2019
   Sugita Yoshito, 2018, NMC Case Rep J, V5, P31, DOI 10.2176/nmccrj.cr.2017-0045
   Tang R, 2020, J HEMATOL ONCOL, V13, DOI 10.1186/s13045-020-00946-7
   Vieira M, 2014, NEUROBIOL DIS, V68, P26, DOI 10.1016/j.nbd.2014.04.002
   Wang XN, 2020, BRAIN RES BULL, V160, P98, DOI 10.1016/j.brainresbull.2020.04.022
   Xie X, 2020, ENVIRON MICROBIOL, V22, P3772, DOI 10.1111/1462-2920.15149
   Xu DC, 2018, CELL, V174, P1477, DOI 10.1016/j.cell.2018.07.041
   Xu YZ, 2016, NEUROSCIENCE, V330, P100, DOI 10.1016/j.neuroscience.2016.05.047
   Yang B, 2018, J NEUROINFLAMM, V15, DOI 10.1186/s12974-018-1232-3
   Yuan JY, 2019, NAT REV NEUROSCI, V20, P19, DOI 10.1038/s41583-018-0093-1
   Yuan SQ, 2020, BIOMED PHARMACOTHER, V126, DOI 10.1016/j.biopha.2020.110102
   Zeng Y, 2012, BRAIN RES, V1452, P140, DOI 10.1016/j.brainres.2012.02.063
   Zhang TY, 2018, CELL MOL NEUROBIOL, V38, P1413, DOI 10.1007/s10571-018-0608-3
   Zhang Y, 2020, CELL DEATH DIS, V11, DOI 10.1038/s41419-020-02770-w
   Zhao PZ, 2020, J CELL MOL MED, V24, P8466, DOI 10.1111/jcmm.15406
   Zhu HL, 2018, MOL NUTR FOOD RES, V62, DOI 10.1002/mnfr.201700814
NR 41
TC 0
Z9 0
U1 4
U2 4
PU ELSEVIER
PI AMSTERDAM
PA RADARWEG 29, 1043 NX AMSTERDAM, NETHERLANDS
SN 0006-8993
EI 1872-6240
J9 BRAIN RES
JI Brain Res.
PD JAN 1
PY 2022
VL 1774
AR 147708
DI 10.1016/j.brainres.2021.147708
EA NOV 2021
PG 12
WC Neurosciences
WE Science Citation Index Expanded (SCI-EXPANDED)
SC Neurosciences & Neurology
GA XD7OT
UT WOS:000722894600004
PM 34785255
DA 2022-04-27
ER

PT J
AU Wang, Y
   Wang, H
   Tao, Y
   Zhang, S
   Wang, J
   Feng, X
AF Wang, Y.
   Wang, H.
   Tao, Y.
   Zhang, S.
   Wang, J.
   Feng, X.
TI NECROPTOSIS INHIBITOR NECROSTATIN-1 PROMOTES CELL PROTECTION AND
   PHYSIOLOGICAL FUNCTION IN TRAUMATIC SPINAL CORD INJURY
SO NEUROSCIENCE
LA English
DT Article
DE spinal cord injury; necrostatin-1; necroptosis; apoptosis; cell
   protection; physiological function.
ID OXIDATIVE STRESS; DEATH; HYPOXIA; PATHWAY; KINASE; BRAIN; RATS; STEM
AB Spinal cord injury (SCI) is a common and serious trauma which lacks efficient treatment. Inhibition of cell death in the trauma area is important for spinal cord protection during this process. In this study, necroptosis inhibitor necrostatin-1 (Nec-1) was used to treat SCI rats, to investigate the role of Nec-1 in the recovery of SCI. Nec-1 was found to reduce lesions, cytokines and reactive oxygen species (ROS), improve pathological conditions and blood supply in the spinal cord trauma area. Further study indicated that Nec-1 could inhibit necroptosis by inhibiting RIP1/3-MLKL recruitment and inhibit apoptosis by inhibiting Caspase 3 and Bax while activating Bcl-2. Ethological performance of SCI rats confirmed improvement and protection of physiological function by Nec-1. Nec-1 as a potential treatment for SCI warrants further study. To our knowledge, this is the first study on the role of Nec-1 in the treatment of traumatic SCI. Our research also found inhibition effects of Nec-1 on apoptosis, not only necroptosis - as reported by most publications. (C) 2014 IBRO. Published by Elsevier Ltd. All rights reserved.
C1 [Wang, Y.; Wang, H.; Tao, Y.; Zhang, S.; Wang, J.; Feng, X.] Yangzhou Univ, Subei Peoples Hosp Jiangsu Prov, Clin Med Coll, Dept Orthoped, Yangzhou 225001, Jiangsu, Peoples R China.
RP Wang, J (通讯作者)，Yangzhou Univ, Subei Peoples Hosp Jiangsu Prov, Clin Med Coll, Dept Orthoped, Yangzhou 225001, Jiangsu, Peoples R China.
EM 0001wjc@sina.com; fxm918spine@126.com
OI FENG, Xinmin/0000-0001-9287-858X
FU Research Project Foundation on Social Development of Science and
   Technology of Yangzhou [YZ2011082]
FX This study was supported by the Research Project Foundation on Social
   Development of Science and Technology of Yangzhou (YZ2011082).
CR Bains M, 2012, BBA-MOL BASIS DIS, V1822, P675, DOI 10.1016/j.bbadis.2011.10.017
   BASSO DM, 1995, J NEUROTRAUM, V12, P1, DOI 10.1089/neu.1995.12.1
   Beattie MS, 2002, PROG BRAIN RES, V137, P37
   Bryden AM, 2012, J PEDIATR REHAB MED, V5, P287, DOI 10.3233/PRM-2012-00227
   Chavez-Valdez R, 2012, NEUROSCIENCE, V219, P192, DOI 10.1016/j.neuroscience.2012.05.002
   David Samuel, 2012, Handb Clin Neurol, V109, P485, DOI 10.1016/B978-0-444-52137-8.00030-9
   Degterev A, 2008, NAT CHEM BIOL, V4, P313, DOI 10.1038/nchembio.83
   Goldsmith HS, 2004, NEUROL RES, V26, P586, DOI 10.1179/016164104225017622
   Hall ED, 1995, J NEUROL SCI, V134, P79, DOI 10.1016/0022-510X(95)00211-J
   He YD, 2013, NEUROBIOL DIS, V49, P22, DOI 10.1016/j.nbd.2012.08.014
   Jaerve A, 2012, CELL TISSUE RES, V349, P229, DOI 10.1007/s00441-012-1427-3
   Jia Z, 2012, SPINAL CORD, V50, P264, DOI 10.1038/sc.2011.111
   Karimi-Abdolrezaee S, 2012, ADV EXP MED BIOL, V760, P53
   Keane RW, 2006, J NEUROTRAUM, V23, P335, DOI 10.1089/neu.2006.23.335
   Liu P, 2012, SPINAL TRAUMA MAINLA, V37
   Liu WM, 2011, J NEUROSCI RES, V89, P791, DOI 10.1002/jnr.22602
   Loo DT, 2011, METHODS MOL BIOL, V682, P3, DOI 10.1007/978-1-60327-409-8_1
   Lukens JR, 2013, NATURE, V498, P224, DOI 10.1038/nature12174
   Marsala J, 2007, PROG BRAIN RES, V161, P171, DOI 10.1016/S0079-6123(06)61011-X
   Moon YJ, 2012, J NEUROSCI RES, V90, P243, DOI 10.1002/jnr.22734
   Naujokat C, 2009, ARCH IMMUNOL THER EX, V57, P177, DOI 10.1007/s00005-009-0019-8
   Redondo-Castro E, 2013, J NEUROSCI METH, V213, P165, DOI 10.1016/j.jneumeth.2012.12.024
   Sacerdote P, 2013, J NEUROIMMUNE PHARM, V8, P202, DOI 10.1007/s11481-012-9428-2
   Spitzbarth I, 2012, VET IMMUNOL IMMUNOP, V147, P6, DOI 10.1016/j.vetimm.2012.04.005
   Sun LM, 2012, CELL, V148, P213, DOI 10.1016/j.cell.2011.11.031
   Thapa RJ, 2013, P NATL ACAD SCI USA, V110, pE3109, DOI 10.1073/pnas.1301218110
   Ullah N, 2011, NEUROPHARMACOLOGY, V61, P1248, DOI 10.1016/j.neuropharm.2011.06.031
   Wang YX, 2013, MOL MED REP, V8, P883, DOI 10.3892/mmr.2013.1579
   Wang YX, 2012, BRAIN RES, V1448, P137, DOI 10.1016/j.brainres.2012.02.007
   Wang ZY, 2007, CHINESE J PHYSIOL, V50, P211
   Xu M, 2011, ACTA PHARMACOL SIN, V32, P1089, DOI 10.1038/aps.2011.50
   Xu XS, 2010, BRAIN RES, V1355, P189, DOI 10.1016/j.brainres.2010.07.080
   Zhang QL, 2008, INT J IMMUNOPATH PH, V21, P787, DOI 10.1177/039463200802100403
NR 33
TC 76
Z9 86
U1 2
U2 30
PU PERGAMON-ELSEVIER SCIENCE LTD
PI OXFORD
PA THE BOULEVARD, LANGFORD LANE, KIDLINGTON, OXFORD OX5 1GB, ENGLAND
SN 0306-4522
EI 1873-7544
J9 NEUROSCIENCE
JI Neuroscience
PD APR 25
PY 2014
VL 266
BP 91
EP 101
DI 10.1016/j.neuroscience.2014.02.007
PG 11
WC Neurosciences
WE Science Citation Index Expanded (SCI-EXPANDED)
SC Neurosciences & Neurology
GA AE8VO
UT WOS:000334281200009
PM 24561219
DA 2022-04-27
ER

PT J
AU Yang, Z
   Li, C
   Wang, YS
   Yang, JR
   Yin, Y
   Liu, ML
   Shi, ZL
   Mu, N
   Yu, L
   Ma, H
AF Yang, Zheng
   Li, Chen
   Wang, Yishi
   Yang, Jingrun
   Yin, Yue
   Liu, Manling
   Shi, Zhaoling
   Mu, Nan
   Yu, Lu
   Ma, Heng
TI Melatonin attenuates chronic pain related myocardial ischemic
   susceptibility through inhibiting RIP3-MLKL/CaMKII dependent necroptosis
SO JOURNAL OF MOLECULAR AND CELLULAR CARDIOLOGY
LA English
DT Article
DE Chronic pain; Myocardial ischemia reperfusion; Myocardial necroptosis;
   Melatonin; RIP 3
ID TUMOR-NECROSIS-FACTOR; MITOCHONDRIAL PERMEABILITY TRANSITION;
   DOMAIN-LIKE PROTEIN; CELL-DEATH; THERAPEUTIC INTERVENTIONS; DISEASE;
   RIP3; ISCHEMIA/REPERFUSION; CARDIOPROTECTION; PHOSPHORYLATION
AB Chronic pain aggravates cardiovascular injury via incompletely understood mechanisms. While melatonin may participate in the pathophysiological process of chronic pain, its cardiovascular effects under chronic pain states remains unknown. In this study, chronic pain was induced by spared nerve injury model (SNI) for 4 weeks. We showed decreased the ipsilateral hind paw withdrawal mechanical threshold (PWMT) in SNI mice. High dose melatonin treatment (60 mg/kg, i.p.) could reversed nociceptive threshold in SNI mice. To verify the effect of chronic pain on the cardiac tolerance to ischemic stress, mice were subjected to myocardial ischemia-reperfusion (MI/R) in vivo. SNI mice showed exaggerated MI/R-induced detrimental effects and myocardial necroptosis compared with control group (P < .05). Mechanically, an increased level of tumor necrosis factor-alpha (TNF-alpha) was found in SNI group following by a robust interaction of RIP1/RIP3. RIP3-induced phosphor-MLKL and CaMKII more significantly in SNI mice (P < .05). We found that RIP3 deficiency provided a comparable protection against MI/R-induced necroptosis under chronic pain conditions. More importantly, low dose melatonin (20 mg/kg, i.p.) treatment 10 min before reperfusion decreased the level of TNF-alpha following with a negatively regulating the RIP3 induced phosphor-MLKL/CaMKII signaling, thus significantly reduced ROS production and cardiomyocyte necroptosis and ameliorated cardiac function. In summarize, our results demonstrated that chronic pain sensitizes heart to MI/R injury and myocardial necrosis plays an important role in this pathophysiological process. We also define melatonin acted as triple cardioprotective effects: ameliorating TNF-alpha level, suppressing RIP3-MLKL/CaMKII signaling induced necroptosis and exerting analgesia effect.
C1 [Yang, Zheng; Li, Chen; Wang, Yishi; Yang, Jingrun; Yin, Yue; Liu, Manling; Shi, Zhaoling; Mu, Nan; Ma, Heng] Fourth Mil Med Univ, Sch Basic Med, Dept Physiol & Pathophysiol, Xian 710032, Shaanxi, Peoples R China.
   [Yang, Jingrun] Chinese Peoples Liberat Army Gen Hosp, Dept Dermatol, Beijing, Peoples R China.
   [Yu, Lu] Fourth Mil Med Univ, Xijing Hosp, Dept Pathol, Xian 710032, Shaanxi, Peoples R China.
RP Ma, H (通讯作者)，Fourth Mil Med Univ, Sch Basic Med, Dept Physiol & Pathophysiol, Xian 710032, Shaanxi, Peoples R China.; Yu, L (通讯作者)，Fourth Mil Med Univ, Xijing Hosp, Dept Pathol, Xian 710032, Shaanxi, Peoples R China.
EM yulu@fmmu.edu.cn; hengma@fmmu.edu.cn
FU National Natural Science Foundation of China, ChinaNational Natural
   Science Foundation of China (NSFC) [91749108, 31671424, 81322004,
   31571413]; Science and Technology Research and Development Program of
   Shaanxi Province, China [2018SF-270]
FX We thank prof. Yazhou Wang and prof. Hui Li for their help with
   experimental techniques. This work was supported by the following
   grants: National Natural Science Foundation of China, China,
   No.91749108, 31671424 and 81322004 (to Dr. Ma); No. 31571413 (to Dr.
   Yu). The Science and Technology Research and Development Program of
   Shaanxi Province, China (No. 2018SF-270 to Dr. Yu).
CR Adameova A, 2017, CAN J PHYSIOL PHARM, V95, P1163, DOI 10.1139/cjpp-2016-0609
   Ambriz-Tututi M, 2009, LIFE SCI, V84, P489, DOI 10.1016/j.lfs.2009.01.024
   Anderson ME, 2015, J MOL CELL CARDIOL, V89, P160, DOI 10.1016/j.yjmcc.2015.10.014
   ARMSTRONG SM, 1989, EXPERIENTIA, V45, P932, DOI 10.1007/BF01953050
   Baines CP, 2005, NATURE, V434, P658, DOI 10.1038/nature03434
   Balkwill F, 2009, NAT REV CANCER, V9, P361, DOI 10.1038/nrc2628
   Bourquin AF, 2006, PAIN, V122, P14, DOI 10.1016/j.pain.2005.10.036
   Cai ZY, 2014, NAT CELL BIOL, V16, P55, DOI 10.1038/ncb2883
   Cao CM, 2010, CIRCULATION, V121, P2565, DOI 10.1161/CIRCULATIONAHA.110.954628
   Caumo W, 2007, ANESTH ANALG, V105, P1263, DOI 10.1213/01.ane.0000282834.78456.90
   CHAUDHRI G, 1989, J IMMUNOL, V143, P1290
   Chen X, 2014, CELL RES, V24, P105, DOI 10.1038/cr.2013.171
   Cheng YF, 2017, NAT COMMUN, V8, DOI 10.1038/s41467-017-00891-z
   Cho Y, 2009, CELL, V137, P1112, DOI 10.1016/j.cell.2009.05.037
   Dwaich KH, 2016, INT J CARDIOL, V221, P977, DOI 10.1016/j.ijcard.2016.07.108
   Espino J, 2011, J PINEAL RES, V51, P195, DOI 10.1111/j.1600-079X.2011.00876.x
   EUGUI EM, 1994, INT IMMUNOL, V6, P409, DOI 10.1093/intimm/6.3.409
   Fayaz A, 2016, SCAND J PAIN, V13, P76, DOI 10.1016/j.sjpain.2016.06.005
   Gao E, 2010, CIRC RES, V107, P1445, DOI 10.1161/CIRCRESAHA.110.223925
   Goodson NJ, 2013, PAIN, V154, P1595, DOI 10.1016/j.pain.2013.04.043
   He SD, 2009, CELL, V137, P1100, DOI 10.1016/j.cell.2009.05.021
   Henschke N, 2015, MAYO CLIN PROC, V90, P139, DOI 10.1016/j.mayocp.2014.09.010
   Ismail SA, 2009, ANESTH ANALG, V108, P1146, DOI 10.1213/ane.0b013e3181907ebe
   Joiner MLA, 2012, NATURE, V491, P269, DOI 10.1038/nature11444
   Jones WK, 2009, CIRCULATION, V120, pS1, DOI 10.1161/CIRCULATIONAHA.108.843938
   Lee FY, 2018, J PINEAL RES, V65, DOI 10.1111/jpi.12489
   Li C, 2018, THERANOSTICS, V8, P1027, DOI 10.7150/thno.22414
   Lopez-Canul M, 2015, PAIN, V156, P305, DOI 10.1097/01.j.pain.0000460311.71572.5f
   Luedde M, 2014, CARDIOVASC RES, V103, P206, DOI 10.1093/cvr/cvu146
   Luo M, 2013, CIRC RES, V113, P690, DOI 10.1161/CIRCRESAHA.113.301651
   Manchester LC, 2015, J PINEAL RES, V59, P403, DOI 10.1111/jpi.12267
   Martin V, 2002, J PINEAL RES, V33, P204, DOI 10.1034/j.1600-079X.2002.02113.x
   McBeth J, 2009, RHEUMATOLOGY, V48, P74, DOI 10.1093/rheumatology/ken424
   Nakagawa T, 2005, NATURE, V434, P652, DOI 10.1038/nature03317
   Nakayama H, 2007, J CLIN INVEST, V117, P2431, DOI 10.1172/JCI31060
   Newton K, 2016, CELL DEATH DIFFER, V23, P1565, DOI 10.1038/cdd.2016.46
   PERISTERIS P, 1992, CELL IMMUNOL, V140, P390, DOI 10.1016/0008-8749(92)90205-4
   Reiter RJ, 2010, ANN MED, V42, P276, DOI 10.3109/07853890903485748
   Ren XP, 2004, J SURG RES, V121, P120, DOI 10.1016/j.jss.2004.03.010
   Robbins N, 2013, TRANSL RES, V161, P469, DOI 10.1016/j.trsl.2013.02.003
   Rokita AG, 2012, CIRCULATION, V126, P2125, DOI 10.1161/CIRCULATIONAHA.112.124990
   Sacco M, 2013, J CLIN HYPERTENS, V15, P600, DOI 10.1111/jch.12145
   Sacco S, 1998, EUR J PHARMACOL, V343, P249, DOI 10.1016/S0014-2999(97)01545-8
   Srinivasan V, 2008, NEUROIMMUNOMODULAT, V15, P93, DOI 10.1159/000148191
   Su SC, 2017, J PINEAL RES, V62, DOI 10.1111/jpi.12370
   Tao L, 2007, CIRCULATION, V115, P1408, DOI 10.1161/CIRCULATIONAHA.106.666941
   Torrance N, 2010, EUR J PAIN, V14, P380, DOI 10.1016/j.ejpain.2009.07.006
   Ulugol A, 2006, LIFE SCI, V78, P1592, DOI 10.1016/j.lfs.2005.07.002
   Wang HY, 2014, MOL CELL, V54, P133, DOI 10.1016/j.molcel.2014.03.003
   Whelan RS, 2010, ANNU REV PHYSIOL, V72, P19, DOI 10.1146/annurev.physiol.010908.163111
   Yalcin I, 2014, JOVE-J VIS EXP, DOI 10.3791/51608
   Yu LM, 2017, J PINEAL RES, V62, DOI 10.1111/jpi.12375
   Yu LM, 2014, J PINEAL RES, V57, P228, DOI 10.1111/jpi.12161
   Zhang DW, 2009, SCIENCE, V325, P332, DOI 10.1126/science.1172308
   Zhang T, 2016, NAT MED, V22, P175, DOI 10.1038/nm.4017
   ZHDANOVA IV, 1995, CLIN PHARMACOL THER, V57, P552, DOI 10.1016/0009-9236(95)90040-3
NR 56
TC 29
Z9 31
U1 2
U2 13
PU ELSEVIER SCI LTD
PI OXFORD
PA THE BOULEVARD, LANGFORD LANE, KIDLINGTON, OXFORD OX5 1GB, OXON, ENGLAND
SN 0022-2828
EI 1095-8584
J9 J MOL CELL CARDIOL
JI J. Mol. Cell. Cardiol.
PD DEC
PY 2018
VL 125
BP 185
EP 194
DI 10.1016/j.yjmcc.2018.10.018
PG 10
WC Cardiac & Cardiovascular Systems; Cell Biology
WE Science Citation Index Expanded (SCI-EXPANDED)
SC Cardiovascular System & Cardiology; Cell Biology
GA HE7PA
UT WOS:000453629400018
PM 30365930
DA 2022-04-27
ER

PT J
AU Kim, GN
   Hah, YS
   Seong, H
   Yoo, WS
   Choi, MY
   Cho, HY
   Yun, SP
   Kim, SJ
AF Kim, Gyu-Nam
   Hah, Young-Sool
   Seong, Hyemin
   Yoo, Woong-Sun
   Choi, Mee-Young
   Cho, Hee-Young
   Yun, Seung Pil
   Kim, Seong-Jae
TI The Role of Nuclear Factor of Activated T Cells 5 in Hyperosmotic
   Stress-Exposed Human Lens Epithelial Cells
SO INTERNATIONAL JOURNAL OF MOLECULAR SCIENCES
LA English
DT Article
DE human lens epithelial cell; hyperosmotic stress; necroptosis; NFAT5
ID ENHANCER-BINDING PROTEIN; NF-KAPPA-B; TRANSCRIPTION; DEATH; DEHYDRATION;
   CATARACT; NFAT5; PHOSPHORYLATION; PROLIFERATION; INDUCTION
AB We investigated the role of nuclear factor of activated T cells 5 (NFAT5) under hyperosmotic conditions in human lens epithelial cells (HLECs). Hyperosmotic stress decreased the viability of human lens epithelial B-3 cells and significantly increased NFAT5 expression. Hyperosmotic stress-induced cell death occurred to a greater extent in NFAT5-knockout (KO) cells than in NFAT5 wild-type (NFAT5 WT) cells. Bcl-2 and Bcl-xl expression was down-regulated in NFAT5 WT cells and NFAT5 KO cells under hyperosmotic stress. Pre-treatment with a necroptosis inhibitor (necrostatin-1) significantly blocked hyperosmotic stress-induced death of NFAT5 KO cells, but not of NFAT5 WT cells. The phosphorylation levels of receptor-interacting protein kinase 1 (RIP1) and RIP3, which indicate the occurrence of necroptosis, were up-regulated in NFAT5 KO cells, suggesting that death of these cells is predominantly related to the necroptosis pathway. This finding is the first to report that necroptosis occurs when lens epithelial cells are exposed to hyperosmolar conditions, and that NFAT5 is involved in this process.
C1 [Kim, Gyu-Nam; Seong, Hyemin; Yoo, Woong-Sun; Choi, Mee-Young; Kim, Seong-Jae] Gyeongsang Natl Univ, Gyeongsang Natl Univ Hosp, Coll Med, Inst Hlth Sci,Dept Ophthalmol, Jinju 52727, South Korea.
   [Hah, Young-Sool; Cho, Hee-Young] Gyeongsang Natl Univ Hosp, Biomed Res Inst, Jinju 52727, South Korea.
   [Seong, Hyemin; Yun, Seung Pil] Gyeongsang Natl Univ, Coll Med, Inst Hlth Sci, Dept Pharmacol & Convergence Med Sci, Jinju 52727, South Korea.
RP Kim, SJ (通讯作者)，Gyeongsang Natl Univ, Gyeongsang Natl Univ Hosp, Coll Med, Inst Hlth Sci,Dept Ophthalmol, Jinju 52727, South Korea.; Yun, SP (通讯作者)，Gyeongsang Natl Univ, Coll Med, Inst Hlth Sci, Dept Pharmacol & Convergence Med Sci, Jinju 52727, South Korea.
EM sayuh@naver.com; yshah@gnu.ac.kr; seong_hm@daum.net; oocee@daum.net;
   9985086@naver.com; boiledbread@hanmail.net; spyun@gnu.ac.kr;
   maya12kim@naver.com
OI Kim, Seong Jae/0000-0002-4143-3959; Seong, Hyemin/0000-0003-0952-8197;
   Hah, Young-Sool/0000-0002-8571-2722
FU Basic Science Research Program through the National Research Foundation
   of Korea (NRF) - Ministry of Education [NRF-2020R1I1A3072890,
   NRF-2019R1I1A3A01061034]; ICT R&D program of MSIT/IITP [2018-0-00242];
   Institute of Health Sciences [lHS GNU-2020-01]; biomedical research
   institute fund from the Gyeongsang National University Hospital
   [GNUHBRIF-2020-0001]
FX This work was supported by the Basic Science Research Program through
   the National Research Foundation of Korea (NRF) funded by the Ministry
   of Education (NRF-2020R1I1A3072890 and NRF-2019R1I1A3A01061034) and by
   the ICT R&D program of MSIT/IITP [2018-0-00242, Development of AI
   ophthalmologic diagnosis and smart treatment platform based on big
   data]. In addition, this research was supported by grants from the
   Institute of Health Sciences (lHS GNU-2020-01) and by biomedical
   research institute fund from the Gyeongsang National University Hospital
   (GNUHBRIF-2020-0001).
CR Alfieri RR, 2007, PFLUG ARCH EUR J PHY, V454, P173, DOI 10.1007/s00424-006-0195-x
   ANDLEY UP, 1994, INVEST OPHTH VIS SCI, V35, P374
   Appel LJ, 2006, HYPERTENSION, V47, P296, DOI 10.1161/01.HYP.0000202568.01167.B6
   Aramburu J, 2006, BIOCHEM PHARMACOL, V72, P1597, DOI 10.1016/j.bcp.2006.07.002
   Arsenijevic T, 2013, CELL DEATH DIS, V4, DOI 10.1038/cddis.2013.189
   Bae JH, 2015, PLOS ONE, V10, DOI 10.1371/journal.pone.0136218
   Blanchett S, 2021, TRENDS IMMUNOL, V42, P76, DOI 10.1016/j.it.2020.10.013
   Burg MB, 2007, PHYSIOL REV, V87, P1441, DOI 10.1152/physrev.00056.2006
   Chan FKM, 2015, ANNU REV IMMUNOL, V33, P79, DOI 10.1146/annurev-immunol-032414-112248
   Charakidas A, 2005, EUR J OPHTHALMOL, V15, P213, DOI 10.1177/112067210501500206
   Cheung Chris Yk, 2013, J Mol Signal, V8, P5, DOI 10.1186/1750-2187-8-5
   Cumming RG, 2000, AM J EPIDEMIOL, V151, P624, DOI 10.1093/oxfordjournals.aje.a010251
   Ghanavati M, 2015, IRAN RED CRESCENT ME, V17, DOI 10.5812/ircmj.22490
   Gupta VB, 2014, INDIAN J OPHTHALMOL, V62, P103, DOI 10.4103/0301-4738.121141
   Halterman JA, 2012, AM J PHYSIOL-CELL PH, V302, pC1, DOI 10.1152/ajpcell.00327.2011
   HIGHTOWER KR, 1995, CURR EYE RES, V14, P71, DOI 10.3109/02713689508999916
   HIGHTOWER KR, 1994, EXP EYE RES, V59, P557, DOI 10.1006/exer.1994.1141
   Ho SN, 2006, J CELL PHYSIOL, V206, P9, DOI 10.1002/jcp.20445
   HOFFMAN NB, 1991, GERIATRICS, V46, P35
   Jing J.P., 2020, EXP EYE RES, V191, P7922
   Kimberly M.B., 2019, PLOS PATHOG, V16, P7825
   Ko BCB, 2002, J BIOL CHEM, V277, P46085, DOI 10.1074/jbc.M208138200
   Lee JH, 2008, INVEST OPHTH VIS SCI, V49, P1827, DOI 10.1167/iovs.07-1142
   LESKE MC, 1983, AM J EPIDEMIOL, V118, P152, DOI 10.1093/oxfordjournals.aje.a113625
   Li DQ, 2006, EXP EYE RES, V82, P588, DOI 10.1016/j.exer.2005.08.019
   Li N, 2011, J CELL BIOCHEM, V112, P3834, DOI 10.1002/jcb.23314
   Li WC, 1996, FREE RADICAL BIO MED, V20, P301, DOI 10.1016/0891-5849(96)02050-3
   Libert S, 2016, MOL VIS, V22, P100
   Lin YN, 2020, TOXICOL LETT, V320, P9, DOI 10.1016/j.toxlet.2019.11.018
   Lopez-Rodriguez C, 2001, IMMUNITY, V15, P47, DOI 10.1016/S1074-7613(01)00165-0
   Maeno E, 2000, P NATL ACAD SCI USA, V97, P9487, DOI 10.1073/pnas.140216197
   Matz R, 1996, JAMA-J AM MED ASSOC, V275, P911, DOI 10.1001/jama.1996.03530360021030
   Miyakawa H, 1999, P NATL ACAD SCI USA, V96, P2538, DOI 10.1073/pnas.96.5.2538
   Neuhofer W, 2010, CURR GENOMICS, V11, P584, DOI 10.2174/138920210793360961
   ONEILL PA, 1989, GERONTOLOGY, V35, P205, DOI 10.1159/000213024
   Osnes-Ringen O, 2016, ACTA OPHTHALMOL, V94, P514, DOI 10.1111/aos.13009
   Pflugfelder SC, 2011, AM J OPHTHALMOL, V152, P900, DOI 10.1016/j.ajo.2011.08.023
   ROBINSON KR, 1983, CURR EYE RES, V2, P843, DOI 10.3109/02713688209020020
   RODRIGUEZSARGENT C, 1989, INVEST OPHTH VIS SCI, V30, P2356
   Roth I, 2010, MOL BIOL CELL, V21, P3459, DOI 10.1091/mbc.E10-02-0133
   Stookey JD, 2005, PUBLIC HEALTH NUTR, V8, P1275, DOI 10.1079/PHN2005829
   Tavani A, 1996, ANN EPIDEMIOL, V6, P41, DOI 10.1016/1047-2797(95)00099-2
   Vandenabeele P, 2010, NAT REV MOL CELL BIO, V11, P700, DOI 10.1038/nrm2970
   Wang HY, 2014, MOL CELL, V54, P133, DOI 10.1016/j.molcel.2014.03.003
   Wang L, 2014, J BIOL CHEM, V289, P29827, DOI 10.1074/jbc.M114.597161
NR 45
TC 1
Z9 1
U1 2
U2 3
PU MDPI
PI BASEL
PA ST ALBAN-ANLAGE 66, CH-4052 BASEL, SWITZERLAND
EI 1422-0067
J9 INT J MOL SCI
JI Int. J. Mol. Sci.
PD JUN
PY 2021
VL 22
IS 12
AR 6296
DI 10.3390/ijms22126296
PG 15
WC Biochemistry & Molecular Biology; Chemistry, Multidisciplinary
WE Science Citation Index Expanded (SCI-EXPANDED)
SC Biochemistry & Molecular Biology; Chemistry
GA SZ6PW
UT WOS:000666685700001
PM 34208226
OA Green Published, gold
DA 2022-04-27
ER

PT J
AU Zhu, PJ
   Wan, K
   Yin, M
   Hu, P
   Que, YF
   Zhou, X
   Zhang, L
   Li, TZ
   Du, YZ
   Xu, GG
   Fang, XQ
AF Zhu, Pingjun
   Wan, Kun
   Yin, Ming
   Hu, Peng
   Que, Yifan
   Zhou, Xin
   Zhang, Lei
   Li, Tianzhi
   Du, Yingzhen
   Xu, Guogang
   Fang, Xiangqun
TI RIPK3 Induces Cardiomyocyte Necroptosis via Inhibition of
   AMPK-Parkin-Mitophagy in Cardiac Remodelling after Myocardial Infarction
SO OXIDATIVE MEDICINE AND CELLULAR LONGEVITY
LA English
DT Article
AB Receptor-interacting protein 3- (RIPK3-) modulated necroptosis plays a critical role in cardiac remodelling after myocardial infarction (MI). However, the precise regulatory mechanism is not fully elucidated yet. In the present study, we showed that RIPK3 expression was upregulated in myocardial tissue after MI in a mouse model by coronary artery ligation, as well as in the cardiomyocytes following hypoxic injury in vitro. The increase of RIPK3 expression was found to be accompanied by severe cardiac remodelling, cardiac dysfunction, and higher mortality. Elevated RIPK3 expression subsequently abrogated the AMPK pathway that was accompanied by inhibition of Parkin-mediated mitophagy. Loss of mitophagy increased the opening of mitochondrial permeability transition pore (mPTP), which ultimately induced the cardiomyocyte necroptosis. In contrast, genetic ablation of Ripk3 induced the AMPK/Parkin-mitophagy pathway, favouring a prosurvival state that eventually inhibited mPTP opening and induced the necroptosis of cardiomyocytes in the post-MI cardiac remodelling. In conclusion, our results revealed a key mechanism by which necroptosis could be mediated by RIPK3 via the AMPK/Parkin-mitophagy/mPTP opening axis, which provides a potential therapeutic target in the management of heart failure after MI.
C1 [Zhu, Pingjun; Du, Yingzhen; Fang, Xiangqun] Chinese Peoples Liberat Army Gen Hosp, Med Ctr 2, Dept Resp & Crit Care Med, Beijing, Peoples R China.
   [Zhu, Pingjun; Yin, Ming; Hu, Peng; Que, Yifan; Zhou, Xin; Zhang, Lei; Li, Tianzhi; Du, Yingzhen; Xu, Guogang; Fang, Xiangqun] Chinese Peoples Liberat Army Gen Hosp, Natl Clin Res Ctr Geriatr Dis, Beijing, Peoples R China.
   [Wan, Kun] Chinese Peoples Liberat Army Gen Hosp, Med Supplies Ctr, Beijing, Peoples R China.
   [Yin, Ming] Chinese Peoples Liberat Army Gen Hosp, Med Ctr 2, Dept Emergency, Beijing, Peoples R China.
   [Hu, Peng; Que, Yifan; Zhou, Xin; Zhang, Lei; Li, Tianzhi; Xu, Guogang] Chinese Peoples Liberat Army Gen Hosp, Med Ctr 2, Beijing, Peoples R China.
RP Fang, XQ (通讯作者)，Chinese Peoples Liberat Army Gen Hosp, Med Ctr 2, Dept Resp & Crit Care Med, Beijing, Peoples R China.; Xu, GG; Fang, XQ (通讯作者)，Chinese Peoples Liberat Army Gen Hosp, Natl Clin Res Ctr Geriatr Dis, Beijing, Peoples R China.; Xu, GG (通讯作者)，Chinese Peoples Liberat Army Gen Hosp, Med Ctr 2, Beijing, Peoples R China.
EM guogang_xu@qq.com; fangxiangquntg@sina.com
RI Yin, Ming/ABA-8766-2020; Pingjun, Zhu/ABF-2041-2021
OI Yin, Ming/0000-0003-4585-8732; Zhu, Pingjun/0000-0001-7770-2754; Xu,
   Guogang/0000-0002-6380-3500
FU National Natural Science Foundation of ChinaNational Natural Science
   Foundation of China (NSFC) [81900254, 82000004]; National Key Research
   and Development Program of China [2020YFC2002706]
FX This study was financially supported by grants from the National Natural
   Science Foundation of China (No. 81900254 and No. 82000004) and National
   Key Research and Development Program of China (No. 2020YFC2002706).
CR Adameova A, 2016, HEART FAIL REV, V21, P213, DOI 10.1007/s10741-016-9537-8
   Cho SW, 2014, J AM HEART ASSOC, V3, DOI 10.1161/JAHA.113.000693
   Degterev A, 2014, METHOD ENZYMOL, V545, P1, DOI 10.1016/B978-0-12-801430-1.00001-9
   Dera AA, 2020, J FOOD BIOCHEM, V44, DOI 10.1111/jfbc.13366
   Durcan TM, 2015, GENE DEV, V29, P989, DOI 10.1101/gad.262758.115
   Feng YA, 2018, SCI CHINA LIFE SCI, V61, P14, DOI 10.1007/s11427-017-9197-5
   Green DR, 2004, SCIENCE, V305, P626, DOI 10.1126/science.1099320
   Guerra S, 1999, CIRC RES, V85, P856, DOI 10.1161/01.RES.85.9.856
   Ito S, 2015, AUTOPHAGY, V11, P547, DOI 10.1080/15548627.2015.1017190
   Kitada T, 1998, NATURE, V392, P605, DOI 10.1038/33416
   Kung G, 2011, CIRC RES, V108, P1017, DOI 10.1161/CIRCRESAHA.110.225730
   Lampert MA, 2019, AUTOPHAGY, V15, P1182, DOI 10.1080/15548627.2019.1580095
   Lee SB, 2019, NAT CELL BIOL, V21, P940, DOI 10.1038/s41556-019-0356-8
   Li C, 2020, REDOX BIOL, V36, DOI 10.1016/j.redox.2020.101659
   Li FF, 2020, J CELL MOL MED, V24, P13383, DOI 10.1111/jcmm.15961
   Li RB, 2020, AGING-US, V12, P6467, DOI 10.18632/aging.102972
   Lim SY, 2011, J CELL MOL MED, V15, P2443, DOI 10.1111/j.1582-4934.2010.01235.x
   Liu L, 2014, CELL RES, V24, P787, DOI 10.1038/cr.2014.75
   Matsuzawa-Ishimoto Y, 2017, J EXP MED, V214, P3687, DOI 10.1084/jem.20170558
   Mizumura K, 2018, FASEB J, V32, P1880, DOI 10.1096/fj.201700571R
   Mizumura K, 2014, J CLIN INVEST, V124, P3987, DOI 10.1172/JCI74985
   Mukherjee UA, 2015, PHARMACOL THERAPEUT, V156, P34, DOI 10.1016/j.pharmthera.2015.10.005
   Orogo AM, 2013, IUBMB LIFE, V65, P651, DOI 10.1002/iub.1180
   Qiao HY, 2018, MOL MED REP, V17, P3722, DOI 10.3892/mmr.2018.8371
   Sun T, 2019, ANTIOXID REDOX SIGN, V31, P1177, DOI 10.1089/ars.2019.7734
   Wang J, 2020, ACTA PHARMACOL SIN B, V10, P1866, DOI 10.1016/j.apsb.2020.03.004
   Wang J, 2020, REDOX BIOL, V30, DOI 10.1016/j.redox.2019.101415
   Wang SJ, 2018, J CELL MOL MED, V22, P5132, DOI 10.1111/jcmm.13802
   Wang T, 2020, CELL PROLIFERAT, V53, DOI 10.1111/cpr.12817
   Woodall BP, 2019, JCI INSIGHT, V4, DOI 10.1172/jci.insight.127713
   Yao RQ, 2021, AUTOPHAGY, V17, P385, DOI 10.1080/15548627.2020.1725377
   Youle RJ, 2011, NAT REV MOL CELL BIO, V12, P9, DOI 10.1038/nrm3028
   Zhang T, 2016, NAT MED, V22, P175, DOI 10.1038/nm.4017
   Zhou H, 2020, BIOMOLECULES, V10, DOI 10.3390/biom10010085
   Zhou H, 2020, BASIC RES CARDIOL, V115, DOI 10.1007/s00395-019-0773-7
   Zhou H, 2018, J PINEAL RES, V65, DOI 10.1111/jpi.12503
   Zhou H, 2018, CELL DEATH DIFFER, V25, P1080, DOI 10.1038/s41418-018-0086-7
   Zhou H, 2018, REDOX BIOL, V15, P335, DOI 10.1016/j.redox.2017.12.019
   Zhou H, 2017, REDOX BIOL, V13, P498, DOI 10.1016/j.redox.2017.07.007
   Zhu H, 2021, REDOX BIOL, V38, DOI 10.1016/j.redox.2020.101777
   Zhu PJ, 2018, REDOX BIOL, V16, P157, DOI 10.1016/j.redox.2018.02.019
NR 41
TC 5
Z9 5
U1 7
U2 10
PU HINDAWI LTD
PI LONDON
PA ADAM HOUSE, 3RD FLR, 1 FITZROY SQ, LONDON, W1T 5HF, ENGLAND
SN 1942-0900
EI 1942-0994
J9 OXID MED CELL LONGEV
JI Oxidative Med. Cell. Longev.
PD MAR 28
PY 2021
VL 2021
AR 6635955
DI 10.1155/2021/6635955
PG 11
WC Cell Biology
WE Science Citation Index Expanded (SCI-EXPANDED)
SC Cell Biology
GA RJ1WC
UT WOS:000637391100005
PM 33854696
OA Green Published, gold
DA 2022-04-27
ER

PT J
AU Seo, J
   Lee, EW
   Sung, H
   Seong, D
   Dondelinger, Y
   Shin, J
   Jeong, M
   Lee, HK
   Kim, JH
   Han, SY
   Lee, C
   Seong, JK
   Vandenabeele, P
   Song, J
AF Seo, Jinho
   Lee, Eun-Woo
   Sung, Hyerim
   Seong, Daehyeon
   Dondelinger, Yves
   Shin, Jihye
   Jeong, Manhyung
   Lee, Hae-Kyung
   Kim, Jung-Hoon
   Han, Su Yeon
   Lee, Cheolju
   Seong, Je Kyung
   Vandenabeele, Peter
   Song, Jaewhan
TI CHIP controls necroptosis through ubiquitylation- and lysosome-dependent
   degradation of RIPK3
SO NATURE CELL BIOLOGY
LA English
DT Article
ID MIXED LINEAGE KINASE; DOMAIN-LIKE PROTEIN; CELL-DEATH; PROGRAMMED
   NECROSIS; APOPTOSIS; MLKL; UBIQUITINATION; CASPASE-8; ROLES; FADD
AB Receptor-interacting protein kinase 3 (RIPK3) functions as a key regulator of necroptosis. Here, we report that the RIPK3 expression level is negatively regulated by CHIP (carboxyl terminus of Hsp70-interacting protein; also known as STUB1) E3 ligase-mediated ubiquitylation. Chip(-/-) mouse embryonic fibroblasts and CHIP-depleted L929 and HT-29 cells exhibited higher levels of RIPK3 expression, resulting in increased sensitivity to necroptosis induced by TNF (also known as TNF alpha). These phenomena are due to the CHIP-mediated ubiquitylation of RIPK3, which leads to its lysosomal degradation. Interestingly, RIPK1 expression is also negatively regulated by CHIP-mediated ubiquitylation, validating the major role of CHIP in necrosome formation and sensitivity to TNF-mediated necroptosis. Chip(-/-) mice (C57BL/6) exhibit inflammation in the thymus and massive cell death and disintegration in the small intestinal tract, and die within a few weeks after birth. These phenotypes are rescued by crossing with Ripk3(-/-) mice. These results imply that CHIP is a bona fide negative regulator of the RIPK1-RIPK3 necrosome formation leading to desensitization of TNF-mediated necroptosis.
C1 [Seo, Jinho; Lee, Eun-Woo; Seong, Daehyeon; Shin, Jihye; Jeong, Manhyung; Lee, Hae-Kyung; Kim, Jung-Hoon; Han, Su Yeon; Song, Jaewhan] Yonsei Univ, Dept Biochem, Coll Life Sci & Biotechnol, Seoul 120749, South Korea.
   [Sung, Hyerim; Seong, Je Kyung] Seoul Natl Univ, Program Creat Vet Sci Res BK21Plus, Lab Dev Biol & Genet,BIOMAX Inst,Korea Mouse Phen, Coll Vet Med,Interdisciplinary Program Bioinforma, Seoul 151742, South Korea.
   [Dondelinger, Yves; Vandenabeele, Peter] Univ Ghent, Dept Biomed Mol Biol, Technol Pk 927, B-9052 Zwijnaarde Ghent, Belgium.
   [Dondelinger, Yves; Vandenabeele, Peter] VIB, Inflammat Res Ctr, Technol Pk 927, B-9052 Zwijnaarde Ghent, Belgium.
   [Seo, Jinho; Lee, Eun-Woo] Korea Inst Sci & Technol, BRI, Seoul 136791, South Korea.
RP Song, J (通讯作者)，Yonsei Univ, Dept Biochem, Coll Life Sci & Biotechnol, Seoul 120749, South Korea.
EM jso678@yonsei.ac.kr
RI Lee, Eun-Woo/AAP-9603-2020; Vandenabeele, Peter/C-8597-2009;
   Vandenabeele, Peter/AAD-5793-2022
OI Vandenabeele, Peter/0000-0002-6669-8822; Lee,
   Eun-Woo/0000-0002-5156-0003; Seong, Je Kyung/0000-0003-1177-6958;
   Dondelinger, Yves/0000-0002-5242-6834; Song, Jaewhan/0000-0001-8152-9210
FU National R&D Program for Cancer ControlMinistry of Health & Welfare,
   Republic of Korea; Ministry of Health & Welfare, Republic of
   KoreaMinistry of Health & Welfare, Republic of Korea [NCC-1420300];
   National Research Foundation of Korea (NRF) - Ministry of
   EducationNational Research Foundation of Korea [2012R1A6A3A04040105];
   Ministry of Science, ICT and Future Planning [NRF-2015R1A3A2066581];
   Flemish grants (Research Foundation Flanders)FWO [FWO G.0875.11, FWO
   G.0973.11, FWO G.0A45.12N, FWO G.0787.13N, FWO G0E04.16N]; Methusalem
   grant [BOF16/MET_V/007]; Ghent University grants (MRP, GROUP-ID
   consortium); Foundation against Cancer [F94]; VIB; BK21 Plus project of
   the National Research Foundation of Korea Grant; National Research
   Foundation of Korea (NRF)National Research Foundation of Korea
FX We thank S. Murata for the chip-1-mice and V M. Dixit for the
   Ripk3<SUP>-/-</SUP> mice. We thank the Cancer Metabolism Interest Group
   (cMIG) led by NCC Korea for discussion and advice. This research was
   supported by a grant from the National R&D Program for Cancer Control,
   Ministry of Health & Welfare, Republic of Korea (NCC-1420300) (to
   J.Song) and by a grant from the National Research Foundation of Korea
   (NRF) funded by the Ministry of Education (2012R1A6A3A04040105) (to
   E.-W.L.) and by the Ministry of Science, ICT and Future Planning
   (NRF-2015R1A3A2066581) (to J.Song). Research in the Vandenabeele group
   is supported by Flemish grants (Research Foundation Flanders: FWO
   G.0875.11, FWO G.0973.11, FWO G.0A45.12N, FWO G.0787.13N, FWO
   G0E04.16N), a Methusalem grant (BOF16/MET_V/007), Ghent University
   grants (MRP, GROUP-ID consortium), a grant from the Foundation against
   Cancer (F94), and grants from VIB. Additionally, this research was
   partly supported by the BK21 Plus project of the National Research
   Foundation of Korea Grant (to J.Seo, M.J., H.-K.L., D.S., J.-H.K. and
   S.Y.H.) and by the grants for KMPC (Korea Mouse Phenotype Center) (to
   J.K.S.) from National Research Foundation of Korea (NRF), and C.L.
   acknowledges institutional support by KIST.
CR Ahmed SF, 2012, J BIOL CHEM, V287, P15996, DOI 10.1074/jbc.M111.321083
   Cai ZY, 2014, NAT CELL BIOL, V16, P55, DOI 10.1038/ncb2883
   Chen WZ, 2015, NAT CELL BIOL, V17, P434, DOI 10.1038/ncb3120
   Chen X, 2014, CELL RES, V24, P105, DOI 10.1038/cr.2013.171
   Cho Y, 2009, CELL, V137, P1112, DOI 10.1016/j.cell.2009.05.037
   Cook WD, 2014, CELL DEATH DIFFER, V21, P1600, DOI 10.1038/cdd.2014.70
   Dannappel M, 2014, NATURE, V513, P90, DOI 10.1038/nature13608
   Dillon CP, 2014, CELL, V157, P1189, DOI 10.1016/j.cell.2014.04.018
   Dondelinger Y, 2014, CELL REP, V7, P971, DOI 10.1016/j.celrep.2014.04.026
   Duprez L, 2011, IMMUNITY, V35, P908, DOI 10.1016/j.immuni.2011.09.020
   Esser C, 2005, J BIOL CHEM, V280, P27443, DOI 10.1074/jbc.M501574200
   Galluzzi L, 2015, CELL DEATH DIFFER, V22, P58, DOI 10.1038/cdd.2014.137
   Gunther C, 2011, NATURE, V477, P335, DOI 10.1038/nature10400
   He SD, 2009, CELL, V137, P1100, DOI 10.1016/j.cell.2009.05.021
   Humphries F, 2015, CELL DEATH DIFFER, V22, P225, DOI 10.1038/cdd.2014.126
   Kaiser WJ, 2011, NATURE, V471, P368, DOI 10.1038/nature09857
   Kang TB, 2013, IMMUNITY, V38, P27, DOI 10.1016/j.immuni.2012.09.015
   Kim W, 2011, MOL CELL, V44, P325, DOI 10.1016/j.molcel.2011.08.025
   Ko HR, 2014, CELL DEATH DIS, V5, DOI 10.1038/cddis.2014.79
   Lawlor KE, 2015, NAT COMMUN, V6, DOI 10.1038/ncomms7282
   Lee EW, 2015, CELL DEATH DIFFER, V22, P1463, DOI 10.1038/cdd.2014.234
   Lee EW, 2012, BMB REP, V45, P496, DOI 10.5483/BMBRep.2012.45.9.186
   Lee EW, 2012, NAT COMMUN, V3, DOI 10.1038/ncomms1981
   Lee EW, 2009, EMBO J, V28, P2100, DOI 10.1038/emboj.2009.164
   Lee IH, 2014, ONCOGENE, V33, P4675, DOI 10.1038/onc.2014.69
   Li JX, 2012, CELL, V150, P339, DOI 10.1016/j.cell.2012.06.019
   Linkermann A, 2014, NEW ENGL J MED, V370, P455, DOI 10.1056/NEJMra1310050
   Mandal P, 2014, MOL CELL, V56, P481, DOI 10.1016/j.molcel.2014.10.021
   Min JN, 2008, MOL CELL BIOL, V28, P4018, DOI 10.1128/MCB.00296-08
   Mocarski ES, 2014, J IMMUNOL, V192, P2019, DOI 10.4049/jimmunol.1302426
   Mollah S, 2007, RAPID COMMUN MASS SP, V21, P3357, DOI 10.1002/rcm.3227
   Moriwaki K, 2014, IMMUNITY, V41, P567, DOI 10.1016/j.immuni.2014.09.016
   Murphy JM, 2014, EMBO REP, V15, P155, DOI 10.1002/embr.201337970
   Murphy JM, 2013, IMMUNITY, V39, P443, DOI 10.1016/j.immuni.2013.06.018
   Newton K, 2014, SCIENCE, V343, P1357, DOI 10.1126/science.1249361
   Oberst A, 2011, NATURE, V471, P363, DOI 10.1038/nature09852
   Oh W, 2009, J CELL SCI, V122, P2613, DOI 10.1242/jcs.048066
   Onizawa M, 2015, NAT IMMUNOL, V16, P618, DOI 10.1038/ni.3172
   Orozco S, 2014, CELL DEATH DIFFER, V21, P1511, DOI 10.1038/cdd.2014.76
   Park SY, 2014, CELL BIOCHEM FUNCT, V32, P62, DOI 10.1002/cbf.2972
   Petersen SL, 2015, CELL DEATH DIFFER, V22, P1846, DOI 10.1038/cdd.2015.35
   Petrucelli L, 2004, HUM MOL GENET, V13, P703, DOI 10.1093/hmg/ddh083
   Remijsen Q, 2014, CELL DEATH DIS, V5, DOI 10.1038/cddis.2013.531
   Rickard JA, 2014, CELL, V157, P1175, DOI 10.1016/j.cell.2014.04.019
   Sahara N, 2005, J NEUROCHEM, V94, P1254, DOI 10.1111/j.1471-4159.2005.03272.x
   Schisler JC, 2013, J CLIN INVEST, V123, P3588, DOI 10.1172/JCI69080
   Silke J, 2015, NAT IMMUNOL, V16, P689, DOI [10.1038/ni.3206, 10.1038/ni0815-889b]
   Sun LM, 2012, CELL, V148, P213, DOI 10.1016/j.cell.2011.11.031
   Takahashi N, 2014, NATURE, V513, P95, DOI 10.1038/nature13706
   Vanden Berghe T, 2003, J BIOL CHEM, V278, P5622, DOI 10.1074/jbc.M208925200
   Vanden Berghe T, 2015, IMMUNITY, V43, P200, DOI 10.1016/j.immuni.2015.06.011
   Vanden Berghe T, 2014, NAT REV MOL CELL BIO, V15, P134, DOI 10.1038/nrm3737
   Vince JE, 2012, IMMUNITY, V36, P215, DOI 10.1016/j.immuni.2012.01.012
   Wang HY, 2014, MOL CELL, V54, P133, DOI 10.1016/j.molcel.2014.03.003
   Welz PS, 2011, NATURE, V477, P330, DOI 10.1038/nature10273
   Wu JF, 2013, CELL RES, V23, P994, DOI 10.1038/cr.2013.91
   Wu XN, 2014, CELL DEATH DIFFER, V21, P1709, DOI 10.1038/cdd.2014.77
   Zhang DW, 2009, SCIENCE, V325, P332, DOI 10.1126/science.1172308
   Zhang HB, 2011, NATURE, V471, P373, DOI 10.1038/nature09878
NR 59
TC 86
Z9 90
U1 2
U2 38
PU NATURE PUBLISHING GROUP
PI LONDON
PA MACMILLAN BUILDING, 4 CRINAN ST, LONDON N1 9XW, ENGLAND
SN 1465-7392
EI 1476-4679
J9 NAT CELL BIOL
JI Nat. Cell Biol.
PD MAR
PY 2016
VL 18
IS 3
BP 291
EP +
DI 10.1038/ncb3314
PG 54
WC Cell Biology
WE Science Citation Index Expanded (SCI-EXPANDED)
SC Cell Biology
GA DF0LT
UT WOS:000371031300010
PM 26900751
DA 2022-04-27
ER

PT J
AU Abdul, Y
   Ward, R
   Dong, G
   Ergul, A
AF Abdul, Y.
   Ward, R.
   Dong, G.
   Ergul, A.
TI Lipopolysaccharide-Induced Necroptosis of Brain Microvascular
   Endothelial Cells Can Be Prevented by Inhibition of Endothelin Receptors
SO PHYSIOLOGICAL RESEARCH
LA English
DT Article
DE LPS; Necroptosis; Apoptosis; Ferroptosis; Endothelin
ID DEATH; APOPTOSIS; FERROPTOSIS; ACTIVATION; CARCINOMA; PROLIFERATION;
   BOSENTAN; SURVIVAL; OXIDASE; FORM
AB Over activation of the endothelin-1 (ET-1) system in disease states contributes to endothelial dysfunction. On the other hand, ET-1 promotes proliferation and survival of endothelial cells. Regulation of programmed cell death (PCD) pathways is critical for cell survival. Recently discovered necroptosis (regulated necrosis) is a pathological PCD mechanism mediated by the activation of toll like receptor 4 (TLR4), which also happens to stimulate ET-1 production in dendritic cells. To establish the effect of ET-1 on PCD and survival of human brain microvascular endothelial cells (BMVECs) under control and inflammatory conditions, BMVECs were treated with ET-1 (10 nM, 100 nM and 1 mu M) or lipopolysaccharide (LPS, 100 ng/ml). ET receptors were blocked with bosentan (10 mu M). Under normal growth conditions, exogenous ET-1 reduced BMVEC viability and migration at a relatively high concentration (1 mu M). This was accompanied with activation of necroptosis and apoptosis marker genes. LPS decreased endogenous ET-1 secretion, increased ETB receptor expression and activated necroptosis. Even though ET-1 levels were low (less than 10 nM levels used under normal growth conditions), blocking of ET receptors with bosentan inhibited the necroptosis pathway and improved the cell migration ability of BMVECs, suggesting that under inflammatory conditions, ET-1 activates PCD pathways in BMVECs even at physiological levels.
C1 [Abdul, Y.; Dong, G.; Ergul, A.] Augusta Univ, Dept Physiol, 1120 15th St CA-2094, Augusta, GA 30912 USA.
   [Ward, R.] Augusta Univ, Dept Neurosci & Regenerat Med, Augusta, GA USA.
   [Ergul, A.] Charlie Norwood Vet Affairs Med Ctr, Augusta, GA USA.
RP Ergul, A (通讯作者)，Augusta Univ, Dept Physiol, 1120 15th St CA-2094, Augusta, GA 30912 USA.
EM aergul@augusta.edu
RI Dong, Guangkuo/AAB-1854-2020
FU Veterans Affairs (VA) Merit AwardUS Department of Veterans Affairs
   [BX000347]; VA Research Career Scientist Award; National Institutes of
   Health (NIH)United States Department of Health & Human ServicesNational
   Institutes of Health (NIH) - USA [R01NS083559, PO1HL128207]; American
   Heart Association Predoctoral FellowshipAmerican Heart Association
   [17PRE33660400]
FX AE is a Research Career Scientist at the Charlie Norwood Veterans
   Affairs Medical Center in Augusta, Georgia. This work was supported in
   part by a Veterans Affairs (VA) Merit Award (BX000347), VA Research
   Career Scientist Award and National Institutes of Health (NIH) awards
   (R01NS083559, PO1HL128207) to AE and American Heart Association
   Predoctoral Fellowship to RW (17PRE33660400). The contents do not
   represent the views of the Department of Veterans Affairs or the US
   Government.
CR Abdelsaid M, 2014, LIFE SCI, V118, P263, DOI 10.1016/j.lfs.2013.12.231
   Baveja R, 2002, SHOCK, V17, P383, DOI 10.1097/00024382-200205000-00007
   Baveja R, 2002, SHOCK, V18, P415, DOI 10.1097/00024382-200211000-00005
   Begley DJ, 2003, PROG DRUG RES, V61, P39
   Chen DD, 2012, HYPERTENSION, V59, P1037, DOI 10.1161/HYPERTENSIONAHA.111.183368
   Choi KB, 1998, J BIOL CHEM, V273, P20185, DOI 10.1074/jbc.273.32.20185
   Christofferson DE, 2010, CURR OPIN CELL BIOL, V22, P263, DOI 10.1016/j.ceb.2009.12.003
   Cifarelli V, 2012, MOL ENDOCRINOL, V26, P1213, DOI 10.1210/me.2011-1276
   Cipolla M., 2009, CEREBRAL CIRCULATION
   Danial NN, 2004, CELL, V116, P205, DOI 10.1016/S0092-8674(04)00046-7
   DeBosch B, 2006, CIRCULATION, V113, P2097, DOI 10.1161/CIRCULATIONAHA.105.595231
   Del Bufalo D, 2002, MOL PHARMACOL, V61, P524, DOI 10.1124/mol.61.3.524
   Dixon SJ, 2012, CELL, V149, P1060, DOI 10.1016/j.cell.2012.03.042
   Dong F, 2005, BRIT J PHARMACOL, V145, P323, DOI 10.1038/sj.bjp.0706193
   Frey EA, 1998, MICROB PATHOGENESIS, V24, P101, DOI 10.1006/mpat.1997.0178
   HaimovitzFriedman A, 1997, J EXP MED, V186, P1831, DOI 10.1084/jem.186.11.1831
   Hotchkiss RS, 1999, CRIT CARE MED, V27, P1230, DOI 10.1097/00003246-199907000-00002
   Hvaal K, 1999, ACTA ORTHOP SCAND, V70, P293, DOI 10.3109/17453679908997811
   Iadecola C, 2017, NEURON, V96, P17, DOI 10.1016/j.neuron.2017.07.030
   Kaiser WJ, 2013, CURR OPIN VIROL, V3, P296, DOI 10.1016/j.coviro.2013.05.019
   Kawai N, 1997, NEUROCHEM INT, V31, P597, DOI 10.1016/S0197-0186(97)00018-1
   Kobayashi T, 2005, INVEST OPHTH VIS SCI, V46, P4684, DOI 10.1167/iovs.05-0785
   Koide N, 1996, FEMS IMMUNOL MED MIC, V16, P205, DOI 10.1111/j.1574-695X.1996.tb00137.x
   Linkermann A, 2014, NEW ENGL J MED, V370, P455, DOI 10.1056/NEJMra1310050
   Lu JW, 2012, CARCINOGENESIS, V33, P209, DOI 10.1093/carcin/bgr224
   MORBIDELLI L, 1995, AM J PHYSIOL-HEART C, V269, pH686, DOI 10.1152/ajpheart.1995.269.2.H686
   Ogata Y, 2003, HYPERTENSION, V41, P1156, DOI 10.1161/01.HYP.0000064342.30653.24
   Pflug BR, 2007, CANCER LETT, V246, P139, DOI 10.1016/j.canlet.2006.02.007
   Salani D, 2000, AM J PATHOL, V157, P1537, DOI 10.1016/S0002-9440(10)64791-8
   Salvesen GS, 2011, CELL, V147, DOI 10.1016/j.cell.2011.09.030
   Shichiri M, 1998, J CARDIOVASC PHARM, V31, pS138, DOI 10.1097/00005344-199800001-00041
   Shichiri M, 1998, MOL ENDOCRINOL, V12, P172, DOI 10.1210/me.12.2.172
   Siren AL, 2002, BRAIN RES, V945, P144, DOI 10.1016/S0006-8993(02)02911-6
   Tait SWG, 2008, ONCOGENE, V27, P6452, DOI 10.1038/onc.2008.311
   Thornberry NA, 1998, CHEM BIOL, V5, pR97, DOI 10.1016/S1074-5521(98)90615-9
   Vanlangenakker N, 2012, CELL DEATH DIFFER, V19, P75, DOI 10.1038/cdd.2011.164
   WAGNER OF, 1992, J BIOL CHEM, V267, P16066
   Ward R, 2016, LIFE SCI, V159, P97, DOI 10.1016/j.lfs.2016.02.043
   Xie Y, 2016, CELL DEATH DIFFER, V23, P369, DOI 10.1038/cdd.2015.158
   Yagami T, 2002, BRAIN RES, V948, P72, DOI 10.1016/S0006-8993(02)02951-7
   Yokochi T, 1998, PROG CLIN BIOL RES, V397, P235
   Yu HT, 2017, J CELL MOL MED, V21, P648, DOI 10.1111/jcmm.13008
NR 42
TC 11
Z9 12
U1 0
U2 6
PU ACAD SCIENCES CZECH REPUBLIC, INST PHYSIOLOGY
PI PRAGUE 4
PA VIDENSKA 1083, PRAGUE 4 142 20, CZECH REPUBLIC
SN 0862-8408
EI 1802-9973
J9 PHYSIOL RES
JI Physiol. Res.
PY 2018
VL 67
SU 1
BP S227
EP S236
DI 10.33549/physiolres.933842
PG 10
WC Physiology
WE Science Citation Index Expanded (SCI-EXPANDED)
SC Physiology
GA GK8DA
UT WOS:000436446700019
PM 29947542
OA gold, Green Submitted
DA 2022-04-27
ER

PT J
AU Caccamo, A
   Branca, C
   Piras, IS
   Ferreira, E
   Huentelman, MJ
   Liang, WS
   Readhead, B
   Dudley, JT
   Spangenberg, EE
   Green, KN
   Belfiore, R
   Winslow, W
   Oddo, S
AF Caccamo, Antonella
   Branca, Caterina
   Piras, Ignazio S.
   Ferreira, Eric
   Huentelman, Matthew J.
   Liang, Winnie S.
   Readhead, Ben
   Dudley, Joel T.
   Spangenberg, Elizabeth E.
   Green, Kim N.
   Belfiore, Ramona
   Winslow, Wendy
   Oddo, Salvatore
TI Necroptosis activation in Alzheimer's disease
SO NATURE NEUROSCIENCE
LA English
DT Article
ID CELL-DEATH; MECHANISMS; EXPRESSION; BETA; PHOSPHORYLATION; MLKL;
   APOPTOSIS; PROGRAM
AB Alzheimer's disease (AD) is characterized by severe neuronal loss; however, the mechanisms by which neurons die remain elusive. Necroptosis, a programmed form of necrosis, is executed by the mixed lineage kinase domain-like (MLKL) protein, which is triggered by receptor-interactive protein kinases (RIPK) 1 and 3. We found that necroptosis was activated in postmortem human AD brains, positively correlated with Braak stage, and inversely correlated with brain weight and cognitive scores. In addition, we found that the set of genes regulated by RIPK1 overlapped significantly with multiple independent AD transcriptomic signatures, indicating that RIPK1 activity could explain a substantial portion of transcriptomic changes in AD. Furthermore, we observed that lowering necroptosis activation reduced cell loss in a mouse model of AD. We anticipate that our findings will spur a new area of research in the AD field focused on developing new therapeutic strategies aimed at blocking its activation.
C1 [Caccamo, Antonella; Branca, Caterina; Ferreira, Eric; Belfiore, Ramona; Winslow, Wendy; Oddo, Salvatore] Arizona State Univ, Banner Neurodegenerat Dis Res Ctr, Biodesign Inst, Tempe, AZ 85281 USA.
   [Piras, Ignazio S.; Huentelman, Matthew J.] Translat Genom Res Inst, Phoenix, AZ USA.
   [Readhead, Ben; Dudley, Joel T.] Icahn Sch Med Mt Sinai, Dept Genet & Genom Sci, New York, NY 10029 USA.
   [Spangenberg, Elizabeth E.; Green, Kim N.] Univ Calif Irvine, Dept Neurobiol & Behav, Irvine, CA USA.
   [Belfiore, Ramona] Univ Catania, Dept Biomed & Biotechnol Sci, Catania, Italy.
   [Oddo, Salvatore] Arizona State Univ, Sch Life Sci, Tempe, AZ USA.
RP Oddo, S (通讯作者)，Arizona State Univ, Banner Neurodegenerat Dis Res Ctr, Biodesign Inst, Tempe, AZ 85281 USA.; Oddo, S (通讯作者)，Arizona State Univ, Sch Life Sci, Tempe, AZ USA.
EM oddo@asu.edu
OI Piras, Ignazio/0000-0003-4024-3368
FU Arizona Alzheimer's Consortium; US National Institutes of HealthUnited
   States Department of Health & Human ServicesNational Institutes of
   Health (NIH) - USA [R01 AG037637, R01 NS083801, P50 AG016573]; US
   National Institute of Neurological Disorders and StrokeUnited States
   Department of Health & Human ServicesNational Institutes of Health (NIH)
   - USANIH National Institute of Neurological Disorders & Stroke (NINDS)
   [U24 NS072026]; National Institute on AgingUnited States Department of
   Health & Human ServicesNational Institutes of Health (NIH) - USANIH
   National Institute on Aging (NIA) [P30 AG19610]; Arizona Department of
   Health Services [211002]; Arizona Biomedical Research Commission [4001,
   0011, 05-901, 1001]; Michael J. Fox Foundation for Parkinson's Research;
   NATIONAL INSTITUTE OF NEUROLOGICAL DISORDERS AND STROKEUnited States
   Department of Health & Human ServicesNational Institutes of Health (NIH)
   - USANIH National Institute of Neurological Disorders & Stroke (NINDS)
   [R01NS083801] Funding Source: NIH RePORTER
FX We thank E. Reiman for discussion and assistance, P. Coleman for kindly
   providing access to his expressing data set. We thank A. Rodin and A.
   Tran for contributing to the editing of the manuscript. We thank D.
   Green for kindly providing the MLKL constructs. We are grateful to the
   Banner Sun Health Research Institute Brain and Body Donation Program of
   Sun City, Arizona for providing the human tissue. Data for the RIPK1
   causal regulatory gene network were generated from postmortem brain
   tissue collected through the Mount Sinai VA Medical Center Brain Bank
   and were provided by E. Schadt. The computational resources and staff
   expertise provided by the Department of Scientific Computing at the
   Icahn School of Medicine at Mount Sinai also contributed to this study.
   This work was supported by grants from the Arizona Alzheimer's
   Consortium and the US National Institutes of Health (R01 AG037637) to
   S.O., and R01 NS083801 and P50 AG016573 to K.N.G. The Brain and Body
   Donation Program is supported by the US National Institute of
   Neurological Disorders and Stroke (U24 NS072026 National Brain and
   Tissue Resource for Parkinson's Disease and Related Disorders), the
   National Institute on Aging (P30 AG19610 Arizona Alzheimer's Disease
   Core Center), the Arizona Department of Health Services (contract
   211002, Arizona Alzheimer's Research Center), the Arizona Biomedical
   Research Commission (contracts 4001, 0011, 05-901 and 1001 to the
   Arizona Parkinson's Disease Consortium), and the Michael J. Fox
   Foundation for Parkinson's Research.
CR Abraham MC, 2004, TRENDS CELL BIOL, V14, P184, DOI 10.1016/j.tcb.2004.03.002
   Altshuler DM, 2015, NATURE, V526, P68, DOI 10.1038/nature15393
   Arevalo-Rodriguez I, 2015, COCHRANE DB SYST REV, DOI 10.1002/14651858.CD010783.pub2
   Bancher C, 1997, J NEURAL TRANSM-SUPP, P141
   Beach TG, 2008, CELL TISSUE BANK, V9, P229, DOI 10.1007/s10561-008-9067-2
   BENJAMINI Y, 1995, J R STAT SOC B, V57, P289, DOI 10.1111/j.2517-6161.1995.tb02031.x
   Blalock EM, 2004, P NATL ACAD SCI USA, V101, P2173, DOI 10.1073/pnas.0308512100
   BRAAK H, 1995, NEUROBIOL AGING, V16, P271, DOI 10.1016/0197-4580(95)00021-6
   Caccamo A, 2017, MOL PSYCHIATR, V22, P865, DOI 10.1038/mp.2016.139
   Caselli RJ, 2006, J CLIN PSYCHIAT, V67, P1784, DOI 10.4088/JCP.v67n1118
   Cho Y, 2009, CELL, V137, P1112, DOI 10.1016/j.cell.2009.05.037
   Costes SV, 2004, BIOPHYS J, V86, P3993, DOI [10.1529/biophysj.103.038422, 10.1529/biophysi.103.038422]
   Cotman CW, 1996, BRAIN PATHOL, V6, P493, DOI 10.1111/j.1750-3639.1996.tb00878.x
   Dickerson BC, 2011, NEUROLOGY, V76, P1395, DOI 10.1212/WNL.0b013e3182166e96
   Dillon CP, 2014, CELL, V157, P1189, DOI 10.1016/j.cell.2014.04.018
   Dobin A, 2013, BIOINFORMATICS, V29, P15, DOI 10.1093/bioinformatics/bts635
   Dondelinger Y, 2014, CELL REP, V7, P971, DOI 10.1016/j.celrep.2014.04.026
   Du P, 2008, BIOINFORMATICS, V24, P1547, DOI 10.1093/bioinformatics/btn224
   Giacobini E, 2013, NAT REV NEUROL, V9, P677, DOI 10.1038/nrneurol.2013.223
   Gu ZG, 2014, BIOINFORMATICS, V30, P2811, DOI 10.1093/bioinformatics/btu393
   Hamosh A, 2000, HUM MUTAT, V15, P57, DOI 10.1002/(SICI)1098-1004(200001)15:1<57::AID-HUMU12>3.0.CO;2-G
   Hanson B, 2016, CANCER BIOL THER, V17, P899, DOI 10.1080/15384047.2016.1210732
   Hitomi JI, 2008, CELL, V135, P1311, DOI 10.1016/j.cell.2008.10.044
   Howie B, 2011, G3-GENES GENOM GENET, V1, P457, DOI 10.1534/g3.111.001198
   Howie BN, 2009, PLOS GENET, V5, DOI 10.1371/journal.pgen.1000529
   Irizarry RA, 2003, BIOSTATISTICS, V4, P249, DOI 10.1093/biostatistics/4.2.249
   Ito Y, 2016, SCIENCE, V353, P603, DOI 10.1126/science.aaf6803
   Jankowsky JL, 2004, HUM MOL GENET, V13, P159, DOI 10.1093/hmg/ddh019
   Kaiser WJ, 2014, P NATL ACAD SCI USA, V111, P7753, DOI 10.1073/pnas.1401857111
   Kauffmann Audrey, 2009, Bioinformatics, V25, P415, DOI 10.1093/bioinformatics/btn647
   Kersey PJ, 2016, NUCLEIC ACIDS RES, V44, pD574, DOI 10.1093/nar/gkv1209
   Khan SS, 2016, FRONT NEUROSCI-SWITZ, V10, DOI 10.3389/fnins.2016.00031
   Lalaoui N, 2015, SEMIN CELL DEV BIOL, V39, P63, DOI 10.1016/j.semcdb.2015.02.003
   Landrum MJ, 2016, NUCLEIC ACIDS RES, V44, pD862, DOI 10.1093/nar/gkv1222
   Law CW, 2014, GENOME BIOL, V15, DOI 10.1186/gb-2014-15-2-r29
   Li H, 2009, BIOINFORMATICS, V25, P1754, DOI 10.1093/bioinformatics/btp324
   Li JX, 2012, CELL, V150, P339, DOI 10.1016/j.cell.2012.06.019
   Liang WS, 2008, P NATL ACAD SCI USA, V105, P4441, DOI 10.1073/pnas.0709259105
   Liang WS, 2007, PHYSIOL GENOMICS, V28, P311, DOI 10.1152/physiolgenomics.00208.2006
   Liao Y, 2014, BIOINFORMATICS, V30, P923, DOI 10.1093/bioinformatics/btt656
   Liao Y, 2013, NUCLEIC ACIDS RES, V41, DOI 10.1093/nar/gkt214
   Linkermann A, 2014, NEW ENGL J MED, V370, P455, DOI 10.1056/NEJMra1310050
   Liu Q, 2014, CELL DEATH DIS, V5, DOI 10.1038/cddis.2014.69
   Liu-Seifert H, 2015, J ALZHEIMERS DIS, V43, P949, DOI 10.3233/JAD-140792
   Millstein J, 2009, BMC GENET, V10, DOI 10.1186/1471-2156-10-23
   MIRRA SS, 1991, NEUROLOGY, V41, P479, DOI 10.1212/WNL.41.4.479
   Nelson PT, 2012, J NEUROPATH EXP NEUR, V71, P362, DOI 10.1097/NEN.0b013e31825018f7
   Niikura T, 2006, CURR NEUROPHARMACOL, V4, P139, DOI 10.2174/157015906776359577
   Oakley H, 2006, J NEUROSCI, V26, P10129, DOI 10.1523/JNEUROSCI.1202-06.2006
   Ofengeim D, 2015, CELL REP, V10, P1836, DOI 10.1016/j.celrep.2015.02.051
   Perry G, 1998, SCIENCE, V282, P1268
   Popescu BO, 2004, J ALZHEIMERS DIS, V6, P123
   Querfurth HW, 2010, NEW ENGL J MED, V362, P329, DOI 10.1056/NEJMra0909142
   Re DB, 2014, NEURON, V81, P1001, DOI 10.1016/j.neuron.2014.01.011
   Ritchie ME, 2015, NUCLEIC ACIDS RES, V43, DOI 10.1093/nar/gkv007
   Robinson MD, 2010, BIOINFORMATICS, V26, P139, DOI 10.1093/bioinformatics/btp616
   Rodriguez DA, 2016, CELL DEATH DIFFER, V23, P76, DOI 10.1038/cdd.2015.70
   Rouillard AD, 2016, DATABASE-OXFORD, DOI 10.1093/database/baw100
   Serrano-Pozo A, 2011, CSH PERSPECT MED, V1, DOI 10.1101/cshperspect.a006189
   Shabalin AA, 2012, BIOINFORMATICS, V28, P1353, DOI 10.1093/bioinformatics/bts163
   Snigdha S, 2012, NEUROSCI BULL, V28, P14, DOI 10.1007/s12264-012-1057-5
   Stadelmann C, 1998, J NEUROPATH EXP NEUR, V57, P456, DOI 10.1097/00005072-199805000-00009
   Stenson PD, 2009, GENOME MED, V1, DOI 10.1186/gm13
   Van der Auwera Geraldine A, 2013, Curr Protoc Bioinformatics, V43, DOI [10.1002/0471250953.bi1201s43, 10.1002/0471250953.bi1110s43]
   Su LJ, 2014, STRUCTURE, V22, P1489, DOI 10.1016/j.str.2014.07.014
   Subramanian A, 2005, P NATL ACAD SCI USA, V102, P15545, DOI 10.1073/pnas.0506580102
   Vanden Berghe T, 2015, MOL CELL ONCOL, V2, DOI 10.4161/23723556.2014.975093
   Vandenabeele P, 2010, NAT REV MOL CELL BIO, V11, P700, DOI 10.1038/nrm2970
   Velazquez R, 2016, MOL NEURODEGENER, V11, DOI 10.1186/s13024-016-0118-z
   Wang HY, 2014, MOL CELL, V54, P133, DOI 10.1016/j.molcel.2014.03.003
   Welter D, 2014, NUCLEIC ACIDS RES, V42, pD1001, DOI 10.1093/nar/gkt1229
   Zahodne LB, 2013, PLOS ONE, V8, DOI 10.1371/journal.pone.0073645
   Zheng C, 2016, TRANSL NEURODEGENER, V5, DOI 10.1186/s40035-016-0054-4
   Zhu Xiongwei, 2006, Current Alzheimer Research, V3, P393, DOI 10.2174/156720506778249470
NR 74
TC 165
Z9 171
U1 9
U2 60
PU NATURE PUBLISHING GROUP
PI NEW YORK
PA 75 VARICK ST, 9TH FLR, NEW YORK, NY 10013-1917 USA
SN 1097-6256
EI 1546-1726
J9 NAT NEUROSCI
JI Nat. Neurosci.
PD SEP
PY 2017
VL 20
IS 9
BP 1236
EP +
DI 10.1038/nn.4608
PG 15
WC Neurosciences
WE Science Citation Index Expanded (SCI-EXPANDED)
SC Neurosciences & Neurology
GA FF0JJ
UT WOS:000408587700010
PM 28758999
DA 2022-04-27
ER

PT J
AU Jhun, J
   Lee, SH
   Kim, SY
   Ryu, J
   Kwon, JY
   Na, HS
   Jung, K
   Moon, SJ
   Cho, ML
   Min, JK
AF Jhun, Jooyeon
   Lee, Seung Hoon
   Kim, Se-Young
   Ryu, Jaeyoon
   Kwon, Ji Ye
   Na, Hyun Sik
   Jung, KyoungAh
   Moon, Su-Jin
   Cho, Mi-La
   Min, Jun-Ki
TI RIPK1 inhibition attenuates experimental autoimmune arthritis via
   suppression of osteoclastogenesis
SO JOURNAL OF TRANSLATIONAL MEDICINE
LA English
DT Article
DE Rheumatoid arthritis; Necrostatin-1s; Osteoclastogenesis; Necroptosis
ID ACTIVATION; TH17; INFLAMMATION; NECROPTOSIS; CELLS
AB BackgroundRheumatoid arthritis (RA) is a chronic and systemic inflammatory disease characterized by upregulation of inflammatory cell death and osteoclastogenesis. Necrostatin (NST)-1s is a chemical inhibitor of receptor-interacting serine/threonine-protein kinase (RIPK)1, which plays a role in necroptosis.MethodsWe investigated whether NST-1s decreases inflammatory cell death and inflammatory responses in a mouse model of collagen-induced arthritis (CIA).ResultsNST-1s decreased the progression of CIA and the synovial expression of proinflammatory cytokines. Moreover, NST-1s treatment decreased the expression of necroptosis mediators such as RIPK1, RIPK3, and mixed lineage kinase domain-like (MLKL). In addition, NST-1s decreased osteoclastogenesis in vitro and in vivo. NST-1s downregulated T helper (Th)1 and Th17 cell expression, but promoted Th2 and regulatory T (Treg) cell expression in CIA mice.ConclusionsThese results suggest that NST-1s attenuates CIA progression via the inhibition of osteoclastogenesis and might be a potential therapeutic agent for RA therapy.
C1 [Jhun, Jooyeon; Lee, Seung Hoon; Kim, Se-Young; Ryu, Jaeyoon; Kwon, Ji Ye; Na, Hyun Sik; Cho, Mi-La] Catholic Univ Korea, Catholic Res Inst Med Sci, Rheumatism Res Ctr, Seoul, South Korea.
   [Lee, Seung Hoon] Harvard Med Sch, Dept Immunol, Blavatnik Inst, Boston, MA 02115 USA.
   [Jung, KyoungAh] Impact Biotech, Seoul 137040, South Korea.
   [Cho, Mi-La] Catholic Univ Korea, Lab Immune Network, Conversant Res Consortium Immunol Dis, Coll Med, Seoul, South Korea.
   [Moon, Su-Jin; Min, Jun-Ki] St Marys Hosp, Clin Med Res Inst Bucheon, Dept Internal Med, Bucheon Si, South Korea.
RP Cho, ML (通讯作者)，Catholic Univ Korea, Catholic Res Inst Med Sci, Rheumatism Res Ctr, Seoul, South Korea.; Cho, ML (通讯作者)，Catholic Univ Korea, Lab Immune Network, Conversant Res Consortium Immunol Dis, Coll Med, Seoul, South Korea.; Min, JK (通讯作者)，St Marys Hosp, Clin Med Res Inst Bucheon, Dept Internal Med, Bucheon Si, South Korea.
EM jhunjy@catholic.ac.kr; iammila@catholic.ac.kr; rmin6403@hanmail.net
FU Basic Science Research Program through the National Research Foundation
   of Korea (NRF) - Ministry of Education [NRF 2015R1D1A1A01057072];
   National Research Foundation of Korea (NRF) - Korea government (MSIT)
   [NRF-2018R1C1B6005854]
FX This research was supported by Basic Science Research Program through
   the National Research Foundation of Korea (NRF) funded by the Ministry
   of Education (NRF 2015R1D1A1A01057072). This work was supported by the
   National Research Foundation of Korea (NRF) Grant funded by the Korea
   government (MSIT) (No. NRF-2018R1C1B6005854).
CR Adamopoulos IE, 2008, ARTHRITIS RES THER, V10, DOI 10.1186/ar2502
   Boyce BF, 2015, ENDOCRINOL METAB, V30, P35, DOI 10.3803/EnM.2015.30.1.35
   Brennan FM, 2008, J CLIN INVEST, V118, P3537, DOI 10.1172/JCI36389
   Camps M, 2005, NAT MED, V11, P936, DOI 10.1038/nm1284
   Cho Y, 2011, PLOS ONE, V6, DOI 10.1371/journal.pone.0023209
   Degterev A, 2005, NAT CHEM BIOL, V1, P112, DOI 10.1038/nchembio711
   Durand M, 2011, BONE, V48, P588, DOI 10.1016/j.bone.2010.10.167
   Fuji H, 2018, BIOCHEM BIOPH RES CO, V503, P544, DOI 10.1016/j.bbrc.2018.05.153
   Hayman AR, 2008, AUTOIMMUNITY, V41, P218, DOI 10.1080/08916930701694667
   Jhun J, 2015, IMMUNOL LETT, V166, P92, DOI 10.1016/j.imlet.2015.05.012
   Kondylis V, 2017, TRANSL CANCER RES, V6, pS569, DOI 10.21037/tcr.2017.04.16
   Lam J, 2000, J CLIN INVEST, V106, P1481, DOI 10.1172/JCI11176
   Lee SY, 2017, J MED FOOD, V20, P821, DOI 10.1089/jmf.2016.3859
   Lee SY, 2016, IMMUNOL LETT, V176, P36, DOI 10.1016/j.imlet.2016.05.013
   Lee SH, 2017, SCI REP-UK, V7, DOI 10.1038/s41598-017-09767-0
   Lee SH, 2017, SCI REP-UK, V7, DOI 10.1038/s41598-017-05421-x
   Lee SH, 2016, SCI REP-UK, V6, DOI 10.1038/srep39393
   Lee SH, 2016, SCI REP-UK, V6, DOI 10.1038/srep34617
   Lee SH, 2016, J MED FOOD, V19, P238, DOI 10.1089/jmf.2015.3535
   Linkermann A, 2014, NEW ENGL J MED, V370, P455, DOI 10.1056/NEJMra1310050
   Liu ZY, 2015, AM J CANCER RES, V5, P3174
   Newton K, 2015, TRENDS CELL BIOL, V25, P347, DOI 10.1016/j.tcb.2015.01.001
   Park MJ, 2016, J TRANSL MED, V14, DOI 10.1186/s12967-016-0963-0
   Pasparakis M, 2015, NATURE, V517, P311, DOI 10.1038/nature14191
   Sato K, 2006, J EXP MED, V203, P2673, DOI 10.1084/jem.20061775
   Schett G, 2007, ARTHRITIS RES THER, V9, DOI 10.1186/ar2110
   Silke J, 2015, NAT IMMUNOL, V16, P689, DOI [10.1038/ni.3206, 10.1038/ni0815-889b]
   Takahashi N, 2012, CELL DEATH DIS, V3, DOI 10.1038/cddis.2012.176
   Vanden Berghe T, 2014, NAT REV MOL CELL BIO, V15, P134, DOI 10.1038/nrm3737
   Wang QW, 2017, SCI REP-UK, V7, DOI 10.1038/srep42159
   Yago T, 2009, J CELL BIOCHEM, V108, P947, DOI 10.1002/jcb.22326
   Zhang Shehong, 2016, Medicines (Basel), V3, DOI 10.3390/medicines3030016
   Ziolkowska N, 2000, J IMMUNOL, V164, P2832, DOI 10.4049/jimmunol.164.5.2832
NR 33
TC 19
Z9 20
U1 1
U2 4
PU BMC
PI LONDON
PA CAMPUS, 4 CRINAN ST, LONDON N1 9XW, ENGLAND
SN 1479-5876
J9 J TRANSL MED
JI J. Transl. Med.
PD MAR 15
PY 2019
VL 17
AR 84
DI 10.1186/s12967-019-1809-3
PG 9
WC Medicine, Research & Experimental
WE Science Citation Index Expanded (SCI-EXPANDED)
SC Research & Experimental Medicine
GA HP0AT
UT WOS:000461328100001
PM 30876479
OA Green Published, gold
DA 2022-04-27
ER

PT J
AU Zhao, HN
   Chen, HL
   Guo, ZY
   Zhang, W
   Yu, HH
   Zhuang, ZF
   Zhong, HQ
   Liu, ZM
AF Zhao, Henan
   Chen, Haolin
   Guo, Zhouyi
   Zhang, Wen
   Yu, Haihong
   Zhuang, Zhengfei
   Zhong, Huiqing
   Liu, Zhiming
TI In situ photothermal activation of necroptosis potentiates black
   phosphorus-mediated cancer photo-immunotherapy
SO CHEMICAL ENGINEERING JOURNAL
LA English
DT Article
ID CELL-DEATH
C1 [Zhao, Henan; Guo, Zhouyi; Yu, Haihong; Zhuang, Zhengfei; Zhong, Huiqing; Liu, Zhiming] South China Normal Univ, Coll Biophoton, MOE Key Lab Laser Life Sci, Guangzhou, Peoples R China.
   [Zhao, Henan; Guo, Zhouyi; Yu, Haihong; Zhuang, Zhengfei; Zhong, Huiqing; Liu, Zhiming] South China Normal Univ, Coll Biophoton, SATCM Third Grade Lab Chinese Med & Photon Techno, Guangzhou, Peoples R China.
   [Zhao, Henan] Cent South Univ, Coll Chem & Chem Engn, Changsha 410083, Hunan, Peoples R China.
   [Chen, Haolin] Sun Yat Sen Univ, Sch Biomed Engn, Guangzhou 510006, Guangdong, Peoples R China.
   [Zhang, Wen] South China Normal Univ, Inst Brain Res & Rehabil, Guangzhou 510631, Peoples R China.
RP Guo, ZY; Liu, ZM (通讯作者)，South China Normal Univ, Coll Biophoton, MOE Key Lab Laser Life Sci, Guangzhou, Peoples R China.; Guo, ZY; Liu, ZM (通讯作者)，South China Normal Univ, Coll Biophoton, SATCM Third Grade Lab Chinese Med & Photon Techno, Guangzhou, Peoples R China.
EM ann@scnu.edu.cn; liuzm021@126.com
OI Zhao, Henan/0000-0003-2834-3876; Liu, Zhiming/0000-0003-0879-9438;
   Zhang, Wen/0000-0001-7894-2469
FU National Natural Science Foundation of ChinaNational Natural Science
   Foundation of China (NSFC) [61675072, 11874021, 61335011, 21505047];
   Science and Technology Project of Guangdong Province of China
   [2017A020215059]
FX This work was supported by the National Natural Science Foundation of
   China (61675072, 11874021, 61335011 and 21505047), and the Science and
   Technology Project of Guangdong Province of China (2017A020215059).
CR Aaes TL, 2016, CELL REP, V15, P274, DOI 10.1016/j.celrep.2016.03.037
   Brent JR, 2014, CHEM COMMUN, V50, P13338, DOI 10.1039/c4cc05752j
   Chen Q, 2019, ADV MATER, V31, DOI 10.1002/adma.201900192
   Cho Y, 2009, CELL, V137, P1112, DOI 10.1016/j.cell.2009.05.037
   Degterev A, 2005, NAT CHEM BIOL, V1, P112, DOI 10.1038/nchembio711
   Duan XP, 2019, ANGEW CHEM INT EDIT, V58, P670, DOI 10.1002/anie.201804882
   Englinger B, 2019, CHEM REV, V119, P1519, DOI 10.1021/acs.chemrev.8b00396
   Fan WP, 2017, CHEM REV, V117, P13566, DOI 10.1021/acs.chemrev.7b00258
   Galluzzi L, 2017, NAT REV IMMUNOL, V17, P97, DOI 10.1038/nri.2016.107
   Gangadhar TC, 2014, NAT REV CLIN ONCOL, V11, P91, DOI 10.1038/nrclinonc.2013.245
   Ge XX, 2019, ADV FUNCT MATER, V29, DOI 10.1002/adfm.201900318
   Green DR, 2009, NAT REV IMMUNOL, V9, P353, DOI 10.1038/nri2545
   Grootjans S, 2017, CELL DEATH DIFFER, V24, P1184, DOI 10.1038/cdd.2017.65
   Gui RJ, 2018, CHEM SOC REV, V47, P6795, DOI 10.1039/c8cs00387d
   Hanahan D, 2011, CELL, V144, P646, DOI 10.1016/j.cell.2011.02.013
   Holler N, 2000, NAT IMMUNOL, V1, P489, DOI 10.1038/82732
   Ivashkiv LB, 2018, NAT REV IMMUNOL, V18, P545, DOI 10.1038/s41577-018-0029-z
   Krysko DV, 2012, NAT REV CANCER, V12, P860, DOI 10.1038/nrc3380
   Krysko O, 2017, IMMUNOL REV, V280, P207, DOI 10.1111/imr.12583
   Li L, 2018, THERANOSTICS, V8, P860, DOI 10.7150/thno.19826
   Li RT, 2018, MOL IMMUNOL, V97, P45, DOI 10.1016/j.molimm.2018.02.014
   Li Z, 2019, ACS APPL MATER INTER, V11, P9860, DOI 10.1021/acsami.9b00374
   Liang X, 2019, J CONTROL RELEASE, V296, P150, DOI 10.1016/j.jconrel.2019.01.027
   Liu YJ, 2019, CHEM SOC REV, V48, P2053, DOI 10.1039/c8cs00618k
   Ni KY, 2018, NAT COMMUN, V9, DOI 10.1038/s41467-018-04703-w
   Ou WQ, 2018, ACS NANO, V12, P10061, DOI 10.1021/acsnano.8b04658
   Pan JB, 2018, ADV MATER, V30, DOI 10.1002/adma.201704408
   Poon IKH, 2014, NAT REV IMMUNOL, V14, P166, DOI 10.1038/nri3607
   Qiu M, 2018, CHEM SOC REV, V47, P5588, DOI 10.1039/c8cs00342d
   Sang W, 2019, CHEM SOC REV, V48, P3771, DOI 10.1039/c8cs00896e
   Singha S, 2018, ACS NANO, V12, P10621, DOI 10.1021/acsnano.8b05950
   Snyder AG, 2019, SCI IMMUNOL, V4, DOI 10.1126/sciimmunol.aaw2004
   Sun ZB, 2015, ANGEW CHEM INT EDIT, V54, P11526, DOI 10.1002/anie.201506154
   Tang FY, 2019, GREEN CHEM, V21, P6252, DOI 10.1039/c9gc03277k
   Tao W, 2019, CHEM SOC REV, V48, P2891, DOI 10.1039/c8cs00823j
   Tran E, 2017, NEW ENGL J MED, V377, P2593, DOI 10.1056/NEJMe1714680
   Wang M, 2019, ADV SCI, V6, DOI 10.1002/advs.201802157
   Wang RP, 2019, ACS APPL MATER INTER, V11, P13964, DOI 10.1021/acsami.9b01107
   Wang SH, 2019, NANO LETT, V19, P5587, DOI 10.1021/acs.nanolett.9b02127
   Wen M, 2019, ANGEW CHEM INT EDIT, V58, P17425, DOI 10.1002/anie.201909729
   Wu CH, 2019, BIOMATERIALS, V205, P106, DOI 10.1016/j.biomaterials.2019.03.020
   Yan MM, 2019, ACS APPL MATER INTER, V11, P1876, DOI 10.1021/acsami.8b18751
   Ye XY, 2019, ACS NANO, V13, P2956, DOI 10.1021/acsnano.8b07371
   Zeng XW, 2018, ADV SCI, V5, DOI 10.1002/advs.201800510
   Zhang DW, 2009, SCIENCE, V325, P332, DOI 10.1126/science.1172308
   Zhang YY, 2018, CELL RES, V28, P9, DOI 10.1038/cr.2017.133
   Zhang YJ, 2018, SCI REP-UK, V8, DOI 10.1038/s41598-018-26978-1
   Zhao NN, 2019, CHEM REV, V119, P1666, DOI 10.1021/acs.chemrev.8b00401
   Zhou BQ, 2018, NANOSCALE, V10, P21640, DOI 10.1039/c8nr05323e
NR 49
TC 23
Z9 24
U1 18
U2 78
PU ELSEVIER SCIENCE SA
PI LAUSANNE
PA PO BOX 564, 1001 LAUSANNE, SWITZERLAND
SN 1385-8947
EI 1873-3212
J9 CHEM ENG J
JI Chem. Eng. J.
PD AUG 15
PY 2020
VL 394
AR 124314
DI 10.1016/j.cej.2020.124314
PG 11
WC Engineering, Environmental; Engineering, Chemical
WE Science Citation Index Expanded (SCI-EXPANDED)
SC Engineering
GA LZ0PP
UT WOS:000540934000007
DA 2022-04-27
ER

PT J
AU Liu, S
   Li, Y
   Choi, HMC
   Sarkar, C
   Koh, EY
   Wu, JF
   Lipinski, MM
AF Liu, Shuo
   Li, Yun
   Choi, Harry M. C.
   Sarkar, Chinmoy
   Koh, Eugene Y.
   Wu, Junfang
   Lipinski, Marta M.
TI Lysosomal damage after spinal cord injury causes accumulation of RIPK1
   and RIPK3 proteins and potentiation of necroptosis
SO CELL DEATH & DISEASE
LA English
DT Article
ID ENDOPLASMIC-RETICULUM STRESS; CONTROLLED CORTICAL IMPACT; CELL-DEATH;
   AUTOPHAGY; MICE; INFLAMMATION; RAPAMYCIN; BRAIN; MICROGLIA/MACROPHAGES;
   IDENTIFICATION
AB Necroptosis, a regulated necrosis pathway mediated by the receptor-interacting protein kinases 1 and 3 (RIPK1 and RIPK3), is induced following spinal cord injury (SCI) and thought to contribute to neuronal and glial cell death. However, mechanisms leading to activation of necroptosis after SCI remain unclear. We have previously shown that autophagy, a catabolic pathway facilitating degradation of cytoplasmic proteins and organelles in a lysosome-dependent manner, is inhibited following SCI in rats. Our current data confirm that inhibition of autophagy also occurs after thoracic contusive SCI in the mouse model, as indicated by accumulation of both the autophagosome marker, LC3-II and autophagy cargo protein, p62/SQSTM1. This was most pronounced in the ventral horn neurons and was caused by rapid inhibition of lysosomal function after SCI. Interestingly, RIPK1, RIPK3, and the necroptosis effector protein MLKL also rapidly accumulated after SCI and localized to neurons with disrupted autophagy, suggesting that these events may be related. To determine if lysosomal dysfunction could contribute to induction of necroptosis, we treated PC12 cells and primary rat cortical neurons with lysosomal inhibitors. This led to rapid accumulation of RIPK1 and RIPK3, confirming that they are normally degraded by the lysosomal pathway. In PC12 cells lysosomal inhibition also sensitized cells to necroptosis induced by tumor necrosis factor a (TNF alpha) and caspase inhibitor. Imaging studies confirmed that RIPK1 partially localized to lysosomes in both untreated and lysosomal inhibitor treated cells. Similarly, we detected presence of RIPK1, RIPK3 and MLKL in both cytosol and at lysosomes after SCI in vivo. Furthermore, stimulation of autophagy and lysosomal function with rapamycin treatment led to decreased accumulation of RIPK1 and attenuated cell death after SCI. These data suggest that lysosomal dysfunction after SCI may contribute to both inhibition of autophagy and sensitize cells to necroptosis by promoting RIPK1 and RIPK3 accumulation.
C1 [Liu, Shuo; Li, Yun; Choi, Harry M. C.; Sarkar, Chinmoy; Wu, Junfang; Lipinski, Marta M.] Univ Maryland, Sch Med, Dept Anesthesiol, Baltimore, MD 21201 USA.
   [Liu, Shuo; Li, Yun; Choi, Harry M. C.; Sarkar, Chinmoy; Wu, Junfang; Lipinski, Marta M.] Univ Maryland, Sch Med, Ctr Shock Trauma & Anesthesiol Res STAR, Baltimore, MD 21201 USA.
   [Liu, Shuo; Koh, Eugene Y.] Univ Maryland, Sch Med, Dept Orthopaed, Baltimore, MD 21201 USA.
RP Wu, JF; Lipinski, MM (通讯作者)，Univ Maryland, Sch Med, Dept Anesthesiol, Baltimore, MD 21201 USA.; Wu, JF; Lipinski, MM (通讯作者)，Univ Maryland, Sch Med, Ctr Shock Trauma & Anesthesiol Res STAR, Baltimore, MD 21201 USA.
EM junfang.wu@som.umaryland.edu; mlipinski@som.umaryland.edu
RI Sarkar, Chinmoy/AAI-2461-2019
OI Li, Yun/0000-0003-2040-4451; Choi, Harry/0000-0002-6113-9773
FU National Institutes of HealthUnited States Department of Health & Human
   ServicesNational Institutes of Health (NIH) - USA [R01 NS094527, R01
   NS091218, 2R01 NR013601]; NATIONAL INSTITUTE OF NEUROLOGICAL DISORDERS
   AND STROKEUnited States Department of Health & Human ServicesNational
   Institutes of Health (NIH) - USANIH National Institute of Neurological
   Disorders & Stroke (NINDS) [R01NS091218, R01NS094527] Funding Source:
   NIH RePORTER; NATIONAL INSTITUTE OF NURSING RESEARCHUnited States
   Department of Health & Human ServicesNational Institutes of Health (NIH)
   - USANIH National Institute of Nursing Research (NINR) [R01NR013601]
   Funding Source: NIH RePORTER
FX We thank Dr. Noboru Mizushima (Tokyo Medical and Dental University,
   Tokyo, Japan) and Dr. Beth Levine (UT Southwestern Medical center,
   Dallas TX) for the GFP-LC3 mice, Ms. Jingwen Yu and Lulu Liu for expert
   technical support. This study was supported by the National Institutes
   of Health Grants R01 NS094527 to J.W. and M.M.L., R01 NS091218 to
   M.M.L., and 2R01 NR013601 to J.W.
CR Basit F, 2013, CELL DEATH DIFFER, V20, P1161, DOI 10.1038/cdd.2013.45
   Beattie MS, 2002, PROG BRAIN RES, V137, P37
   Christofferson DE, 2012, CELL DEATH DIS, V3, DOI 10.1038/cddis.2012.64
   Degterev A, 2005, NAT CHEM BIOL, V1, P112, DOI 10.1038/nchembio711
   Faden AI, 2007, ARCH NEUROL-CHICAGO, V64, P794, DOI 10.1001/archneur.64.6.794
   Fan H, 2015, NEUROSCIENCE, V311, P362, DOI 10.1016/j.neuroscience.2015.10.049
   Fan H, 2016, MOL NEURODEGENER, V11, DOI 10.1186/s13024-016-0081-8
   Goldshmit Y, 2015, MOL CELL NEUROSCI, V68, P82, DOI 10.1016/j.mcn.2015.04.006
   Hitomi JI, 2008, CELL, V135, P1311, DOI 10.1016/j.cell.2008.10.044
   Ito Y, 2016, SCIENCE, V353, P603, DOI 10.1126/science.aaf6803
   Klionsky DJ, 2016, AUTOPHAGY, V12, P1, DOI 10.1080/15548627.2015.1100356
   Lipinski MM, 2015, ANTIOXID REDOX SIGN, V23, P565, DOI 10.1089/ars.2015.6306
   Lipinski MM, 2015, NEURAL REGEN RES, V10, P892, DOI 10.4103/1673-5374.158344
   Liu M, 2015, J SPINAL CORD MED, V38, P745, DOI 10.1179/2045772314Y.0000000224
   Liu Q, 2014, CELL DEATH DIS, V5, DOI 10.1038/cddis.2014.69
   Liu S, 2015, CELL DEATH DIS, V6, DOI 10.1038/cddis.2014.527
   McNamara CR, 2013, PLOS ONE, V8, DOI 10.1371/journal.pone.0056576
   Mizushima N, 2004, MOL BIOL CELL, V15, P1101, DOI 10.1091/mbc.E03-09-0704
   Moon C, 2008, J VET MED SCI, V70, P937, DOI 10.1292/jvms.70.937
   Ofengeim D, 2015, CELL REP, V10, P1836, DOI 10.1016/j.celrep.2015.02.051
   Ofengeim D, 2013, NAT REV MOL CELL BIO, V14, P727, DOI 10.1038/nrm3683
   Ofengeim D, 2012, J BIOL CHEM, V287, P8714, DOI 10.1074/jbc.M111.290957
   Park J, 2012, J CEREBR BLOOD F MET, V32, P330, DOI 10.1038/jcbfm.2011.131
   Sarkar S, 2014, AUTOPHAGY, V10, P1137, DOI 10.4161/auto.28623
   Sekiguchi A, 2012, J NEUROTRAUM, V29, P946, DOI 10.1089/neu.2011.1919
   Seo J, 2016, NAT CELL BIOL, V18, P291, DOI 10.1038/ncb3314
   Smith WW, 2005, HUM MOL GENET, V14, P3801, DOI 10.1093/hmg/ddi396
   Vandenabeele P, 2010, NAT REV MOL CELL BIO, V11, P700, DOI 10.1038/nrm2970
   Wang HY, 2014, MOL CELL, V54, P133, DOI 10.1016/j.molcel.2014.03.003
   Wang Y, 2014, NEUROSCIENCE, V266, P91, DOI 10.1016/j.neuroscience.2014.02.007
   Wang ZY, 2014, NEUROIMMUNOMODULAT, V21, P257, DOI 10.1159/000357382
   Wu JF, 2016, J NEUROTRAUM, V33, P1919, DOI 10.1089/neu.2015.4348
   Wu JF, 2015, CELL CYCLE, V14, P3698, DOI 10.1080/15384101.2015.1104436
   Wu JF, 2014, J NEUROSCI, V34, P10989, DOI 10.1523/JNEUROSCI.5110-13.2014
   Wu JF, 2010, GLIA, V58, P410, DOI 10.1002/glia.20932
   You ZR, 2008, J CEREBR BLOOD F MET, V28, P1564, DOI 10.1038/jcbfm.2008.44
NR 36
TC 54
Z9 58
U1 3
U2 10
PU NATURE PUBLISHING GROUP
PI LONDON
PA MACMILLAN BUILDING, 4 CRINAN ST, LONDON N1 9XW, ENGLAND
SN 2041-4889
J9 CELL DEATH DIS
JI Cell Death Dis.
PD APR 23
PY 2018
VL 9
AR 476
DI 10.1038/s41419-018-0469-1
PG 14
WC Cell Biology
WE Science Citation Index Expanded (SCI-EXPANDED)
SC Cell Biology
GA GF2PP
UT WOS:000431782400001
PM 29686269
OA Green Published, gold
DA 2022-04-27
ER

PT J
AU Ding, J
   Yang, N
   Yan, YY
   Wang, YS
   Wang, XQ
   Lu, L
   Dong, K
AF Ding, Jie
   Yang, Nan
   Yan, Yuanye
   Wang, Yisai
   Wang, Xiuqin
   Lu, Li
   Dong, Kai
TI Rapamycin Inhibited Photoreceptor Necroptosis and Protected the Retina
   by Activation of Autophagy in Experimental Retinal Detachment
SO CURRENT EYE RESEARCH
LA English
DT Article
DE Retinal detachment; rapamycin; z-vad-fmk; autophagy; necroptosis
ID APOPTOSIS-INDUCING FACTOR; CELL-DEATH; NECROSIS; MODEL; MECHANISMS; RIP3
AB Purpose: After experimental retinal detachment (RD), the applications of caspase inhibitor z-vad-fmk (a pan-caspase inhibitor) could inhibit apoptosis, but increased receptor interacting protein (RIP)-mediated necroptosis. In this study, we investigated whether rapamycin could inhibit necroptosis and cooperate with z-vad-fmk to protect the retina after RD. Methods: RD animal models were established in Sprague-Dawley rats by subretinal injection of sodium hyaluronate and treated with subretinal injections of z-vad-fmk or z-vad-fmk combined with rapamycin. On day 3 after RD, retinas were collected and analyzed by transmission electron microscopy (TEM), ROS assay, and western blot (for beclin-1, LC-3, RIP-1, AIF). On day 7 after RD, retinas were observed by H&E staining. Vision-dependent behavior of rats was tested by the modified Morris water maze. Results: TEM and H&E staining indicated that rapamycin combined with z-vad-fmk could reduce photoreceptor necrosis and preserve the ONL thickness after RD. The modified Morris water maze test showed that vision-dependent behavior was also significantly improved in the rapamycin + z-vad-fmk group.Western Blotting results demonstrated that rapamycin promoted the activation of autophagy by promoting beclin-1 and LC-3 induction and inhibited z-vad-fmk-induced necroptosis by inhibiting RIP-1 expression. In addition, rapamycin could also inhibit ROS production and AIF release. Conclusions: These findings indicated that rapamycin is a promising therapeutic agent that inhibits z-VAD-induced necroptosis, and protects photoreceptors and improves functional outcome in combination with z-vad-fmk.
C1 [Ding, Jie; Wang, Xiuqin; Lu, Li; Dong, Kai] Univ Sci & Technol China, Affiliated Hosp USTC 1, Dept Ophthalmol, Div Life Sci & Med, Hefei 230001, Anhui, Peoples R China.
   [Ding, Jie; Yan, Yuanye] Wannan Med Coll, Dept Ophthalmol, Wuhu, Anhui, Peoples R China.
   [Yang, Nan; Wang, Yisai] Anhui Med Univ, Afiliated Prov Hosp, Dept Ophthalmol, Hefei, Anhui, Peoples R China.
RP Lu, L; Dong, K (通讯作者)，Univ Sci & Technol China, Affiliated Hosp USTC 1, Dept Ophthalmol, Div Life Sci & Med, Hefei 230001, Anhui, Peoples R China.
EM ophthal_lu@outlook.com; happysubmission@163.com
CR Arroyo JG, 2005, AM J OPHTHALMOL, V139, P605, DOI 10.1016/j.ajo.2004.11.046
   Besirli CG, 2011, INVEST OPHTH VIS SCI, V52, P4193, DOI 10.1167/iovs.10-7090
   Boujrad H, 2007, CELL CYCLE, V6, P2612, DOI 10.4161/cc.6.21.4842
   Carman HM, 2002, NEUROBIOL LEARN MEM, V78, P332, DOI 10.1006/nlme.2002.4062
   Degterev A, 2005, NAT CHEM BIOL, V1, P112, DOI 10.1038/nchembio711
   Degterev A, 2008, NAT CHEM BIOL, V4, P313, DOI 10.1038/nchembio.83
   Dong K, 2014, INT J OPHTHALMOL-CHI, V7, P745, DOI 10.3980/j.issn.2222-3959.2014.05.01
   Dong K, 2012, AM J PATHOL, V181, P1634, DOI 10.1016/j.ajpath.2012.07.029
   Galluzzi L, 2017, ANNU REV PATHOL-MECH, V12, P103, DOI 10.1146/annurev-pathol-052016-100247
   Golstein P, 2007, TRENDS BIOCHEM SCI, V32, P37, DOI 10.1016/j.tibs.2006.11.001
   Hisatomi T, 2001, AM J PATHOL, V158, P1271, DOI 10.1016/S0002-9440(10)64078-3
   Hisatomi T, 2008, J CLIN INVEST, V118, P2025, DOI 10.1172/JCI34267
   Kaminskyy VO, 2012, AUTOPHAGY, V8, P1032, DOI 10.4161/auto.20123
   Krantic S, 2007, PROG NEUROBIOL, V81, P179, DOI 10.1016/j.pneurobio.2006.12.002
   Kroemer G, 2009, CELL DEATH DIFFER, V16, P3, DOI 10.1038/cdd.2008.150
   Liu H, 2010, EYE, V24, P137, DOI 10.1038/eye.2009.20
   Lo ACY, 2011, OPHTHALMOLOGICA, V226, P10, DOI 10.1159/000328206
   Mantopoulos D, 2011, PLOS ONE, V6, DOI 10.1371/journal.pone.0024245
   Martinet W, 2006, AUTOPHAGY, V2, P312, DOI 10.4161/auto.2966
   Nakazawa T, 2011, INVEST OPHTH VIS SCI, V52, P1384, DOI 10.1167/iovs.10-6509
   Pang JJ, 2006, MOL THER, V13, P565, DOI 10.1016/j.ymthe.2005.09.001
   Sotthibundhu A, 2016, STEM CELL RES THER, V7, DOI 10.1186/s13287-016-0425-x
   Sun XD, 2007, CURR EYE RES, V32, P765, DOI 10.1080/02713680701531082
   Trichonas G, 2010, P NATL ACAD SCI USA, V107, P21695, DOI 10.1073/pnas.1009179107
   Wu W, 2012, CRIT REV ONCOL HEMAT, V82, P249, DOI 10.1016/j.critrevonc.2011.08.004
   Wu YT, 2008, AUTOPHAGY, V4, P457, DOI 10.4161/auto.5662
   Yu L, 2004, SCIENCE, V304, P1500, DOI 10.1126/science.1096645
   Zhang DW, 2009, SCIENCE, V325, P332, DOI 10.1126/science.1172308
   Zhang YY, 2017, NAT COMMUN, V8, DOI 10.1038/ncomms14329
NR 29
TC 9
Z9 9
U1 4
U2 9
PU TAYLOR & FRANCIS INC
PI PHILADELPHIA
PA 530 WALNUT STREET, STE 850, PHILADELPHIA, PA 19106 USA
SN 0271-3683
EI 1460-2202
J9 CURR EYE RES
JI Curr. Eye Res.
PD JUL 3
PY 2019
VL 44
IS 7
BP 739
EP 745
DI 10.1080/02713683.2019.1588331
PG 7
WC Ophthalmology
WE Science Citation Index Expanded (SCI-EXPANDED)
SC Ophthalmology
GA OP0ID
UT WOS:000587758200008
PM 30892958
DA 2022-04-27
ER

PT J
AU Agarwalla, P
   Banerjee, R
AF Agarwalla, Pritha
   Banerjee, Rajkumar
TI N-end rule pathway inhibition assists colon tumor regression via
   necroptosis
SO MOLECULAR THERAPY-ONCOLYTICS
LA English
DT Article
ID DRUG-DELIVERY; HETEROVALENT INHIBITORS; CANCER-CELLS; SHIKONIN; PROTEIN;
   CARCINOMA; APOPTOSIS; COMPONENTS; INDUCTION; MECHANISM
AB Recent study has shown that N-end rule pathway, an ubiquitin dependent proteolytic system, counteracts cell death by degrading many antisurvival protein fragments like BCLxL, BRCA1, RIPK1, etc. Inhibition of the N-end rule pathway can lead to metabolic stabilization of proapoptotic protein fragments like RIPK1, thereby sensitizing cells to programmed cell death. Receptor interacting serine-threonine protein kinase-1 (RIPK1) is one of the upstream regulators of programmed necrosis known as necroptosis. Necroptosis is particularly gaining attention of cancer biologists as it provides an alternate therapeutic modality to kill cancer cells, which often evolve multiple strategies to circumvent growth inhibition by apoptosis. Utilizing the over expression of biotin receptor in cancer cells, herein, we report that coadministration of synthetic hetero-bivalent N-end rule inhibitor RFC11 and anticancer drug shikonin solubilized in a stable biotin receptor-targeted liposome exhibited significant synergistic antitumor effect in both subcutaneous and orthotopic mouse colon tumor model through induction of necroptosis with distinctive upregulation of RIPK1. Besides developing a newly targeted formulation for necroptosis induction, this report is the first in vivo evidence demonstrating that potent inhibition of N-end rule pathway can enhance therapeutic efficacy of conventional chemotherapeutics.
C1 [Agarwalla, Pritha; Banerjee, Rajkumar] CSIR IICT, Biomat Grp, Hyderabad, Andhra Pradesh, India.
   [Agarwalla, Pritha; Banerjee, Rajkumar] Acad Sci & Innovat Res AcSIR, New Delhi, India.
RP Banerjee, R (通讯作者)，CSIR IICT, Biomat Grp, Hyderabad, Andhra Pradesh, India.; Banerjee, R (通讯作者)，Acad Sci & Innovat Res AcSIR, New Delhi, India.
EM banerjee@iict.res.in
RI Banerjee, Rajkumar/AAC-2699-2020
OI Banerjee, Rajkumar/0000-0003-2336-6294
FU CSIR, Govt. of IndiaCouncil of Scientific & Industrial Research (CSIR) -
   India; CSIR, Government of IndiaCouncil of Scientific & Industrial
   Research (CSIR) - India [CSC0302, BSC0123]; Council of Scientific and
   Industrial Research (CSIR) "Young Scientist Award"
FX P.A. acknowledges CSIR, Govt. of India for doctoral fellowship. Help of
   B. Sriharsh in developing colon orthotopic tumor model is gratefully
   acknowledged. R.B. acknowledges Council of Scientific and Industrial
   Research (CSIR) "Young Scientist Award" research grant and also network
   research grants (CSC0302 and BSC0123) from CSIR, Government of India.
CR Adams JM, 2007, ONCOGENE, V26, P1324, DOI 10.1038/sj.onc.1210220
   BACHMAIR A, 1986, SCIENCE, V234, P179, DOI 10.1126/science.3018930
   BAKER RT, 1991, P NATL ACAD SCI USA, V88, P1090, DOI 10.1073/pnas.88.4.1090
   Bohme D, 2015, J PEPT SCI, V21, P186, DOI 10.1002/psc.2753
   Chen SY, 2010, BIOCONJUGATE CHEM, V21, P979, DOI 10.1021/bc9005656
   de Almagro MC, 2015, SEMIN CELL DEV BIOL, V39, P56, DOI 10.1016/j.semcdb.2015.02.002
   Dunai ZA, 2012, PLOS ONE, V7, DOI 10.1371/journal.pone.0041945
   Eisenfuhr A, 2003, BIOORGAN MED CHEM, V11, P235, DOI 10.1016/S0968-0896(02)00311-5
   Fu ZZ, 2013, BMC CANCER, V13, DOI 10.1186/1471-2407-13-580
   Gong K, 2011, FREE RADICAL BIO MED, V51, P2259, DOI 10.1016/j.freeradbiomed.2011.09.018
   Han WD, 2007, MOL CANCER THER, V6, P1641, DOI 10.1158/1535-7163.MCT-06-0511
   Han WD, 2009, APOPTOSIS, V14, P674, DOI 10.1007/s10495-009-0334-x
   Hanahan D, 2000, CELL, V100, P57, DOI 10.1016/S0092-8674(00)81683-9
   Hanahan D, 2011, CELL, V144, P646, DOI 10.1016/j.cell.2011.02.013
   Heo DN, 2012, BIOMATERIALS, V33, P856, DOI 10.1016/j.biomaterials.2011.09.064
   Hitomi JI, 2008, CELL, V135, P1311, DOI 10.1016/j.cell.2008.10.044
   Huang CJ, 2013, PLOS ONE, V8, DOI 10.1371/journal.pone.0066326
   Jiang YXL, 2013, CHEM SCI, V4, P3339, DOI 10.1039/c3sc51059j
   Kwon YT, 2002, SCIENCE, V297, P96, DOI 10.1126/science.1069531
   Lee MJ, 2008, P NATL ACAD SCI USA, V105, P100, DOI 10.1073/pnas.0708465105
   Lee MJ, 2005, P NATL ACAD SCI USA, V102, P15030, DOI 10.1073/pnas.0507533102
   Minko T, 2002, CANCER CHEMOTH PHARM, V50, P143, DOI 10.1007/s00280-002-0463-1
   Mou JF, 2015, BIOORG MED CHEM LETT, V25, P3057, DOI 10.1016/j.bmcl.2015.04.038
   Newton K, 2014, SCIENCE, V343, P1357, DOI 10.1126/science.1249361
   Pasparakis M, 2015, NATURE, V517, P311, DOI 10.1038/nature14191
   Piatkov KI, 2012, P NATL ACAD SCI USA, V109, pE1839, DOI 10.1073/pnas.1207786109
   Rao H, 2001, NATURE, V410, P955, DOI 10.1038/35073627
   REISS Y, 1988, J BIOL CHEM, V263, P2693
   Min R, 2008, PHYTOTHER RES, V22, P407, DOI 10.1002/ptr.2340
   Russell-Jones G, 2004, J INORG BIOCHEM, V98, P1625, DOI 10.1016/j.jinorgbio.2004.07.009
   Samanta S, 2010, BIOMATERIALS, V31, P1787, DOI 10.1016/j.biomaterials.2009.10.027
   Silke J, 2015, NAT IMMUNOL, V16, P689, DOI [10.1038/ni.3206, 10.1038/ni0815-889b]
   Tasaki T, 2007, TRENDS BIOCHEM SCI, V32, P520, DOI 10.1016/j.tibs.2007.08.010
   Tasaki T, 2012, ANNU REV BIOCHEM, V81, P261, DOI 10.1146/annurev-biochem-051710-093308
   Tila D, 2015, J BIOMATER APPL, V30, P3, DOI 10.1177/0885328215578111
   Tseng CL, 2009, BIOMATERIALS, V30, P3476, DOI 10.1016/j.biomaterials.2009.03.010
   Turner GC, 2000, NATURE, V405, P579, DOI 10.1038/35014629
   Varshavsky A, 2003, NAT CELL BIOL, V5, P373, DOI 10.1038/ncb0503-373
   Vineberg JG, 2015, J MED CHEM, V58, P2406, DOI 10.1021/jm5019115
   Wicki A, 2015, J CONTROL RELEASE, V200, P138, DOI 10.1016/j.jconrel.2014.12.030
   Wu Z, 2004, J PHARMACOL SCI, V94, P166, DOI 10.1254/jphs.94.166
   Yang WJ, 2009, EUR J MED CHEM, V44, P862, DOI 10.1016/j.ejmech.2008.04.021
   Yellepeddi VK, 2009, ANTICANCER RES, V29, P2933
NR 43
TC 9
Z9 9
U1 2
U2 10
PU CELL PRESS
PI CAMBRIDGE
PA 50 HAMPSHIRE ST, FLOOR 5, CAMBRIDGE, MA 02139 USA
SN 2372-7705
J9 MOL THER-ONCOLYTICS
JI Mol. Ther.-Oncolytics
PD AUG 10
PY 2016
VL 3
AR 16020
DI 10.1038/mto.2016.20
PG 11
WC Oncology; Medicine, Research & Experimental
WE Science Citation Index Expanded (SCI-EXPANDED)
SC Oncology; Research & Experimental Medicine
GA EE2UT
UT WOS:000389441100002
PM 27556106
OA gold, Green Published
DA 2022-04-27
ER

PT J
AU Won, KY
   Min, SY
   Song, JY
   Lim, SJ
   Han, SA
AF Won, Kyu Yeoun
   Min, Sun Young
   Song, Jeong-Yoon
   Lim, Sung-Jig
   Han, Sang-Ah
TI Clinical Significance of Receptor-Interacting Protein 3 and Parkin,
   Essential Molecules for Necroptosis, in Breast Cancer
SO JOURNAL OF BREAST CANCER
LA English
DT Article
DE Breast neoplasms; Necroptosis; Parkinson disease associated proteins;
   Receptor interacting protein serine-threonine kinase 3
ID CELL-DEATH; PROGRAMMED NECROSIS; EXPRESSION; UBIQUITIN
AB Purpose: Receptor-interacting protein 3 (RIP3) is the main initiator of necroptosis. Parkin prevents the formation of the RIP1-RIP3 complex by promoting polyubiquitination of RIP3. However, the mechanism by which necroptosis affects the clinical features of breast cancer and prognosis is not known. Here, we aimed to study the effect of necroptosis on the clinical features and prognosis of breast cancer by assessing the expression of RIP3 and Parkin.
   Methods: Tissue microarrays (TMAs) were constructed from 257 cases of breast cancer. Immunohistochemistry was performed on 4-mu m tissue sections from each TMA block. The chi(2) test, Kaplan-Meier survival analysis with log-rank test, and Cox regression proportional hazard model were used for statistical analysis.
   Results: Low RIP3 expression resulted in a large tumor size and high nuclear grade. Low RIP3 expression was correlated with human epidermal growth factor receptor 2 positivity, short overall survival (OS), and short disease-free survival (DFS). The triple negative breast cancer group with low RIP3 expression and lymph node (LN) positive group with low RIP3 expression had the shortest OS. High Parkin expression was associated with high histological grade, estrogen and/or progesterone receptor negativity, and lymphatic emboli, but was not correlated with OS and DFS. OS was correlated with LN metastasis and RIP3 loss and DFS with large tumor size, LN metastasis, and RIP3 loss.
   Conclusion: Low RIP3 and high Parkin expression are associated with aggressive clinical features in breast cancer. RIP3, a molecular marker of necroptosis, is an independent factor associated with survival in breast cancer. Further in-depth studies are needed to investigate the role of necroptosis in breast cancer development, metastasis, and treatment in the future.
C1 [Won, Kyu Yeoun; Lim, Sung-Jig] Kyung Hee Univ, Kyung Hee Univ Hosp Gangdong, Dept Pathol, Sch Med, Seoul, South Korea.
   [Min, Sun Young] Kyung Hee Univ, Dept Surg, Sch Med, Seoul, South Korea.
   [Song, Jeong-Yoon; Han, Sang-Ah] Kyung Hee Univ, Kyung Hee Univ Hosp Gangdong, Dept Surg, Sch Med, 892 Dongnam Ro, Seoul 05278, South Korea.
RP Han, SA (通讯作者)，Kyung Hee Univ, Kyung Hee Univ Hosp Gangdong, Dept Surg, Sch Med, 892 Dongnam Ro, Seoul 05278, South Korea.
EM hansa@khu.ac.kr
OI Lim, Sung-Jig/0000-0003-2549-8434
FU Kyung Hee University [KHU-20170854]
FX This work was supported by a grant from Kyung Hee University in 2017
   (KHU-20170854).
CR Buchheit CL, 2012, SEMIN CELL DEV BIOL, V23, P402, DOI 10.1016/j.semcdb.2012.04.007
   Chen DS, 2016, BBA-REV CANCER, V1865, P228, DOI 10.1016/j.bbcan.2016.03.003
   Cho Y, 2009, CELL, V137, P1112, DOI 10.1016/j.cell.2009.05.037
   Degterev A, 2005, NAT CHEM BIOL, V1, P112, DOI 10.1038/nchembio711
   Fu ZZ, 2013, BMC CANCER, V13, DOI 10.1186/1471-2407-13-580
   Goldhirsch A, 2013, ANN ONCOL, V24, P2206, DOI 10.1093/annonc/mdt303
   Hammond MEH, 2010, J CLIN ONCOL, V28, P2784, DOI 10.1200/JCO.2009.25.6529
   Hanahan D, 2011, CELL, V144, P646, DOI 10.1016/j.cell.2011.02.013
   Hashmi AA, 2018, BMC CLIN PATHOL, V18, DOI 10.1186/s12907-018-0077-0
   Hockendorf U, 2016, CANCER CELL, V30, P75, DOI 10.1016/j.ccell.2016.06.002
   Jouan-Lanhouet S, 2014, SEMIN CELL DEV BIOL, V35, P2, DOI 10.1016/j.semcdb.2014.08.010
   Kaiser WJ, 2011, NATURE, V471, P368, DOI 10.1038/nature09857
   Kane LA, 2014, J CELL BIOL, V205, P143, DOI 10.1083/jcb.201402104
   Karami-Tehrani F, 2016, TUMOR BIOL, V37, P8849, DOI 10.1007/s13277-015-4762-7
   Koo GB, 2015, CELL RES, V25, P707, DOI 10.1038/cr.2015.56
   Lee SB, 2019, NAT CELL BIOL, V21, P940, DOI 10.1038/s41556-019-0356-8
   Lee S, 2016, ONCOTARGET, V7, P44211, DOI 10.18632/oncotarget.9954
   McQuade T, 2013, BIOCHEM J, V456, P409, DOI 10.1042/BJ20130860
   Moriwaki K, 2015, CELL DEATH DIS, V6, DOI 10.1038/cddis.2015.16
   Nugues AL, 2014, CELL DEATH DIS, V5, DOI 10.1038/cddis.2014.347
   Parker JS, 2009, J CLIN ONCOL, V27, P1160, DOI 10.1200/JCO.2008.18.1370
   Pasparakis M, 2015, NATURE, V517, P311, DOI 10.1038/nature14191
   Philipp S, 2016, CELL MOL LIFE SCI, V73, P2183, DOI 10.1007/s00018-016-2193-2
   Picchio MC, 2004, CLIN CANCER RES, V10, P2720, DOI 10.1158/1078-0432.CCR-03-0086
   Shimura H, 2000, NAT GENET, V25, P302, DOI 10.1038/77060
   Strilic B, 2016, NATURE, V536, P215, DOI 10.1038/nature19076
   Tay SP, 2010, J BIOL CHEM, V285, P29231, DOI 10.1074/jbc.M110.108241
   Wahabi K, 2019, BMC CANCER, V19, DOI 10.1186/s12885-019-6013-6
   Wallach D, 2014, NAT REV IMMUNOL, V14, P51, DOI 10.1038/nri3561
   Wolff AC, 2018, J ONCOL PRACT, V14, P437, DOI 10.1200/JOP.18.00206
NR 30
TC 1
Z9 1
U1 1
U2 2
PU KOREAN BREAST CANCER SOC
PI SEOUL
PA 163 SINMUNRO 1-GA JONGRO-GU, OFFICIA  BUILDING, SUITE 2024, SEOUL,
   110-999, SOUTH KOREA
SN 1738-6756
EI 2092-9900
J9 J BREAST CANCER
JI J. Breast Canc.
PD FEB
PY 2021
VL 24
IS 1
BP 34
EP 48
DI 10.4048/jbc.2021.24.e12
PG 15
WC Oncology
WE Science Citation Index Expanded (SCI-EXPANDED)
SC Oncology
GA QO8WI
UT WOS:000623417500002
PM 33634619
OA gold, Green Published
DA 2022-04-27
ER

PT J
AU Itakura, Y
   Matsuno, K
   Ito, A
   Gerber, M
   Liniger, M
   Fujimoto, Y
   Tamura, T
   Kameyama, K
   Okamatsu, M
   Ruggli, N
   Kida, H
   Sakoda, Y
AF Itakura, Yukari
   Matsuno, Keita
   Ito, Asako
   Gerber, Markus
   Liniger, Matthias
   Fujimoto, Yuri
   Tamura, Tomokazu
   Kameyama, Ken-ichiro
   Okamatsu, Masatoshi
   Ruggli, Nicolas
   Kida, Hiroshi
   Sakoda, Yoshihiro
TI A cloned classical swine fever virus derived from the vaccine strain GPE
   causes cytopathic effect in CPK-NS cells via type-I interferon-dependent
   necroptosis
SO VIRUS RESEARCH
LA English
DT Article
DE Classical swine fever virus; Necroptosis; Apoptosis; Type-I interferon
ID GLYCOPROTEIN E-RNS; HOG-CHOLERA VIRUS; NEWCASTLE-DISEASE VIRUS;
   PROGRAMMED NECROSIS; RNASE ACTIVITY; ESTABLISHMENT; CYTOPATHOGENICITY;
   LINE; PRO; PESTIVIRUS
AB Classical swine fever viruses (CSFVs) do typically not show cytopathic effect (CPE) in cell culture, while some strains such as vaccine strain the GPE(-) induce CPE in the swine kidney-derived CPK-NS cell line cultured in serum-free medium. These latter strains commonly lack N-pro-mediated inhibition of type-I interferon (IFN) induction. In order to explore the molecular mechanisms of GPE(-)-induced CPE, we analyzed the cellular pathways involved. In CPK-NS cells infected with the attenuated-vaccine-derived vGPE(-) strain, both, apoptosis and necroptosis were induced. Necroptosis was type-I IFN-dependent and critical for visible CPE. In contrast, the parental virulent vALD-A76 strain did not induce any of these pathways nor CPE. We used reverse genetics to investigate which viral factors regulate these cell-death pathways. Interestingly, a mutant vGPE(-) in which the N-pro function was restored to inhibit type-I IFN induction did not induce necroptosis nor CPE but still induced apoptosis, while an N-Pro-mutant vALD-A76 incapable of inhibiting type-I IFN production induced necroptosis and CPE. Although E-rns of CSFV is reportedly involved in controlling apoptosis, apoptosis induction by vGPE(-) or apoptosis inhibition by vALD-A76 were independent of the unique amino acid difference found in EP's of these two strains. Altogether, these results demonstrate that type-I IFN-dependent necroptosis related to non-functional N-pro is the main mechanism for CPE induction by vGPE(-), and that viral factor(s) other than E-rns may induce or inhibit apoptosis in vGPE(-) or vALD-A76 infected CPK-NS cells, respectively.
C1 [Itakura, Yukari; Matsuno, Keita; Ito, Asako; Fujimoto, Yuri; Tamura, Tomokazu; Kameyama, Ken-ichiro; Okamatsu, Masatoshi; Sakoda, Yoshihiro] Hokkaido Univ, Fac Vet Med, Lab Microbiol, Sapporo, Hokkaido, Japan.
   [Matsuno, Keita; Kida, Hiroshi; Sakoda, Yoshihiro] Hokkaido Univ, Global Inst Collaborat Res & Educ GI CoRE, Global Stn Zoonot Control, Sapporo, Hokkaido, Japan.
   [Gerber, Markus; Liniger, Matthias; Ruggli, Nicolas] Inst Virol & Immunol, Mittelhausern, Switzerland.
   [Gerber, Markus; Liniger, Matthias; Ruggli, Nicolas] Univ Bern, Dept Infect Dis & Pathobiol, Bern, Switzerland.
   [Kida, Hiroshi] Hokkaido Univ, Res Ctr Zoonosis Control, Lab Biol Dev, Sapporo, Hokkaido, Japan.
   [Fujimoto, Yuri] Rakuno Gakuen Univ, Grad Sch Vet Med, Vet Epidemiol Unit, Ebetsu, Hokkaido, Japan.
   [Tamura, Tomokazu] Princeton Univ, Dept Mol Biol, Washington Rd, Princeton, NJ 08540 USA.
   [Kameyama, Ken-ichiro] NARO, Natl Inst Anim Hlth, Div Transboundary Anim Dis, Exot Dis Res Unit, Tsukuba, Ibaraki, Japan.
RP Sakoda, Y (通讯作者)，Hokkaido Univ, Fac Vet Med, Lab Microbiol, Kita Ku, North 18,West 9, Sapporo, Hokkaido 0600818, Japan.
EM sakoda@vetmed.hokudai.ac.jp
RI Tamura, Tomokazu/AAP-6081-2021; Kida, Hiroshi/F-7244-2012
OI Tamura, Tomokazu/0000-0003-1395-6610; Kameyama,
   Ken-ichiro/0000-0003-3767-4204; Ruggli, Nicolas/0000-0002-7679-6290;
   Itakura, Yukari/0000-0002-3463-1834
FU JSPS KAKENHIMinistry of Education, Culture, Sports, Science and
   Technology, Japan (MEXT)Japan Society for the Promotion of
   ScienceGrants-in-Aid for Scientific Research (KAKENHI) [19380170];
   Ministry of Education, Culture, Science, Sports, and Technology (MEXT)
   of Japan (MEXT KAKENHI) [JP19H03115, JP16H06429, JP16K21723,
   JP16H06431]; Japan Initiative for Global Research Network on Infectious
   Diseases (J-GRID) from the Japan Agency for Medical Research and
   Development (AMED)Japan Agency for Medical Research and Development
   (AMED) [PJ18fm0108008]
FX This study was partially funded by Grant-in-Aid for Scientific Research
   (B) (JSPS KAKENHI Grant Number: 19380170); Grant-in-Aid for Scientific
   Research on Innovative Areas from the Ministry of Education, Culture,
   Science, Sports, and Technology (MEXT) of Japan (MEXT KAKENHI Grant
   Numbers: JP19H03115, JP16H06429, JP16K21723, and JP16H06431); and the
   Japan Initiative for Global Research Network on Infectious Diseases
   (J-GRID) (Grant Number: PJ18fm0108008) from the Japan Agency for Medical
   Research and Development (AMED).
CR Agol VI, 2012, TRENDS MICROBIOL, V20, P570, DOI 10.1016/j.tim.2012.09.003
   Aoki H, 2004, J VET MED SCI, V66, P161, DOI 10.1292/jvms.66.161
   Bauhofer O, 2007, J VIROL, V81, P3087, DOI 10.1128/JVI.02032-06
   Bensaude E, 2004, J GEN VIROL, V85, P1029, DOI 10.1099/vir.0.19637-0
   Berger AK, 2017, J VIROL, V91, DOI 10.1128/JVI.02404-16
   Blome S, 2017, ADV VIRUS RES, V99, P139, DOI 10.1016/bs.aivir.2017.07.003
   Bruschke CJM, 1997, J VIROL, V71, P6692, DOI 10.1128/JVI.71.9.6692-6696.1997
   Cho Y, 2009, CELL, V137, P1112, DOI 10.1016/j.cell.2009.05.037
   Choi C, 2004, ARCH VIROL, V149, P875, DOI 10.1007/s00705-003-0275-6
   Danthi P, 2016, ANNU REV VIROL, V3, P533, DOI 10.1146/annurev-virology-110615-042435
   Fan S., 2018, FRONT CELL INFECT MI, V8, P1
   Fiebach AR, 2011, J VIROL, V85, P8002, DOI 10.1128/JVI.00330-11
   FUKUSHO A, 1976, INFECT IMMUN, V14, P332, DOI 10.1128/IAI.14.2.332-336.1976
   Gottipati K, 2013, PLOS PATHOG, V9, DOI 10.1371/journal.ppat.1003704
   Gou HC, 2017, ONCOTARGET, V8, P39382, DOI 10.18632/oncotarget.17030
   GREISERWILKE I, 1990, ARCH VIROL, V111, P213, DOI 10.1007/BF01311055
   Holler N, 2000, NAT IMMUNOL, V1, P489, DOI 10.1038/82732
   Huang Z, 2015, CELL HOST MICROBE, V17, P229, DOI 10.1016/j.chom.2015.01.002
   Hulst MM, 1998, J VIROL, V72, P151, DOI 10.1128/JVI.72.1.151-157.1998
   Kameyama K, 2006, J VIROL METHODS, V138, P140, DOI 10.1016/j.jviromet.2006.08.005
   KASZA L, 1972, RES VET SCI, V13, P46
   Kobasa D, 1997, J VIROL, V71, P6706, DOI 10.1128/JVI.71.9.6706-6713.1997
   Kozasa T, 2015, J VET MED SCI, V77, P511, DOI 10.1292/jvms.14-0420
   KUMAGAI T, 1958, SCIENCE, V128, P366, DOI 10.1126/science.128.3320.366
   Kummerer BM, 2000, VET MICROBIOL, V77, P117, DOI 10.1016/S0378-1135(00)00268-6
   La R.S., 2005, NPRO J VIROL, V79, P7239
   Lussi C., 2018, SCI REP, V8, P1
   Mayer D, 2003, VIRUS RES, V98, P105, DOI 10.1016/j.virusres.2003.08.020
   Meyers G, 1999, J VIROL, V73, P10224, DOI 10.1128/JVI.73.12.10224-10235.1999
   MEYERS G, 1995, J VIROL, V69, P3683, DOI 10.1128/JVI.69.6.3683-3689.1995
   Mine J, 2015, J GEN VIROL, V96, P1746, DOI 10.1099/vir.0.000132
   Moennig V, 2015, ANIM HEALTH RES REV, V16, P83, DOI 10.1017/S1466252315000092
   Newton K, 2015, TRENDS CELL BIOL, V25, P347, DOI 10.1016/j.tcb.2015.01.001
   Nishimori T, 1996, J VET MED SCI, V58, P707, DOI 10.1292/jvms.58.707
   NIWA H, 1991, GENE, V108, P193, DOI 10.1016/0378-1119(91)90434-D
   Nogusa S., 2017, CELL HOST MICROBE, V48, P1119
   Pei JJ, 2016, AUTOPHAGY, V12, P1738, DOI 10.1080/15548627.2016.1196318
   Python S, 2013, PLOS PATHOG, V9, DOI [10.1371/annotation/4290dfee-64fd-4157-89e3-8edbba912420, 10.1371/journal.ppat.1003412]
   Renson P, 2010, VET RES, V41, DOI 10.1051/vetres/2009055
   Ruggli N, 2003, J VIROL, V77, P7645, DOI 10.1128/JVI.77.13.7645-7654.2003
   Ruggli N, 1996, J VIROL, V70, P3478, DOI 10.1128/JVI.70.6.3478-3487.1996
   Sakoda Y, 1998, J VIROL METHODS, V75, P59, DOI 10.1016/S0166-0934(98)00098-6
   Sakoda Y, 1998, IN VITRO CELL DEV-AN, V34, P53
   Sakoda Y, 1998, J VIROL METHODS, V70, P93, DOI 10.1016/S0166-0934(97)00175-4
   Smith DB, 2017, J GEN VIROL, V98, P2106, DOI 10.1099/jgv.0.000873
   Sridharan H, 2014, TRENDS MICROBIOL, V22, P199, DOI 10.1016/j.tim.2014.01.005
   Summerfield A, 2001, VET IMMUNOL IMMUNOP, V78, P3, DOI 10.1016/S0165-2427(00)00248-8
   Summerfield A, 2015, FRONT VET SCI, V2, DOI 10.3389/fvets.2015.00010
   Szymanski MR, 2009, J MOL BIOL, V391, P438, DOI 10.1016/j.jmb.2009.06.040
   Tamura T, 2014, VET RES, V45, DOI 10.1186/1297-9716-45-47
   Tamura T, 2012, J VIROL, V86, P8602, DOI 10.1128/JVI.00551-12
   Tautz N, 2015, ADV VIRUS RES, V93, P47, DOI 10.1016/bs.aivir.2015.03.002
   Upton JW, 2010, CELL HOST MICROBE, V7, P302, DOI 10.1016/j.chom.2010.03.006
   Van Oirschot J.T., 1999, DIS SWINE, P159
   Waclawik A, 2015, REPROD BIOL, V15, P42, DOI 10.1016/j.repbio.2014.10.004
   Wang X, 2014, P NATL ACAD SCI USA, V111, P15438, DOI 10.1073/pnas.1412767111
NR 56
TC 3
Z9 3
U1 1
U2 8
PU ELSEVIER
PI AMSTERDAM
PA RADARWEG 29, 1043 NX AMSTERDAM, NETHERLANDS
SN 0168-1702
EI 1872-7492
J9 VIRUS RES
JI Virus Res.
PD JAN 15
PY 2020
VL 276
AR 197809
DI 10.1016/j.virusres.2019.197809
PG 13
WC Virology
WE Science Citation Index Expanded (SCI-EXPANDED)
SC Virology
GA KG2NC
UT WOS:000509778600009
PM 31715204
OA Green Published
DA 2022-04-27
ER

PT J
AU Chen, SF
   Tian, Q
   Shang, CF
   Yang, L
   Wei, N
   Shang, GW
   Ji, YH
   Kou, HW
   Lu, ST
   Liu, HJ
AF Chen, Songfeng
   Tian, Qing
   Shang, Chunfeng
   Yang, Lin
   Wei, Na
   Shang, Guowei
   Ji, Yanhui
   Kou, Hongwei
   Lu, Shitao
   Liu, Hongjian
TI Synergistic Utilization of Necrostatin-1 and Z-VAD-FMK Efficiently
   Promotes the Survival of Compression-Induced Nucleus Pulposus Cells via
   Alleviating Mitochondrial Dysfunction
SO BIOMED RESEARCH INTERNATIONAL
LA English
DT Article
ID LOW-BACK-PAIN; INDUCED APOPTOSIS; AUTOPHAGY; DEATH; NECROPTOSIS;
   INHIBITION; INFLAMMATION; MITOPHAGY; MODEL
AB We recently reported that necroptosis contributed to compression-induced nucleus pulposus (NP) cells death. In the current study, we investigated the regulative effect of necroptosis inhibitor Necrostatin-1 on NP cells apoptosis and autophagy. Necrostatin-1, autophagy inhibitor 3-Methyladenine and apoptosis inhibitor Z-VAD-FMK were employed, and NP cells were exposed to 1.0 MPa compression for 0, 24 and 36 h. Necroptosis-associated molecules were measured by Western blot and RT-PCR. Autophagy and apoptosis levels were evaluated by Western blot and quantified by flow cytometry after monodansylcadaverine and Annexin V-FITC/propidium iodide staining, respectively. The cell viability and cell death were also examined. Furthermore, we measured mitochondrial membrane potential (MMP), mitochondrial permeability transition pore (MPTP) and indices of oxidative stress to assess mitochondrial dysfunction. The results established that Necrostatin-1 blocked NP cells autophagy, and 3-Methyladenine had little influence on NP cells necroptosis. The Necrostatin-1+3-Methyladenine treatment exerted almost the same role as Necrostatin-1 in reducing NP cells death. Necrostatin-1 restrained NP cells apoptosis, while Z-VAD-FMK enhanced NP cells necroptosis. The Necrostatin-1+Z-VAD-FMK treatment provided more prominent role in blocking NP cells death compared with Necrostatin-1, consistent with increased MMP, reduced opening of MPTP and oxidative stress. In summary, the synergistic utilization of Necrostatin-1 and Z-VAD-FMK is a very worthwhile solution in preventing compression-mediated NP cells death, which might be largely attributed to restored mitochondrial function.
C1 [Chen, Songfeng; Tian, Qing; Shang, Chunfeng; Shang, Guowei; Ji, Yanhui; Kou, Hongwei; Lu, Shitao; Liu, Hongjian] Zhengzhou Univ, Affiliated Hosp 1, Dept Orthopaed, Zhengzhou 450052, Peoples R China.
   [Yang, Lin] Zhengzhou Univ, Zhengzhou Cent Hosp, Dept Paediat, Zhengzhou 450007, Peoples R China.
   [Wei, Na] Zhengzhou Univ, Affiliated Hosp 1, Dept Pathol, Zhengzhou 450052, Peoples R China.
RP Lu, ST; Liu, HJ (通讯作者)，Zhengzhou Univ, Affiliated Hosp 1, Dept Orthopaed, Zhengzhou 450052, Peoples R China.
EM csfzdyfygk@163.com; fcctianq@zzu.edu.cn; 921103308@qq.com;
   yanglin2439@163.com; weina@zzu.edu.cn; guoweimed@qq.com;
   jiyanhui2004@163.com; 13838212832@163.com; lst19287@hotmail.com;
   fccliuhj@zzu.edu.cn
FU National Natural Science Foundation of ChinaNational Natural Science
   Foundation of China (NSFC) [81902253]; Key R&D and Promotion Program of
   the Science and Technology Department of Henan Province [192102310111,
   192102310118, 182102310512]; Youth Innovation Fund of the First
   Affiliated Hospital of Zhengzhou University [YNQN 2017037]
FX This study was supported by the National Natural Science Foundation of
   China (Grant No. 81902253), the Key R&D and Promotion Program of the
   Science and Technology Department of Henan Province (Grant No.
   192102310111, 192102310118, and 182102310512), and the Youth Innovation
   Fund of the First Affiliated Hospital of Zhengzhou University (Grant No.
   YNQN 2017037).
CR Anderton H, 2019, CELL DEATH DIFFER, V26, P877, DOI 10.1038/s41418-018-0166-8
   Ansari MY, 2018, OSTEOARTHR CARTILAGE, V26, P1087, DOI 10.1016/j.joca.2017.07.020
   Boos N, 2002, SPINE, V27, P2631, DOI 10.1097/00007632-200212010-00002
   Carlisi D, 2016, CELL DEATH DIS, V7, DOI 10.1038/cddis.2016.94
   Chen SF, 2018, APOPTOSIS, V23, P299, DOI 10.1007/s10495-018-1455-x
   Chen SF, 2017, APOPTOSIS, V22, P626, DOI 10.1007/s10495-017-1358-2
   Cornejo MC, 2015, OSTEOARTHR CARTILAGE, V23, P487, DOI 10.1016/j.joca.2014.12.010
   Daley-Bauer LP, 2017, P NATL ACAD SCI USA, V114, pE2786, DOI 10.1073/pnas.1616829114
   Daly CD, 2018, SPINE J, V18, P491, DOI 10.1016/j.spinee.2017.10.008
   Deveci HA, 2019, BIOMED PHARMACOTHER, V111, P292, DOI 10.1016/j.biopha.2018.12.077
   Dey A, 2016, AUTOPHAGY, V12, P659, DOI 10.1080/15548627.2016.1147670
   Fuchs Y, 2015, NAT REV MOL CELL BIO, V16, P329, DOI 10.1038/nrm3999
   Gullbrand SE, 2015, SPINE, V40, P1158, DOI 10.1097/BRS.0000000000001012
   Hirata H, 2014, J ORTHOP RES, V32, P455, DOI 10.1002/jor.22533
   Hoy D, 2014, ANN RHEUM DIS, V73, P968, DOI 10.1136/annrheumdis-2013-204428
   Jaiswal N, 2015, APOPTOSIS, V20, P930, DOI 10.1007/s10495-015-1128-y
   Kaiser WJ, 2013, J BIOL CHEM, V288, P31268, DOI 10.1074/jbc.M113.462341
   Ko YS, 2020, BIOCHEM PHARMACOL, V174, DOI 10.1016/j.bcp.2020.113815
   Lalaoui N, 2015, SEMIN CELL DEV BIOL, V39, P63, DOI 10.1016/j.semcdb.2015.02.003
   Li GC, 2020, CELL DEATH DIS, V11, DOI 10.1038/s41419-020-2284-8
   Li P, 2016, INT J MED SCI, V13, P225, DOI 10.7150/ijms.13747
   Li S, 2018, EXP CELL RES, V370, P87, DOI 10.1016/j.yexcr.2018.06.012
   Li ZL, 2018, LIFE SCI, V205, P26, DOI 10.1016/j.lfs.2018.05.014
   Lin J, 2016, NATURE, V540, P124, DOI 10.1038/nature20558
   Lin SY, 2018, AUTOPHAGY, V14, P778, DOI 10.1080/15548627.2017.1386359
   Luoma K, 2000, SPINE, V25, P487, DOI 10.1097/00007632-200002150-00016
   Marsden VS, 2006, BLOOD, V107, P1872, DOI 10.1182/blood-2005-05-2160
   Martin-Sanchez D, 2018, P NATL ACAD SCI USA, V115, P4182, DOI 10.1073/pnas.1716578115
   Matsuzawa-Ishimoto Y, 2017, J EXP MED, V214, P3687, DOI 10.1084/jem.20170558
   Ou LL, 2017, INT J NANOMED, V12, P6633, DOI 10.2147/IJN.S140526
   Shan B, 2018, GENE DEV, V32, P327, DOI 10.1101/gad.312561.118
   Tait SWG, 2013, CELL REP, V5, P878, DOI 10.1016/j.celrep.2013.10.034
   Terruzzi I, 2019, BIOMED RES INT, V2019, DOI 10.1155/2019/5678548
   Wallach D, 2018, IMMUNITY, V49, P19, DOI 10.1016/j.immuni.2018.06.019
   Zhang N, 2011, AUTOPHAGY, V7, P598, DOI 10.4161/auto.7.6.15103
   Zhao L, 2018, J ORTHOP RES, V36, P1269, DOI 10.1002/jor.23751
   Zheng W, 2018, BIOMED PHARMACOTHER, V106, P175, DOI 10.1016/j.biopha.2018.06.111
   Zhou H, 2017, REDOX BIOL, V13, P498, DOI 10.1016/j.redox.2017.07.007
NR 38
TC 2
Z9 2
U1 2
U2 3
PU HINDAWI LTD
PI LONDON
PA ADAM HOUSE, 3RD FLR, 1 FITZROY SQ, LONDON, W1T 5HF, ENGLAND
SN 2314-6133
EI 2314-6141
J9 BIOMED RES INT
JI Biomed Res. Int.
PD DEC 8
PY 2020
VL 2020
AR 6976317
DI 10.1155/2020/6976317
PG 12
WC Biotechnology & Applied Microbiology; Medicine, Research & Experimental
WE Science Citation Index Expanded (SCI-EXPANDED)
SC Biotechnology & Applied Microbiology; Research & Experimental Medicine
GA PI6PW
UT WOS:000601211600004
PM 33376733
OA gold, Green Published
DA 2022-04-27
ER

PT J
AU Ji, X
   Xu, F
   Dong, GL
   Jia, CZ
   Jia, P
   Chen, H
   Tang, H
AF Ji, Xiang
   Xu, Feng
   Dong, Guoling
   Jia, Chongzhe
   Jia, Pu
   Chen, Hao
   Tang, Hai
TI Loading necrostatin-1 composite bone cement inhibits necroptosis of bone
   tissue in rabbit
SO REGENERATIVE BIOMATERIALS
LA English
DT Article
DE necrostatin-1; necroptosis; composite bone cement
ID POLYMETHYL METHACRYLATE; CELL-DEATH; VERTEBROPLASTY; RELEASE; KINASE
AB Bone necrosis after injecting of polymethylmethacrylate (PMMA) bone cement will lead to re-fracture of bone tissue. As a new type of necrosis, there is little research related to the necroptosis of surrounding bone tissue near the bone cement. The purpose of our study was to (i) investigate the presence of necroptosis in vivo and, (ii) established as a new type of bone cement containing PMMA, calcium phosphate cement (CPC) and Necrostatin-1 (Nec-1) to inhibit necroptosis of bone tissue. A total of 12 Japanese rabbits were used to establish the animal model and randomly divided into 4 groups signed as a control group, PMMA group, PMMA-CPC group and PMMA-CPC-Nec-1 group, respectively. We used scanning electron microscope to observe the structure of the samples, used HE staining to detect the necrosis, and used western blotting as well as ELISA test to examine the iconic molecule receptor interacting protein kinase-3 (RIP 3) protein and tumor necrosis factor alpha (TNF-alpha). After analyzing the results of our study, we found that the structure in both PMMA bone cement group and composite bone cement group was damaged and there was an evidence of necrosis, but it was absent in control group. Through molecule detection, the RIP 3 protein expression was decreased in PMMA-CPC-Nec-1 (P<0.05). TNF-alpha expression was increased in bone cement groups with and without CPC (P<0.05), but was inhibited in PMMA-CPC-Nec-1 group. We have concluded that the necroptosis could be confirmed in bone tissue necrosis induced by TNF-alpha after bone cement injection and also could be inhibited by composite bone cement with Nec-1.
C1 [Ji, Xiang; Xu, Feng; Dong, Guoling; Jia, Chongzhe; Jia, Pu; Chen, Hao; Tang, Hai] Capital Med Univ, Beijing Friendship Hosp, Dept Orthoped, 95 Yongan Rd, Beijing 100050, Peoples R China.
RP Tang, H (通讯作者)，Capital Med Univ, Beijing Friendship Hosp, Dept Orthoped, 95 Yongan Rd, Beijing 100050, Peoples R China.
EM tanghai2187@126.com
FU National Nature Science Foundation of China (NNSFC)National Natural
   Science Foundation of China (NSFC) [81472086]
FX This study was supported by the National Nature Science Foundation of
   China (NNSFC No. 81472086).
CR Ambard Alberto J, 2006, J Prosthodont, V15, P321, DOI 10.1111/j.1532-849X.2006.00129.x
   Arora M, 2013, WORLD J ORTHOP, V4, P67, DOI 10.5312/wjo.v4.i2.67
   Bao L, 2017, PAIN RES MANAG, V2017, P1
   Chen LH, 2011, ARCH ORTHOP TRAUM SU, V131, P927, DOI 10.1007/s00402-010-1236-7
   Cole Zoe A, 2008, Curr Rheumatol Rep, V10, P92, DOI 10.1007/s11926-008-0017-6
   Degterev A, 2005, NAT CHEM BIOL, V1, P112, DOI 10.1038/nchembio711
   Degterev A, 2008, NAT CHEM BIOL, V4, P313, DOI 10.1038/nchembio.83
   Haerdi-Landerer MC, 2010, VET J, V184, P14, DOI 10.1016/j.tvjl.2009.02.013
   Heo DH, 2009, OSTEOPOROSIS INT, V20, P473, DOI 10.1007/s00198-008-0682-3
   Ji X, 2018, J BIOMATER TISS ENG, V8, P671, DOI 10.1166/jbt.2018.1802
   Kaczmarek A, 2013, IMMUNITY, V38, P209, DOI 10.1016/j.immuni.2013.02.003
   KEAVENY TM, 1993, J BIOMECH ENG-T ASME, V115, P534, DOI 10.1115/1.2895536
   Lin WC, 2008, EUR SPINE J, V17, P592, DOI 10.1007/s00586-007-0564-y
   McCalden RW, 1997, J BONE JOINT SURG AM, V79A, P421, DOI 10.2106/00004623-199703000-00016
   McGirt MJ, 2009, SPINE J, V9, P501, DOI 10.1016/j.spinee.2009.01.003
   Medeiros CCG, 2014, INT J ORAL MAX SURG, V43, P62, DOI 10.1016/j.ijom.2013.06.009
   Mughal W, 2012, CURR HYPERTENS REP, V14, P540, DOI 10.1007/s11906-012-0304-5
   Newton K, 2014, SCIENCE, V343, P1357, DOI 10.1126/science.1249361
   Pasparakis M, 2015, NATURE, V517, P311, DOI 10.1038/nature14191
   Urrutia J, 2008, SPINE, V33, P877, DOI 10.1097/BRS.0b013e31816b46a5
   Vandenabeele P, 2010, NAT REV MOL CELL BIO, V11, P700, DOI 10.1038/nrm2970
   Yang J, 2015, MED SCI MONITOR, V21, P1162, DOI 10.12659/MSM.893845
   Zheng LW, 2017, J INVEST MED, V65, P1014, DOI 10.1136/jim-2017-000426
   Zheng LX, 2006, MOL CELL BIOL, V26, P3505, DOI 10.1128/MCB.26.9.3505-3513.2006
   Zhou Y., 2013, MEDIAT INFLAMM, V2013, P1
NR 25
TC 2
Z9 4
U1 6
U2 7
PU OXFORD UNIV PRESS
PI OXFORD
PA GREAT CLARENDON ST, OXFORD OX2 6DP, ENGLAND
SN 2056-3418
EI 2056-3426
J9 REGEN BIOMATER
JI Regen. Biomater.
PD MAR
PY 2019
VL 6
IS 2
BP 113
EP 119
DI 10.1093/rb/rbz004
PG 7
WC Materials Science, Biomaterials
WE Science Citation Index Expanded (SCI-EXPANDED)
SC Materials Science
GA IT2XE
UT WOS:000482716200006
PM 30967966
OA Green Submitted, Green Published, gold
DA 2022-04-27
ER

PT J
AU Chen, H
   Chen, GM
   Liu, YJ
   Rao, JX
   Zhou, SZ
   Chen, S
   Chen, PT
   Yang, FW
   Cheng, QJ
   He, YH
AF Chen, Huan
   Chen, Gui-Mei
   Liu, Yu-Juan
   Rao, Jian-Xu
   Zhou, Si-Zhen
   Chen, Shuang
   Chen, Ping-Ting
   Yang, Fang-Wan
   Cheng, Qi-Jiao
   He, Yi-Huai
TI Alpha-fetoprotein/endoplasmic reticulum stress signaling mitigates
   injury in hepatoma cells
SO NEOPLASMA
LA English
DT Article
DE alpha-fetoprotein; endoplasmic reticulum stress; apoptosis; necroptosis;
   hepatocellular carcinoma
ID HEPATOCELLULAR-CARCINOMA CELLS; UNFOLDED PROTEIN RESPONSE; AFP
   MESSENGER-RNA; ER STRESS; PATHWAY; PROLIFERATION; HEPATOCYTES;
   FETOPROTEIN; APOPTOSIS; BLOCKS
AB Alpha-fetoprotein (AFP) and endoplasmic reticulum (ER) stress play multiple roles in hepatocellular carcinoma. Here, we analyzed the crosstalk between AFP and ER stress in human hepatoma cells. We induced ER stress in human hepatoma cell lines (HepG2 and SK-Hep1 cells) with thapsigargin (TG, an ER stress inducer), and mitigated ER stress with 4-phenylbutyrate acid (4-PBA, an ER stress inhibitor). AFP expression was knocked down by AFP short hairpin RNA and rescued by the pCI-AFP vector. AFP expression and ER stress were examined, and their roles in apoptosis, necroptosis, and proliferation were analyzed. TG significantly induced ER stress, apoptosis, necroptosis, and intracellular AFP protein levels, and reduced proliferation and AFP mRNA expression as well as supernatant AFP protein levels in HepG2 and SK-Hep1 cells. 4-PBA pretreatment partially reversed those changes in HepG2 cells. By contrast to AFP overexpression, knockdown of AFP significantly exacerbated TG-induced ER stress, apoptosis, and necroptosis, and decreased proliferation and the expression of activating transcription factor 6 alpha. In conclusion, ER stress causes the accumulation of AFP protein, which may be related to the reduction of AFP secretion. Accumulated AFP mitigates apoptosis and necroptosis and restores the proliferation of hepatoma cells by reducing ER stress.
C1 [Chen, Huan; Chen, Gui-Mei; Liu, Yu-Juan; Rao, Jian-Xu; Zhou, Si-Zhen; Chen, Shuang; Chen, Ping-Ting; Yang, Fang-Wan; Cheng, Qi-Jiao; He, Yi-Huai] Zunyi Med Univ, Affiliated Hosp, Dept Infect Dis, Zunyi, Guizhou, Peoples R China.
RP Cheng, QJ; He, YH (通讯作者)，Zunyi Med Univ, Affiliated Hosp, Dept Infect Dis, Zunyi, Guizhou, Peoples R China.
EM 101806727@qq.com; 993565989@qq.com
OI He, Yi-Huai/0000-0002-8639-3436
FU National Natural Science Foundation of ChinaNational Natural Science
   Foundation of China (NSFC) [81560110]; Chinese Foundation for Hepatitis
   Prevention and Control-Tian Qing Liver Disease Research Fund Project
   [TQGB20200001]; Science and Technology Planning Projects of Guizhou
   Province and Zunyi City [QKH.ZC [2019] 2803, QKH.PTRC [2017]5733-013,
   gzwjkj2020-1-041, ZKH.YZ [2017] 33]
FX This study was supported by the National Natural Science Foundation of
   China (81560110), the Chinese Foundation for Hepatitis Prevention and
   Control-Tian Qing Liver Disease Research Fund Project (TQGB20200001), as
   well as the Science and Technology Planning Projects of Guizhou Province
   and Zunyi City (QKH center dot ZC [2019] 2803, QKH center dot PTRC
   [2017]5733-013, gzwjkj2020-1-041, and ZKH center dot YZ [2017] 33).
CR Aktipis CA, 2015, PHILOS T R SOC B, V370, DOI 10.1098/rstb.2014.0219
   Andruska ND, 2015, P NATL ACAD SCI USA, V112, P4737, DOI 10.1073/pnas.1403685112
   Blackwood EA, 2020, CELLS-BASEL, V9, DOI 10.3390/cells9030602
   Chen GM, 2019, CROAT MED J, V60, P532, DOI 10.3325/cmj.2019.60.532
   Chen H, 2021, FRONT MED-LAUSANNE, V7, DOI 10.3389/fmed.2020.589040
   Cillo U, 2005, WORLD J GASTROENTERO, V11, P6920, DOI 10.3748/wjg.v11.i44.6920
   Dadey DYA, 2016, ONCOTARGET, V7, P2080, DOI 10.18632/oncotarget.6712
   Galle PR, 2019, LIVER INT, V39, P2214, DOI 10.1111/liv.14223
   Giampietri C, 2015, MEDIAT INFLAMM, V2015, DOI 10.1155/2015/417281
   Glembotski CC, 2020, FRONT PHYSIOL, V11, DOI 10.3389/fphys.2020.00267
   Glembotski CC, 2014, J MOL CELL CARDIOL, V71, P11, DOI 10.1016/j.yjmcc.2013.09.018
   Han CY, 2016, GUT, V65, P1377, DOI 10.1136/gutjnl-2014-308506
   He YH, 2014, MOL CELL BIOCHEM, V389, P151, DOI 10.1007/s11010-013-1936-8
   Hetz C, 2017, NAT REV NEUROL, V13, P477, DOI 10.1038/nrneurol.2017.99
   Hillary RF, 2018, J BIOMED SCI, V25, DOI 10.1186/s12929-018-0453-1
   Huang H, 2009, BIOMED MICRODEVICES, V11, P213, DOI 10.1007/s10544-008-9226-z
   Hughes Alexandria, 2017, Int J Mol Sci, V18, DOI 10.3390/ijms18030665
   Iurlaro R, 2016, FEBS J, V283, P2640, DOI 10.1111/febs.13598
   Kang Yun Pyo, 2018, Exp Mol Med, V50, P1, DOI 10.1038/s12276-018-0027-z
   Khan MF, 2018, J THEOR BIOL, V445, P92, DOI 10.1016/j.jtbi.2018.02.020
   Kim IK, 2012, BMB REP, V45, P482, DOI 10.5483/BMBRep.2012.45.8.024
   Kusama H, 2017, J GASTROENTEROL, V52, P611, DOI 10.1007/s00535-016-1256-3
   Li D, 2019, CELL DEATH DIS, V10, DOI 10.1038/s41419-019-1918-1
   Li MS, 2009, INT J CANCER, V124, P2845, DOI 10.1002/ijc.24272
   Luo QH, 2018, BIOMED RES INT, V2018, DOI 10.1155/2018/5241941
   Marubashi S, 2007, TRANSPL INT, V20, P576, DOI 10.1111/j.1432-2277.2007.00480.x
   Meng XT, 2018, INT J MOL MED, V41, P1003, DOI 10.3892/ijmm.2017.3300
   Mohamed E, 2017, CANCER IMMUNOL IMMUN, V66, P1069, DOI 10.1007/s00262-017-2019-6
   Naem E, 2013, LIFE SCI, V92, P72, DOI 10.1016/j.lfs.2012.11.001
   Netea-Maier RT, 2018, CANCER LETT, V413, P102, DOI 10.1016/j.canlet.2017.10.037
   Peterson BG, 2019, ELIFE, V8, DOI 10.7554/eLife.50903
   Ponder KG, 2019, CELL DEATH DISCOV, V5, DOI 10.1038/s41420-019-0142-1
   Shi WM, 2019, J CANCER, V10, P2035, DOI 10.7150/jca.29421
   Singleton DC, 2012, EXPERT OPIN THER TAR, V16, P1189, DOI 10.1517/14728222.2012.728207
   Su LJ, 2013, FOOD CHEM TOXICOL, V62, P810, DOI 10.1016/j.fct.2013.10.019
   Teng Y, 2017, CANCER RES, V77, P6215, DOI 10.1158/0008-5472.CAN-17-2039
   Terentiev AA, 2006, BIOCHEMISTRY-MOSCOW+, V71, P120, DOI 10.1134/S0006297906020027
   Thomas R L, 1990, Obstet Gynecol Surv, V45, P269
   Tian RD, 2020, ANN HEPATOL, V19, P79, DOI 10.1016/j.aohep.2019.05.008
   Torre-Villalvazo I, 2018, J CELL BIOCHEM, V119, P5970, DOI 10.1002/jcb.26794
   Walter F, 2015, CELL DEATH DIFFER, V22, P1502, DOI 10.1038/cdd.2014.241
   Wang SS, 2019, CELL DEATH DIS, V10, DOI 10.1038/s41419-018-1292-4
   Yang FW, 2017, WORLD J GASTROENTERO, V23, P7253, DOI 10.3748/wjg.v23.i40.7253
   You YD, 2019, DIGEST DIS SCI, V64, P1535, DOI 10.1007/s10620-018-5437-1
   Zhang J, 2016, CELL MOL LIFE SCI, V73, P2153, DOI 10.1007/s00018-016-2190-5
   Zhang XP, 2018, GASTROENTEROLOGY, V155, P1274, DOI 10.1053/j.gastro.2018.03.071
   Zhu MY, 2016, SCI REP-UK, V6, DOI 10.1038/srep26472
NR 47
TC 0
Z9 0
U1 1
U2 1
PU AEPRESS SRO
PI BRATISLAVA
PA BAJZOVA 7, BRATISLAVA, 821 08, SLOVAKIA
SN 0028-2685
EI 1338-4317
J9 NEOPLASMA
JI Neoplasma
PY 2021
VL 68
IS 5
BP 983
EP 993
DI 10.4149/neo_2021_210205N180
PG 11
WC Oncology
WE Science Citation Index Expanded (SCI-EXPANDED)
SC Oncology
GA WD0SN
UT WOS:000704657700010
PM 34374292
DA 2022-04-27
ER

PT J
AU Lotzerich, M
   Roulin, PS
   Boucke, K
   Witte, R
   Georgiev, O
   Greber, UF
AF Loetzerich, Mark
   Roulin, Pascal S.
   Boucke, Karin
   Witte, Robert
   Georgiev, Oleg
   Greber, Urs F.
TI Rhinovirus 3C protease suppresses apoptosis and triggers
   caspase-independent cell death
SO CELL DEATH & DISEASE
LA English
DT Article
ID TOLL-LIKE RECEPTOR-3; POLIOVIRUS-INFECTED CELLS; ANTIVIRAL RESPONSES;
   HOST INTERACTIONS; RIP1 KINASE; TNF-ALPHA; NECROPTOSIS; INFLAMMATION;
   REPLICATION; CLEAVAGE
AB Apoptosis and programmed necrosis (necroptosis) determine cell fate, and antagonize infection. Execution of these complementary death pathways involves the formation of receptor-interacting protein kinase 1 (RIPK1) containing complexes. RIPK1 binds to adaptor proteins, such as TRIF (Toll-IL-1 receptor-domain-containing-adaptor-inducing interferon-beta factor), FADD (Fas-associated-protein with death domain), NEMO (NF-kappa B regulatory subunit IKK gamma), SQSTM1 (sequestosome 1/p62), or RIPK3 (receptor-interacting protein kinase 3), which are involved in RNA sensing, NF-kappa B signaling, autophagosome formation, apoptosis, and necroptosis. We report that a range of rhinoviruses impair apoptosis and necroptosis in epithelial cells late in infection. Unlike the double-strand (ds) RNA mimetic poly I: C (polyinosinic: polycytidylic acid), the exposure of dsRNA to toll-like receptor 3 (TLR3) in rhinovirus-infected cells did not lead to apoptosis execution. Accordingly, necroptosis and the production of ROS (reactive oxygen species) were not observed late in infection, when RIPK3 was absent. Instead, a virus-induced alternative necrotic cell death pathway proceeded, which led to membrane rupture, indicated by propidium iodide staining. The impairment of dsRNA-induced apoptosis late in infection was controlled by the viral 3C-protease (3Cpro), which disrupted RIPK1-TRIF/FADD/SQSTM1 immune-complexes. 3Cpro and 3C precursors were found to coimmuno-precipitate with RIPK1, cleaving the RIPK1 death-domain, and generating N-terminal RIPK1 fragments. The depletion of RIPK1 or chemical inhibition of its kinase at the N-terminus did not interfere with virus progeny formation or cell fate. The data show that rhinoviruses suppress apoptosis and necroptosis, and release progeny by an alternative cell death pathway, which is controlled by viral proteases modifying innate immune complexes.
C1 [Loetzerich, Mark; Roulin, Pascal S.; Boucke, Karin; Witte, Robert; Georgiev, Oleg; Greber, Urs F.] Univ Zurich, Dept Mol Life Sci, Winterthurerstr 190, CH-8057 Zurich, Switzerland.
   [Loetzerich, Mark] Hussman Inst Autism, 801 West Baltimore St, Baltimore, MD 21201 USA.
RP Greber, UF (通讯作者)，Univ Zurich, Dept Mol Life Sci, Winterthurerstr 190, CH-8057 Zurich, Switzerland.
EM urs.greber@imls.uzh.ch
RI Greber, Urs/G-9458-2015
OI Greber, Urs/0000-0003-2278-120X
FU Swiss National Science FoundationSwiss National Science Foundation
   (SNSF)European Commission [31003A_125477, 31003A_141222/1]; Research and
   Technology Development project LipidX from SystemsX.ch [LipidX-2008/011]
FX We thank Dr. Maarit Suomalainen for valuable discussions or comments to
   the text. Funding was obtained from the Swiss National Science
   Foundation (31003A_125477 and 31003A_141222/1 to U.F.G.) and the
   Research and Technology Development project LipidX from SystemsX.ch
   (LipidX-2008/011 to U.F.G.).
CR Agol VI, 2000, J VIROL, V74, P5534, DOI 10.1128/JVI.74.12.5534-5541.2000
   Agol VI, 1998, VIROLOGY, V252, P343, DOI 10.1006/viro.1998.9438
   Belov GA, 2003, J VIROL, V77, P45, DOI 10.1128/JVI.77.1.45-56.2003
   Belov GA, 2016, CURR OPIN VIROL, V19, P1, DOI 10.1016/j.coviro.2016.05.003
   Binford SL, 2005, ANTIMICROB AGENTS CH, V49, P619, DOI 10.1128/AAC.49.2.619-626.2005
   Biton S, 2011, CELL, V145, P92, DOI 10.1016/j.cell.2011.02.023
   Blom N, 1996, PROTEIN SCI, V5, P2203, DOI 10.1002/pro.5560051107
   Buenz EJ, 2006, TRENDS MICROBIOL, V14, P28, DOI 10.1016/j.tim.2005.11.003
   Busse WW, 2010, LANCET, V376, P826, DOI 10.1016/S0140-6736(10)61380-3
   Carthy CM, 2003, VIROLOGY, V313, P147, DOI 10.1016/S0042-6822(03)00242-3
   Connolly PF, 2017, CELL DEATH DIFFER, V24, P1401, DOI 10.1038/cdd.2017.59
   Croons V, 2008, J PHARMACOL EXP THER, V325, P824, DOI 10.1124/jpet.107.132944
   Degterev A, 2008, NAT CHEM BIOL, V4, P313, DOI 10.1038/nchembio.83
   Deszcz L, 2005, J GEN VIROL, V86, P1379, DOI 10.1099/vir.0.80754-0
   Drahos J, 2009, J VIROL, V83, P11581, DOI 10.1128/JVI.01490-09
   Estornes Y, 2012, CELL DEATH DIFFER, V19, P1482, DOI 10.1038/cdd.2012.22
   Feng Q, 2012, CELL REP, V2, P1187, DOI 10.1016/j.celrep.2012.10.005
   Feoktistova M, 2011, MOL CELL, V43, P449, DOI 10.1016/j.molcel.2011.06.011
   Ferguson TA, 2011, IMMUNOL REV, V241, P77, DOI 10.1111/j.1600-065X.2011.01006.x
   Festjens N, 2007, CELL DEATH DIFFER, V14, P400, DOI 10.1038/sj.cdd.4402085
   Galluzzi L, 2012, CELL DEATH DIFFER, V19, P107, DOI 10.1038/cdd.2011.96
   Galluzzi L, 2008, PLOS PATHOG, V4, DOI 10.1371/journal.ppat.1000018
   Goodall ML, 2016, DEV CELL, V37, P337, DOI 10.1016/j.devcel.2016.04.018
   Greber UF, 2017, FEMS MICROBIOL REV, V41, P1, DOI 10.1093/femsre/fuw044
   Harris KG, 2013, CYTOKINE, V63, P230, DOI 10.1016/j.cyto.2013.05.007
   He SD, 2009, CELL, V137, P1100, DOI 10.1016/j.cell.2009.05.021
   Hengartner MO, 2000, NATURE, V407, P770, DOI 10.1038/35037710
   Hewson CA, 2005, J VIROL, V79, P12273, DOI 10.1128/JVI.79.19.12273-12279.2005
   Hoffmann JC, 2009, MOL CELL BIOL, V29, P4431, DOI 10.1128/MCB.02261-07
   Jin ZY, 2009, CELL, V137, P721, DOI 10.1016/j.cell.2009.03.015
   Jurgeit A, 2012, PLOS PATHOG, V8, DOI 10.1371/journal.ppat.1002976
   Jurgeit A, 2010, VIROL J, V7, DOI 10.1186/1743-422X-7-264
   Kaczmarek A, 2013, IMMUNITY, V38, P209, DOI 10.1016/j.immuni.2013.02.003
   Kajava AV, 2014, SCI REP-UK, V4, DOI 10.1038/srep07436
   Kennedy JL, 2012, CURR OPIN VIROL, V2, P287, DOI 10.1016/j.coviro.2012.03.008
   Laitinen OH, 2016, REV MED VIROL, V26, P251, DOI 10.1002/rmv.1883
   Lei XB, 2011, J VIROL, V85, P8811, DOI 10.1128/JVI.00447-11
   Li CT, 2017, VIROLOGY, V509, P222, DOI 10.1016/j.virol.2017.06.023
   Luisoni S., 2016, MATTERS, V2, DOI 10.19185/matters.201606000013
   Mocarski ES, 2012, NAT REV IMMUNOL, V12, P79, DOI 10.1038/nri3131
   Mukherjee A, 2011, PLOS PATHOG, V7, DOI 10.1371/journal.ppat.1001311
   Newton K, 2016, ANNU REV BIOCHEM, V85, P743, DOI 10.1146/annurev-biochem-060815-014830
   Ofengeim D, 2013, NAT REV MOL CELL BIO, V14, P727, DOI 10.1038/nrm3683
   ORR DC, 1989, J GEN VIROL, V70, P2931, DOI 10.1099/0022-1317-70-11-2931
   Prasad V, 2014, J VIROL, V88, P13086, DOI 10.1128/JVI.02156-14
   Qu L, 2011, PLOS PATHOG, V7, DOI 10.1371/journal.ppat.1002169
   Reineke LC, 2015, J VIROL, V89, P2575, DOI 10.1128/JVI.02791-14
   Rodrigue-Gervais IG, 2013, TRENDS IMMUNOL, V34, P41, DOI 10.1016/j.it.2012.09.005
   Roulin PS, 2014, CELL HOST MICROBE, V16, P677, DOI 10.1016/j.chom.2014.10.003
   Rui Y., 2017, J VIROL, V91, P13
   Sanwal V, 2001, EXP MOL PATHOL, V70, P54, DOI 10.1006/exmp.2000.2345
   Silke J, 2015, NAT IMMUNOL, V16, P689, DOI [10.1038/ni.3206, 10.1038/ni0815-889b]
   Strasser A, 2000, ANNU REV BIOCHEM, V69, P217, DOI 10.1146/annurev.biochem.69.1.217
   Sun D, 2016, VIRUSES-BASEL, V8, DOI 10.3390/v8030082
   Tam JCH, 2014, SCIENCE, V345, P1134, DOI 10.1126/science.1256070
   Tenev T, 2011, MOL CELL, V43, P432, DOI 10.1016/j.molcel.2011.06.006
   Thakar J, 2006, PROTEINS, V63, P413, DOI 10.1002/prot.20895
   Thomson BJ, 2001, INT J EXP PATHOL, V82, P65, DOI 10.1111/j.1365-2613.2001.iep195.x
   TOKUYASU KT, 1973, J CELL BIOL, V57, P551, DOI 10.1083/jcb.57.2.551
   Walker E, 2016, J VIROL, V90, P11032, DOI 10.1128/JVI.00974-16
   Wang D, 2012, J VIROL, V86, P9311, DOI 10.1128/JVI.00722-12
   Wang Q, 2009, J IMMUNOL, V183, P6989, DOI 10.4049/jimmunol.0901386
   Xiang ZC, 2014, J VIROL, V88, P6650, DOI 10.1128/JVI.03138-13
   Yakimovich A, 2017, J VIROL, V91, DOI 10.1128/JVI.00838-17
   Yakimovich A, 2016, MSPHERE, V1, DOI 10.1128/mSphere.00078-15
   Yakimovich A, 2015, PLOS ONE, V10, DOI 10.1371/journal.pone.0138760
   Zhang DW, 2009, SCIENCE, V325, P332, DOI 10.1126/science.1172308
NR 67
TC 29
Z9 30
U1 1
U2 7
PU NATURE PUBLISHING GROUP
PI LONDON
PA MACMILLAN BUILDING, 4 CRINAN ST, LONDON N1 9XW, ENGLAND
SN 2041-4889
J9 CELL DEATH DIS
JI Cell Death Dis.
PD FEB 15
PY 2018
VL 9
AR 272
DI 10.1038/s41419-018-0306-6
PG 18
WC Cell Biology
WE Science Citation Index Expanded (SCI-EXPANDED)
SC Cell Biology
GA FZ2MC
UT WOS:000427411300020
PM 29449668
OA Green Accepted, Green Published, gold
DA 2022-04-27
ER

PT J
AU Shen, BB
   He, Y
   Zhou, S
   Zhao, HW
   Mei, M
   Wu, XF
AF Shen, BingBing
   He, Yue
   Zhou, Shan
   Zhao, Hongwen
   Mei, Mei
   Wu, Xiongfei
TI TRPC6 May Protect Renal Ischemia-Reperfusion Injury Through Inhibiting
   Necroptosis of Renal Tubular Epithelial Cells
SO MEDICAL SCIENCE MONITOR
LA English
DT Article
DE Acute Kidney Injury; Reperfusion Injury; Transient Receptor Potential
   Channels
ID ACUTE KIDNEY INJURY; ISCHEMIA/REPERFUSION INJURY; PROGRAMMED NECROSIS;
   BRAIN-DAMAGE; RATS; CHANNEL; DEATH; ACTIVATION; EXPRESSION; MECHANISM
AB Background: The aim of this study was to explore the potential role of TRPC6 in the pathophysiology of HK-2 cell injury following ischemia reperfusion (I/R).
   Material/Methods: TRPC6 expression was analyzed by immunofluorescence staining. siRNA was transfected to knockout of TRPC6 in HK-2 cells, and in vitro I/R was then induced. Cell apoptosis and necrosis were determined by Annexin V-FITC/PI staining. Necroptosis was determined by necrostatin-1 and expressions of necroptosis-related proteins were evaluated. OAG, SKF96365, or KN-93 was further used to interfere with TRPC6 expression.
   Results: Cytoplasmic TRPC6 expression was demonstrated. I/R induced TRPC6 expression in normal or NC siRNA-transfected cells but not in TRPC6 siRNA-knockout ones. There was a progressive increase in apoptotic and necrotic cells with increasing reoxygenation time in all 3 groups, while necrosis in TRPC6 siRNA-transfected cells was comparatively higher than that of the other 2 groups (p<0.05). Expressions of necroptosis-related proteins were interfered with following I/R and these effects were enhanced by TRPC6 siRNA. Application of OAG, SKF96365, or KN93 further affected necroptosis following I/R.
   Conclusions: This study described the expression and functional relevance of TRPC6 in the pathophysiology of HK-2 cell following I/R. Our results regarding the ability of TRPC6 to specifically interrupt necroptosis may shed new light on its role in prevention and control of ischemic kidney injury.
C1 [Shen, BingBing; He, Yue; Zhou, Shan; Zhao, Hongwen; Mei, Mei; Wu, Xiongfei] Third Mil Med Univ, Dept Kidney, Southwest Hosp, Chongqing, Peoples R China.
RP Wu, XF (通讯作者)，Third Mil Med Univ, Dept Kidney, Southwest Hosp, Chongqing, Peoples R China.
EM xiongfeiwu21@163.com
FU National Natural Science Foundation of ChinaNational Natural Science
   Foundation of China (NSFC) [81570610]
FX This work was financially supported by the National Natural Science
   Foundation of China (No. 81570610)
CR Covington MD, 2006, AM J PHYSIOL-RENAL, V290, pF43, DOI 10.1152/ajprenal.00179.2005
   Du WL, 2010, J CLIN INVEST, V120, P3480, DOI 10.1172/JCI43165
   FLOCKERZI V, 2007, TRANSIENT RECEPTOR P
   Havasi A, 2011, KIDNEY INT, V80, P29, DOI 10.1038/ki.2011.120
   Hussein AAM, 2012, ACTA PHYSIOL, V204, P308, DOI 10.1111/j.1748-1716.2011.02372.x
   Jouan-Lanhouet S, 2012, CELL DEATH DIFFER, V19, P2003, DOI 10.1038/cdd.2012.90
   Lieberthal W, 1996, AM J PHYSIOL-RENAL, V271, pF477, DOI 10.1152/ajprenal.1996.271.3.F477
   Lin Y, 2013, J MOL NEUROSCI, V50, P504, DOI 10.1007/s12031-013-9977-8
   Linkermann A, 2012, NEPHROL DIAL TRANSPL, V27, P3412, DOI 10.1093/ndt/gfs373
   Linkermann A, 2012, KIDNEY INT, V81, P751, DOI 10.1038/ki.2011.450
   Liu YQ, 2012, J NEPHROL, V25, P918, DOI 10.5301/jn.5000192
   Narayan N, 2012, NATURE, V492, P199, DOI 10.1038/nature11700
   Price PM, 2012, KIDNEY INT, V81, P720, DOI 10.1038/ki.2011.495
   Rampino T, 2003, J AM SOC NEPHROL
   Rampino T, 2007, GROWTH FACTORS, V25, P382, DOI 10.1080/08977190801892184
   Reiser J, 2005, NAT GENET, V37, P739, DOI 10.1038/ng1592
   Riccio A, 2002, MOL BRAIN RES, V109, P95, DOI 10.1016/S0169-328X(02)00527-2
   Shen BB, 2013, KIDNEY BLOOD PRESS R, V38, P99, DOI 10.1159/000355759
   Shen SE, 2014, CRIT CARE MED, V42, pE663, DOI 10.1097/CCM.0000000000000542
   Wang XL, 2010, INVEST OPHTH VIS SCI, V51, P5751, DOI 10.1167/iovs.10-5451
   Weissmann N, 2012, NAT COMMUN, V3, DOI 10.1038/ncomms1660
   Winn MP, 2006, J AM SOC NEPHROL, V17, P378, DOI 10.1681/ASN.2005090962
   Xu XS, 2007, J NEUROCHEM, V103, P2004, DOI 10.1111/j.1471-4159.2007.04884.x
   Yao CY, 2013, MOL MED REP, V8, P543, DOI 10.3892/mmr.2013.1543
   Zhao B, 2015, BIOCHEM BIOPH RES CO, V461, P413, DOI 10.1016/j.bbrc.2015.04.054
NR 25
TC 17
Z9 17
U1 2
U2 8
PU INT SCIENTIFIC LITERATURE, INC
PI SMITHTOWN
PA 361 FOREST LANE, SMITHTOWN, NY 11787 USA
SN 1643-3750
J9 MED SCI MONITOR
JI Med. Sci. Monitor
PD FEB 25
PY 2016
VL 22
BP 633
EP 641
DI 10.12659/MSM.897353
PG 9
WC Medicine, Research & Experimental
WE Science Citation Index Expanded (SCI-EXPANDED)
SC Research & Experimental Medicine
GA DE7JV
UT WOS:000370813000002
PM 26913924
OA Green Published
DA 2022-04-27
ER

PT J
AU Liang, WJ
   Chen, MJ
   Zheng, DD
   Li, JH
   Song, MC
   Feng, JQ
   Zhang, WZ
   Lan, J
AF Liang, Weijie
   Chen, Meiji
   Zheng, Dongdan
   Li, Jianhao
   Song, Mingcai
   Feng, Jianqiang
   Zhang, Wenzhu
   Lan, Jun
TI The Opening of ATP-Sensitive K+ Channels Protects H9c2 Cardiac Cells
   Against the High Glucose-Induced Injury and Inflammation by Inhibiting
   the ROS-TLR4-Necroptosis Pathway
SO CELLULAR PHYSIOLOGY AND BIOCHEMISTRY
LA English
DT Article
DE ATP-sensitive K+ channel; Reactive oxygen species; Toll-like receptor 4;
   Necroptosis; High glucose; H9c2 cardiac cells
ID TOLL-LIKE RECEPTORS; EXOGENOUS HYDROGEN-SULFIDE; POTASSIUM CHANNEL;
   PROGRAMMED NECROSIS; MYOCARDIAL-ISCHEMIA; DEATH; NECROPTOSIS;
   ACTIVATION; MAPK; VASODILATION
AB Background/Aims: Hyperglycemia activates multiple signaling molecules, including reactive oxygen species (ROS), toll-like receptor 4 (TLR4), receptor-interacting protein 3 (RIP3, a kinase promoting necroptosis), which mediate hyperglycemia-induced cardiac injury. This study explored whether inhibition of ROS-TLR4-necroptosis pathway contributed to the protection of ATP-sensitive K+ (K-ATP) channel opening against high glucose-induced cardiac injury and inflammation. Methods: H9c2 cardiac cells were treated with 35 mM glucose (HG) to establish a model of HG-induced insults. The expression of RIP3 and TLR4 were tested by western blot. Generation of ROS, cell viability, mitochondrial membrane potential (MMP) and secretion of inflammatory cytokines were measured as injury indexes. Results: HG increased the expression of TLR4 and RIP3. Necrostatin-1 (Nec-1, an inhibitor of necroptosis) or TAK-242 (an inhibitor of TLR4) co-treatment attenuated HG induced up-regulation of RIP3. Diazoxide (DZ, a mitochondrial K-ATP channel opener) or pinacidil (Pin, a non-selective K-ATP channel opener) or N-acetyl-L-cysteine (NAC, a ROS scavenger) pre-treatment blocked the up-regulation of TLR4 and RIP3. Furthermore, pre-treatment with DZ or Pin or NAC, or co-treatment with TAK-242 or Nec-1 attenuated HG-induced a decrease in cell viability, and increases in ROS generation, MMP loss and inflammatory cytokines secretion. However, 5-hydroxy decanoic acid (5-HD, a mitochondrial K-ATP channel blacker) or glibenclamide (Gli, a non-selective K-ATP channel blacker) pre-treatment did not aggravate HG-induced injury and inflammation. Conclusion: K-ATP, channel opening protects H9c2 cells against HG -induced injury and inflammation by inhibiting ROS-TLR4-necroptosis pathway. (C) 2017 The Author(s)
C1 [Liang, Weijie; Li, Jianhao; Song, Mingcai; Zhang, Wenzhu] Cent Hosp Panyu Dist, Dept Cardiol, Guangzhou, Guangdong, Peoples R China.
   [Liang, Weijie; Li, Jianhao; Song, Mingcai; Zhang, Wenzhu] Cardiovasc Inst Panyu Dist, Guangzhou, Guangdong, Peoples R China.
   [Chen, Meiji] Sun Yat Sen Univ, Affiliated Hosp 1, Dept Pediat, Guangzhou, Guangdong, Peoples R China.
   [Zheng, Dongdan] Sun Yat Sen Univ, Affiliated Hosp 1, Huangpu Div, Cardiac Care Unit, Guangzhou, Guangdong, Peoples R China.
   [Feng, Jianqiang] Third Peoples Hosp Dongguan City, Dept Cardiol, Dongguan, Guangdong, Peoples R China.
RP Zhang, WZ; Lan, J (通讯作者)，Cent Hosp Panyu Dist, Cardiovasc Inst Panyu Dist, Guangzhou 511400, Guangdong, Peoples R China.; Zhang, WZ; Lan, J (通讯作者)，Third Peoples Hosp Dongguan City, Dongguan 523326, Guangdong, Peoples R China.
EM wenzhuzhang@sohu.com; dgsdsrmyylj@126.com
FU Guangdong Natural Science FoundationNational Natural Science Foundation
   of Guangdong Province [2015A030313690]; Science and Technology Planning
   Project of Panyu District [2015-Z03-57]
FX This work was supported by grants from Guangdong Natural Science
   Foundation (No. 2015A030313690) and Science and Technology Planning
   Project of Panyu District (No. 2015-Z03-57).
CR Bian JS, 2006, J PHARMACOL EXP THER, V316, P670, DOI 10.1124/jpet.105.092023
   Chen JF, 2014, BASIC CLIN PHARMACOL, V114, P293, DOI 10.1111/bcpt.12153
   Cho Y, 2009, CELL, V137, P1112, DOI 10.1016/j.cell.2009.05.037
   Coggins M, 2012, CIRC RES, V110, P116, DOI 10.1161/CIRCRESAHA.111.243196
   Dasu MR, 2010, DIABETES CARE, V33, P861, DOI 10.2337/dc09-1799
   Declercq W, 2009, CELL, V138, P229, DOI 10.1016/j.cell.2009.07.006
   Degterev A, 2005, NAT CHEM BIOL, V1, P112, DOI 10.1038/nchembio711
   Degterev A, 2014, METHOD ENZYMOL, V545, P1, DOI 10.1016/B978-0-12-801430-1.00001-9
   Devaraj S, 2008, J CLIN ENDOCR METAB, V93, P578, DOI 10.1210/jc.2007-2185
   FINDLAY I, 1994, J CARDIOVASC PHARM, V24, pS6, DOI 10.1097/00005344-199424014-00002
   FREEMAN BA, 1982, LAB INVEST, V47, P412
   Fuentes-Antras J, 2014, INT J ENDOCRINOL, V2014, DOI 10.1155/2014/847827
   Garlid KD, 1996, J BIOL CHEM, V271, P8796, DOI 10.1074/jbc.271.15.8796
   Gross GJ, 2003, AM J PHYSIOL-HEART C, V285, pH921, DOI 10.1152/ajpheart.00421.2003
   Grover GJ, 1997, CAN J PHYSIOL PHARM, V75, P309, DOI 10.1139/cjpp-75-4-309
   He SD, 2011, P NATL ACAD SCI USA, V108, P20054, DOI 10.1073/pnas.1116302108
   He SD, 2009, CELL, V137, P1100, DOI 10.1016/j.cell.2009.05.021
   Holmuhamedov EL, 1998, AM J PHYSIOL-HEART C, V275, pH1567, DOI 10.1152/ajpheart.1998.275.5.H1567
   Kaiser WJ, 2013, J BIOL CHEM, V288, P31268, DOI 10.1074/jbc.M113.462341
   Kasono K, 2004, EUR J ENDOCRINOL, V151, P277, DOI 10.1530/eje.0.1510277
   Kinoshita H, 2006, J PHARMACOL EXP THER, V318, P312, DOI 10.1124/jpet.106.100958
   Kung G, 2011, CIRC RES, V108, P1017, DOI 10.1161/CIRCRESAHA.110.225730
   Li X, 2012, PLOS ONE, V7, DOI 10.1371/journal.pone.0047600
   Liang W, 2016, INT J MOL M IN PRESS
   Liang W, 2016, INT J MOL MED, V37, P763, DOI 10.3892/ijmm.2016.2467
   Liu T, 2015, BRAZ J MED BIOL RES, V48, P292, DOI 10.1590/1414-431X20144310
   Liu YG, 1998, CIRCULATION, V97, P2463, DOI 10.1161/01.CIR.97.24.2463
   Luedde M, 2014, CARDIOVASC RES, V103, P206, DOI 10.1093/cvr/cvu146
   Meng LJ, 2015, P NATL ACAD SCI USA, V112, P11007, DOI 10.1073/pnas.1514730112
   Miki T, 2005, J MOL CELL CARDIOL, V38, P917, DOI 10.1016/j.yjmcc.2004.11.019
   Miura H, 2003, CIRC RES, V92, P151, DOI 10.1161/01.RES.0000052671.53256.49
   Mohammad MK, 2006, INT IMMUNOL, V18, P1101, DOI 10.1093/intimm/dxl045
   Nichols CG, 2006, NATURE, V440, P470, DOI 10.1038/nature04711
   NOMA A, 1983, NATURE, V305, P147, DOI 10.1038/305147a0
   Olson TM, 2010, PFLUG ARCH EUR J PHY, V460, P295, DOI 10.1007/s00424-009-0771-y
   Pearson ER, 2006, NEW ENGL J MED, V355, P467, DOI 10.1056/NEJMoa061759
   Schenk B, 2015, ONCOGENE, V34, P5796, DOI 10.1038/onc.2015.35
   Smith CCT, 2007, CARDIOVASC DRUG THER, V21, P227, DOI 10.1007/s10557-007-6035-1
   Soetikno V, 2012, EUR J PHARM SCI, V47, P604, DOI 10.1016/j.ejps.2012.04.018
   Song MJ, 2006, BIOCHEM BIOPH RES CO, V346, P739, DOI 10.1016/j.bbrc.2006.05.170
   Tobias PS, 2007, BIOCHEM SOC T, V35, P1453, DOI 10.1042/BST0351453
   Uematsu S, 2006, J MOL MED-JMM, V84, P712, DOI 10.1007/s00109-006-0084-y
   Weintraub NL, 2003, CIRC RES, V92, P127, DOI 10.1161/01.RES.0000056965.71699.02
   Xu WM, 2015, INT J MOL MED, V35, P177, DOI 10.3892/ijmm.2014.2007
   Xu WM, 2013, INT J MOL MED, V32, P917, DOI 10.3892/ijmm.2013.1462
   Yang J, 2015, CELL PHYSIOL BIOCHEM, V36, P2137, DOI 10.1159/000430180
   You Q, 2016, J ENDOCRINOL, V230, P197, DOI 10.1530/JOE-16-0004
   Yu XF, 2015, ONCOTARGET, V6, P1995, DOI 10.18632/oncotarget.3038
   Zhang DM, 2014, J PHYSIOL-LONDON, V592, P971, DOI 10.1113/jphysiol.2013.264697
   Zhang P, 2015, CELL PHYSIOL BIOCHEM, V36, P2072, DOI 10.1159/000430174
   Zhou W, 2014, SEMIN CELL DEV BIOL, V35, P14, DOI 10.1016/j.semcdb.2014.07.013
NR 51
TC 31
Z9 33
U1 0
U2 10
PU KARGER
PI BASEL
PA ALLSCHWILERSTRASSE 10, CH-4009 BASEL, SWITZERLAND
SN 1015-8987
EI 1421-9778
J9 CELL PHYSIOL BIOCHEM
JI Cell. Physiol. Biochem.
PY 2017
VL 41
IS 3
BP 1020
EP 1034
DI 10.1159/000461391
PG 15
WC Cell Biology; Physiology
WE Science Citation Index Expanded (SCI-EXPANDED)
SC Cell Biology; Physiology
GA EU3GB
UT WOS:000400915500014
PM 28291959
OA gold
DA 2022-04-27
ER

PT J
AU Sawai, H
AF Sawai, Hirofumi
TI Differential effects of caspase inhibitors on TNF-induced necroptosis
SO BIOCHEMICAL AND BIOPHYSICAL RESEARCH COMMUNICATIONS
LA English
DT Article
DE Apoptosis; Necroptosis; Necrostatin-1; Z-VAD-fmk; Z-Asp-CH2-DCB;
   Z-DEVD-fmk
ID CELL-DEATH; INTERACTING PROTEIN; INDUCED APOPTOSIS; KINASE RIP;
   NECROSIS; PATHWAYS; ACTIVATION; CLEAVAGE; RECEPTOR; ENZYME
AB TNF has been reported to induce caspase-independent necroptosis in the presence of Z-VAD-fmk, a pan-caspase inhibitor. We examined whether necroptosis was induced by caspase inhibitors other than Z-VAD-fmk. TNF-induced necroptosis was detected in the presence of Z-DEVD-fmk, which is commonly used as a caspase-3-specific inhibitor, but not in the presence of Z-Asp-CH2-DCB, which was reported to be a pan-caspase inhibitor. TNF-induced caspase-3 activity was completely inhibited by Z-VAD-fmk, Z-DEVD-fmk, or Z-Asp-CH2-DCB. Although TNF-induced proteolytic activation of procaspase-3 was completely prevented by Z-VAD-fmk or Z-DEVD-fmk, the partial proteolysis of procaspase-3 was induced in the presence of Z-Asp-CH2-DCB. Furthermore, although TNF-induced proteolytic activation of procaspase-8 was completely inhibited by Z-VAD-fmk or Z-DEVD-fmk, the partial proteolysis of procaspase-8 to the p43/41 intermediate and p18 active fragment was detected in the presence of Z-Asp-CH2-DCB. The cleavage of RIP1, which plays a crucial role in TNF-induced necroptosis and is cleaved by caspase-8, was completely inhibited by Z-VAD-fmk or Z-DEVD-fmk, whereas the partial degradation of RIP1 was detected in the presence of Z-Asp-CH2-DCB. These results suggest that the partial activation of caspase-8 in the presence of Z-Asp-CH2-DCB may suppress TNF-induced necroptosis via the cleavage of RIP1, and also suggest that Z-Asp-CH2-DCB, but not Z-DEVD-fmk, may be used as a caspase-3-specific inhibitor in cells. (C) 2013 Elsevier Inc. All rights reserved.
C1 Osaka Dent Univ, Dept Internal Med, Hirakata, Osaka 5731121, Japan.
RP Sawai, H (通讯作者)，Osaka Dent Univ, Dept Internal Med, 8-1 Kuzuhahanazonocho, Hirakata, Osaka 5731121, Japan.
EM sawai@cc.osaka-dent.ac.jp
FU Japan Society for the Promotion of ScienceMinistry of Education,
   Culture, Sports, Science and Technology, Japan (MEXT)Japan Society for
   the Promotion of Science [22592105]; Grants-in-Aid for Scientific
   ResearchMinistry of Education, Culture, Sports, Science and Technology,
   Japan (MEXT)Japan Society for the Promotion of ScienceGrants-in-Aid for
   Scientific Research (KAKENHI) [22592105] Funding Source: KAKEN
FX This work was supported in part by a Grant-in-Aid for Scientific
   Research (C) (22592105) from the Japan Society for the Promotion of
   Science.
CR Cho Y, 2009, CELL, V137, P1112, DOI 10.1016/j.cell.2009.05.037
   Degterev A, 2005, NAT CHEM BIOL, V1, P112, DOI 10.1038/nchembio711
   Degterev A, 2008, NAT CHEM BIOL, V4, P313, DOI 10.1038/nchembio.83
   Garcia-Calvo M, 1998, J BIOL CHEM, V273, P32608, DOI 10.1074/jbc.273.49.32608
   He SD, 2009, CELL, V137, P1100, DOI 10.1016/j.cell.2009.05.021
   Hengartner MO, 2000, NATURE, V407, P770, DOI 10.1038/35037710
   Holler N, 2000, NAT IMMUNOL, V1, P489, DOI 10.1038/82732
   Li HL, 1998, CELL, V94, P491, DOI 10.1016/S0092-8674(00)81590-1
   Lin Y, 1999, GENE DEV, V13, P2514, DOI 10.1101/gad.13.19.2514
   Luo X, 1998, CELL, V94, P481, DOI 10.1016/S0092-8674(00)81589-5
   Margolin N, 1997, J BIOL CHEM, V272, P7223, DOI 10.1074/jbc.272.11.7223
   MASHIMA T, 1995, BIOCHEM BIOPH RES CO, V209, P907, DOI 10.1006/bbrc.1995.1584
   Muzio M, 1998, J BIOL CHEM, V273, P2926, DOI 10.1074/jbc.273.5.2926
   Sawai H, 2011, BIOCHEM BIOPH RES CO, V411, P569, DOI 10.1016/j.bbrc.2011.06.186
   Scaffidi C, 1998, EMBO J, V17, P1675, DOI 10.1093/emboj/17.6.1675
   Sun LM, 2012, CELL, V148, P213, DOI 10.1016/j.cell.2011.11.031
   Vercammen D, 1998, J EXP MED, V188, P919, DOI 10.1084/jem.188.5.919
   Vercammen D, 1998, J EXP MED, V187, P1477, DOI 10.1084/jem.187.9.1477
   Wang ZG, 2012, CELL, V148, P228, DOI 10.1016/j.cell.2011.11.030
   Zhang DW, 2009, SCIENCE, V325, P332, DOI 10.1126/science.1172308
NR 20
TC 13
Z9 13
U1 0
U2 11
PU ACADEMIC PRESS INC ELSEVIER SCIENCE
PI SAN DIEGO
PA 525 B ST, STE 1900, SAN DIEGO, CA 92101-4495 USA
SN 0006-291X
J9 BIOCHEM BIOPH RES CO
JI Biochem. Biophys. Res. Commun.
PD MAR 15
PY 2013
VL 432
IS 3
BP 451
EP 455
DI 10.1016/j.bbrc.2013.01.126
PG 5
WC Biochemistry & Molecular Biology; Biophysics
WE Science Citation Index Expanded (SCI-EXPANDED)
SC Biochemistry & Molecular Biology; Biophysics
GA 115WS
UT WOS:000316843200009
PM 23410748
DA 2022-04-27
ER

PT J
AU Dondelinger, Y
   Declercq, W
   Montessuit, S
   Roelandt, R
   Goncalves, A
   Bruggeman, I
   Hulpiau, P
   Weber, K
   Sehon, CA
   Marquis, RW
   Bertin, J
   Gough, PJ
   Savvides, S
   Martinou, JC
   Bertrand, MJM
   Vandenabeele, P
AF Dondelinger, Yves
   Declercq, Wim
   Montessuit, Sylvie
   Roelandt, Ria
   Goncalves, Amanda
   Bruggeman, Inge
   Hulpiau, Paco
   Weber, Kathrin
   Sehon, Clark A.
   Marquis, Robert W.
   Bertin, John
   Gough, Peter J.
   Savvides, Savvas
   Martinou, Jean-Claude
   Bertrand, Mathieu J. M.
   Vandenabeele, Peter
TI MLKL Compromises Plasma Membrane Integrity by Binding to
   Phosphatidylinositol Phosphates
SO CELL REPORTS
LA English
DT Article
ID MIXED LINEAGE KINASE; DOMAIN-LIKE PROTEIN; REGULATED NECROSIS;
   CELL-DEATH; NECROPTOSIS; DEPLETION; RIP3; PHOSPHORYLATION; SPECIFICITY;
   DOWNSTREAM
AB Although mixed lineage kinase domain-like (MLKL) protein has emerged as a specific and crucial protein for necroptosis induction, how MLKL transduces the death signal remains poorly understood. Here, we demonstrate that the full four-helical bundle domain (4HBD) in the N-terminal region of MLKL is required and sufficient to induce its oligomerization and trigger cell death. Moreover, we found that a patch of positively charged amino acids on the surface of the 4HBD binds to phosphatidylinositol phosphates (PIPs) and allows recruitment of MLKL to the plasma membrane. Importantly, we found that recombinant MLKL, but not a mutant lacking these positive charges, induces leakage of PIP-containing liposomes as potently as BAX, supporting a model in which MLKL induces necroptosis by directly permeabilizing the plasma membrane. Accordingly, we found that inhibiting the formation of PI(5) P and PI(4,5) P-2 specifically inhibits tumor necrosis factor (TNF)-mediated necroptosis but not apoptosis.
C1 [Dondelinger, Yves; Declercq, Wim; Roelandt, Ria; Bruggeman, Inge; Hulpiau, Paco; Weber, Kathrin; Bertrand, Mathieu J. M.; Vandenabeele, Peter] VIB Inflammat Res Ctr, B-9052 Ghent, Belgium.
   [Dondelinger, Yves; Declercq, Wim; Roelandt, Ria; Bruggeman, Inge; Hulpiau, Paco; Weber, Kathrin; Bertrand, Mathieu J. M.; Vandenabeele, Peter] Univ Ghent, Dept Biomed Mol Biol, B-9052 Zwijnaarde Ghent, Belgium.
   [Montessuit, Sylvie; Martinou, Jean-Claude] Univ Geneva, Dept Cell Biol, CH-1211 Geneva 4, Switzerland.
   [Goncalves, Amanda] Univ Ghent VIB, VIB Inflammat Res Ctr, Microscopy Core Facil, B-9052 Zwijnaarde Ghent, Belgium.
   [Sehon, Clark A.; Marquis, Robert W.; Bertin, John; Gough, Peter J.] GlaxoSmithKline, Pattern Recognit Receptor Discovery Performance U, Immunoinflammat Therapeut Area, Collegeville, PA 19426 USA.
   [Savvides, Savvas] Univ Ghent, Lab Prot Biochem & Biomol Engn, Unit Struct Biol & Biophys, B-9000 Ghent, Belgium.
   [Vandenabeele, Peter] Univ Ghent, Methusalem Program, B-9052 Zwijnaarde Ghent, Belgium.
RP Vandenabeele, P (通讯作者)，VIB Inflammat Res Ctr, Technologiepk 927, B-9052 Ghent, Belgium.
EM peter.vandenabeele@irc.vib-ugent.be
RI Bertrand, Mathieu JM/AAD-2653-2019; Hulpiau, Paco/C-3215-2009;
   Vandenabeele, Peter/C-8597-2009; Bertrand, Mathieu J/P-6465-2016;
   Vandenabeele, Peter/AAD-5793-2022; Weber, Kathrin/AAJ-7298-2021
OI Bertrand, Mathieu JM/0000-0001-9000-0626; Hulpiau,
   Paco/0000-0002-6692-2150; Bertrand, Mathieu J/0000-0001-9000-0626;
   Vandenabeele, Peter/0000-0002-6669-8822; Weber,
   Kathrin/0000-0003-1934-923X; martinou, Jean-claude/0000-0002-9847-2051;
   Goncalves, Amanda/0000-0003-2748-3033; Dondelinger,
   Yves/0000-0002-5242-6834
FU Agency for Innovation by Science and Technology (IWT)Institute for the
   Promotion of Innovation by Science and Technology in Flanders (IWT);
   Belgian grants [Interuniversity Attraction Poles, IAP 7/32]; Flemish
   grants [FWO G.0875.11, FWO G.0973.11, FWO G.0A45.12N, FWO G.0787.13N];
   Methusalem grant [BOF09/01M00709]; Ghent University grants (MRP,
   GROUP-ID consortium); Foundation against Cancer [F94]; VIB; MTAMinistry
   of Energy & Natural Resources - Turkey
FX We thank Amin Bredan for editing the manuscript.We thank Sarah Faherty
   O'Donnell and Julie De Keyser for technical assistance.P.V.is senior
   full professor at Ghent University and holder of a Methusalem
   grant.Y.D.is holder of a PhD fellowship from the Agency for Innovation
   by Science and Technology (IWT).W.D.has a research professor position at
   Ghent University.M.J.M.B. has a tenure track position in the
   Multidisciplinary Research Program of Ghent University
   (GROUP-ID).P.H.and A.G.are paid by a VIB grant, and R.R., I.B., and
   K.W.are paid by the Methusalem grant.Research in the P.V.group is
   supported by Belgian grants (Interuniversity Attraction Poles, IAP
   7/32), Flemish grants (Research Foundation Flanders: FWO G.0875.11, FWO
   G.0973.11, FWO G.0A45.12N, and FWO G.0787.13N; and a Methusalem grant
   BOF09/01M00709), Ghent University grants (MRP, GROUP-ID consortium), a
   grant from the Foundation against Cancer (F94), and grants from the
   VIB.RIP3 inhibitor GSK' 840 is available under an MTA agreement, and
   requests should be addressed to P.J.G.(peter.j.gough@ gsk.com).C.A.S.,
   R.W.M., J.B., and P.J.G.are employees of GlaxoSmithKline.
CR Antonsson B, 1997, SCIENCE, V277, P370, DOI 10.1126/science.277.5324.370
   Biton S, 2011, CELL, V145, P92, DOI 10.1016/j.cell.2011.02.023
   Cai ZY, 2014, NAT CELL BIOL, V16, P55, DOI 10.1038/ncb2883
   Chen WZ, 2013, J BIOL CHEM, V288, P16247, DOI 10.1074/jbc.M112.435545
   Chen X, 2014, CELL RES, V24, P105, DOI 10.1038/cr.2013.171
   Cho WH, 2005, ANNU REV BIOPH BIOM, V34, P119, DOI 10.1146/annurev.biophys.33.110502.133337
   Cho Y, 2009, CELL, V137, P1112, DOI 10.1016/j.cell.2009.05.037
   Czabotar PE, 2014, NAT REV MOL CELL BIO, V15, P49, DOI 10.1038/nrm3722
   Dondelinger Y, 2013, CELL DEATH DIFFER, V20, P1381, DOI 10.1038/cdd.2013.94
   Duprez L, 2011, IMMUNITY, V35, P908, DOI 10.1016/j.immuni.2011.09.020
   Garcia P, 1995, BIOCHEMISTRY-US, V34, P16228, DOI 10.1021/bi00049a039
   He SD, 2009, CELL, V137, P1100, DOI 10.1016/j.cell.2009.05.021
   Kaczmarek A, 2013, IMMUNITY, V38, P209, DOI 10.1016/j.immuni.2013.02.003
   Li JX, 2012, CELL, V150, P339, DOI 10.1016/j.cell.2012.06.019
   Linkermann A, 2013, P NATL ACAD SCI USA, V110, P12024, DOI 10.1073/pnas.1305538110
   Mocarski ES, 2012, NAT REV IMMUNOL, V12, P79, DOI 10.1038/nri3131
   Murphy JM, 2013, IMMUNITY, V39, P443, DOI 10.1016/j.immuni.2013.06.018
   Parker MW, 2005, PROG BIOPHYS MOL BIO, V88, P91, DOI 10.1016/j.pbiomolbio.2004.01.009
   Rameh LE, 1997, J BIOL CHEM, V272, P22059, DOI 10.1074/jbc.272.35.22059
   Remijsen Q, 2014, CELL DEATH DIS, V5, DOI 10.1038/cddis.2013.531
   Salim K, 1996, EMBO J, V15, P6241, DOI 10.1002/j.1460-2075.1996.tb01014.x
   Suh BC, 2008, ANNU REV BIOPHYS, V37, P175, DOI 10.1146/annurev.biophys.37.032807.125859
   Sun LM, 2012, CELL, V148, P213, DOI 10.1016/j.cell.2011.11.031
   Tait SWG, 2013, CELL REP, V5, P878, DOI 10.1016/j.celrep.2013.10.034
   Vanden Berghe T, 2010, CELL DEATH DIFFER, V17, P922, DOI 10.1038/cdd.2009.184
   Vanden Berghe T, 2014, NAT REV MOL CELL BIO, V15, P134, DOI 10.1038/nrm3737
   Vanlangenakker N, 2011, CELL DEATH DIS, V2, DOI 10.1038/cddis.2011.111
   Vanlangenakker N, 2008, CURR MOL MED, V8, P207, DOI 10.2174/156652408784221306
   Wang HY, 2014, MOL CELL, V54, P133, DOI 10.1016/j.molcel.2014.03.003
   Wang L, 2008, CELL, V133, P693, DOI 10.1016/j.cell.2008.03.036
   Wang ZG, 2012, CELL, V148, P228, DOI 10.1016/j.cell.2011.11.030
   Wu JF, 2013, CELL RES, V23, P994, DOI 10.1038/cr.2013.91
   Xie T, 2013, CELL REP, V5, P70, DOI 10.1016/j.celrep.2013.08.044
   Yeung T, 2006, SCIENCE, V313, P347, DOI 10.1126/science.1129551
   Zhang DW, 2009, SCIENCE, V325, P332, DOI 10.1126/science.1172308
   Zhao J, 2012, P NATL ACAD SCI USA, V109, P5322, DOI 10.1073/pnas.1200012109
NR 36
TC 465
Z9 478
U1 6
U2 63
PU CELL PRESS
PI CAMBRIDGE
PA 50 HAMPSHIRE ST, FLOOR 5, CAMBRIDGE, MA 02139 USA
SN 2211-1247
J9 CELL REP
JI Cell Reports
PD MAY
PY 2014
VL 7
IS 4
BP 971
EP 981
DI 10.1016/j.celrep.2014.04.026
PG 11
WC Cell Biology
WE Science Citation Index Expanded (SCI-EXPANDED)
SC Cell Biology
GA AH9WL
UT WOS:000336495700007
PM 24813885
OA gold, Green Published
DA 2022-04-27
ER

PT J
AU Tao, PF
   Sun, JQ
   Wu, ZM
   Wang, SH
   Wang, J
   Li, WJ
   Pan, HL
   Bai, RK
   Zhang, JH
   Wang, Y
   Lee, PY
   Ying, WJ
   Zhou, QH
   Hou, J
   Wang, WJ
   Sun, BJ
   Yang, M
   Liu, DR
   Fang, R
   Han, H
   Yang, ZH
   Huang, X
   Li, HB
   Deuitch, N
   Zhang, Y
   Dissanayake, D
   Haude, K
   McWalter, K
   Roadhouse, C
   MacKenzie, JJ
   Laxer, RM
   Aksentijevich, I
   Yu, XM
   Wang, XC
   Yuan, JY
   Zhou, Q
AF Tao, Panfeng
   Sun, Jinqiao
   Wu, Zheming
   Wang, Shihao
   Wang, Jun
   Li, Wanjin
   Pan, Heling
   Bai, Renkui
   Zhang, Jiahui
   Wang, Ying
   Lee, Pui Y.
   Ying, Wenjing
   Zhou, Qinhua
   Hou, Jia
   Wang, Wenjie
   Sun, Bijun
   Yang, Mi
   Liu, Danru
   Fang, Ran
   Han, Huan
   Yang, Zhaohui
   Huang, Xin
   Li, Haibo
   Deuitch, Natalie
   Zhang, Yuan
   Dissanayake, Dilan
   Haude, Katrina
   McWalter, Kirsty
   Roadhouse, Chelsea
   MacKenzie, Jennifer J.
   Laxer, Ronald M.
   Aksentijevich, Ivona
   Yu, Xiaomin
   Wang, Xiaochuan
   Yuan, Junying
   Zhou, Qing
TI A dominant autoinflammatory disease caused by non-cleavable variants of
   RIPK1
SO NATURE
LA English
DT Article
ID CELL-DEATH; MUTATIONS; NECROPTOSIS; KINASE; METABOLISM; ACTIVATION
AB Activation of RIPK1 controls TNF-mediated apoptosis, necroptosis and inflammatory pathways(1). Cleavage of human and mouse RIPK1 after residues D324 and D325, respectively, by caspase-8 separates the RIPK1 kinase domain from the intermediate and death domains. The D325A mutation in mouse RIPK1 leads to embryonic lethality during mouse development(2,3). However, the functional importance of blocking caspase-8-mediated cleavage of RIPK1 on RIPK1 activation in humans is unknown. Here we identify two families with variants in RIPK1 (D324V and D324H) that lead to distinct symptoms of recurrent fevers and lymphadenopathy in an autosomaldominant manner. Impaired cleavage of RIPK1 D324 variants by caspase-8 sensitized patients' peripheral blood mononuclear cells to RIPK1 activation, apoptosis and necroptosis induced by TNF. The patients showed strong RIPK1-dependent activation of inflammatory signalling pathways and overproduction of inflammatory cytokines and chemokines compared with unaffected controls. Furthermore, we show that expression of the RIPK1 mutants D325V or D325H in mouse embryonic fibroblasts confers not only increased sensitivity to RIPK1 activation-mediated apoptosis and necroptosis, but also induction of pro-inflammatory cytokines such as IL-6 and TNF. By contrast, patient-derived fibroblasts showed reduced expression of RIPK1 and downregulated production of reactive oxygen species, resulting in resistance to necroptosis and ferroptosis. Together, these data suggest that human non-cleavable RIPK1 variants promote activation of RIPK1, and lead to an autoinflammatory disease characterized by hypersensitivity to apoptosis and necroptosis and increased inflammatory response in peripheral blood mononuclear cells, as well as a compensatory mechanism to protect against several pro-death stimuli in fibroblasts.
C1 [Tao, Panfeng; Wang, Shihao; Wang, Jun; Zhang, Jiahui; Fang, Ran; Han, Huan; Yang, Zhaohui; Yu, Xiaomin; Zhou, Qing] Zhejiang Univ, Inst Life Sci, MOE Key Lab Biosyst Homeostasis & Protect, Hangzhou, Peoples R China.
   [Sun, Jinqiao; Wang, Ying; Ying, Wenjing; Zhou, Qinhua; Hou, Jia; Wang, Wenjie; Sun, Bijun; Yang, Mi; Liu, Danru; Wang, Xiaochuan] Fudan Univ, Childrens Hosp, Dept Clin Immunol, Shanghai, Peoples R China.
   [Wu, Zheming; Pan, Heling; Huang, Xin] Chinese Acad Sci, Shanghai Inst Organ Chem, Interdisciplinary Res Ctr Biol & Chem, Shanghai, Peoples R China.
   [Li, Wanjin; Yuan, Junying] Harvard Med Sch, Dept Cell Biol, Boston, MA 02115 USA.
   [Bai, Renkui; Haude, Katrina; McWalter, Kirsty] GeneDx, Gaithersburg, MD USA.
   [Lee, Pui Y.] Boston Childrens Hosp, Div Immunol, Boston, MA USA.
   [Li, Haibo] Ningbo Women & Childrens Hosp, Ningbo, Zhejiang, Peoples R China.
   [Deuitch, Natalie] Stanford Univ, Dept Human Genet, Sch Med, Stanford, CA 94305 USA.
   [Zhang, Yuan] NIAID, Lab Allerg Dis, NIH, 9000 Rockville Pike, Bethesda, MD 20892 USA.
   [Dissanayake, Dilan; Laxer, Ronald M.] Hosp Sick Children, Dept Paediat, Div Rheumatol, Toronto, ON, Canada.
   [Dissanayake, Dilan; Laxer, Ronald M.] Univ Toronto, Toronto, ON, Canada.
   [Roadhouse, Chelsea; MacKenzie, Jennifer J.] McMaster Childrens Hosp, Dept Pediat, Hamilton, ON, Canada.
   [MacKenzie, Jennifer J.] McMaster Univ, Hamilton, ON, Canada.
   [Laxer, Ronald M.] Hosp Sick Children, Dept Med, Div Rheumatol, Toronto, ON, Canada.
   [Aksentijevich, Ivona] NHGRI, Inflammatory Dis Sect, NIH, Bethesda, MD 20892 USA.
   [Zhou, Qing] Zhejiang Univ, Womens Hosp, Sch Med, Hangzhou, Peoples R China.
RP Yu, XM; Zhou, Q (通讯作者)，Zhejiang Univ, Inst Life Sci, MOE Key Lab Biosyst Homeostasis & Protect, Hangzhou, Peoples R China.; Wang, XC (通讯作者)，Fudan Univ, Childrens Hosp, Dept Clin Immunol, Shanghai, Peoples R China.; Yuan, JY (通讯作者)，Harvard Med Sch, Dept Cell Biol, Boston, MA 02115 USA.
EM yuxiaomin78@gmail.com; xchwang@shmu.edu.cn;
   junying_yuan@hms.harvard.edu; zhouq2@zju.edu.cn
OI Li, Wanjin/0000-0003-4177-8006; Deuitch, Natalie/0000-0002-0146-1162;
   McWalter, Kirsty/0000-0002-1654-9036; Dissanayake,
   Dilan/0000-0003-4270-7015; MacKenzie, Jennifer/0000-0002-3374-8619
FU National Key Research and Development [2018YFC1004903]; National Natural
   Science Foundation of ChinaNational Natural Science Foundation of China
   (NSFC) [31771548, 81971528, 81373221]; Zhejiang Provincial Natural
   Science Foundation of ChinaNatural Science Foundation of Zhejiang
   Province [LR19H100001]; Fundamental Research Funds for the Central
   UniversitiesFundamental Research Funds for the Central Universities
   [2018QN81009]; National Key R&D Program of China [2016YFA0501900]; China
   National Natural Science FoundationNational Natural Science Foundation
   of China (NSFC) [31530041]; Ningbo Health Branding Subject Fund
   [PPXK2018-06]
FX We thank the patients, their families and the unaffected controls for
   their support during this research study. We thank J. Zhang for
   Ripk1<SUP>+/+</SUP>Ripk3<SUP>-/-</SUP> and Ripk1<SUP>D325A/D325A</SUP>
   Ripk3<SUP>-/-</SUP> MEFs. We thank L. Shen, M. Shi, M. Yu and R. Wang
   for help. Q.Z. received the grants 2018YFC1004903 from National Key
   Research and Development Project, 31771548 and 81971528 from The
   National Natural Science Foundation of China, LR19H100001 from Zhejiang
   Provincial Natural Science Foundation of China and 2018QN81009 from the
   Fundamental Research Funds for the Central Universities. X.W. received
   the grant 81373221 from The National Natural Science Foundation of
   China. The work of Z.W., H.P. and X.H. was supported by the National Key
   R&D Program of China (2016YFA0501900) and the China National Natural
   Science Foundation (31530041). The work of H.L. was supported by Ningbo
   Health Branding Subject Fund (PPXK2018-06).
CR Christofferson DE, 2010, CELL DEATH DIFFER, V17, P1942, DOI 10.1038/cdd.2010.123
   Cuchet-Lourenco D, 2018, SCIENCE, V361, P810, DOI 10.1126/science.aar2641
   Degterev A, 2008, NAT CHEM BIOL, V4, P313, DOI 10.1038/nchembio.83
   Ding Y, 2018, J ALLERGY CLIN IMMUN, V142, P970, DOI 10.1016/j.jaci.2018.04.022
   Dixon SJ, 2014, NAT CHEM BIOL, V10, P9, DOI 10.1038/nchembio.1416
   Henry CM, 2017, MOL CELL, V65, P715, DOI 10.1016/j.molcel.2017.01.022
   Ingold I, 2018, CELL, V172, P409, DOI 10.1016/j.cell.2017.11.048
   Ito Y, 2016, SCIENCE, V353, P603, DOI 10.1126/science.aaf6803
   Li Y, 2019, P NATL ACAD SCI USA, V116, P970, DOI 10.1073/pnas.1813582116
   Lin Y, 1999, GENE DEV, V13, P2514, DOI 10.1101/gad.13.19.2514
   Meng HY, 2018, P NATL ACAD SCI USA, V115, pE2001, DOI 10.1073/pnas.1722013115
   Newton K, 2019, NATURE, V574, P428, DOI 10.1038/s41586-019-1548-x
   Nigro P, 2013, CELL DEATH DIS, V4, DOI 10.1038/cddis.2013.410
   Ofengeim D, 2017, P NATL ACAD SCI USA, V114, pE8788, DOI 10.1073/pnas.1714175114
   Ofengeim D, 2015, CELL REP, V10, P1836, DOI 10.1016/j.celrep.2015.02.051
   Retterer K, 2016, GENET MED, V18, P696, DOI 10.1038/gim.2015.148
   Stockwell BR, 2017, CELL, V171, P273, DOI 10.1016/j.cell.2017.09.021
   Sun LM, 2012, CELL, V148, P213, DOI 10.1016/j.cell.2011.11.031
   Wu ZM, 2019, P NATL ACAD SCI USA, V116, P2996, DOI 10.1073/pnas.1819728116
   Xu DC, 2018, CELL, V174, P1477, DOI 10.1016/j.cell.2018.07.041
   Yuan JY, 2019, NAT REV NEUROSCI, V20, P19, DOI 10.1038/s41583-018-0093-1
   Zhang DW, 2009, SCIENCE, V325, P332, DOI 10.1126/science.1172308
   Zhang X, 2019, CELL DEATH DIS, V10, P1
   Zhang YY, 2017, NAT COMMUN, V8, DOI 10.1038/ncomms14329
   Zhou Q, 2016, P NATL ACAD SCI USA, V113, P10127, DOI 10.1073/pnas.1612594113
   Zhou Q, 2016, NAT GENET, V48, P67, DOI 10.1038/ng.3459
   Zhou Q, 2014, NEW ENGL J MED, V370, P911, DOI 10.1056/NEJMoa1307361
   Zhu KZ, 2018, CELL DEATH DIS, V9, DOI 10.1038/s41419-018-0524-y
NR 28
TC 77
Z9 78
U1 23
U2 99
PU NATURE PORTFOLIO
PI BERLIN
PA HEIDELBERGER PLATZ 3, BERLIN, 14197, GERMANY
SN 0028-0836
EI 1476-4687
J9 NATURE
JI Nature
PD JAN 2
PY 2020
VL 577
IS 7788
BP 109
EP +
DI 10.1038/s41586-019-1830-y
PG 21
WC Multidisciplinary Sciences
WE Science Citation Index Expanded (SCI-EXPANDED)
SC Science & Technology - Other Topics
GA KA2HC
UT WOS:000505617400035
PM 31827280
DA 2022-04-27
ER

PT J
AU McEvoy, MJ
   Sinderewicz, E
   Creedon, L
   McAfee, M
   Jonczyk, AW
   Piotrowska-Tomala, KK
   Skarzynski, DJ
AF McEvoy, Malgorzata J.
   Sinderewicz, Emilia
   Creedon, Leo
   McAfee, Marion
   Jonczyk, Agnieszka W.
   Piotrowska-Tomala, Katarzyna K.
   Skarzynski, Dariusz J.
TI Death Processes in Bovine Theca and Granulosa Cells Modelled and
   Analysed Using a Systems Biology Approach
SO INTERNATIONAL JOURNAL OF MOLECULAR SCIENCES
LA English
DT Article
DE systems biology; atresia; necroptosis; apoptosis; cluepedia; theca;
   granulosa; follicle; bovine reproduction
ID APOPTOSIS; ATRESIA; RIPK1; PROLIFERATION; MITOCHONDRIA; NECROPTOSIS;
   SURVIVAL; LUTEAL; OVARY
AB In this paper, newly discovered mechanisms of atresia and cell death processes in bovine ovarian follicles are investigated. For this purpose the mRNA expression of receptor interacting protein kinases 1 and 3 (RIPK1 and RIPK3) of the granulosa and theca cells derived from healthy and atretic follicles are studied. The follicles were assigned as either healthy or atretic based on the estradiol to progesterone ratio. A statistically significant difference was recorded for the mRNA expression of a RIPK1 and RIPK3 between granulosa cells from healthy and atretic follicles. To further investigate this result a systems biology approach was used. The genes playing roles in necroptosis, apoptosis and atresia were chosen and a network was created based on human genes annotated by the IMEx database in Cytoscape to identify hubs and bottle-necks. Moreover, correlation networks were built in the Cluepedia plug-in. The networks were created separately for terms describing apoptosis and programmed cell death. We demonstrate that necroptosis (RIPK-dependent cell death pathway) is an alternative mechanism responsible for death of bovine granulosa and theca cells. We conclude that both apoptosis and necroptosis occur in the granulosa cells of dominant follicles undergoing luteinisation and in the theca cells from newly selected follicles.
C1 [McEvoy, Malgorzata J.; Creedon, Leo; McAfee, Marion] Inst Technol Sligo, Math Modelling Res Grp, Ash Lane, Sligo F91 YW50, Ireland.
   [McEvoy, Malgorzata J.; Jonczyk, Agnieszka W.; Piotrowska-Tomala, Katarzyna K.; Skarzynski, Dariusz J.] Polish Acad Sci, Inst Anim Reprod & Food Res, Dept Reprod Immunol & Pathol, Tuwima 10, PL-10748 Olsztyn, Poland.
   [Sinderewicz, Emilia] Univ Warmia & Mazury, Sch Med, Dept Neurosurg, Lab Regenerat Med, PL-10082 Olsztyn, Poland.
RP Creedon, L (通讯作者)，Inst Technol Sligo, Math Modelling Res Grp, Ash Lane, Sligo F91 YW50, Ireland.; Skarzynski, DJ (通讯作者)，Polish Acad Sci, Inst Anim Reprod & Food Res, Dept Reprod Immunol & Pathol, Tuwima 10, PL-10748 Olsztyn, Poland.
EM m.mcevoy@pan.olsztyn.pl; emilia.sinderewicz@uwm.edu.pl;
   creedon.leo@itsligo.ie; mcafee.marion@itsligo.ie;
   a.jonczyk@pan.olsztyn.pl; k.piotrowska-tomala@pan.olsztyn.pl;
   d.skarzynski@pan.olsztyn.pl
RI ; SKARZYNSKI, Dariusz J./H-7246-2017; SINDEREWICZ, Emilia/H-7245-2017
OI McAfee, Marion/0000-0002-1434-1215; Creedon, Leo/0000-0002-8798-7455;
   SKARZYNSKI, Dariusz J./0000-0001-9537-3560; SINDEREWICZ,
   Emilia/0000-0001-8259-3441
FU Grant OPUS of National Sciences Center [UMO-2018/29/B/NZ9/00391]
FX This study was supported by the Grant OPUS of National Sciences Center
   No UMO-2018/29/B/NZ9/00391.
CR ADAMS GP, 1995, THERIOGENOLOGY, V43, P113, DOI 10.1016/0093-691X(94)00015-M
   Bagnjuk K, 2019, CELL DEATH DISCOV, V5, DOI 10.1038/s41420-019-0149-7
   BILLIG H, 1993, ENDOCRINOLOGY, V133, P2204, DOI 10.1210/en.133.5.2204
   Bindea G, 2009, BIOINFORMATICS, V25, P1091, DOI 10.1093/bioinformatics/btp101
   Blohberger J, 2015, CELL DEATH DIS, V6, DOI 10.1038/cddis.2015.51
   Boldin MP, 1996, CELL, V85, P803, DOI 10.1016/S0092-8674(00)81265-9
   Bolstad BM, 2003, BIOINFORMATICS, V19, P185, DOI 10.1093/bioinformatics/19.2.185
   Budihardjo I, 1999, ANNU REV CELL DEV BI, V15, P269, DOI 10.1146/annurev.cellbio.15.1.269
   Chong ZL, 2015, ANIM REPROD SCI, V155, P80, DOI 10.1016/j.anireprosci.2015.02.003
   Donadeu FX, 2017, DOMEST ANIM ENDOCRIN, V58, P76, DOI 10.1016/j.domaniend.2016.08.002
   Dondelinger Y, 2013, CELL DEATH DIFFER, V20, P1381, DOI 10.1038/cdd.2013.94
   Du YR, 2018, SCI REP-UK, V8, DOI 10.1038/s41598-018-24661-z
   Edgar R, 2002, NUCLEIC ACIDS RES, V30, P207, DOI 10.1093/nar/30.1.207
   Edson MA, 2009, ENDOCR REV, V30, P624, DOI 10.1210/er.2009-0012
   Fabregat A, 2018, PLOS COMPUT BIOL, V14, DOI 10.1371/journal.pcbi.1005968
   GINTHER OJ, 1989, ANIM REPROD SCI, V20, P187, DOI 10.1016/0378-4320(89)90084-5
   Goenawan IH, 2016, BIOINFORMATICS, V32, P2713, DOI 10.1093/bioinformatics/btw187
   Hattori K, 2018, ENDOCRINOLOGY, V159, P2337, DOI 10.1210/en.2018-00123
   Hatzirodos N, 2014, PLOS ONE, V9, DOI 10.1371/journal.pone.0099706
   HIRSHFIELD AN, 1991, INT REV CYTOL, V124, P43, DOI 10.1016/s0074-7696(08)61524-7
   Hojo T, 2016, SCI REP-UK, V6, DOI 10.1038/srep38211
   Hou J, 2019, CELL DEATH DIS, V10, DOI 10.1038/s41419-019-1735-6
   HSUEH AJW, 1994, ENDOCR REV, V15, P707, DOI 10.1210/er.15.6.707
   Hussein MR, 2005, HUM REPROD UPDATE, V11, P162, DOI 10.1093/humupd/dmi001
   Jiang JY, 2003, FRONT BIOSCI-LANDMRK, V8, pD222, DOI 10.2741/949
   Jonczyk AW, 2019, J DAIRY SCI, V102, P10573, DOI 10.3168/jds.2019-16644
   Jonczyk AW, 2019, BMC VET RES, V15, DOI 10.1186/s12917-019-2167-3
   KISCHKEL FC, 1995, EMBO J, V14, P5579, DOI 10.1002/j.1460-2075.1995.tb00245.x
   Lim MLR, 2002, J BIOMED SCI, V9, P488, DOI 10.1159/000064722
   Liu HY, 2017, ANIM REPROD SCI, V185, P1, DOI 10.1016/j.anireprosci.2017.07.008
   Locksley RM, 2001, CELL, V104, P487, DOI 10.1016/S0092-8674(01)00237-9
   Malhi PS, 2005, BIOL REPROD, V73, P45, DOI 10.1095/biolreprod.104.038745
   Matsuda F, 2012, J REPROD DEVELOP, V58, P44, DOI 10.1262/jrd.2011-012
   Nailwal H, 2019, CELL DEATH DIFFER, V26, P4, DOI 10.1038/s41418-018-0172-x
   Online Mendelian Inheritance in Man Online Mendelian Inheritance in Man, OMIM MCKUSICK NATH
   Orchard S, 2012, NAT METHODS, V9, P345, DOI [10.1038/NMETH.1931, 10.1038/nmeth.1931]
   Quirk S M, 2004, J Anim Sci, V82 E-Suppl, pE40
   Ringner M, 2008, NAT BIOTECHNOL, V26, P303, DOI 10.1038/nbt0308-303
   Saelens X, 2004, ONCOGENE, V23, P2861, DOI 10.1038/sj.onc.1207523
   Scaffidi C, 1998, EMBO J, V17, P1675, DOI 10.1093/emboj/17.6.1675
   Sinderewicz E, 2017, REPROD BIOL ENDOCRIN, V15, DOI 10.1186/s12958-017-0287-9
   Szklarczyk D, 2019, NUCLEIC ACIDS RES, V47, pD607, DOI 10.1093/nar/gky1131
   Tajima K, 2002, BIOL REPROD, V66, P1635, DOI 10.1095/biolreprod66.6.1635
   Takahashi N, 2014, NATURE, V513, P95, DOI 10.1038/nature13706
   TILLY JL, 1991, ENDOCRINOLOGY, V129, P2799, DOI 10.1210/endo-129-5-2799
   Vanden Berghe T, 2016, CELL MOL LIFE SCI, V73, P2137, DOI 10.1007/s00018-016-2189-y
   Vanden Berghe T, 2014, NAT REV MOL CELL BIO, V15, P134, DOI 10.1038/nrm3737
   Vanlangenakker N, 2008, CURR MOL MED, V8, P207, DOI 10.2174/156652408784221306
   Walsh SW, 2012, PHYSIOL GENOMICS, V44, P504, DOI 10.1152/physiolgenomics.00178.2011
   Wang, 2016, NEUROL-NEUROIMMUNOL, V3, P156, DOI [10.20517/2347-8659.2015.59, DOI 10.20517/2347-8659.2015.59]
   Young JM, 2010, REPRODUCTION, V140, P489, DOI 10.1530/REP-10-0094
   Zhang JB, 2019, REPROD BIOL ENDOCRIN, V17, DOI 10.1186/s12958-018-0450-y
   Zhang XH, 2019, CELL DEATH DIS, V10, DOI 10.1038/s41419-019-1490-8
   Zhu KZ, 2018, CELL DEATH DIS, V9, DOI 10.1038/s41419-018-0524-y
NR 54
TC 1
Z9 1
U1 1
U2 1
PU MDPI
PI BASEL
PA ST ALBAN-ANLAGE 66, CH-4052 BASEL, SWITZERLAND
EI 1422-0067
J9 INT J MOL SCI
JI Int. J. Mol. Sci.
PD MAY
PY 2021
VL 22
IS 9
AR 4888
DI 10.3390/ijms22094888
PG 26
WC Biochemistry & Molecular Biology; Chemistry, Multidisciplinary
WE Science Citation Index Expanded (SCI-EXPANDED)
SC Biochemistry & Molecular Biology; Chemistry
GA SC0QK
UT WOS:000650387200001
PM 34063056
OA gold, Green Published
DA 2022-04-27
ER

PT J
AU Zhang, QL
   Niu, Q
   Ji, XL
   Conti, P
   Boscoloi, P
AF Zhang, Q. L.
   Niu, Q.
   Ji, X. L.
   Conti, P.
   Boscoloi, P.
TI IS NECROPTOSIS A DEATH PATHWAY IN ALUMINUM-INDUCED NEUROBLASTOMA CELL
   DEMISE?
SO INTERNATIONAL JOURNAL OF IMMUNOPATHOLOGY AND PHARMACOLOGY
LA English
DT Article
DE aluminum; necroptosis; neuroblastoma cell; cell demise
ID CANCER DRUG-RESISTANCE; ALZHEIMERS-DISEASE; MECHANISMS; APOPTOSIS;
   NEURODEGENERATION; INDUCTION; NECROSIS; BRAIN
AB Besides being an aggravating factor secondary to major physiological alterations in degenerative diseases, aluminum has also been considered as a risk factor in the etiology. Although many in vivo and in vitro data are in favor of apoptosis and necrosis being involved in Al induced neurodegenerative processes, there is considerable evidence that very complex events may contribute to neural cell death. Necroptosis, a novel cell death pathway, was recently reported to contribute to ischemia brain injury. It is different from, but associated with, apoptosis and necrosis, the two common major pathways of cell demise. In the present study, SH-SV5Y cells were put under stress by Al, a potential degenerative cell death inducer. Nec-1, a specific inhibitor, was used to identify necroptosis. The characteristics observed in Nec-1 and A] treated SH-SY5Y cells showed that necrotic morphological changes were reduced, and a sharp decrease of necrotic rate was detected. Besides, there were Al-induced mitochondria membrane potential decreasing, reactive oxygen species remaining, and autophagosomes declining. The mechanism of Nec-1's effect on cell death may be related to caspases pathways. To our best knowledge, this is the pioneer report on necroptosis in mixed human neural cell death pathways, which might offer a novel therapeutic target for neurodegenerative diseases, and an extended window for neuroprotection.
C1 [Zhang, Q. L.; Niu, Q.; Ji, X. L.] Shanxi Med Univ, Sch Publ Hlth, Dept Occupat Hlth, Taiyuan 030001, Peoples R China.
   [Conti, P.; Boscoloi, P.] Univ G dAnnunzio, Sch Med, Chieti, Italy.
RP Niu, Q (通讯作者)，Shanxi Med Univ, Sch Publ Hlth, Dept Occupat Hlth, Taiyuan 030001, Peoples R China.
EM niuqiao55@163.com
RI Niu, Qiao/E-3992-2012
OI Niu, Qiao/0000-0003-0015-3341
FU National Natural Science Foundation of ChinaNational Natural Science
   Foundation of China (NSFC) [30371203, 30671777, 30740032]
FX This research work was supported by the National Natural Science
   Foundation of China (30371203, 30671777,30740032).
CR Degterev A, 2005, NAT CHEM BIOL, V1, P112, DOI 10.1038/nchembio711
   Golstein P, 2007, TRENDS BIOCHEM SCI, V32, P37, DOI 10.1016/j.tibs.2006.11.001
   Gupta VB, 2005, CELL MOL LIFE SCI, V62, P143, DOI 10.1007/s00018-004-4317-3
   Han WD, 2007, MOL CANCER THER, V6, P1641, DOI 10.1158/1535-7163.MCT-06-0511
   Hu X, 2008, CANCER LETT, V259, P127, DOI 10.1016/j.canlet.2007.11.007
   Jagtap PG, 2007, J MED CHEM, V50, P1886, DOI 10.1021/jm061016o
   Kawahara M, 2005, J ALZHEIMERS DIS, V8, P171
   Okouchi M, 2007, ANTIOXID REDOX SIGN, V9, P1059, DOI 10.1089/ars.2007.1511
   Savory J, 2003, J INORG BIOCHEM, V97, P151, DOI 10.1016/S0162-0134(03)00258-7
   Savory J, 2006, J ALZHEIMERS DIS, V10, P135
   Smith CCT, 2007, CARDIOVASC DRUG THER, V21, P227, DOI 10.1007/s10557-007-6035-1
   Tuneva J, 2006, NEUROTOX RES, V9, P297, DOI 10.1007/BF03033320
   Xu XS, 2007, J NEUROCHEM, V103, P2004, DOI 10.1111/j.1471-4159.2007.04884.x
   Yuan J, 2003, NEURON, V40, P401, DOI 10.1016/S0896-6273(03)00601-9
   Zhang QL, 2008, INT J IMMUNOPATH PH, V21, P107, DOI 10.1177/039463200802100112
   Zilkova M, 2006, Bratisl Lek Listy, V107, P366
NR 16
TC 18
Z9 25
U1 3
U2 7
PU SAGE PUBLICATIONS INC
PI THOUSAND OAKS
PA 2455 TELLER RD, THOUSAND OAKS, CA 91320 USA
SN 2058-7384
J9 INT J IMMUNOPATH PH
JI Int. J. Immunopathol. Pharmacol.
PD OCT-DEC
PY 2008
VL 21
IS 4
BP 787
EP 796
DI 10.1177/039463200802100403
PG 10
WC Immunology; Pathology; Pharmacology & Pharmacy
WE Science Citation Index Expanded (SCI-EXPANDED)
SC Immunology; Pathology; Pharmacology & Pharmacy
GA 401ST
UT WOS:000262963100003
PM 19144264
DA 2022-04-27
ER

PT J
AU Zhang, Y
   He, Y
   Zhang, D
   Zhang, M
   Wang, MY
   Ma, TY
   Chen, JH
AF Zhang, Ying
   He, Ying
   Zhang, Dan
   Zhang, Meng
   Wang, Mengying
   Ma, Tianyou
   Chen, Jinghong
TI Death of chondrocytes in Kashin-Beck disease: Apoptosis, necrosis or
   necroptosis?
SO INTERNATIONAL JOURNAL OF EXPERIMENTAL PATHOLOGY
LA English
DT Article
DE apoptosis; chondrocyte; Kashin-Beck disease; necroptosis; necrosis
ID CELL-DEATH; T-2 TOXIN; ARTICULAR-CARTILAGE; OXIDATIVE STRESS; KINASE;
   INHIBITION; FAS
AB The purpose of this paper was to investigate chondrocyte distribution and death in the cartilage in Kashin-Beck disease (KBD). Apoptotic chondrocytes were detected by TUNEL assay. Ultrastructural changes were examined by transmission electron microscope (TEM). Biochemical markers associated with apoptosis (eg, caspase-3) and necroptosis (eg, RIP3) were investigated by immunohistochemistry. In KBD cartilage chondrocyte death was characterized by paler staining of the cells. Multiple chondral cell clusters surrounded the areas lacking cells in the deep zone. The per cent of TUNEL-positive and RIP3-positive chondrocytes were higher in the middle zones of KBD samples; however, there was some positive staining for TUNEL but negative staining for caspase-3. Immunohistochemistry failed to detect significant differences in caspase-3 levels in KBD children compared to controls, suggesting that beside apoptosis necroptosis dominates as a cell death mechanism in the middle zone of cartilage from KBD children. To clarify further the presence of chondrocyte necroptosis in KBD, we performed TUNEL, caspase-3 and RIP3 staining in a rat KBD model which is based upon T-2 toxin treatment under selenium-deficient conditions. Apoptosis and necroptosis co-existed in the middle zone in this rat KBD model. Ultrastructural analysis of chondrocyte from deep cartilage revealed abnormal cells with numerous morphological changes, such as plasma membrane breakdown, generalized swelling of the cytoplasm and loss of identifiable organelles. Chondrocyte death by necrosis in the deep zone of cartilages in KBD may be a result of exposure to T-2 toxin from bone marrow or bloodstream under selenium-deficient nutrition status in KBD endemic areas. Chondrocyte death plays a key role in either the initiation or the progression of KBD pathogenesis.
C1 [Zhang, Ying; He, Ying; Zhang, Dan; Zhang, Meng; Wang, Mengying; Ma, Tianyou; Chen, Jinghong] Xi An Jiao Tong Univ, Sch Publ Hlth, Key Lab Trace Elements & Endem Dis, Hlth Sci Ctr,Natl Hlth Commiss, Xian 710061, Shaanxi, Peoples R China.
RP Chen, JH (通讯作者)，Xi An Jiao Tong Univ, Key Lab Trace Elements & Endem Dis, Natl Hlth & Family Planning Commiss, Sch Publ Hlth,Hlth Sci Ctr, Xian, Shaanxi, Peoples R China.
EM jixiang46@163.com
FU National Natural Science Foundation of ChinaNational Natural Science
   Foundation of China (NSFC) [81573102, 81872565]; China Scholarship
   CouncilChina Scholarship Council [201706280086]
FX National Natural Science Foundation of China, Grant/Award Number:
   81573102 and 81872565; China Scholarship Council, Grant/Award Number:
   201706280086
CR ALLANDER E, 1994, SCAND J RHEUMATOL, P1
   Bush PG, 2003, OSTEOARTHR CARTILAGE, V11, P242, DOI 10.1016/S1063-4584(02)00369-2
   Chen JH, 2012, J ORTHOP RES, V30, P1229, DOI 10.1002/jor.22073
   Cho Y, 2011, PLOS ONE, V6, DOI 10.1371/journal.pone.0023209
   Conrad M, 2016, NAT REV DRUG DISCOV, V15, P348, DOI 10.1038/nrd.2015.6
   Degterev A, 2005, NAT CHEM BIOL, V1, P112, DOI 10.1038/nchembio711
   Degterev A, 2008, NAT CHEM BIOL, V4, P313, DOI 10.1038/nchembio.83
   Del Carlo Marcello Jr, 2008, Curr Rheumatol Rep, V10, P37
   Dianjun Sun YL., 1997, CHIN J EPIDEM, V16, P207
   Elmore S, 2007, TOXICOL PATHOL, V35, P495, DOI 10.1080/01926230701320337
   Galluzzi L, 2015, CELL DEATH DIFFER, V22, P58, DOI 10.1038/cdd.2014.137
   Guan F, 2013, RHEUMATOL INT, V33, P157, DOI 10.1007/s00296-011-2335-7
   He SD, 2016, CELL MOL LIFE SCI, V73, P2177, DOI 10.1007/s00018-016-2192-3
   He Y, 2018, BIOMED PHARMACOTHER, V106, P1696, DOI 10.1016/j.biopha.2018.07.128
   Hinsenkamp M, 2001, INT ORTHOP, V25, P133, DOI 10.1007/s002640000177
   Holler N, 2000, NAT IMMUNOL, V1, P489, DOI 10.1038/82732
   Kaiser WJ, 2013, CURR OPIN VIROL, V3, P296, DOI 10.1016/j.coviro.2013.05.019
   KOLSTEREN P, 1992, ANN SOC BELG MED TR, V72, P81
   KUETTNER KE, 1992, CLIN BIOCHEM, V25, P155, DOI 10.1016/0009-9120(92)90224-G
   Lee YS, 2013, FEBS LETT, V587, P266, DOI 10.1016/j.febslet.2012.12.004
   Linkermann A, 2014, NEW ENGL J MED, V370, P455, DOI 10.1056/NEJMra1310050
   Los M, 2002, MOL BIOL CELL, V13, P978, DOI 10.1091/mbc.01-05-0272
   Mo D., 1990, ZHONGHUA FANG SHE XU, V12, P90
   Mo D, 1992, CHIN J EPIDEM, V1, P116
   Mo D, 1997, J XI MED U, V9, P11
   Pasteels JL, 2001, INT ORTHOP, V25, P151, DOI 10.1007/s002640000190
   Skulachev VP, 2006, APOPTOSIS, V11, P473, DOI 10.1007/s10495-006-5881-9
   Trichonas G, 2010, P NATL ACAD SCI USA, V107, P21695, DOI 10.1073/pnas.1009179107
   Van Herreweghe F, 2010, CELL MOL LIFE SCI, V67, P1567, DOI 10.1007/s00018-010-0283-0
   Vanlangenakker N, 2011, CELL DEATH DIS, V2, DOI 10.1038/cddis.2011.111
   Wang G. Y., 1985, Acta Nutrimenta Sinica, V7, P39
   Wang SH, 2006, J RHEUMATOL, V33, P615
   Wang W, 2013, OSTEOARTHR CARTILAGE, V21, P1781, DOI 10.1016/j.joca.2013.08.002
   Yamamuro T, 2001, INT ORTHOP, V25, P134, DOI 10.1007/s002640000178
   Yang HJ, 2017, BIOMED ENVIRON SCI, V30, P351, DOI 10.3967/bes2017.046
   Yang J. B., 1998, CHIN J EPIDEM, V17, P201
   Ying He JC, 2016, CHIN J EPIDEM, V35, P351
   Yongmin Xiong SZ, 1997, CHIN J EPIDEM, V12, P4
   Zhou XR, 2014, RHEUMATOL INT, V34, P995, DOI 10.1007/s00296-013-2862-5
NR 39
TC 13
Z9 13
U1 3
U2 13
PU WILEY
PI HOBOKEN
PA 111 RIVER ST, HOBOKEN 07030-5774, NJ USA
SN 0959-9673
EI 1365-2613
J9 INT J EXP PATHOL
JI Int. J. Exp. Pathol.
PD DEC
PY 2018
VL 99
IS 6
BP 312
EP 322
DI 10.1111/iep.12297
PG 11
WC Pathology
WE Science Citation Index Expanded (SCI-EXPANDED)
SC Pathology
GA HM4TP
UT WOS:000459467900143
PM 30680829
OA Green Published
DA 2022-04-27
ER

PT J
AU Lu, B
   Gong, X
   Wang, ZQ
   Ding, Y
   Wang, C
   Luo, TF
   Piao, MH
   Meng, FK
   Chi, GF
   Luo, YN
   Ge, PF
AF Lu, Bin
   Gong, Xu
   Wang, Zong-qi
   Ding, Ye
   Wang, Chen
   Luo, Tian-fei
   Piao, Mei-hua
   Meng, Fan-kai
   Chi, Guang-fan
   Luo, Yi-nan
   Ge, Peng-fei
TI Shikonin induces glioma cell necroptosis in vitro by ROS overproduction
   and promoting RIP1/RIP3 necrosome formation
SO ACTA PHARMACOLOGICA SINICA
LA English
DT Article
DE shikonin; glioma; necrosome; ROS; mitochondrial superoxide; RIP1; RIP3;
   Nec-1; GSK-872; MnTBAP; rotenone
ID MIXED LINEAGE KINASE; PROGRAMMED NECROSIS; DOMAIN-LIKE; RIP3;
   ACTIVATION; INDUCTION; APOPTOSIS; DEATH; PHOSPHORYLATION; DOWNSTREAM
AB Necroptosis is a type of programmed necrosis regulated by receptor interacting protein kinase 1 (RIP1) and RIP3. Necroptosis is found to be accompanied by an overproduction of reactive oxygen species (ROS), but the role of ROS in regulation of necroptosis remains elusive. In this study, we investigated how shikonin, a necroptosis inducer for cancer cells, regulated the signaling leading to necroptosis in glinoma cells in vitro. Treatment with shikonin (2-10 mu mol/L) dose-dependently triggered necrosis and induced overproduction of intracellular ROS in rat C6 and human SHG-44, U87 and U251 glioma cell lines. Moreover, shikonin treatment dose-dependently upregulated the levels of RIP1 and RIP3 and reinforced their interaction in the glioma cells. Pretreatment with the specific RIP1 inhibitor Nec-1 (100 mu mol/L) or the specific RIP3 inhibitor GSK-872 (5 mu mol/L) not only prevented shikonin-induced glioma cell necrosis but also significantly mitigated the levels of intracellular ROS and mitochondrial superoxide. Mitigation of ROS with MnTBAP (40 mu mol/L), which was a cleaner of mitochondrial superoxide, attenuated shikonin-induced glioma cell necrosis, whereas increasing ROS levels with rotenone, which improved the mitochondrial generation of superoxide, significantly augmented shikonin-caused glioma cell necrosis. Furthermore, pretreatment with MnTBAP prevented the shikonin-induced upregulation of RIP1 and RIP3 expression and their interaction while pretreatment with rotenone reinforced these effects. These findings suggest that ROS is not only an executioner of shikonin-induced glioma cell necrosis but also a regulator of RIP1 and RIP3 expression and necrosome assembly.
C1 [Lu, Bin; Wang, Zong-qi; Ding, Ye; Wang, Chen; Luo, Yi-nan; Ge, Peng-fei] Jilin Univ, Dept Neurosurg, Hosp 1, Changchun 130021, Jilin, Peoples R China.
   [Lu, Bin; Wang, Zong-qi; Ding, Ye; Wang, Chen; Luo, Tian-fei; Ge, Peng-fei] Jilin Univ, Hosp 1, Res Ctr Neurosci, Changchun 130021, Jilin, Peoples R China.
   [Gong, Xu] Jilin Univ, Hosp 1, Dept Hand Surg, Changchun 130021, Jilin, Peoples R China.
   [Luo, Tian-fei] Jilin Univ, Hosp 1, Dept Neurol, Changchun 130021, Jilin, Peoples R China.
   [Piao, Mei-hua] Jilin Univ, Hosp 1, Dept Anesthesiol, Changchun 130021, Jilin, Peoples R China.
   [Meng, Fan-kai] Peoples Hosp Jilin Prov, Dept Neurosurg, Changchun 130021, Jilin, Peoples R China.
   [Chi, Guang-fan] Jilin Univ, Minist Educ, Key Lab Pathobiol, Changchun 130021, Jilin, Peoples R China.
RP Ge, PF (通讯作者)，Jilin Univ, Dept Neurosurg, Hosp 1, Changchun 130021, Jilin, Peoples R China.; Ge, PF (通讯作者)，Jilin Univ, Hosp 1, Res Ctr Neurosci, Changchun 130021, Jilin, Peoples R China.
EM gepf@jlu.edu.cn
FU National Natural Science Foundation of ChinaNational Natural Science
   Foundation of China (NSFC) [81372697]; Program for New Century Excellent
   Talents in UniversityProgram for New Century Excellent Talents in
   University (NCET) [NCET-12-0233]; Changbaishan Scholar Project of Jilin
   Province [2013026]; Scientific Research Foundation of Jilin province
   [20150414013GH, 20160101127JC]; Jilin UniversityJilin University
   [2012203]
FX This work was supported by the National Natural Science Foundation of
   China (81372697), the Program for New Century Excellent Talents in
   University (NCET-12-0233), the Changbaishan Scholar Project of Jilin
   Province (2013026), the Scientific Research Foundation of Jilin province
   (20150414013GH and 20160101127JC), and the Bethune Project B of Jilin
   University (No 2012203).
CR Belizario J, 2015, MEDIAT INFLAMM, V2015, DOI 10.1155/2015/128076
   Cai ZY, 2014, MOL CELL ONCOL, V1, DOI 10.4161/23723548.2014.960759
   Cai ZY, 2014, NAT CELL BIOL, V16, P55, DOI 10.1038/ncb2883
   Chan Francis Ka-Ming, 2013, Methods Mol Biol, V979, P65, DOI 10.1007/978-1-62703-290-2_7
   Cho Y, 2009, CELL, V137, P1112, DOI 10.1016/j.cell.2009.05.037
   Das A, 2016, TUMOR BIOL, V37, P7525, DOI 10.1007/s13277-015-4621-6
   Dasgupta A, 2017, INT J MOL SCI, V18, DOI 10.3390/ijms18010023
   Diao Y, 2016, CANCER LETT, V379, P12, DOI 10.1016/j.canlet.2016.05.003
   Fu ZZ, 2013, BMC CANCER, V13, DOI 10.1186/1471-2407-13-580
   Han WD, 2007, MOL CANCER THER, V6, P1641, DOI 10.1158/1535-7163.MCT-06-0511
   Hannes S, 2016, CANCER LETT, V380, P31, DOI 10.1016/j.canlet.2016.05.036
   Hanson B, 2016, CANCER BIOL THER, V17, P899, DOI 10.1080/15384047.2016.1210732
   Huang CJ, 2013, PLOS ONE, V8, DOI 10.1371/journal.pone.0066326
   Kaiser WJ, 2013, J BIOL CHEM, V288, P31268, DOI 10.1074/jbc.M113.462341
   Kang JI, 2016, BIOMOL THER, V24, P320, DOI 10.4062/biomolther.2015.145
   Kim YS, 2007, MOL CELL, V26, P675, DOI 10.1016/j.molcel.2007.04.021
   Ma DD, 2016, CANCER LETT, V371, P194, DOI 10.1016/j.canlet.2015.11.044
   Ma YM, 2016, ACTA PHARMACOL SIN, V37, P1381, DOI 10.1038/aps.2016.61
   McComb S, 2016, SCI TRANSL MED, V8, DOI 10.1126/scitranslmed.aad2986
   Melo-Lima Sara, 2014, Oncoscience, V1, P649
   Miki Y, 2015, LASER MED SCI, V30, P1739, DOI 10.1007/s10103-015-1783-9
   Pasupuleti N, 2013, J PHARMACOL EXP THER, V344, P600, DOI 10.1124/jpet.112.200519
   Piao JL, 2013, CHEM-BIOL INTERACT, V205, P119, DOI 10.1016/j.cbi.2013.06.011
   Pokrzywinski KL, 2016, PLOS ONE, V11, DOI 10.1371/journal.pone.0168283
   Qin DZ, 2016, J BIOL CHEM, V291, P20247, DOI 10.1074/jbc.M116.732735
   Rohde K, 2017, CELL DEATH DIFFER, V24, P83, DOI 10.1038/cdd.2016.102
   Shahsavari Zahra, 2015, Asian Pac J Cancer Prev, V16, P7261
   Stavrovskaya AA, 2016, BIOCHEMISTRY-MOSCOW+, V81, P91, DOI 10.1134/S0006297916020036
   Su Z, 2016, CELL DEATH DIFFER, V23, P748, DOI 10.1038/cdd.2016.8
   Sun LM, 2012, CELL, V148, P213, DOI 10.1016/j.cell.2011.11.031
   Voss P, 2007, AMINO ACIDS, V32, P527, DOI 10.1007/s00726-006-0428-5
   Wada N, 2015, INT J ONCOL, V46, P963, DOI 10.3892/ijo.2014.2804
   Wang HY, 2014, MOL CELL, V54, P133, DOI 10.1016/j.molcel.2014.03.003
   Xu XS, 2007, J NEUROCHEM, V103, P2004, DOI 10.1111/j.1471-4159.2007.04884.x
   Yang JT, 2014, PLOS ONE, V9, DOI 10.1371/journal.pone.0094180
   Zhang DW, 2009, SCIENCE, V325, P332, DOI 10.1126/science.1172308
   Zhang YY, 2017, NAT COMMUN, V8, DOI 10.1038/ncomms14329
   Zhao HW, 2016, CANCER LETT, V374, P136, DOI 10.1016/j.canlet.2016.01.055
   Zhao J, 2012, P NATL ACAD SCI USA, V109, P5322, DOI 10.1073/pnas.1200012109
NR 39
TC 53
Z9 59
U1 3
U2 34
PU NATURE PUBLISHING GROUP
PI LONDON
PA MACMILLAN BUILDING, 4 CRINAN ST, LONDON N1 9XW, ENGLAND
SN 1671-4083
EI 1745-7254
J9 ACTA PHARMACOL SIN
JI Acta Pharmacol. Sin.
PD NOV
PY 2017
VL 38
IS 11
BP 1543
EP 1553
DI 10.1038/aps.2017.112
PG 11
WC Chemistry, Multidisciplinary; Pharmacology & Pharmacy
WE Science Citation Index Expanded (SCI-EXPANDED)
SC Chemistry; Pharmacology & Pharmacy
GA FL5CL
UT WOS:000414248600012
PM 28816233
OA Green Published, Bronze
DA 2022-04-27
ER

PT J
AU Martin-Sanchez, D
   Ruiz-Andres, O
   Poveda, J
   Carrasco, S
   Cannata-Ortiz, P
   Sanchez-Nino, MD
   Ortega, MR
   Egido, J
   Linkermann, A
   Ortiz, A
   Sanz, AB
AF Martin-Sanchez, Diego
   Ruiz-Andres, Olga
   Poveda, Jonay
   Carrasco, Susana
   Cannata-Ortiz, Pablo
   Sanchez-Nino, Maria D.
   Ruiz Ortega, Marta
   Egido, Jesus
   Linkermann, Andreas
   Ortiz, Alberto
   Sanz, Ana B.
TI Ferroptosis, but Not Necroptosis, Is Important in Nephrotoxic Folic
   Acid-Induced AKI
SO JOURNAL OF THE AMERICAN SOCIETY OF NEPHROLOGY
LA English
DT Article
ID ACUTE KIDNEY INJURY; NF-KAPPA-B; CELL-DEATH; INFLAMMATION; NECROSIS;
   DISEASE; KINASE; TWEAK; EXPRESSION; FAILURE
AB AKI is histologically characterized by necrotic cell death and inflammation. Diverse pathways of regulated necrosis have been reported to contribute to AKI, but the molecular regulators involved remain unclear. We explored the relative contributions of ferroptosis and necroptosis to folic acid (FA) induced AKI in mice. FA-AKI in mice associates with lipid peroxidation and downregulation of glutathione metabolism proteins, features that are typical of ferroptotic cell death. We show that ferrostatin-1 (Fer-1), an inhibitor of ferroptosis, preserved renal function and decreased histologic injury, oxidative stress, and tubular cell death in this model. With respect to the immunogenicity of ferroptosis, Fer-1 prevented the upregulation of IL-33, an alarmin linked to necroptosis, and other chemokines and cytokines and prevented macrophage infiltration and Klotho down regulation. In contrast, the pancaspase inhibitor zVAD-fmk did not protect against FA-AKI. Additionally, although FA-AKI resulted in increased protein expression of the necroptosis mediators receptor interacting protein kinase 3 (RIPK3) and mixed lineage domain like protein (MLKL), targeting necroptosis with the RIPK1 inhibitor necrostatin-1 or genetic deficiency of RIPK3 or MLKL did not preserve renal function. Indeed, compared with wild-type mice, MLKL knockout mice displayed more severe AKI. However, RIPK3 knockout mice with AKI had less inflammation than their wild-type counterparts, and this effect associated with higher IL-10 concentration and regulatory T cell-to-leukocyte ratio in RIPK3 knockout mice. These data suggest that ferroptosis is the primary cause of FA-AKI and that immunogenicity secondary to ferroptosis may further worsen the damage, although necroptosis-related proteins may have additional roles in AKI:
C1 [Martin-Sanchez, Diego; Ruiz-Andres, Olga; Poveda, Jonay; Carrasco, Susana; Sanchez-Nino, Maria D.; Ruiz Ortega, Marta; Egido, Jesus; Ortiz, Alberto; Sanz, Ana B.] Inst Invest Sanitaria IIS Fdn Jimenez Diaz, Div Nephrol, Madrid, Spain.
   [Cannata-Ortiz, Pablo] Inst Invest Sanitaria IIS Fdn Jimenez Diaz, Dept Pathol, Madrid, Spain.
   [Ruiz Ortega, Marta; Egido, Jesus; Ortiz, Alberto] Univ Autonoma Madrid, Sch Med, Dept Med, Madrid, Spain.
   [Poveda, Jonay; Carrasco, Susana; Sanchez-Nino, Maria D.; Ruiz Ortega, Marta; Ortiz, Alberto; Sanz, Ana B.] Red Invest Renal REDinREN, Madrid, Spain.
   [Egido, Jesus; Ortiz, Alberto] IRSIN, Madrid, Spain.
   [Egido, Jesus] Spanish Biomed Res Ctr Diabet & Associated Metab, Madrid, Spain.
   [Linkermann, Andreas] Univ Kiel, Clin Nephrol & Hypertens, Kiel, Germany.
RP Sanz, AB (通讯作者)，Inst Invest Sanitaria IIS Fdn Jimenez Diaz, Lab Nephrol, Avda Reyes Catolicos 2, Madrid 28040, Spain.
EM asanz@fjd.es
RI Linkermann, Andreas/AAB-8308-2020; Ortega, Marta Ruiz/AAN-2136-2020;
   NUÑEZ, JONAY POVEDA/F-2659-2019; Linkermann, Andreas/H-3551-2012;
   Ruiz-Ortega, Marta/D-3584-2012; Sanz, Ana Belen/C-9489-2013; ortiz,
   alberto/Y-7582-2018; Sanchez-Niño, Maria Dolores/B-7350-2019
OI Linkermann, Andreas/0000-0001-6287-9725; Ortega, Marta
   Ruiz/0000-0002-1495-6535; Linkermann, Andreas/0000-0001-6287-9725;
   Ruiz-Ortega, Marta/0000-0002-1495-6535; Sanz, Ana
   Belen/0000-0002-0255-5689; ortiz, alberto/0000-0002-9805-9523;
   Sanchez-Niño, Maria Dolores/0000-0001-7110-6409; Carrasco Navarro,
   Susana/0000-0003-3746-0580; Poveda Nunez, Jonay/0000-0003-0795-3528;
   Martin-Sanchez, Diego/0000-0001-5066-0873
FU Instituto de Salud Carlos III (ISCIII)Instituto de Salud Carlos
   IIIEuropean Commission; Fondo Europeo de Desarrollo Regional grants
   [PI13/00047, CP12/03262, CP14/00133, PI15/00298, PI14/00386]; Diabetes
   Cancer Connect grant [PIE13/00051]; Sociedad Espanola de Nefrologia;
   Fundacion Renal Inigo Alvarez de Toledo; ISCIII-Redes Tematicas de
   Investigacion Cooperativa en Salud, Red de Investigacion Renal grant
   [RD012/0021]; Comunidad de Madrid (CAM) Consorcio de Investigacion en
   Fracaso Renal Agudo grant [S2010/BMD-2378]; Kidney Connect grant
   [FP7-HEALTH-2013-INNOVATION-1-602422 e-PREDICE]; Fundacion Conchita
   Rabago; ISCIII Miguel Servet; Programa Intensificacion Actividad
   Investigadora (ISCIII/Agencia Lain-Entralgo/CAM); German Research
   Foundation in the Cluster of Excellence "Inflammation at Interfaces"
   grant [EXC306]
FX This work was supported by Instituto de Salud Carlos III (ISCIII) and
   Fondo Europeo de Desarrollo Regional grants: PI13/00047, EUTOX,
   CP12/03262, CP14/00133, PI15/00298, and PI14/00386; Diabetes Cancer
   Connect grant PIE13/00051; Sociedad Espanola de Nefrologia; Fundacion
   Renal Inigo Alvarez de Toledo; ISCIII-Redes Tematicas de Investigacion
   Cooperativa en Salud, Red de Investigacion Renal grant RD012/0021;
   Comunidad de Madrid (CAM) Consorcio de Investigacion en Fracaso Renal
   Agudo grant S2010/BMD-2378; and Kidney Connect grant
   FP7-HEALTH-2013-INNOVATION-1-602422 e-PREDICE. Salary support was from
   Fundacion Conchita Rabago (to D.M.-S.), ISCIII Miguel Servet (to
   M.D.S.-N. and A.B.S.), and Programa Intensificacion Actividad
   Investigadora (ISCIII/Agencia Lain-Entralgo/CAM; to A.O.). A.L. is
   supported by German Research Foundation in the Cluster of Excellence
   "Inflammation at Interfaces" grant EXC306.
CR Akcay A, 2011, J AM SOC NEPHROL, V22, P2057, DOI 10.1681/ASN.2010091011
   Angeli JPF, 2014, NAT CELL BIOL, V16, P1180, DOI 10.1038/ncb3064
   Bellomo R, 2012, LANCET, V380, P756, DOI 10.1016/S0140-6736(11)61454-2
   Bullock AN, 2015, ONCOTARGET, V6, P34057, DOI 10.18632/oncotarget.6106
   Cho Y, 2009, CELL, V137, P1112, DOI 10.1016/j.cell.2009.05.037
   Dixon SJ, 2012, CELL, V149, P1060, DOI 10.1016/j.cell.2012.03.042
   Gupta A, 2012, EXP TOXICOL PATHOL, V64, P225, DOI 10.1016/j.etp.2010.08.010
   Homsi E, 2015, AM J PHYSIOL-RENAL, V308, pF1259, DOI 10.1152/ajprenal.00311.2014
   Kaczmarek A, 2013, IMMUNITY, V38, P209, DOI 10.1016/j.immuni.2013.02.003
   Kim BS, 2013, SCI TRANSL MED, V5, DOI 10.1126/scitranslmed.3005374
   Lefrancais E, 2012, P NATL ACAD SCI USA, V109, P1673, DOI 10.1073/pnas.1115884109
   Linkermann A, 2014, P NATL ACAD SCI USA, V111, P16836, DOI 10.1073/pnas.1415518111
   Linkermann A, 2014, NAT REV IMMUNOL, V14, P759, DOI 10.1038/nri3743
   Linkermann A, 2014, NEW ENGL J MED, V370, P455, DOI 10.1056/NEJMra1310050
   Linkermann A, 2013, J AM SOC NEPHROL, V24, P1545, DOI 10.1681/ASN.2012121169
   Linkermann A, 2013, P NATL ACAD SCI USA, V110, P12024, DOI 10.1073/pnas.1305538110
   Linkermann A, 2012, KIDNEY INT, V81, P751, DOI 10.1038/ki.2011.450
   METZKURSCHEL U, 1990, RENAL FAILURE, V12, P93, DOI 10.3109/08860229009087124
   Moreno JA, 2011, J AM SOC NEPHROL, V22, P1315, DOI 10.1681/ASN.2010101073
   Moriwaki K, 2014, IMMUNITY, V41, P567, DOI 10.1016/j.immuni.2014.09.016
   Mulay SR, 2016, NAT COMMUN, V7, DOI 10.1038/ncomms10274
   Mulay SR, 2016, J AM SOC NEPHROL, V27, P27, DOI 10.1681/ASN.2015040405
   Newton K, 2004, MOL CELL BIOL, V24, P1464, DOI 10.1128/MCB.24.4.1464-1469.2004
   Pomeshchik Y, 2015, BRAIN BEHAV IMMUN, V44, P68, DOI 10.1016/j.bbi.2014.08.002
   Rickard JA, 2014, CELL, V157, P1175, DOI 10.1016/j.cell.2014.04.019
   Sanz AB, 2014, NEPHROL DIAL TRANSPL, V29, pI54, DOI 10.1093/ndt/gft342
   Sanz AB, 2008, J AM SOC NEPHROL, V19, P695, DOI 10.1681/ASN.2007050577
   Siew ED, 2016, J AM SOC NEPHROL, V27, P1190, DOI 10.1681/ASN.2014121218
   Skouta R, 2014, J AM CHEM SOC, V136, P4551, DOI 10.1021/ja411006a
   Sun LM, 2012, CELL, V148, P213, DOI 10.1016/j.cell.2011.11.031
   Thierry A, 2014, PLOS ONE, V9, DOI 10.1371/journal.pone.0088742
   Tristao VR, 2016, APOPTOSIS, V21, P51, DOI 10.1007/s10495-015-1190-5
   Upton JW, 2010, CELL HOST MICROBE, V7, P302, DOI 10.1016/j.chom.2010.03.006
   Wu XN, 2014, CELL DEATH DIFFER, V21, P1709, DOI 10.1038/cdd.2014.77
   Xu YF, 2015, J AM SOC NEPHROL, V26, P2647, DOI 10.1681/ASN.2014080741
   Yang WS, 2014, CELL, V156, P317, DOI 10.1016/j.cell.2013.12.010
   Yatim N, 2015, SCIENCE, V350, P328, DOI 10.1126/science.aad0395
NR 37
TC 178
Z9 184
U1 5
U2 45
PU AMER SOC NEPHROLOGY
PI WASHINGTON
PA 1725 I ST, NW STE 510, WASHINGTON, DC 20006 USA
SN 1046-6673
EI 1533-3450
J9 J AM SOC NEPHROL
JI J. Am. Soc. Nephrol.
PD JAN
PY 2017
VL 28
IS 1
BP 218
EP 229
DI 10.1681/ASN.2015121376
PG 12
WC Urology & Nephrology
WE Science Citation Index Expanded (SCI-EXPANDED)
SC Urology & Nephrology
GA EH3CW
UT WOS:000391647700024
PM 27352622
OA Green Published, Bronze
DA 2022-04-27
ER

PT J
AU Lu, ZL
   Wu, CP
   Zhu, MX
   Song, W
   Wang, H
   Wang, JJ
   Guo, J
   Li, N
   Liu, J
   Li, YW
   Xu, HX
AF Lu, Zongliang
   Wu, Changpeng
   Zhu, Mingxing
   Song, Wei
   Wang, He
   Wang, Jiajia
   Guo, Jing
   Li, Na
   Liu, Jie
   Li, Yanwu
   Xu, Hongxia
TI Ophiopogonin D' induces RIPK1-dependent necroptosis in
   androgen-dependent LNCaP prostate cancer cells
SO INTERNATIONAL JOURNAL OF ONCOLOGY
LA English
DT Article
DE Ophiopogonin D'; necroptosis; receptor-interacting serine;
   threonine-protein kinase 1; Fas-associated death domain; prostate cancer
ID DEPRIVATION THERAPY; IN-VITRO; APOPTOSIS; AUTOPHAGY; DEATH; RECEPTOR;
   SURVIVAL; KINASE; PROLIFERATION; SUPPRESSION
AB Ophiopogonin D' (OPD') is a natural compound extracted from Ophiopogon japonicus, which is a plant used in traditional Chinese medicine. Our previous study has indicated that OPD' exhibits antitumor activity against androgen-independent prostate cancer (PCa), but the effects and the underlying molecular mechanism of action of OPD' in androgen-dependent PCa were unclear. In the present study, OPD' induced significant necroptosis in androgen-dependent LNCaP cancer cells by activating receptor-interacting serine/threonine-protein kinase 1 (RIPK1). Exposure to OPD' also increased Fas ligand (FasL)-dependent RIPK1 protein expression. The OPD'-induced necroptosis was inhibited by a RIPK1 inhibitor necrostatin-1, further supporting a role for RIPK1 in the effects of OPD '. The antitumor effects of OPD' were also inhibited by a mixed lineage kinase domain-like protein (MLKL) inhibitor necrosulfonamide. Following treatment with inhibitors of RIPK1 and MLKL, the effects of OPD' on LNCaP cells were inhibited in an additive manner. In addition, co-immunoprecipitation assays demonstrated that OPD' induced RIPK3 upregulation, leading to the assembly of a RIPK3-MLKL complex, which was independent of RIPK1. Furthermore, OPD' increased the expression of Fas-associated death domain, which is required to induce necroptosis in LNCaP cells. OPD' also regulated the expression levels of FasL, androgen receptor and prostate-specific antigen in a RIPK1-dependent manner. These results suggested that OPD' may exhibit potential as an anti-PCa agent by inducing RIPK1- and MLKL-dependent necroptosis.
C1 [Lu, Zongliang; Wu, Changpeng; Zhu, Mingxing; Song, Wei; Wang, He; Wang, Jiajia; Guo, Jing; Li, Na; Liu, Jie; Xu, Hongxia] Third Mil Med Univ, Daping Hosp, Dept Clin Nutr, 10 Chang Jiang Zhi Rd, Chongqing 400042, Peoples R China.
   [Lu, Zongliang; Wu, Changpeng; Zhu, Mingxing; Song, Wei; Wang, He; Wang, Jiajia; Guo, Jing; Li, Na; Liu, Jie; Xu, Hongxia] Third Mil Med Univ, Res Inst Surg, 10 Chang Jiang Zhi Rd, Chongqing 400042, Peoples R China.
   [Li, Yanwu] Chongqing Med Univ, Pharm Coll, 1 Yi Xue Yuan Rd, Chongqing 400016, Peoples R China.
RP Xu, HX (通讯作者)，Third Mil Med Univ, Daping Hosp, Dept Clin Nutr, 10 Chang Jiang Zhi Rd, Chongqing 400042, Peoples R China.; Xu, HX (通讯作者)，Third Mil Med Univ, Res Inst Surg, 10 Chang Jiang Zhi Rd, Chongqing 400042, Peoples R China.; Li, YW (通讯作者)，Chongqing Med Univ, Pharm Coll, 1 Yi Xue Yuan Rd, Chongqing 400016, Peoples R China.
EM lyanwu@163.com; hx_xu2015@163.com
RI Xu, Hongxia/AAN-8608-2021
OI xu, hongxia/0000-0001-5215-734X
FU National Natural Science Foundation of ChinaNational Natural Science
   Foundation of China (NSFC) [81603347, 81673167, 81171991]
FX This work was supported by the National Natural Science Foundation of
   China (grant nos. 81603347, 81673167 and 81171991).
CR Anderton H, 2019, CELL DEATH DIFFER, V26, P877, DOI 10.1038/s41418-018-0166-8
   Ang RL, 2018, METHODS MOL BIOL, V1857, P101, DOI 10.1007/978-1-4939-8754-2_10
   Antunovic M, 2019, J PHOTOCH PHOTOBIO B, V194, P32, DOI 10.1016/j.jphotobiol.2019.03.007
   Bae JS, 2012, J NAT MED-TOKYO, V66, P476, DOI 10.1007/s11418-011-0609-8
   BERCHEM GJ, 1995, CANCER RES, V55, P735
   Bock FJ, 2020, NAT REV MOL CELL BIO, V21, P85, DOI 10.1038/s41580-019-0173-8
   Bonkhoff H, 1998, PROSTATE, V34, P251, DOI 10.1002/(SICI)1097-0045(19980301)34:4<251::AID-PROS2>3.0.CO;2-K
   Chen S, 2008, WORLD J GASTROENTERO, V14, P2174, DOI 10.3748/wjg.14.2174
   Chen WQ, 2016, CA-CANCER J CLIN, V66, P115, DOI 10.3322/caac.21338
   Cohen Marie, 2014, Oncoscience, V1, P262
   Degterev A, 2019, P NATL ACAD SCI USA, V116, P9714, DOI 10.1073/pnas.1901179116
   Dehm SM, 2006, J CELL BIOCHEM, V99, P333, DOI 10.1002/jcb.20794
   Deng Q, 2015, ENDOCR-RELAT CANCER, V22, pT209, DOI 10.1530/ERC-15-0217
   Dorffl TB, 2014, PROSTATE CANCER P D, V17, P359, DOI 10.1038/pcan.2014.37
   Festjens N, 2007, CELL DEATH DIFFER, V14, P400, DOI 10.1038/sj.cdd.4402085
   Fiandalo MV, 2013, CURR DRUG TARGETS, V14, P420
   Goodall ML, 2016, DEV CELL, V37, P337, DOI 10.1016/j.devcel.2016.04.018
   Holler N, 2000, NAT IMMUNOL, V1, P489, DOI 10.1038/82732
   Hsu CL, 2017, ONCOTARGET, V8, P69508, DOI 10.18632/oncotarget.17843
   Keating NL, 2006, J CLIN ONCOL, V24, P4448, DOI 10.1200/JCO.2006.06.2497
   Kharaziha P, 2015, ONCOTARGET, V6, P37066, DOI 10.18632/oncotarget.5797
   LaRocca TJ, 2015, CELL DEATH DIS, V6, DOI 10.1038/cddis.2015.135
   Lee JH, 2018, CANCERS, V10, DOI 10.3390/cancers10110427
   Lee JH, 2018, PHYTOMEDICINE, V40, P165, DOI 10.1016/j.phymed.2018.01.002
   Lev A, 2018, MOL CANCER RES, V16, P754, DOI 10.1158/1541-7786.MCR-17-0614
   Lu ZL, 2018, FRONT PHARMACOL, V9, DOI 10.3389/fphar.2018.00432
   Lu ZL, 2016, CURR CANCER DRUG TAR, V16, P455, DOI 10.2174/1568009616666151207105720
   Luan Q, 2015, AUTOPHAGY, V11, P975, DOI 10.1080/15548627.2015.1049800
   Ma XK, 2019, CANCER BIOTHER RADIO, V34, P181, DOI 10.1089/cbr.2018.2559
   Martens S, 2017, CELL DEATH DIS, V8, DOI 10.1038/cddis.2017.298
   McCann C, 2018, CELL DEATH DIS, V9, DOI 10.1038/s41419-018-1125-5
   McLarty J, 2009, CANCER PREV RES, V2, P673, DOI 10.1158/1940-6207.CAPR-08-0167
   Mohammad RM, 2015, SEMIN CANCER BIOL, V35, pS78, DOI 10.1016/j.semcancer.2015.03.001
   Mohler JL, 2013, J NATL COMPR CANC NE, V11, P1471, DOI 10.6004/jnccn.2013.0174
   Moriwaki K, 2015, CELL DEATH DIS, V6, DOI 10.1038/cddis.2015.16
   Newell M, 2019, BREAST CANCER RES TR, V177, P357, DOI 10.1007/s10549-019-05331-8
   Newton K, 2019, NATURE, V574, P428, DOI 10.1038/s41586-019-1548-x
   Paschalis A, 2019, EUR UROL, V76, P469, DOI 10.1016/j.eururo.2019.06.030
   Perez-Anorve IX, 2019, MOL ONCOL, V13, P1249, DOI 10.1002/1878-0261.12483
   Polykratis A, 2019, NAT CELL BIOL, V21, P731, DOI 10.1038/s41556-019-0324-3
   Rasul A, 2013, MOLECULES, V18, P9382, DOI 10.3390/molecules18089382
   Ross RW, 2002, J UROLOGY, V167, P1952, DOI 10.1016/S0022-5347(05)65060-4
   Schwabe RF, 2018, NAT REV GASTRO HEPAT, V15, P738, DOI 10.1038/s41575-018-0065-y
   Sebaugh JL, 2011, PHARM STAT, V10, P128, DOI 10.1002/pst.426
   Siler U, 2004, FASEB J, V18, P1019, DOI 10.1096/fj.03-1116fje
   Sun LM, 2012, CELL, V148, P213, DOI 10.1016/j.cell.2011.11.031
   Tosoian JJ, 2011, J CLIN ONCOL, V29, P2185, DOI 10.1200/JCO.2010.32.8112
   Tourneur L, 2010, TRENDS IMMUNOL, V31, P260, DOI 10.1016/j.it.2010.05.005
   Wiese AK, 2017, INTEGR CANC BIOL RES, V1, P6
   Yadav N, 2012, MINERVA UROL NEFROL, V64, P35
   Zabaiou N, 2019, J STEROID BIOCHEM, V189, P108, DOI 10.1016/j.jsbmb.2019.02.016
   Zhang HY, 2017, J CLIN PATHOL, V70, P383, DOI 10.1136/jclinpath-2016-203926
   Zhang Kai-Xin, 2011, Cancers (Basel), V3, P1498, DOI 10.3390/cancers3021498
   Zhou H, 2017, REDOX BIOL, V13, P498, DOI 10.1016/j.redox.2017.07.007
   Zhou W, 2014, CELL, V158, P464, DOI 10.1016/j.cell.2014.06.041
   Ziparo E, 2013, INT J MOL SCI, V14, P12090, DOI 10.3390/ijms140612090
NR 56
TC 7
Z9 9
U1 4
U2 15
PU SPANDIDOS PUBL LTD
PI ATHENS
PA POB 18179, ATHENS, 116 10, GREECE
SN 1019-6439
EI 1791-2423
J9 INT J ONCOL
JI Int. J. Oncol.
PD FEB
PY 2020
VL 56
IS 2
BP 439
EP 447
DI 10.3892/ijo.2019.4945
PG 9
WC Oncology
WE Science Citation Index Expanded (SCI-EXPANDED)
SC Oncology
GA KE9RP
UT WOS:000508888100005
PM 31894265
OA Green Published, hybrid
DA 2022-04-27
ER

PT J
AU Muller, T
   Dewitz, C
   Schmitz, J
   Schroder, AS
   Brasen, JH
   Stockwell, BR
   Murphy, JM
   Kunzendorf, U
   Krautwald, S
AF Mueller, Tammo
   Dewitz, Christin
   Schmitz, Jessica
   Schroeder, Anna Sophia
   Braesen, Jan Hinrich
   Stockwell, Brent R.
   Murphy, James M.
   Kunzendorf, Ulrich
   Krautwald, Stefan
TI Necroptosis and ferroptosis are alternative cell death pathways that
   operate in acute kidney failure
SO CELLULAR AND MOLECULAR LIFE SCIENCES
LA English
DT Article
DE Ferroptosis; ACSL4; Necroptosis; MLKL; Ischemia-reperfusion injury
ID REGULATED NECROSIS; CANCER-CELLS; MLKL; DOMAIN; ACTIVATION; MECHANISMS;
   APOPTOSIS; PHOSPHORYLATION; INFLAMMATION; TRIGGERS
AB Ferroptosis is a recently recognized caspase-independent form of regulated cell death that is characterized by the accumulation of lethal lipid ROS produced through iron-dependent lipid peroxidation. Considering that regulation of fatty acid metabolism is responsible for the membrane-resident pool of oxidizable fatty acids that undergo lipid peroxidation in ferroptotic processes, we examined the contribution of the key fatty acid metabolism enzyme, acyl-CoA synthetase long-chain family member 4 (ACSL4), in regulating ferroptosis. By using CRISPR/Cas9 technology, we found that knockout of Acsl4 in ferroptosis-sensitive murine and human cells conferred protection from erastin- and RSL3-induced cell death. In the same cell types, deletion of mixed lineage kinase domain-like (Mlkl) blocked susceptibility to necroptosis, as expected. Surprisingly, these studies also revealed ferroptosis and necroptosis are alternative, in that resistance to one pathway sensitized cells to death via the other pathway. These data suggest a mechanism by which one regulated necrosis pathway compensates for another when either ferroptosis or necroptosis is compromised. We verified the synergistic contributions of ferroptosis and necroptosis to tissue damage during acute organ failure in vivo. Interestingly, in the course of pathophysiological acute ischemic kidney injury, ACSL4 was initially upregulated and its expression level correlated with the severity of tissue damage. Together, our findings reveal ACSL4 to be a reliable biomarker of the emerging cell death modality of ferroptosis, which may also serve as a novel therapeutic target in preventing pathological cell death processes.
C1 [Mueller, Tammo; Dewitz, Christin; Schroeder, Anna Sophia; Kunzendorf, Ulrich; Krautwald, Stefan] Univ Hosp Schleswig Holstein, Dept Nephrol & Hypertens, Campus Kiel,Georges Kohler Haus,Fleckenstr 4, D-24105 Kiel, Germany.
   [Schmitz, Jessica; Braesen, Jan Hinrich] Leibniz Univ Hannover, Dept Pathol, D-30625 Hannover, Germany.
   [Stockwell, Brent R.] Columbia Univ, Dept Biol Sci, New York, NY 10027 USA.
   [Stockwell, Brent R.] Columbia Univ, Dept Chem, New York, NY 10027 USA.
   [Murphy, James M.] Walter & Eliza Hall Inst Med Res, Parkville, Vic 3052, Australia.
   [Murphy, James M.] Univ Melbourne, Dept Med Biol, Parkville, Vic 3052, Australia.
RP Krautwald, S (通讯作者)，Univ Hosp Schleswig Holstein, Dept Nephrol & Hypertens, Campus Kiel,Georges Kohler Haus,Fleckenstr 4, D-24105 Kiel, Germany.
EM krautwald@nephro.uni-kiel.de
RI Murphy, James/B-4863-2017; Stockwell, Brent R/AAE-7200-2019; Krautwald,
   Stefan/J-9984-2016
OI Murphy, James/0000-0003-0195-3949; Stockwell, Brent
   R/0000-0002-3532-3868; Krautwald, Stefan/0000-0001-7768-2132
FU Medical Faculty of Kiel University; Dr. Werner Jackstadt-Stiftung;
   Fresenius Medical Care Germany; NIHUnited States Department of Health &
   Human ServicesNational Institutes of Health (NIH) - USA [R01CA09706];
   National Health and Medical Research Council of AustraliaNational Health
   and Medical Research Council (NHMRC) of Australia [1057905, 1067289,
   1105754, 1124735, IRIISS 9000220]; Victorian Government Operational
   Infrastructure Support; NATIONAL CANCER INSTITUTEUnited States
   Department of Health & Human ServicesNational Institutes of Health (NIH)
   - USANIH National Cancer Institute (NCI) [R35CA209896] Funding Source:
   NIH RePORTER
FX We thank Janina Kahl, Maike Berger and Katja Bruch for excellent
   technical assistance. This work is funded by the Medical Faculty of Kiel
   University (to CD and SK), Dr. Werner Jackstadt-Stiftung (to CD and SK),
   and Fresenius Medical Care Germany (to UK and SK). BRS is supported by
   NIH grant R01CA09706. JMM acknowledges funding from the National Health
   and Medical Research Council of Australia (1057905, 1067289, 1105754,
   1124735 and IRIISS 9000220) and Victorian Government Operational
   Infrastructure Support.
CR Angeli JPF, 2014, NAT CELL BIOL, V16, P1180, DOI 10.1038/ncb3064
   Cai ZY, 2014, NAT CELL BIOL, V16, P55, DOI 10.1038/ncb2883
   Cao JY, 2016, CELL MOL LIFE SCI, V73, P2195, DOI 10.1007/s00018-016-2194-1
   Conos SA, 2017, P NATL ACAD SCI USA, V114, pE961, DOI 10.1073/pnas.1613305114
   Conrad M, 2016, NAT REV DRUG DISCOV, V15, P348, DOI 10.1038/nrd.2015.6
   Dixon SJ, 2015, ACS CHEM BIOL, V10, P1604, DOI 10.1021/acschembio.5b00245
   Dixon SJ, 2014, NAT CHEM BIOL, V10, P9, DOI 10.1038/nchembio.1416
   Dixon SJ, 2012, CELL, V149, P1060, DOI 10.1016/j.cell.2012.03.042
   Doll S, 2017, NAT CHEM BIOL, V13, P91, DOI [10.1038/NCHEMBIO.2239, 10.1038/nchembio.2239]
   Dondelinger Y, 2014, CELL REP, V7, P971, DOI 10.1016/j.celrep.2014.04.026
   Doudna JA, 2014, SCIENCE, V346, P1077, DOI 10.1126/science.1258096
   Duprez L, 2012, J BIOL CHEM, V287, P14863, DOI 10.1074/jbc.M111.288670
   Galluzzi L, 2014, SEMIN CELL DEV BIOL, V35, P24, DOI 10.1016/j.semcdb.2014.02.006
   Gonzalez-Juarbe N, 2015, PLOS PATHOG, V11, DOI 10.1371/journal.ppat.1005337
   Goodall ML, 2016, DEV CELL, V37, P337, DOI 10.1016/j.devcel.2016.04.018
   He SD, 2016, CELL MOL LIFE SCI, V73, P2177, DOI 10.1007/s00018-016-2192-3
   Hildebrand JM, 2014, P NATL ACAD SCI USA, V111, P15072, DOI 10.1073/pnas.1408987111
   Kaiser WJ, 2013, J BIOL CHEM, V288, P31268, DOI 10.1074/jbc.M113.462341
   Kaiser WJ, 2011, NATURE, V471, P368, DOI 10.1038/nature09857
   Krautwald S, 2016, CELL MOL LIFE SCI, V73, P2269, DOI 10.1007/s00018-016-2200-7
   Li JX, 2014, CELL DEATH DIS, V5, DOI 10.1038/cddis.2014.241
   Linkermann A, 2014, P NATL ACAD SCI USA, V111, P16836, DOI 10.1073/pnas.1415518111
   Linkermann A, 2014, NAT REV IMMUNOL, V14, P759, DOI 10.1038/nri3743
   Linkermann A, 2013, P NATL ACAD SCI USA, V110, P12024, DOI 10.1073/pnas.1305538110
   MORAN SM, 1985, KIDNEY INT, V27, P928, DOI 10.1038/ki.1985.101
   Morioka S, 2014, J CELL BIOL, V204, P607, DOI 10.1083/jcb.201305070
   Murphy JM, 2013, IMMUNITY, V39, P443, DOI 10.1016/j.immuni.2013.06.018
   Oberst A, 2011, NATURE, V471, P363, DOI 10.1038/nature09852
   Ofengeim D, 2015, CELL REP, V10, P1836, DOI 10.1016/j.celrep.2015.02.051
   Pasparakis M, 2015, NATURE, V517, P311, DOI 10.1038/nature14191
   Shimada K, 2016, NAT CHEM BIOL, V12, P497, DOI [10.1038/NCHEMBIO.2079, 10.1038/nchembio.2079]
   Skouta R, 2014, J AM CHEM SOC, V136, P4551, DOI 10.1021/ja411006a
   Takahashi N, 2012, CELL DEATH DIS, V3, DOI 10.1038/cddis.2012.176
   Tanzer MC, 2015, BIOCHEM J, V471, P255, DOI 10.1042/BJ20150678
   Vanden Berghe T, 2016, CELL MOL LIFE SCI, V73, P2137, DOI 10.1007/s00018-016-2189-y
   Wang HY, 2014, MOL CELL, V54, P133, DOI 10.1016/j.molcel.2014.03.003
   Xia BQ, 2016, CELL RES, V26, P517, DOI 10.1038/cr.2016.26
   Xie Y, 2016, CELL DEATH DIFFER, V23, P369, DOI 10.1038/cdd.2015.158
   Yang WS, 2008, CHEM BIOL, V15, P234, DOI 10.1016/j.chembiol.2008.02.010
   Yang WS, 2016, P NATL ACAD SCI USA, V113, pE4966, DOI 10.1073/pnas.1603244113
   Yang WS, 2014, CELL, V156, P317, DOI 10.1016/j.cell.2013.12.010
   Yuan H, 2016, BIOCHEM BIOPH RES CO, V478, P1338, DOI 10.1016/j.bbrc.2016.08.124
   Zhu S, 2017, CANCER RES, V77, P2064, DOI 10.1158/0008-5472.CAN-16-1979
NR 43
TC 142
Z9 145
U1 8
U2 57
PU SPRINGER BASEL AG
PI BASEL
PA PICASSOPLATZ 4, BASEL, 4052, SWITZERLAND
SN 1420-682X
EI 1420-9071
J9 CELL MOL LIFE SCI
JI Cell. Mol. Life Sci.
PD OCT
PY 2017
VL 74
IS 19
BP 3631
EP 3645
DI 10.1007/s00018-017-2547-4
PG 15
WC Biochemistry & Molecular Biology; Cell Biology
WE Science Citation Index Expanded (SCI-EXPANDED)
SC Biochemistry & Molecular Biology; Cell Biology
GA FG1HE
UT WOS:000409545200012
PM 28551825
OA Green Published, hybrid
DA 2022-04-27
ER

PT J
AU Deeraksa, A
   Pan, J
   Sha, Y
   Liu, XD
   Eissa, NT
   Lin, SH
   Yu-Lee, LY
AF Deeraksa, A.
   Pan, J.
   Sha, Y.
   Liu, X-D
   Eissa, N. T.
   Lin, S-H
   Yu-Lee, L-y
TI Plk1 is upregulated in androgen-insensitive prostate cancer cells and
   its inhibition leads to necroptosis
SO ONCOGENE
LA English
DT Article
DE Plk1; BI2536; mitotic catastrophe; necroptosis; autophagy; prostate
   cancer
ID POLO-LIKE KINASES; MITOTIC CATASTROPHE; DEATH PATHWAY; LNCAP MODEL;
   PHOSPHORYLATION; IDENTIFICATION; CYTOKINESIS; KINETOCHORE; PROGRESSION;
   INDUCTION
AB Castration-resistant prostate cancer (PCa) is refractory to hormone therapy and new strategies for treatment are urgently needed. We found that androgen-insensitive (AI) PCa cells, LNCaP-AI, are reprogrammed to upregulate the mitotic kinase Plk1 (Polo-like kinase 1) and other M-phase cell-cycle proteins, which may underlie AI PCa growth. In androgen-depleted media, LNCaP-AI cells showed exquisite sensitivity to growth inhibition by subnanomolar concentrations of a small molecule inhibitor of Plk1, BI2536, suggesting that these cells are dependent on Plk1 for growth. In contrast, the androgen-responsive parental LNCaP cells showed negligible responses to BI2536 treatment under the same condition. BI2536 treatment of LNCaP-AI cells resulted in an increase in cell death marker PARP-1 (polymerase-1) but did not activate caspase-3, an apoptosis marker, suggesting that the observed cell death was caspase-independent. BI2536-treated LNCaP-AI cells formed multinucleated giant cells that contain clusters of nuclear vesicles indicative of mitotic catastrophe. Live-cell time-lapse imaging revealed that BI2536-treated giant LNCaP-AI cells underwent necroptosis, as evidenced by 'explosive' cell death and partial reversal of cell death by a necroptosis inhibitor. Our studies suggest that LNCaP-AI cells underwent reprogramming in both their cell growth and cell death pathways, rendering them highly sensitive to Plk1 inhibition that induces necroptosis. Harnessing necroptosis through Plk1 inhibition may be explored for therapeutic intervention of castration-resistant PCa.
C1 [Deeraksa, A.; Pan, J.; Yu-Lee, L-y] Dept Med, Sect Immunol Allergy & Rheumatol, Houston, TX 77030 USA.
   [Sha, Y.; Liu, X-D; Eissa, N. T.] Dept Med, Sect Pulm Crit Care & Sleep Med, Houston, TX 77030 USA.
   [Lin, S-H] UT Texas MD Anderson Canc Ctr, Dept Mol Pathol, Houston, TX USA.
   [Yu-Lee, L-y] Baylor Coll Med, Dept Mol & Cellular Biol, Houston, TX 77030 USA.
RP Yu-Lee, LY (通讯作者)，Dept Med, Sect Immunol Allergy & Rheumatol, Houston, TX 77030 USA.
EM yulee@bcm.edu
OI Liu, xiande/0000-0002-9639-0458
FU NIHUnited States Department of Health & Human ServicesNational
   Institutes of Health (NIH) - USA [T32-AI07495, T32-DK07696, HL080205,
   CA111479, DK53176, AI071130]; DODUnited States Department of Defense
   [PC080847, PC093132]; Dan L Duncan Cancer Center; Alkek Award in
   Experimental Therapeutics; NATIONAL CANCER INSTITUTEUnited States
   Department of Health & Human ServicesNational Institutes of Health (NIH)
   - USANIH National Cancer Institute (NCI) [R01CA111479] Funding Source:
   NIH RePORTER; NATIONAL HEART, LUNG, AND BLOOD INSTITUTEUnited States
   Department of Health & Human ServicesNational Institutes of Health (NIH)
   - USANIH National Heart Lung & Blood Institute (NHLBI) [R01HL080205]
   Funding Source: NIH RePORTER; NATIONAL INSTITUTE OF ALLERGY AND
   INFECTIOUS DISEASESUnited States Department of Health & Human
   ServicesNational Institutes of Health (NIH) - USANIH National Institute
   of Allergy & Infectious Diseases (NIAID) [T32AI007495, U19AI071130]
   Funding Source: NIH RePORTER; NATIONAL INSTITUTE OF DIABETES AND
   DIGESTIVE AND KIDNEY DISEASESUnited States Department of Health & Human
   ServicesNational Institutes of Health (NIH) - USANIH National Institute
   of Diabetes & Digestive & Kidney Diseases (NIDDK) [T32DK007696,
   R01DK053176] Funding Source: NIH RePORTER
FX We thank Dr Anna Ferrari of New York University for the LNCaP-AI cells
   and Ms Shenyan Zeng for FACS analysis. This work was supported by NIH
   training Grants T32-AI07495 and T32-DK07696 for AD and Grants from the
   NIH (HL080205 to NTE; CA111479 to S-HL; DK53176, AI071130 to L-yY-L),
   DOD (PC080847, PC093132 to S-HL), Dan L Duncan Cancer Center (L-yY-L and
   S-HL) and Alkek Award in Experimental Therapeutics (L-yY-L and S-HL).
CR Alano CC, 2006, TRENDS BIOCHEM SCI, V31, P309, DOI 10.1016/j.tibs.2006.04.006
   Artus C, 2010, EMBO J, V29, P1585, DOI 10.1038/emboj.2010.43
   Barr FA, 2004, NAT REV MOL CELL BIO, V5, P429, DOI 10.1038/nrm1401
   Bastos RN, 2010, J CELL BIOL, V191, P751, DOI 10.1083/jcb.201008108
   Brennan IM, 2007, P NATL ACAD SCI USA, V91, P5046
   Caserta TM, 2003, VIROLOGY, V191, P589
   Castedo M, 2004, ONCOGENE, V23, P2825, DOI 10.1038/sj.onc.1207528
   Christofferson DE, 2010, CURR OPIN CELL BIOL, V22, P263, DOI 10.1016/j.ceb.2009.12.003
   Culig Z, 1999, BRIT J CANCER, V81, P242, DOI 10.1038/sj.bjc.6690684
   Degterev A, 2005, NAT CHEM BIOL, V1, P112, DOI 10.1038/nchembio711
   Degterev A, 2008, NAT CHEM BIOL, V4, P313, DOI 10.1038/nchembio.83
   Galluzzi L, 2012, CELL DEATH DIFFER, V19, P107, DOI 10.1038/cdd.2011.96
   Guan R, 2005, CANCER RES, V65, P2698, DOI 10.1158/0008-5472.CAN-04-2131
   Hanahan D, 2011, CELL, V144, P646, DOI 10.1016/j.cell.2011.02.013
   Hitomi JI, 2008, CELL, V135, P1311, DOI 10.1016/j.cell.2008.10.044
   HOROSZEWICZ JS, 1983, CANCER RES, V43, P1809
   Jang YJ, 2002, J BIOL CHEM, V277, P44115, DOI 10.1074/jbc.M202172200
   Jemal A, 2007, CA-CANCER J CLIN, V57, P43, DOI 10.3322/canjclin.57.1.43
   Kurasawa Y, 2010, MOL BIOL CELL, V21, P1188, DOI 10.1091/mbc.E09-11-0950
   LEE KS, 1995, MOL CELL BIOL, V15, P7143
   Lenart P, 2007, CURR BIOL, V17, P1
   Li J, 2010, J GENET GENOMICS, V37, P159, DOI 10.1016/S1673-8527(09)60034-5
   Liu XS, 2010, PROTEIN CELL, V1, P999, DOI 10.1007/s13238-010-0131-x
   Macy B, 2009, CELL CYCLE, V8, P35, DOI 10.4161/cc.8.1.7327
   Mizushima N, 2011, CELL, V147, P728, DOI 10.1016/j.cell.2011.10.026
   Musacchio A, 2007, NAT REV MOL CELL BIO, V8, P379, DOI 10.1038/nrm2163
   Nishino M, 2006, CURR BIOL, V16, P1414, DOI 10.1016/j.cub.2006.05.052
   Park JE, 2011, P NATL ACAD SCI USA, V108, P8200, DOI 10.1073/pnas.1102020108
   Reagan-Shaw S, 2005, FASEB J, V19, P611, DOI 10.1096/fj.04-2910fje
   Schmit TL, 2009, J INVEST DERMATOL, V129, P2843, DOI 10.1038/jid.2009.172
   Smith MR, 1997, BIOCHEM BIOPH RES CO, V234, P397, DOI 10.1006/bbrc.1997.6633
   Speirs CK, 2011, AM J CANCER RES, V1, P43
   Sramkoski RM, 1999, IN VITRO CELL DEV-AN, V35, P403
   Strebhardt K, 2010, NAT REV DRUG DISCOV, V9, P643, DOI 10.1038/nrd3184
   Takaki T, 2008, CURR OPIN CELL BIOL, V20, P650, DOI 10.1016/j.ceb.2008.10.005
   THALMANN GN, 1994, CANCER RES, V54, P2577
   Vakifahmetoglu H, 2008, CELL DEATH DIFFER, V15, P1153, DOI 10.1038/cdd.2008.47
   Vandenabeele P, 2010, NAT REV MOL CELL BIO, V11, P700, DOI 10.1038/nrm2970
   Wang LG, 2004, ONCOGENE, V23, P5175, DOI 10.1038/sj.onc.1207654
   Wang QB, 2009, CELL, V138, P245, DOI 10.1016/j.cell.2009.04.056
   Zhou T, 2003, DEV CELL, V5, P127, DOI 10.1016/S1534-5807(03)00186-2
NR 41
TC 46
Z9 48
U1 0
U2 12
PU NATURE PUBLISHING GROUP
PI LONDON
PA MACMILLAN BUILDING, 4 CRINAN ST, LONDON N1 9XW, ENGLAND
SN 0950-9232
EI 1476-5594
J9 ONCOGENE
JI Oncogene
PD JUN 13
PY 2013
VL 32
IS 24
BP 2973
EP 2983
DI 10.1038/onc.2012.309
PG 11
WC Biochemistry & Molecular Biology; Oncology; Cell Biology; Genetics &
   Heredity
WE Science Citation Index Expanded (SCI-EXPANDED)
SC Biochemistry & Molecular Biology; Oncology; Cell Biology; Genetics &
   Heredity
GA 163WV
UT WOS:000320369700007
PM 22890325
OA Green Accepted, Bronze
DA 2022-04-27
ER

PT J
AU Hui, GQ
   Yang, YJ
   Qin, XX
   Qi, S
   Zhang, J
   Yu, SX
   Du, CT
   Chen, W
AF Hui, Gui-Qiu
   Yang, Yong-Jun
   Qin, Xiao-Xia
   Qi, Shuai
   Zhang, Jie
   Yu, Shui-Xing
   Du, Chong-Tao
   Chen, Wei
TI Salmonella Outer Protein B Suppresses Colitis Development via Protecting
   Cell From Necroptosis
SO FRONTIERS IN CELLULAR AND INFECTION MICROBIOLOGY
LA English
DT Article
DE Salmonella; SopB; colitis; MLKL; necroptosis
ID SEROVAR TYPHIMURIUM COLITIS; EPITHELIAL-CELLS; EFFECTOR PROTEIN;
   PATHOGENICITY ISLANDS; INNATE IMMUNITY; III SECRETION; ENTERICA; SOPB;
   APOPTOSIS; DEFENSE
AB Salmonella effectors translocated into epithelial cells contribute to the pathogenesis of infection. They mediate epithelial cell invasion and subsequent intracellular replication. However, their functions in vivo have not been well-identi fi ed. In this study, we uncovered a role for Salmonella outer protein B (SopB) in modulating necroptosis to facilitate bacteria escape epithelial cell and spread to systemic sites through a Salmonella induced colitismodel.Mice infected with SopB deleted strain1 sopB displayed increased severity to colitis, reduced mucin expression and increased bacterial translocation. In vitro study, we found there was an increased goblet cell necroptosis following Delta sopB infection. Consistently, mice infected with Delta sopB had a strong upregulation of mixed lineage kinase domain-like (MLKL) phosphorylation. Deletion of MLKL rescued severity of tissue in fl ammatory, improved mucin2 expression and abolished the increased bacterial translocation in mice infected with 1 sopB. Intriguingly, the expression of sopB in LS174T cells was downregulated. The temporally regulated SopB expression potentially switched the role from epithelial cell invasion to bacterial transmission. Collectively, these results indicated a role for SopB in modulating the onset of necroptosis to increased bacteria pathogenesis and translocated to systemic sites.
C1 [Hui, Gui-Qiu; Yang, Yong-Jun; Qin, Xiao-Xia; Qi, Shuai; Zhang, Jie; Yu, Shui-Xing; Du, Chong-Tao; Chen, Wei] Jilin Univ, Key Lab Zoonosis Res, Minist Educ, Coll Vet Med, Changchun, Jilin, Peoples R China.
RP Chen, W (通讯作者)，Jilin Univ, Key Lab Zoonosis Res, Minist Educ, Coll Vet Med, Changchun, Jilin, Peoples R China.
EM chw_cc@jlu.edu.cn
FU National Key Research and Development Program of China [2017YFD0501000];
   National Natural Science Foundation of ChinaNational Natural Science
   Foundation of China (NSFC) [31872457, 31372410]; Thirteenth Five-Year
   Scientific and Technological Research Projects of Education Department
   of Jilin Province [JJKH20170819KJ]
FX This work was founded by The National Key Research and Development
   Program of China [2017YFD0501000], National Natural Science Foundation
   of China [No. 31872457, No. 31372410], and Thirteenth Five-Year
   Scientific and Technological Research Projects of Education Department
   of Jilin Province [No. JJKH20170819KJ].
CR Abrahams GL, 2006, CELL MICROBIOL, V8, P728, DOI 10.1111/j.1462-5822.2006.00706.x
   Barthel M, 2003, INFECT IMMUN, V71, P2839, DOI 10.1128/IAI.71.5.2839-2858.2003
   Bergstrom KSB, 2010, PLOS PATHOG, V6, DOI 10.1371/journal.ppat.1000902
   Bertelsen LS, 2004, AM J PHYSIOL-CELL PH, V287, pC939, DOI 10.1152/ajpcell.00413.2003
   Birchenough GMH, 2016, SCIENCE, V352, P1535, DOI 10.1126/science.aaf7419
   Broz P, 2012, GUT MICROBES, V3, P62, DOI 10.4161/gmic.19141
   Broz P, 2010, J EXP MED, V207, P1745, DOI 10.1084/jem.20100257
   Cooper KG, 2011, PLOS ONE, V6, DOI 10.1371/journal.pone.0022260
   Fabrega A, 2013, CLIN MICROBIOL REV, V26, P308, DOI 10.1128/CMR.00066-12
   Galan JE, 2001, ANNU REV CELL DEV BI, V17, P53, DOI 10.1146/annurev.cellbio.17.1.53
   Giacomodonato MN, 2011, FEMS MICROBIOL LETT, V317, P100, DOI 10.1111/j.1574-6968.2011.02217.x
   Hefele M, 2018, MUCOSAL IMMUNOL, V11, P1191, DOI 10.1038/s41385-018-0011-x
   Hensel M, 2004, INT J MED MICROBIOL, V294, P95, DOI 10.1016/j.ijmm.2004.06.025
   Hu GQ, 2017, MOL IMMUNOL, V90, P280, DOI 10.1016/j.molimm.2017.07.011
   Hu ZQ, 2013, CELL MOL IMMUNOL, V10, P10, DOI 10.1038/cmi.2012.54
   Jorgensen I, 2017, NAT REV IMMUNOL, V17, P151, DOI 10.1038/nri.2016.147
   Kirk MD, 2015, PLOS MED, V12, DOI [10.1371/journal.pmed.1001921, 10.1371/journal.pmed.1001940]
   Kitur K, 2015, PLOS PATHOG, V11, DOI 10.1371/journal.ppat.1004820
   Knodler LA, 2005, J BIOL CHEM, V280, P9058, DOI 10.1074/jbc.M412588200
   Kum WWS, 2011, INFECT IMMUN, V79, P2554, DOI 10.1128/IAI.01235-10
   Lv DW, 2018, PLOS PATHOG, V14, DOI 10.1371/journal.ppat.1006868
   McGhie EJ, 2009, CURR OPIN MICROBIOL, V12, P117, DOI 10.1016/j.mib.2008.12.001
   Newton K, 2016, ANNU REV BIOCHEM, V85, P743, DOI 10.1146/annurev-biochem-060815-014830
   Parker D, 2016, CYTOKINE, V88, P274, DOI 10.1016/j.cyto.2016.09.024
   Pasparakis M, 2015, NATURE, V517, P311, DOI 10.1038/nature14191
   Pelaseyed T, 2014, IMMUNOL REV, V260, P8, DOI 10.1111/imr.12182
   Piscatelli HL, 2016, CELL MICROBIOL, V18, P705, DOI 10.1111/cmi.12542
   Raymond B, 2013, TRENDS MICROBIOL, V21, P430, DOI 10.1016/j.tim.2013.06.008
   Robinson N, 2012, NAT IMMUNOL, V13, P954, DOI 10.1038/ni.2397
   Ruan HH, 2016, BIOCHEM BIOPH RES CO, V478, P618, DOI 10.1016/j.bbrc.2016.07.116
   Schmidt H, 2004, CLIN MICROBIOL REV, V17, P14, DOI 10.1128/CMR.17.1.14-56.2004
   Stecher B, 2005, INFECT IMMUN, V73, P3228, DOI 10.1128/IAI.73.6.3228-3241.2005
   Tobar JA, 2006, INFECT IMMUN, V74, P6438, DOI 10.1128/IAI.00063-06
   Zhang J, 2019, MOL IMMUNOL, V107, P132, DOI 10.1016/j.molimm.2019.01.018
NR 34
TC 7
Z9 7
U1 2
U2 6
PU FRONTIERS MEDIA SA
PI LAUSANNE
PA AVENUE DU TRIBUNAL FEDERAL 34, LAUSANNE, CH-1015, SWITZERLAND
SN 2235-2988
J9 FRONT CELL INFECT MI
JI Front. Cell. Infect. Microbiol.
PD APR 9
PY 2019
VL 9
AR 87
DI 10.3389/fcimb.2019.00087
PG 10
WC Immunology; Microbiology
WE Science Citation Index Expanded (SCI-EXPANDED)
SC Immunology; Microbiology
GA HS5ZO
UT WOS:000463950100001
PM 31024858
OA gold, Green Published
DA 2022-04-27
ER

PT J
AU Jiang, YG
   Peng, Y
   Koussougbo, KS
AF Jiang, Yu-Gang
   Peng, Yong
   Koussougbo, Koku Sossou
TI Necroptosis: A novel therapeutic target for glioblastoma
SO MEDICAL HYPOTHESES
LA English
DT Article
ID NECROTIC CELL-DEATH; CANCER DRUG-RESISTANCE; PROGRAMMED NECROSIS;
   ENERGY-METABOLISM; REGULATED FORM; TUMOR HYPOXIA; TISSUE FACTOR;
   APOPTOSIS; MECHANISMS; MULTIFORME
AB Glioblastoma or glioblastoma multiforme (GBM) is the most encountered and malignant form of brain tumors in clinical practice. In spite of optimal and early treatment, the life expectancy of patients with GBM remains poor. It is believed that dysfunction of apoptosis underlies GBM tumorigenesis, proliferation and resistance to chemotherapy and radiotherapy. Although GBM is defective in apoptotic process, pathologic and radiologic observations almost always reveal obvious necrosis foci within GBM. Necrosis seems to be related with GBM proliferation, angiogenesis and invasion. However, tumor cell necrosis induced by various therapies has a potential therapeutic value. Just recently, necrotic cell death is considered as a regulated and controlled process, like apoptosis, termed necroptosis or programmed necrosis. Induction of apoptosis has not made any significant achievements in the treatment of GBM mainly because the tumor cells are apoptosis-resistant. We may achieve a better result by modulating the necroptosis of GBM thus circumvent the apoptosis resistance. Albeit specific molecular pathways involved in GBM necroptosis is not clear and much more studies are needed to confirm the effects of therapy-induced necroptosis on GBM, it provides us with a new direction in the treatment of GBM. (C) 2010 Elsevier Ltd. All rights reserved.
C1 [Jiang, Yu-Gang; Peng, Yong; Koussougbo, Koku Sossou] Cent S Univ, Dept Neurosurg, Xiangya Hosp 2, Changsha 410011, Hunan, Peoples R China.
RP Jiang, YG (通讯作者)，Cent S Univ, Dept Neurosurg, Xiangya Hosp 2, Changsha 410011, Hunan, Peoples R China.
EM 13707315567@139.com
CR Barker FG, 1996, CANCER, V77, P1161, DOI 10.1002/(SICI)1097-0142(19960315)77:6<1161::AID-CNCR24>3.0.CO;2-Z
   Bassi R, 2008, J NEURO-ONCOL, V87, P23, DOI 10.1007/s11060-007-9488-y
   Brat DJ, 2004, CANCER RES, V64, P920, DOI 10.1158/0008-5472.CAN-03-2073
   Brat DJ, 2004, LAB INVEST, V84, P397, DOI 10.1038/labinvest.3700070
   Cho Y, 2009, CELL, V137, P1112, DOI 10.1016/j.cell.2009.05.037
   Edwards JG, 2003, CHEST, V124, P1916, DOI 10.1378/chest.124.5.1916
   Fabris C, 2001, CANCER RES, V61, P7495
   Galluzzi L, 2008, CELL, V135, P1161, DOI 10.1016/j.cell.2008.12.004
   Guerriero JL, 2008, CANCER RES, V68, P9595, DOI 10.1158/0008-5472.CAN-08-2452
   Ha HC, 1999, P NATL ACAD SCI USA, V96, P13978, DOI 10.1073/pnas.96.24.13978
   Hammoud MA, 1996, J NEURO-ONCOL, V27, P65, DOI 10.1007/BF00146086
   Han WD, 2007, MOL CANCER THER, V6, P1641, DOI 10.1158/1535-7163.MCT-06-0511
   He SD, 2009, CELL, V137, P1100, DOI 10.1016/j.cell.2009.05.021
   Hitomi JI, 2008, CELL, V135, P1311, DOI 10.1016/j.cell.2008.10.044
   Hotchkiss RS, 2009, NEW ENGL J MED, V361, P1570, DOI 10.1056/NEJMra0901217
   Hsieh YJ, 2003, J CELL PHYSIOL, V194, P363, DOI 10.1002/jcp.10273
   Hu X, 2008, CANCER LETT, V259, P127, DOI 10.1016/j.canlet.2007.11.007
   Hu X, 2007, AUTOPHAGY, V3, P490, DOI 10.4161/auto.4592
   Jensen RL, 2009, J NEURO-ONCOL, V92, P317, DOI 10.1007/s11060-009-9827-2
   Krakstad C, 2010, MOL CANCER, V9, DOI 10.1186/1476-4598-9-135
   Kroemer G, 2007, PHYSIOL REV, V87, P99, DOI 10.1152/physrev.00013.2006
   Lacroix M, 2001, J NEUROSURG, V95, P190, DOI 10.3171/jns.2001.95.2.0190
   Lefranc F, 2007, ONCOLOGIST, V12, P1395, DOI 10.1634/theoncologist.12-12-1395
   Miccoli L, 1998, CANCER RES, V58, P5777
   Nicotera P, 2004, ONCOGENE, V23, P2757, DOI 10.1038/sj.onc.1207559
   Proskuryakov SY, 2010, CURR PHARM DESIGN, V16, P56, DOI 10.2174/138161210789941793
   Raza SA, 2002, NEUROSURGERY, V51, P2, DOI 10.1097/00006123-200207000-00002
   Raza SM, 2004, CLIN CANCER RES, V10, P212, DOI 10.1158/1078-0432.CCR-0155-3
   Ricci MS, 2006, ONCOLOGIST, V11, P342, DOI 10.1634/theoncologist.11-4-342
   Rong Y, 2005, CANCER RES, V65, P1406, DOI 10.1158/0008-5472.CAN-04-3376
   Rong Y, 2006, J NEUROPATH EXP NEUR, V65, P529, DOI 10.1097/00005072-200606000-00001
   Scholz C, 2005, ONCOGENE, V24, P1904, DOI 10.1038/sj.onc.1208233
   Stegh AH, 2008, P NATL ACAD SCI USA, V105, P10703, DOI 10.1073/pnas.0712034105
   Vakkila J, 2004, NAT REV IMMUNOL, V4, P641, DOI 10.1038/nri1415
   Wen PY, 2008, NEW ENGL J MED, V359, P492, DOI 10.1056/NEJMra0708126
   Xie TX, 2008, INT J ONCOL, V33, P5
   Zhang DW, 2009, SCIENCE, V325, P332, DOI 10.1126/science.1172308
   Zong WX, 2004, GENE DEV, V18, P1272, DOI 10.1101/gad.1199904
NR 38
TC 17
Z9 19
U1 0
U2 9
PU CHURCHILL LIVINGSTONE
PI EDINBURGH
PA JOURNAL PRODUCTION DEPT, ROBERT STEVENSON HOUSE, 1-3 BAXTERS PLACE,
   LEITH WALK, EDINBURGH EH1 3AF, MIDLOTHIAN, SCOTLAND
SN 0306-9877
J9 MED HYPOTHESES
JI Med. Hypotheses
PD MAR
PY 2011
VL 76
IS 3
BP 350
EP 352
DI 10.1016/j.mehy.2010.10.037
PG 3
WC Medicine, Research & Experimental
WE Science Citation Index Expanded (SCI-EXPANDED)
SC Research & Experimental Medicine
GA 728QK
UT WOS:000287888600013
PM 21075544
DA 2022-04-27
ER

PT J
AU Xiao, K
   Liu, CC
   Qin, Q
   Zhang, Y
   Wang, XY
   Zhang, J
   Odle, J
   Lin, X
   Hu, CAA
   Liu, YL
AF Xiao, Kan
   Liu, Congcong
   Qin, Qin
   Zhang, Yang
   Wang, Xiuying
   Zhang, Jing
   Odle, Jack
   Lin, Xi
   Hu, Chien-An Andy
   Liu, Yulan
TI EPA and DHA attenuate deoxynivalenol-induced intestinal porcine
   epithelial cell injury and protect barrier function integrity by
   inhibiting necroptosis signaling pathway
SO FASEB JOURNAL
LA English
DT Article
DE barrier function; cell injury; deoxynivalenol; necroptosis signaling
   pathway; n-3 PUFA
ID POLYUNSATURATED FATTY-ACIDS; WEANED PIGS; HEALTH; DEATH;
   PHOSPHORYLATION; LOCALIZATION; DISRUPTION; MYCOTOXIN; NECROSIS; DISEASE
AB Deoxynivalenol (DON) is one of the most common mycotoxins that contaminates food or feed and cause intestinal damage. Long-chain n-3 polyunsaturated fatty acids (PUFA) such as EPA and DHA exert beneficial effects on intestinal integrity in animal models and clinical trials. Necroptosis signaling pathway plays a critical role in intestinal cell injury. This study tested the hypothesis that EPA and DHA could alleviate DON-induced injury to intestinal porcine epithelial cells through modulation of the necroptosis signaling pathway. Intestinal porcine epithelial cell 1 (IPEC-1) cells were cultured with or without EPA or DHA (6.25-25 mu g/mL) in the presence or absence of 0.5 mu g/mL DON for indicated time points. Cell viability, cell number, lactate dehydrogenase (LDH) activity, cell necrosis, transepithelial electrical resistance (TEER), fluorescein isothiocyanate-labeled dextran 4kDa (FD4) flux, tight junction protein distribution, and protein abundance of necroptosis related signals were determined. EPA and DHA promoted cell growth indicated by higher cell viability and cell number, and inhibited cell injury indicated by lower LDH activity in the media. EPA and DHA also improved intestinal barrier function, indicated by higher TEER and lower permeability of FD4 flux as well as increased proportions of tight junction proteins located in the plasma membrane. Moreover, EPA and DHA decreased cell necrosis demonstrated by live cell imaging and transmission electron microscopy. Finally, EPA and DHA downregulated protein expressions of necroptosis related signals including tumor necrosis factor receptor (TNFR1), receptor interacting protein kinase 1 (RIP1), RIP3, phosphorylated mixed lineage kinase-like protein (MLKL), phosphoglycerate mutase family 5 (PGAM5), dynamin-related protein 1 (Drp1), and high mobility group box-1 protein (HMGB1). EPA and DHA also inhibited protein expression of caspase-3 and caspase-8. These results suggest that EPA and DHA prevent DON-induced intestinal cell injury and enhance barrier function, which is associated with inhibition of the necroptosis signaling pathway.
C1 [Xiao, Kan; Liu, Congcong; Qin, Qin; Zhang, Yang; Wang, Xiuying; Zhang, Jing; Hu, Chien-An Andy; Liu, Yulan] Wuhan Polytech Univ, Hubei Key Lab Anim Nutr & Feed Sci, Hubei Collaborat Innovat Ctr Anim Nutr & Feed Saf, Xuefunan Rd, Wuhan 430023, Hubei, Peoples R China.
   [Odle, Jack; Lin, Xi] North Carolina State Univ, Lab Dev Nutr, Dept Anim Sci, Raleigh, NC USA.
   [Hu, Chien-An Andy] Univ New Mexico, Sch Med, Dept Biochem & Mol Biol, Albuquerque, NM 87131 USA.
RP Liu, YL (通讯作者)，Wuhan Polytech Univ, Hubei Key Lab Anim Nutr & Feed Sci, Hubei Collaborat Innovat Ctr Anim Nutr & Feed Saf, Xuefunan Rd, Wuhan 430023, Hubei, Peoples R China.
EM yulanflower@126.com
RI ; Odle, Jack/K-9660-2017
OI Xi, Lin/0000-0003-3911-9677; Wang, Xiuying/0000-0001-6693-3813; Odle,
   Jack/0000-0003-4965-2096
FU National Natural Science Foundation of China (NSFC)National Natural
   Science Foundation of China (NSFC) [31772615]; Wuhan Science and
   Technology Burea [2018020401011304]
FX National Natural Science Foundation of China (NSFC), Grant/Award Number:
   31772615; the projects of Wuhan Science and Technology Burea,
   Grant/Award Number: 2018020401011304
CR Adameova A, 2016, HEART FAIL REV, V21, P213, DOI 10.1007/s10741-016-9537-8
   Ajami M, 2013, FUND CLIN PHARMACOL, V27, P593, DOI 10.1111/j.1472-8206.2012.01066.x
   Blikslager AT, 2007, PHYSIOL REV, V87, P545, DOI 10.1152/physrev.00012.2006
   Bodea GOD, 2009, ROM BIOTECH LETT, V14, P4349
   Brahmbhatt V, 2013, J NUTR BIOCHEM, V24, P104, DOI 10.1016/j.jnutbio.2012.02.014
   Calder PC, 2008, MOL NUTR FOOD RES, V52, P885, DOI 10.1002/mnfr.200700289
   Camilleri M, 2019, GUT, V68, P1516, DOI 10.1136/gutjnl-2019-318427
   Costantini L, 2017, INT J MOL SCI, V18, DOI 10.3390/ijms18122645
   Diesing AK, 2011, TOXICOL LETT, V200, P8, DOI 10.1016/j.toxlet.2010.10.006
   Flock MR, 2013, NUTR REV, V71, P692, DOI 10.1111/nure.12071
   Ghareeb K, 2015, J APPL TOXICOL, V35, P327, DOI 10.1002/jat.3083
   Gunther C, 2011, NATURE, V477, P335, DOI 10.1038/nature10400
   He SD, 2009, CELL, V137, P1100, DOI 10.1016/j.cell.2009.05.021
   Hildebrand JM, 2014, P NATL ACAD SCI USA, V111, P15072, DOI 10.1073/pnas.1408987111
   Holler N, 2000, NAT IMMUNOL, V1, P489, DOI 10.1038/82732
   Jacobi SK, 2012, ADV NUTR, V3, P687, DOI 10.3945/an.112.002683
   Kearney CJ, 2017, MOL CELL, V65, P965, DOI 10.1016/j.molcel.2017.02.024
   Kishida E, 2006, BBA-MOL CELL BIOL L, V1761, P454, DOI 10.1016/j.bbalip.2006.03.023
   Kolf-Clauw M, 2009, TOXICOL IN VITRO, V23, P1580, DOI 10.1016/j.tiv.2009.07.015
   Li QR, 2008, MOL IMMUNOL, V45, P1356, DOI 10.1016/j.molimm.2007.09.003
   Li QR, 2008, FEBS J, V275, P411, DOI 10.1111/j.1742-4658.2007.06210.x
   Li XL, 2012, BBA-MOL BASIS DIS, V1822, P196, DOI 10.1016/j.bbadis.2011.09.019
   Liu YL, 2012, J NUTR, V142, P2017, DOI 10.3945/jn.112.164947
   Magee P, 2008, LIPIDS HEALTH DIS, V7, DOI 10.1186/1476-511X-7-24
   Mayer E, 2017, MYCOTOXIN RES, V33, P297, DOI 10.1007/s12550-017-0289-7
   Nossol C, 2018, TOXINS, V9, P10
   Nunes T, 2014, BIOMED RES INT, V2014, DOI 10.1155/2014/218493
   Pacheco FJ, 2014, INFLAMM RES, V63, P859, DOI 10.1007/s00011-014-0760-2
   Pierdomenico M, 2014, AM J GASTROENTEROL, V109, P279, DOI 10.1038/ajg.2013.403
   Pierron A, 2016, ANIM NUTR, V2, P63, DOI 10.1016/j.aninu.2016.03.001
   Pinton P, 2010, J NUTR, V140, P1956, DOI 10.3945/jn.110.123919
   Rahal A, 2014, BIOMED RES INT, V2014, DOI 10.1155/2014/761264
   Ren Z, 2019, INT J MOL SCI, V20, P11
   Shahidi F, 2018, ANNU REV FOOD SCI T, V9, P345, DOI 10.1146/annurev-food-111317-095850
   Silke J, 2015, NAT IMMUNOL, V16, P689, DOI [10.1038/ni.3206, 10.1038/ni0815-889b]
   Siriwardhana N, 2012, ADV FOOD NUTR RES, V65, P211, DOI 10.1016/B978-0-12-416003-3.00013-5
   Soderholm JD, 2001, AM J PHYSIOL-GASTR L, V280, pG7, DOI 10.1152/ajpgi.2001.280.1.G7
   Su XF, 2015, NEUROCHEM RES, V40, P643, DOI 10.1007/s11064-014-1510-0
   Vanlangenakker N, 2012, CELL DEATH DIFFER, V19, P75, DOI 10.1038/cdd.2011.164
   Wang HY, 2014, MOL CELL, V54, P133, DOI 10.1016/j.molcel.2014.03.003
   Wang ZG, 2012, CELL, V148, P228, DOI 10.1016/j.cell.2011.11.030
   Welz PS, 2011, NATURE, V477, P330, DOI 10.1038/nature10273
   Whiting CV, 2005, INFLAMM BOWEL DIS, V11, P340, DOI 10.1097/01.MIB.0000164016.98913.7c
   Willemsen LEM, 2008, EUR J NUTR, V47, P183, DOI 10.1007/s00394-008-0712-0
   Xiao GZ, 2013, PLOS ONE, V8, DOI 10.1371/journal.pone.0073571
   Zhu HL, 2016, BRIT J NUTR, V115, P1947, DOI 10.1017/S0007114516001100
NR 46
TC 19
Z9 20
U1 7
U2 25
PU WILEY
PI HOBOKEN
PA 111 RIVER ST, HOBOKEN 07030-5774, NJ USA
SN 0892-6638
EI 1530-6860
J9 FASEB J
JI Faseb J.
PD FEB
PY 2020
VL 34
IS 2
BP 2483
EP 2496
DI 10.1096/fj.201902298R
EA DEC 2019
PG 14
WC Biochemistry & Molecular Biology; Biology; Cell Biology
WE Science Citation Index Expanded (SCI-EXPANDED)
SC Biochemistry & Molecular Biology; Life Sciences & Biomedicine - Other
   Topics; Cell Biology
GA KN2HU
UT WOS:000503397900001
PM 31909535
DA 2022-04-27
ER

PT J
AU Huang, XB
   Chen, ZZ
   Ni, F
   Ye, XJ
   Qian, WB
AF Huang, Xianbo
   Chen, Zhenzhen
   Ni, Fan
   Ye, Xiujin
   Qian, Wenbin
TI Shikonin overcomes drug resistance and induces necroptosis by regulating
   the miR-92a-1-5p/MLKL axis in chronic myeloid leukemia
SO AGING-US
LA English
DT Article
DE chronic myeloid leukemia; shikonin; necroptosis; miR-92a-1-5p; MLKL
ID TYROSINE KINASE INHIBITORS; NONAPOPTOTIC CELL-DEATH; BCR-ABL; IN-VITRO;
   APOPTOSIS; INDUCTION; CARCINOMA; AUTOPHAGY; LINE
AB Development of resistance to tyrosine kinase inhibitors (TKIs) targeting the BCR/ABL fusion protein represents a major challenge in the treatment of chronic myeloid leukemia (CML). Since apoptosis resistance is the fundamental mechanism impeding TKIs' therapeutic effects, alternative approaches that induce nonapoptotic cell death are being pursued to treat TKI-resistant CML. Induction of necroptosis, a distinct, caspase-independent form of programmed cell death, may be a valuable strategy in this respect. The present study shows that shikonin, an herbal compound used in traditional Chinese medicine, overcomes TKI resistance in BCR/ABL-positive CML cells by inducing necroptosis via activation of RIPK1/RIPK3/MLKL signaling. This effect occurs both in vitro and in vivo and involves downregulation of miR-92a-1-5p, a poor-prognosis marker frequently overexpressed in leukemia patients. Based on gene expression experiments, we conclude that miR-92a-1-5p promotes CML progression by inhibiting MLKL expression. Accordingly, we show that antagomiR-mediated in vivo inhibition of miR-92a-1-5p reduces the growth of CML tumors in mice through necroptosis induction. Our research suggests that therapies that relieve MLKL suppression by targeting miR-92a-1-5p may represent a useful strategy to treat TKI-refractory CML.
C1 [Huang, Xianbo; Chen, Zhenzhen; Ni, Fan; Ye, Xiujin; Qian, Wenbin] Zhejiang Univ, Affiliated Hosp 1, Coll Med, Dept Hematol, Hangzhou 310003, Peoples R China.
   [Qian, Wenbin] Zhejiang Univ, Affiliated Hosp 2, Coll Med, Dept Hematol, Hangzhou 310009, Peoples R China.
   [Chen, Zhenzhen] Hangzhou First Peoples Hosp, Dept Hematol, Hangzhou 310006, Peoples R China.
   [Ni, Fan] Zhejiang Univ, Affiliated Hosp 4, Coll Med, Dept Hematol, Yiwu 322000, Peoples R China.
RP Ye, XJ; Qian, WB (通讯作者)，Zhejiang Univ, Affiliated Hosp 1, Coll Med, Dept Hematol, Hangzhou 310003, Peoples R China.; Qian, WB (通讯作者)，Zhejiang Univ, Affiliated Hosp 2, Coll Med, Dept Hematol, Hangzhou 310009, Peoples R China.
EM yxisunny@zju.edu.cn; qianwb@ziu.edu.cn
FU Natural Science Foundation of ChinaNational Natural Science Foundation
   of China (NSFC) [81900152]; Natural Science Foundation of Zhejiang
   ProvinceNatural Science Foundation of Zhejiang Province [LQ19H080005];
   Health Department of Zhejiang Province [2020KY113]
FX We are grateful for the financial support provided by the Natural
   Science Foundation of China (No. 81900152), the Natural Science
   Foundation of Zhejiang Province (No. LQ19H080005), and the Health
   Department of Zhejiang Province (No. 2020KY113).
CR Cai ZY, 2014, NAT CELL BIOL, V16, P55, DOI 10.1038/ncb2883
   Cortes JE, 2012, NEW ENGL J MED, V367, P2075, DOI 10.1056/NEJMoa1205127
   Degterev A, 2005, NAT CHEM BIOL, V1, P112, DOI 10.1038/nchembio711
   Fu ZZ, 2013, BMC CANCER, V13, DOI 10.1186/1471-2407-13-580
   Fulda S, 2014, SEMIN CELL DEV BIOL, V35, P51, DOI 10.1016/j.semcdb.2014.07.002
   Fulda S, 2009, INT J CANCER, V124, P511, DOI 10.1002/ijc.24064
   Gong K, 2011, FREE RADICAL BIO MED, V51, P2259, DOI 10.1016/j.freeradbiomed.2011.09.018
   Gong YT, 2019, MOL CANCER, V18, DOI 10.1186/s12943-019-1029-8
   Han D, 2009, ANTIOXID REDOX SIGN, V11, P2245, DOI [10.1089/ars.2009.2611, 10.1089/ARS.2009.2611]
   Huang CJ, 2013, PLOS ONE, V8, DOI 10.1371/journal.pone.0066326
   Huang XB, 2018, J EXP CLIN CANC RES, V37, DOI 10.1186/s13046-018-0976-z
   Iwata A, 2003, J IMMUNOL, V170, P3386, DOI 10.4049/jimmunol.170.6.3386
   Li ML, 2014, EXP CELL RES, V323, P1, DOI 10.1016/j.yexcr.2013.12.025
   Lin Y, 2004, J BIOL CHEM, V279, P10822, DOI 10.1074/jbc.M313141200
   Linkermann A, 2014, NEW ENGL J MED, V370, P455, DOI 10.1056/NEJMra1310050
   Lu B, 2017, ACTA PHARMACOL SIN, V38, P1543, DOI 10.1038/aps.2017.112
   Ma YM, 2016, ACTA PHARMACOL SIN, V37, P1381, DOI 10.1038/aps.2016.61
   Mao X, 2008, CELL RES, V18, P879, DOI 10.1038/cr.2008.86
   Mendell JT, 2008, CELL, V133, P217, DOI 10.1016/j.cell.2008.04.001
   Mughal TI, 2016, HAEMATOLOGICA, V101, P541, DOI 10.3324/haematol.2015.139337
   Ng KP, 2012, NAT MED, V18, P521, DOI 10.1038/nm.2713
   O'Hare T, 2013, CANCER RES, V73, P3356, DOI 10.1158/0008-5472.CAN-12-3904
   OBrien MC, 1997, CYTOMETRY, V28, P81
   Ohyashiki Junko H, 2010, BMC Res Notes, V3, P347, DOI 10.1186/1756-0500-3-347
   Salomoni P, 2009, AUTOPHAGY, V5, P1050, DOI 10.4161/auto.5.7.9509
   Shahsavari Z, 2016, TUMOR BIOL, V37, P4479, DOI 10.1007/s13277-015-4258-5
   Soverini S, 2011, ONCOLOGIST, V16, P868, DOI 10.1634/theoncologist.2010-0388
   Steelman LS, 2004, LEUKEMIA, V18, P189, DOI 10.1038/sj.leu.2403241
   Su Z, 2016, CELL DEATH DIFFER, V23, P748, DOI 10.1038/cdd.2016.8
   Su ZY, 2015, ONCOTARGET, V6, P8474, DOI 10.18632/oncotarget.3523
   Vanden Berghe T, 2014, NAT REV MOL CELL BIO, V15, P134, DOI 10.1038/nrm3737
   Vanlangenakker N, 2012, CELL DEATH DIFFER, V19, P75, DOI 10.1038/cdd.2011.164
   Venturini L, 2007, BLOOD, V109, P4399, DOI 10.1182/blood-2006-09-045104
   Visani G, 1997, LEUKEMIA, V11, P624, DOI 10.1038/sj.leu.2400608
   Wada N, 2015, INT J ONCOL, V46, P963, DOI 10.3892/ijo.2014.2804
   Wang FF, 2016, FRONT GENET, V7, DOI 10.3389/fgene.2016.00167
   Wang HY, 2014, MOL CELL, V54, P133, DOI 10.1016/j.molcel.2014.03.003
   Wei GQ, 2010, J HEMATOL ONCOL, V3, DOI 10.1186/1756-8722-3-47
   Wiench B, 2012, EVID-BASED COMPL ALT, V2012, DOI 10.1155/2012/726025
   Yang K, 2015, CRIT REV ONCOL HEMAT, V93, P277, DOI 10.1016/j.critrevonc.2014.11.001
   Zhang ZX, 2017, J BIOENERG BIOMEMBR, V49, P265, DOI 10.1007/s10863-017-9714-z
NR 41
TC 3
Z9 3
U1 1
U2 11
PU IMPACT JOURNALS LLC
PI ORCHARD PARK
PA 6666 E QUAKER ST, STE 1, ORCHARD PARK, NY 14127 USA
SN 1945-4589
J9 AGING-US
JI Aging-US
PD SEP 15
PY 2020
VL 12
IS 17
BP 17662
EP 17680
DI 10.18632/aging.103844
PG 19
WC Cell Biology; Geriatrics & Gerontology
WE Science Citation Index Expanded (SCI-EXPANDED)
SC Cell Biology; Geriatrics & Gerontology
GA NT3LT
UT WOS:000572847500008
PM 32927433
OA Green Published, gold
DA 2022-04-27
ER

PT J
AU Wu, MJ
   Jiang, ZZ
   Duan, HQ
   Sun, LX
   Zhang, S
   Chen, M
   Wang, Y
   Gao, Q
   Song, YM
   Zhu, X
   Zhang, LY
AF Wu, Meijuan
   Jiang, Zhenzhou
   Duan, Huaqin
   Sun, Lixin
   Zhang, Shuang
   Chen, Mi
   Wang, Yun
   Gao, Qin
   Song, Yuming
   Zhu, Xiong
   Zhang, Luyong
TI Deoxypodophyllotoxin triggers necroptosis in human non-small cell lung
   cancer NCI-H460 cells
SO BIOMEDICINE & PHARMACOTHERAPY
LA English
DT Article
DE Deoxypodophyllotoxin; Necroptosis; Cancer; Drug resistance
ID DRUG-RESISTANCE; APOPTOSIS; INDUCTION; DEATH; EXPRESSION; STABILITY
AB Deoxypodophyllotoxin (DPT), a naturally occurring microtubule destabilizer, inhibits tubulin polymerization and causes cell cycle arrest at G(2)/M phase in tumor cells. However, the anti-tumor effect and specific mechanism of DPT in non-small cell lung cancer (NSCLC) are still poorly understood. In this study, we determined the anti-tumor effect and potential mechanism of DPT in the NSCLC cell line, NCI-H460 (H460). First, we demonstrated that DPT significantly inhibits the proliferation of H460 cells in vitro and the growth of H460 xenografts in vivo. In further studies, DPT triggered necroptosis in H460 cells with the following characteristics: (I) necrotic cell death morphology; (II) autophagy; (III) loss of plasma membrane integrity; (IV) loss of mitochondria membrane potential; (V) elevation of reactive oxygen species levels; and (VI) specific inhibition of necroptosis via a small molecule, necrostatin-1. This study also revealed that DPT has a similar effect towards the drug-sensitive cancer cell line, H460, and the drug-resistant cell line, H460/Bcl-xL. To our knowledge, this is the first report to document the induction of necroptosis by a microtubule-targeting agent to circumvent cancer drug resistance, thereby providing a new potential choice for clinical cancer therapy, especially drug-resistant cancer therapy. (C) 2013 Elsevier Masson SAS. All rights reserved.
C1 [Wu, Meijuan; Jiang, Zhenzhou; Duan, Huaqin; Sun, Lixin; Zhang, Shuang; Chen, Mi; Wang, Yun; Gao, Qin; Song, Yuming; Zhang, Luyong] China Pharmaceut Univ, Jiangsu Ctr Drug Screening, Nanjing 210009, Jiangsu, Peoples R China.
   [Zhang, Luyong] China Pharmaceut Univ, Key Lab Drug Qual Control & Pharmacovigilance, Minist Educ, Nanjing 210009, Jiangsu, Peoples R China.
   [Jiang, Zhenzhou; Sun, Lixin] China Pharmaceut Univ, Jiangsu Ctr Pharmacodynam Res & Evaluat, Nanjing 210009, Jiangsu, Peoples R China.
   [Zhu, Xiong] China Pharmaceut Univ, Med & Chem Inst, Nanjing 210009, Jiangsu, Peoples R China.
RP Zhu, X (通讯作者)，China Pharmaceut Univ, Med & Chem Inst, 24 Tongjiaxiang, Nanjing 210009, Jiangsu, Peoples R China.
EM cpuzx@foxmail.com; lyzhang@cpu.edu.cn
FU 111 ProjectMinistry of Education, China - 111 Project [111-2-07];
   Program for Excellent Scientific and Technological Innovation Team of
   Jiangsu Higher Education; National 12th Five-year Plan "Major Scientific
   and Technological Special Project for Significant New Drugs Creation"
   project [2012ZX09504001-001]
FX The authors thank Dr. Steven Grant (Medical College of Virginia) for the
   generous gifts of the plasmids. This investigation was partially
   supported by the 111 Project (111-2-07), 2011 Program for Excellent
   Scientific and Technological Innovation Team of Jiangsu Higher Education
   and National 12th Five-year Plan "Major Scientific and Technological
   Special Project for Significant New Drugs Creation" project (NO.
   2012ZX09504001-001).
CR Bortner CD, 1999, J BIOL CHEM, V274, P21953, DOI 10.1074/jbc.274.31.21953
   Degterev A, 2005, NAT CHEM BIOL, V1, P112, DOI 10.1038/nchembio711
   Degterev A, 2008, NAT CHEM BIOL, V4, P313, DOI 10.1038/nchembio.83
   GEREN RJ, 1972, CANC CHEMOTHER REP, V3, P103
   Han WD, 2007, MOL CANCER THER, V6, P1641, DOI 10.1158/1535-7163.MCT-06-0511
   Han WD, 2009, APOPTOSIS, V14, P674, DOI 10.1007/s10495-009-0334-x
   Hu X, 2007, AUTOPHAGY, V3, P490, DOI 10.4161/auto.4592
   Kim Y, 2002, PLANTA MED, V68, P271, DOI 10.1055/s-2002-23140
   Lee SH, 2004, BIOL PHARM BULL, V27, P786, DOI 10.1248/bpb.27.786
   LIEUVIN A, 1994, J CELL BIOL, V124, P985, DOI 10.1083/jcb.124.6.985
   Lin Y, 2004, J BIOL CHEM, V279, P10822, DOI 10.1074/jbc.M313141200
   Longley DB, 2005, J PATHOL, V205, P275, DOI 10.1002/path.1706
   Masuda T, 2002, PHYTOTHER RES, V16, P353, DOI 10.1002/ptr.902
   Mehta SL, 2007, BRAIN RES REV, V54, P34, DOI 10.1016/j.brainresrev.2006.11.003
   MINN AJ, 1995, BLOOD, V86, P1903, DOI 10.1182/blood.V86.5.1903.bloodjournal8651903
   Muto N, 2008, BIOSCI BIOTECH BIOCH, V72, P477, DOI 10.1271/bbb.70570
   Pommier Y, 2004, ONCOGENE, V23, P2934, DOI 10.1038/sj.onc.1207515
   Shin SY, 2010, CANCER LETT, V287, P231, DOI 10.1016/j.canlet.2009.06.019
   Simstein R, 2003, EXP BIOL MED, V228, P995, DOI 10.1177/153537020322800903
   Smith CCT, 2007, CARDIOVASC DRUG THER, V21, P227, DOI 10.1007/s10557-007-6035-1
   Sudo K, 1998, ANTIVIR CHEM CHEMOTH, V9, P263, DOI 10.1177/095632029800900307
   Sun LX, 2011, BIOCHEM BIOPH RES CO, V416, P99, DOI 10.1016/j.bbrc.2011.11.004
   Wang EJ, 2002, ANTIMICROB AGENTS CH, V46, P160, DOI 10.1128/AAC.46.1.160-165.2002
   Yong Y, 2009, BIOORG MED CHEM LETT, V19, P4367, DOI 10.1016/j.bmcl.2009.05.093
NR 24
TC 26
Z9 27
U1 1
U2 28
PU ELSEVIER FRANCE-EDITIONS SCIENTIFIQUES MEDICALES ELSEVIER
PI PARIS
PA 23 RUE LINOIS, 75724 PARIS, FRANCE
SN 0753-3322
EI 1950-6007
J9 BIOMED PHARMACOTHER
JI Biomed. Pharmacother.
PD OCT
PY 2013
VL 67
IS 8
BP 701
EP 706
DI 10.1016/j.biopha.2013.06.002
PG 6
WC Medicine, Research & Experimental; Pharmacology & Pharmacy
WE Science Citation Index Expanded (SCI-EXPANDED)
SC Research & Experimental Medicine; Pharmacology & Pharmacy
GA 259GJ
UT WOS:000327515100004
PM 23896261
DA 2022-04-27
ER

PT J
AU Meng, HY
   Liu, Z
   Li, XY
   Wang, HB
   Jin, TJ
   Wu, GW
   Shan, B
   Christofferson, DE
   Qi, CT
   Yu, Q
   Li, Y
   Yuan, JY
AF Meng, Huyan
   Liu, Zhen
   Li, Xingyan
   Wang, Huibing
   Jin, Taijie
   Wu, Guowei
   Shan, Bing
   Christofferson, Dana E.
   Qi, Chunting
   Yu, Qiang
   Li, Ying
   Yuan, Junying
TI Death-domain dimerization-mediated activation of RIPK1 controls
   necroptosis and RIPK1-dependent apoptosis
SO PROCEEDINGS OF THE NATIONAL ACADEMY OF SCIENCES OF THE UNITED STATES OF
   AMERICA
LA English
DT Article
DE RIPK1; death domain; dimerization; necroptosis; RIPK1-dependent
   apoptosis
ID INFLAMMATORY RESPONSE SYNDROME; NECROSIS-FACTOR RECEPTOR-1; CELL-DEATH;
   PROGRAMMED NECROSIS; SIGNALING COMPLEX; TNF-ALPHA; KINASE; PROTEIN;
   FADD; UBIQUITINATION
AB RIPK1 is a critical mediator of cell death and inflammation downstream of TNFR1 upon stimulation by TNF alpha, a potent proinflammatory cytokine involved in a multitude of human inflammatory and degenerative diseases. RIPK1 contains an N-terminal kinase domain, an intermediate domain, and a C-terminal death domain (DD). The kinase activity of RIPK1 promotes cell death and inflammation. Here, we investigated the involvement of RIPK1-DD in the regulation of RIPK1 kinase activity. We show that a charge-conserved mutation of a lysine located on the surface of DD (K599R in human RIPK1 or K584R in murine RIPK1) blocks RIPK1 activation in necroptosis and RIPK1-dependent apoptosis and the formation of complex II. Ripk1(K584R/K584R) knockin mutant cells are resistant to RIPK1 kinase-dependent apoptosis and necroptosis. The resistance of K584R cells, however, can be overcome by forced dimerization of RIPK1. Finally, we show that the K584R RIPK1 knockin mutation protects mice against TNF alpha-induced systematic inflammatory response syndrome. Our study demonstrates the role of RIPK1-DD in mediating RIPK1 dimerization and activation of its kinase activity during necroptosis and RIPK1-dependent apoptosis.
C1 [Meng, Huyan; Liu, Zhen; Li, Xingyan; Wang, Huibing; Jin, Taijie; Wu, Guowei; Shan, Bing; Li, Ying; Yuan, Junying] Chinese Acad Sci, Shanghai Inst Organ Chem, Interdisciplinary Res Ctr Biol & Chem, Shanghai 201203, Peoples R China.
   [Meng, Huyan; Li, Xingyan; Wang, Huibing; Jin, Taijie; Wu, Guowei] Univ Chinese Acad Sci, Beijing 100049, Peoples R China.
   [Wang, Huibing; Christofferson, Dana E.; Yuan, Junying] Harvard Med Sch, Dept Cell Biol, Boston, MA 02115 USA.
   [Qi, Chunting; Yu, Qiang] Chinese Acad Sci, Shanghai Inst Mat Med, Shanghai 201203, Peoples R China.
RP Li, Y; Yuan, JY (通讯作者)，Chinese Acad Sci, Shanghai Inst Organ Chem, Interdisciplinary Res Ctr Biol & Chem, Shanghai 201203, Peoples R China.; Yuan, JY (通讯作者)，Harvard Med Sch, Dept Cell Biol, Boston, MA 02115 USA.
EM liying@sioc.ac.cn; junying_yuan@hms.harvard.edu
OI Jin, Taijie/0000-0003-4238-7293; Wang, Huibing/0000-0001-6980-577X; Li,
   Ying/0000-0002-3506-1255
FU China National Natural Science FoundationNational Natural Science
   Foundation of China (NSFC) [31530041]; National Key R&D Program of China
   [2016YFA0501900]; Chinese Academy of SciencesChinese Academy of
   Sciences; National Institute of Neurological Disorders and StrokeUnited
   States Department of Health & Human ServicesNational Institutes of
   Health (NIH) - USANIH National Institute of Neurological Disorders &
   Stroke (NINDS) [1R01NS082257]; National Institute on AgingUnited States
   Department of Health & Human ServicesNational Institutes of Health (NIH)
   - USANIH National Institute on Aging (NIA) [1R01AG047231, RF1AG055521];
   Natural Science Foundation of ShanghaiNatural Science Foundation of
   Shanghai [16ZR1443900]; NATIONAL INSTITUTE OF NEUROLOGICAL DISORDERS AND
   STROKEUnited States Department of Health & Human ServicesNational
   Institutes of Health (NIH) - USANIH National Institute of Neurological
   Disorders & Stroke (NINDS) [R01NS082257] Funding Source: NIH RePORTER;
   NATIONAL INSTITUTE ON AGINGUnited States Department of Health & Human
   ServicesNational Institutes of Health (NIH) - USANIH National Institute
   on Aging (NIA) [R01AG047231, RF1AG055521] Funding Source: NIH RePORTER
FX We thank Dr. Palak Amin for critical reading and helpful comments on the
   manuscript and Professor Jiahuai Han (Xiamen University) for providing
   Ripk1 knockout L929 cells and RIPK1 knockout 293T cells. This work was
   supported in part by China National Natural Science Foundation Grant
   31530041; National Key R&D Program of China Grant 2016YFA0501900; the
   Chinese Academy of Sciences; National Institute of Neurological
   Disorders and Stroke Grant 1R01NS082257 and National Institute on Aging
   Grants 1R01AG047231 and RF1AG055521 (to J.Y.); and Natural Science
   Foundation of Shanghai Grant 16ZR1443900 (to B.S.).
CR Balk RA, 2014, VIRULENCE, V5, P20, DOI 10.4161/viru.27135
   Chen GQ, 2002, SCIENCE, V296, P1634, DOI 10.1126/science.1071924
   Cho Y, 2009, CELL, V137, P1112, DOI 10.1016/j.cell.2009.05.037
   Christofferson DE, 2012, CELL DEATH DIS, V3, DOI 10.1038/cddis.2012.64
   Christofferson DE, 2014, ANNU REV PHYSIOL, V76, P129, DOI 10.1146/annurev-physiol-021113-170259
   Degterev A, 2005, NAT CHEM BIOL, V1, P112, DOI 10.1038/nchembio711
   Degterev A, 2008, NAT CHEM BIOL, V4, P313, DOI 10.1038/nchembio.83
   Dondelinger Y, 2015, MOL CELL, V60, P63, DOI 10.1016/j.molcel.2015.07.032
   Duprez L, 2011, IMMUNITY, V35, P908, DOI 10.1016/j.immuni.2011.09.020
   Ea CK, 2006, MOL CELL, V22, P245, DOI 10.1016/j.molcel.2006.03.026
   Geng JF, 2017, NAT COMMUN, V8, DOI 10.1038/s41467-017-00406-w
   He SD, 2009, CELL, V137, P1100, DOI 10.1016/j.cell.2009.05.021
   Hsu HL, 1996, IMMUNITY, V4, P387, DOI 10.1016/S1074-7613(00)80252-6
   Hsu HL, 1996, CELL, V84, P299, DOI 10.1016/S0092-8674(00)80984-8
   Huang BH, 1996, NATURE, V384, P638, DOI 10.1038/384638a0
   Ito Y, 2016, SCIENCE, V353, P603, DOI 10.1126/science.aaf6803
   Jeong EJ, 1999, J BIOL CHEM, V274, P16337, DOI 10.1074/jbc.274.23.16337
   Li JX, 2012, CELL, V150, P339, DOI 10.1016/j.cell.2012.06.019
   Micheau O, 2003, CELL, V114, P181, DOI 10.1016/S0092-8674(03)00521-X
   Newton K, 2016, CELL DEATH DIFFER, V23, P1565, DOI 10.1038/cdd.2016.46
   Ofengeim D, 2015, CELL REP, V10, P1836, DOI 10.1016/j.celrep.2015.02.051
   Ofengeim D, 2013, NAT REV MOL CELL BIO, V14, P727, DOI 10.1038/nrm3683
   Park HH, 2007, ANNU REV IMMUNOL, V25, P561, DOI 10.1146/annurev.immunol.25.022106.141656
   Park YH, 2013, BBA-PROTEINS PROTEOM, V1834, P292, DOI 10.1016/j.bbapap.2012.08.013
   Polykratis A, 2014, J IMMUNOL, V193, P1539, DOI 10.4049/jimmunol.1400590
   STANGER BZ, 1995, CELL, V81, P513, DOI 10.1016/0092-8674(95)90072-1
   Sukits SF, 2001, J MOL BIOL, V310, P895, DOI 10.1006/jmbi.2001.4790
   Sun LM, 2012, CELL, V148, P213, DOI 10.1016/j.cell.2011.11.031
   Telliez JB, 2000, J MOL BIOL, V300, P1323, DOI 10.1006/jmbi.2000.3899
   Wei R, 2017, GENE DEV, V31, P1162, DOI 10.1101/gad.299776.117
   Wu XN, 2014, CELL DEATH DIFFER, V21, P1709, DOI 10.1038/cdd.2014.77
   Zhang DW, 2009, SCIENCE, V325, P332, DOI 10.1126/science.1172308
NR 32
TC 50
Z9 51
U1 8
U2 29
PU NATL ACAD SCIENCES
PI WASHINGTON
PA 2101 CONSTITUTION AVE NW, WASHINGTON, DC 20418 USA
SN 0027-8424
J9 P NATL ACAD SCI USA
JI Proc. Natl. Acad. Sci. U. S. A.
PD FEB 27
PY 2018
VL 115
IS 9
BP E2001
EP E2009
DI 10.1073/pnas.1722013115
PG 9
WC Multidisciplinary Sciences
WE Science Citation Index Expanded (SCI-EXPANDED)
SC Science & Technology - Other Topics
GA FX5WE
UT WOS:000426152500013
PM 29440439
OA Green Published, Bronze
DA 2022-04-27
ER

PT J
AU Fakharnia, F
   Khodagholi, F
   Dargahi, L
   Ahmadiani, A
AF Fakharnia, Farinoosh
   Khodagholi, Fariba
   Dargahi, Leila
   Ahmadiani, Abolhassan
TI Prevention of Cyclophilin D-Mediated mPTP Opening Using Cyclosporine-A
   Alleviates the Elevation of Necroptosis, Autophagy and Apoptosis-Related
   Markers Following Global Cerebral Ischemia-Reperfusion
SO JOURNAL OF MOLECULAR NEUROSCIENCE
LA English
DT Article
DE Autophagy; Apoptosis; Necroptosis; mPTP; Cyclosporine-A; Cerebral
   ischemia-reperfusion
ID MITOCHONDRIAL PERMEABILITY TRANSITION; CELL-DEATH; ENERGY-METABOLISM;
   OXIDATIVE STRESS; INFARCT SIZE; RAT MODELS; PORE; INJURY;
   NEUROPROTECTION; INHIBITION
AB The mitochondrial permeability transition pore (mPTP) is a complex channel of the inner membrane, the opening of which leads to mitochondrial swelling and dissipation of mitochondrial membrane potential (MMP). Here, we aimed to evaluate the role of the cyclophilin D (CypD) as a prominent mediator of mPTP, on necroptosis and autophagy as well as apoptosis, beyond the global cerebral ischemia-reperfusion (I/R) injury. We showed that while cerebral I/R injury is accompanied by loss of MMP, mitochondrial swelling and programmed cell death, pretreatment with cyclosporine-A (CsA) as a potent inhibitor of CypD, led to partial but significant reduction in necroptosis markers, RIP1 and RIP3 as well as activity of glutamate-ammonia ligase (GLUL) and glutamate dehydrogenase 1 (GLUD1), downstream enzymes of RIP3. Administration of CsA also partially decreased autophagy associated proteins. Furthermore, we demonstrated that Bax/Bcl-2 ratio as well as caspase-3 activation, as the executioner of apoptosis, noticeably decreased by CsA pretreatment. Taken together, our results suggest that the CypD alongside the apoptosis regulation plays a partial role in inducing necroptosis and autophagy.
C1 [Fakharnia, Farinoosh; Khodagholi, Fariba; Ahmadiani, Abolhassan] Shahid Beheshti Univ Med Sci, Neurosci Res Ctr, Tehran, Iran.
   [Dargahi, Leila] Shahid Beheshti Univ Med Sci, Neurobiol Res Ctr, Tehran, Iran.
RP Ahmadiani, A (通讯作者)，Shahid Beheshti Univ Med Sci, Neurosci Res Ctr, Tehran, Iran.
EM aahmadiani@yahoo.com
RI Ahmadiani, Abolhassan/AAP-9004-2021; Khodagholi, Fariba/AAZ-4436-2020;
   Dargahi, Leila/K-4693-2017
OI Dargahi, Leila/0000-0001-7777-5435; Khodagholi,
   Fariba/0000-0002-4911-4530
CR Alexandrov AV, 2010, J INTERN MED, V267, P209, DOI 10.1111/j.1365-2796.2009.02206.x
   Baines CP, 2005, NATURE, V434, P658, DOI 10.1038/nature03434
   Baracca A, 2003, BBA-BIOENERGETICS, V1606, P137, DOI 10.1016/S0005-2728(03)00110-5
   BRADFORD MM, 1976, ANAL BIOCHEM, V72, P248, DOI 10.1016/0003-2697(76)90527-3
   CLARK JB, 1970, J BIOL CHEM, V245, P4724
   Crompton M, 1999, BIOCHEM J, V341, P233, DOI 10.1042/0264-6021:3410233
   Degterev A, 2005, NAT CHEM BIOL, V1, P112, DOI 10.1038/nchembio711
   Diler AS, 2002, NEUROSCI RES, V43, P335, DOI 10.1016/S0168-0102(02)00059-7
   DOHERTY D, 1970, METHODS ENZYMOLOGY A, V17, P850
   Domanska-Janik K, 2004, MOL BRAIN RES, V121, P50, DOI 10.1016/j.molbrainres.2003.11.006
   Elmore SP, 2001, FASEB J, V15, P2286, DOI 10.1096/fj.01-0206fje
   Elrod JW, 2013, CIRC J, V77, P1111, DOI 10.1253/circj.CJ-13-0321
   Giampietri C, 2014, NECROPTOSIS MOL SIGN, V2014
   GRIFFITHS EJ, 1991, BIOCHEM J, V274, P611, DOI 10.1042/bj2740611
   Halestrap AP, 2009, J MOL CELL CARDIOL, V46, P821, DOI 10.1016/j.yjmcc.2009.02.021
   Halestrap AP, 2004, CARDIOVASC RES, V61, P372, DOI 10.1016/S0008-6363(03)00533-9
   He SD, 2009, CELL, V137, P1100, DOI 10.1016/j.cell.2009.05.021
   Hossmann K.-A, 1998, CEREBROVASC DIS, P193
   Kabeya Y, 2000, EMBO J, V19, P5720, DOI 10.1093/emboj/19.21.5720
   Kalogeris T, 2012, INT REV CEL MOL BIO, V298, P229, DOI 10.1016/B978-0-12-394309-5.00006-7
   Karch J, 2015, PLOS ONE, V10, DOI 10.1371/journal.pone.0130520
   KINGDON HS, 1968, BIOCHEMISTRY-US, V7, P2136, DOI 10.1021/bi00846a016
   Li Shu-Qing, 2009, Pathophysiology, V16, P279, DOI 10.1016/j.pathophys.2009.02.014
   Matsumoto S, 1999, J CEREBR BLOOD F MET, V19, P736, DOI 10.1097/00004647-199907000-00002
   Mehta SL, 2007, BRAIN RES REV, V54, P34, DOI 10.1016/j.brainresrev.2006.11.003
   Mohagheghi F, 2013, J MOL NEUROSCI, V50, P379, DOI 10.1007/s12031-012-9932-0
   Mohagheghi F, 2013, NEUROTOX RES, V23, P225, DOI 10.1007/s12640-012-9338-3
   Murozono M, 2004, EUR J PHARMACOL, V498, P115, DOI 10.1016/j.ejphar.2004.06.068
   Nakagawa T, 2005, NATURE, V434, P652, DOI 10.1038/nature03317
   Nikseresht S, 2015, J MOL NEUROSCI, V57, P219, DOI 10.1007/s12031-015-0609-3
   Osman MM, 2011, NEUROPEPTIDES, V45, P359, DOI 10.1016/j.npep.2011.04.002
   Paxinos G., 2007, RAT BRAIN STEREOTAXI, V6
   PULSINELLI WA, 1979, STROKE, V10, P267, DOI 10.1161/01.STR.10.3.267
   PULSINELLI WA, 1985, PROG BRAIN RES, V63, P29
   Rodriguez-Enriquez S, 2004, INT J BIOCHEM CELL B, V36, P2463, DOI 10.1016/j.biocel.2004.04.009
   Sawai H, 2014, LEUKEMIA RES, V38, P706, DOI 10.1016/j.leukres.2014.02.002
   Schinzel AC, 2005, P NATL ACAD SCI USA, V102, P12005, DOI 10.1073/pnas.0505294102
   Tait SWG, 2013, CELL REP, V5, P878, DOI 10.1016/j.celrep.2013.10.034
   Temkin V, 2006, MOL CELL BIOL, V26, P2215, DOI 10.1128/MCB.26.6.2215-2225.2006
   Tischner D, 2012, APOPTOSIS, V17, P1197, DOI 10.1007/s10495-012-0756-8
   Vanden Berghe T, 2010, CELL DEATH DIFFER, V17, P922, DOI 10.1038/cdd.2009.184
   Vandenabeele P, 2010, NAT REV MOL CELL BIO, V11, P700, DOI 10.1038/nrm2970
   Walsh CM, 2014, FRONT CELL DEV BIOL, V2, DOI 10.3389/fcell.2014.00003
   Wei K, 2012, CNS NEUROSCI THER, V18, P879, DOI 10.1111/cns.12005
   Woodfield K, 1998, BIOCHEM J, V336, P287, DOI 10.1042/bj3360287
   Wu LP, 2006, NEUROSCI LETT, V402, P184, DOI 10.1016/j.neulet.2006.04.001
   Yuen CM, 2011, J TRANSL MED, V9, DOI 10.1186/1479-5876-9-141
   Zhang DW, 2009, SCIENCE, V325, P332, DOI 10.1126/science.1172308
   Zhang T, 2016, NAT MED, V22, P175, DOI 10.1038/nm.4017
   Zhao HL, 2015, KIDNEY INT, V87, P738, DOI 10.1038/ki.2014.388
   Zhao YB, 2010, J INORG BIOCHEM, V104, P371, DOI 10.1016/j.jinorgbio.2009.11.007
   Zorov DB, 2000, J EXP MED, V192, P1001, DOI 10.1084/jem.192.7.1001
NR 52
TC 50
Z9 55
U1 0
U2 14
PU HUMANA PRESS INC
PI TOTOWA
PA 999 RIVERVIEW DRIVE SUITE 208, TOTOWA, NJ 07512 USA
SN 0895-8696
EI 1559-1166
J9 J MOL NEUROSCI
JI J. Mol. Neurosci.
PD JAN
PY 2017
VL 61
IS 1
BP 52
EP 60
DI 10.1007/s12031-016-0843-3
PG 9
WC Biochemistry & Molecular Biology; Neurosciences
WE Science Citation Index Expanded (SCI-EXPANDED)
SC Biochemistry & Molecular Biology; Neurosciences & Neurology
GA EH9ZL
UT WOS:000392130800007
PM 27664163
DA 2022-04-27
ER

PT J
AU Fricker, M
   Vilalta, A
   Tolkovsky, AM
   Brown, GC
AF Fricker, Michael
   Vilalta, Anna
   Tolkovsky, Aviva M.
   Brown, Guy C.
TI Caspase Inhibitors Protect Neurons by Enabling Selective Necroptosis of
   Inflamed Microglia
SO JOURNAL OF BIOLOGICAL CHEMISTRY
LA English
DT Article
ID ISCHEMIC BRAIN-INJURY; PRIMARY PHAGOCYTOSIS; CELL-DEATH;
   CEREBRAL-ISCHEMIA; VIABLE NEURONS; RIP1 KINASE; TNF-ALPHA;
   NEURODEGENERATION; ACTIVATION; APOPTOSIS
AB Microglia are resident brain macrophages, which can cause neuronal loss when activated in infectious, ischemic, traumatic, and neurodegenerative diseases. Caspase-8 has both prodeath and prosurvival roles, mediating apoptosis and/or preventing RIPK1-mediated necroptosis depending on cell type and stimulus. We found that inflammatory stimuli (LPS, lipoteichoic acid, or TNF-alpha) caused an increase in caspase-8 IETDase activity in primary rat microglia without inducing apoptosis. Inhibition of caspase-8 with either Z-VAD-fmk or IETD-fmk resulted in necrosis of activated microglia. Inhibition of caspases with Z-VAD-fmk did not kill non-activated microglia, or astrocytes and neurons in any condition. Necrostatin-1, a specific inhibitor of RIPK1, prevented microglial caspase inhibition-induced death, indicating death was by necroptosis. In mixed cerebellar cultures of primary neurons, astrocytes, and microglia, LPS induced neuronal loss that was prevented by inhibition of caspase-8 (resulting in microglial necroptosis), and neuronal death was restored by rescue of microglia with necrostatin-1. We conclude that the activation of caspase-8 in inflamed microglia prevents their death by necroptosis, and thus, caspase-8 inhibitors may protect neurons in the inflamed brain by selectively killing activated microglia.
C1 [Fricker, Michael; Vilalta, Anna; Brown, Guy C.] Univ Cambridge, Dept Biochem, Cambridge CB2 1QW, England.
   [Tolkovsky, Aviva M.] Univ Cambridge, Cambridge Ctr Brain Repair, Cambridge CB2 OPY, England.
RP Fricker, M (通讯作者)，Univ Newcastle, Hunter Med Res Inst, Newcastle, NSW 2305, Australia.
EM michael.fricker@gmail.com
RI FRICKER, MICHAEL/ABE-2316-2021
OI Vilalta, Anna/0000-0002-2183-072X; Fricker, Michael/0000-0002-8587-1774;
   Brown, Guy/0000-0002-3610-1730
FU Wellcome Trust GrantWellcome Trust [RG50995]
FX This work was supported by Wellcome Trust Grant RG50995.
CR Burguillos MA, 2011, NATURE, V472, P319, DOI 10.1038/nature09788
   Ciechomska Iwona A., 2008, V445, P175, DOI 10.1007/978-1-59745-157-4_12
   Degterev A, 2005, NAT CHEM BIOL, V1, P112, DOI 10.1038/nchembio711
   Degterev A, 2013, CELL DEATH DIFFER, V20, P366, DOI 10.1038/cdd.2012.133
   Degterev A, 2008, NAT CHEM BIOL, V4, P313, DOI 10.1038/nchembio.83
   Endres H, 1998, J CEREBR BLOOD F MET, V18, P238, DOI 10.1097/00004647-199803000-00002
   Feng YZ, 2003, EUR J PHARMACOL, V481, P169, DOI 10.1016/j.ejphar.2003.09.016
   Feoktistova M, 2011, MOL CELL, V43, P449, DOI 10.1016/j.molcel.2011.06.011
   Fricker M, 2012, J NEUROINFLAMM, V9, DOI 10.1186/1742-2094-9-196
   Fricker M, 2012, J NEUROSCI, V32, P2657, DOI 10.1523/JNEUROSCI.4837-11.2012
   Galluzzi L, 2012, CELL DEATH DIFFER, V19, P107, DOI 10.1038/cdd.2011.96
   Green DR, 2011, MOL CELL, V44, P9, DOI 10.1016/j.molcel.2011.09.003
   Hara H, 1997, P NATL ACAD SCI USA, V94, P2007, DOI 10.1073/pnas.94.5.2007
   Inoue S, 2006, ANESTH ANALG, V102, P1548, DOI 10.1213/01.ane.0000202381.40516.8d
   Kaiser WJ, 2005, J IMMUNOL, V174, P4942, DOI 10.4049/jimmunol.174.8.4942
   Kinsner A, 2005, J NEUROCHEM, V95, P1132, DOI 10.1111/j.1471-4159.2005.03422.x
   Neher JJ, 2007, BIOCHEM SOC T, V35, P1166, DOI 10.1042/BST0351166
   Neher JJ, 2011, J IMMUNOL, V186, P4973, DOI 10.4049/jimmunol.1003600
   Neniskyte U, 2011, J BIOL CHEM, V286, P39904, DOI 10.1074/jbc.M111.267583
   O'Donnell MA, 2011, NAT CELL BIOL, V13, P1437, DOI 10.1038/ncb2362
   Oberst A, 2011, NATURE, V471, P363, DOI 10.1038/nature09852
   Rebe C, 2007, BLOOD, V109, P1442, DOI 10.1182/blood-2006-03-011585
   Solorzano CC, 1997, SHOCK, V7, P427, DOI 10.1097/00024382-199706000-00007
   Taylor RC, 2008, NAT REV MOL CELL BIO, V9, P231, DOI 10.1038/nrm2312
   Vanden Berghe T, 2004, J BIOL CHEM, V279, P7925, DOI 10.1074/jbc.M307807200
   Venero JL, 2011, CELL DEATH DIFFER, V18, P1679, DOI 10.1038/cdd.2011.107
   Venters HD, 2000, TRENDS NEUROSCI, V23, P175, DOI 10.1016/S0166-2236(99)01533-7
   Wiessner C, 2000, CELL MOL BIOL, V46, P53
NR 28
TC 62
Z9 65
U1 1
U2 29
PU AMER SOC BIOCHEMISTRY MOLECULAR BIOLOGY INC
PI BETHESDA
PA 9650 ROCKVILLE PIKE, BETHESDA, MD 20814-3996 USA
EI 1083-351X
J9 J BIOL CHEM
JI J. Biol. Chem.
PD MAR 29
PY 2013
VL 288
IS 13
BP 9145
EP 9152
DI 10.1074/jbc.M112.427880
PG 8
WC Biochemistry & Molecular Biology
WE Science Citation Index Expanded (SCI-EXPANDED)
SC Biochemistry & Molecular Biology
GA 116DG
UT WOS:000316862200034
PM 23386613
OA Green Published, hybrid
DA 2022-04-27
ER

PT J
AU Jiao, LF
   He, ZC
   Wang, SC
   Sun, CL
   Xu, SW
AF Jiao, Linfei
   He, Zichan
   Wang, Shengchen
   Sun, Chunli
   Xu, Shiwen
TI miR-130-CYLD Axis Is Involved in the Necroptosis and Inflammation
   Induced by Selenium Deficiency in Pig Cerebellum
SO BIOLOGICAL TRACE ELEMENT RESEARCH
LA English
DT Article
DE Se deficiency; CYLD; MiR-130; Necroptosis; Inflammation
ID CANCER CELLS; APOPTOSIS; PATHWAY; INHIBITION; BINDING; KINASE; DRIVEN;
   LIVER
AB Selenium (Se) is an essential trace element in creatures which deficiency can cause necroptosis and inflammation of multiple tissues. MicroRNAs (miRNAs) have been identified to participate multiple biological processes by regulating the expression of target genes. In the present study, the Se-deficient pig cerebellar model was established and conducted by light microscopy, qRT-PCR, and Western blot. Morphological observation exhibited necrosis-like lesions and inflammatory infiltration in the cerebellum of the Se-deficient group. Quantitative analysis result showed that Se deficiency significantly suppressed miR-130 expression, which in turn disinhibited the expression of CYLD. Meanwhile, in comparison to the control group, the expression levels of TNF-alpha pathway genes (TNF-alpha, TNFR1, and NF-kappa B p65) and necroptosis-related genes (RIPK1, RIPK3, and MLKL) in Se deficiency group were obviously increased (P < 0.05). Moreover, Se deficiency induced the occurrence of inflammation by upregulating the expression of inflammatory cytokines (IL-1 beta, IL-2, IL-8, IL-18, IFN-gamma, COX-2, PTGEs, and NLRP3). In conclusion, we proved Se deficiency could induce the deregulation of miR-130-CYLD axis to cause RIPK3-dependent necroptosis and inflammation in pig cerebellum.
C1 [Jiao, Linfei; He, Zichan; Sun, Chunli] Northeast Agr Univ, Coll Life Sci, Harbin 150030, Peoples R China.
   [Wang, Shengchen; Xu, Shiwen] Northeast Agr Univ, Coll Vet Med, Harbin 150030, Peoples R China.
   [Xu, Shiwen] Northeast Agr Univ, Key Lab Anim Cellular & Genet Engn Heilongjiang P, Harbin 150030, Peoples R China.
RP Xu, SW (通讯作者)，Northeast Agr Univ, Coll Vet Med, Harbin 150030, Peoples R China.; Xu, SW (通讯作者)，Northeast Agr Univ, Key Lab Anim Cellular & Genet Engn Heilongjiang P, Harbin 150030, Peoples R China.
EM shiwenxu@neau.edu.cn
FU National Project of Students Innovative Training (SIPT) Programof
   Northeast Agricultural University [201910224033]
FX This work was supported by the National Project of Students Innovative
   Training (SIPT) Programof Northeast Agricultural University in 2019
   (No.201910224033).
CR Al-dossari MH, 2020, BIOL TRACE ELEM RES, V196, P173, DOI 10.1007/s12011-019-01910-4
   Beytut E, 2018, J TRACE ELEM MED BIO, V45, P131, DOI 10.1016/j.jtemb.2017.10.005
   Cao MT, 2018, CELL DEATH DIS, V9, DOI 10.1038/s41419-018-1189-2
   Cao T, 2018, CNS NEUROSCI THER, V24, P586, DOI 10.1111/cns.12840
   Chen H, 2018, CELL DEATH DIS, V9, DOI 10.1038/s41419-018-0936-8
   Chi QR, 2019, OXID MED CELL LONGEV, V2019, DOI 10.1155/2019/8061823
   Chi QR, 2019, METALLOMICS, V11, P845, DOI 10.1039/c9mt00006b
   Cho Y, 2009, CELL, V137, P1112, DOI 10.1016/j.cell.2009.05.037
   Cosin-Tomas M, 2017, MOL NEUROBIOL, V54, P5550, DOI 10.1007/s12035-016-0088-8
   Cui XL, 2016, ONCOTARGET, V7, P48547, DOI 10.18632/oncotarget.10423
   Cui Y, 2019, FISH SHELLFISH IMMUN, V94, P730, DOI 10.1016/j.fsi.2019.09.068
   Feng T, 2017, NEUROCHEM RES, V42, P2294, DOI 10.1007/s11064-017-2244-6
   Fulda S, 2013, CANCER BIOL THER, V14, P999, DOI 10.4161/cbt.26428
   Gao XJ, 2019, FISH SHELLFISH IMMUN, V91, P284, DOI 10.1016/j.fsi.2019.05.039
   Gu CW, 2020, INFLAMM RES, V69, P299, DOI 10.1007/s00011-020-01321-5
   Kang YJ, 2007, PROG LIPID RES, V46, P108, DOI 10.1016/j.plipres.2007.01.001
   Kong L, 2019, IMMUNOPHARM IMMUNOT, V41, P349, DOI 10.1080/08923973.2019.1608560
   Kopalli SR, 2016, EXPERT OPIN THER PAT, V26, P1239, DOI 10.1080/13543776.2016.1230201
   Kutuk SG, 2020, BIOL TRACE ELEM RES, V196, P184, DOI 10.1007/s12011-019-01914-0
   Legarda D, 2016, CELL REP, V15, P2449, DOI 10.1016/j.celrep.2016.05.032
   Li BY, 2019, CHEMOSPHERE, V233, P542, DOI 10.1016/j.chemosphere.2019.05.064
   Liu J, 2020, METALLOMICS, V12, P54, DOI [10.1039/c9mt00216b, 10.1039/C9MT00216B]
   Liu Q, 2018, CELL PHYSIOL BIOCHEM, V51, P778, DOI 10.1159/000495332
   Metzig MO, 2016, ONCOGENE, V35, P3399, DOI 10.1038/onc.2015.398
   Nailwal H, 2019, CELL DEATH DIFFER, V26, P4, DOI 10.1038/s41418-018-0172-x
   Polykratis A, 2019, NAT CELL BIOL, V21, P731, DOI 10.1038/s41556-019-0324-3
   Reeves EP, 2010, J IMMUNOL, V184, P1642, DOI 10.4049/jimmunol.0902605
   Schwabe RF, 2018, NAT REV GASTRO HEPAT, V15, P738, DOI 10.1038/s41575-018-0065-y
   Sharma SK, 2019, BEHAV BRAIN RES, V372, DOI 10.1016/j.bbr.2019.112011
   Shi QX, 2019, CHEMOSPHERE, V215, P710, DOI 10.1016/j.chemosphere.2018.10.019
   Shirjang S, 2019, FREE RADICAL BIO MED, V139, P1, DOI 10.1016/j.freeradbiomed.2019.05.017
   Straccia M, 2013, GLIA, V61, P1607, DOI 10.1002/glia.22542
   Suda J, 2016, J IMMUNOL, V197, P3120, DOI 10.4049/jimmunol.1600690
   Sun BY, 2016, TUMOR BIOL, V37, P7981, DOI 10.1007/s13277-015-4632-3
   Vince JE, 2012, IMMUNITY, V36, P215, DOI 10.1016/j.immuni.2012.01.012
   Wan N, 2019, J CELL PHYSIOL, V234, P13693, DOI 10.1002/jcp.28050
   Wang HN, 2020, LIFE SCI, V251, DOI 10.1016/j.lfs.2020.117638
   Wang RC, 2020, NATURE, V580, P386, DOI 10.1038/s41586-020-2127-x
   Wang Y, 2021, ECOTOX ENVIRON SAFE, V208, DOI 10.1016/j.ecoenv.2020.111473
   Wang Y, 2020, J HAZARD MATER, V383, DOI 10.1016/j.jhazmat.2019.121217
   Xiao ZQ, 2017, ONCOL REP, V38, P167, DOI 10.3892/or.2017.5651
   Xu L, 2017, BBA-MOL BASIS DIS, V1863, P1678, DOI 10.1016/j.bbadis.2017.04.012
   Yan N, 2018, BMC COMPLEM ALTERN M, V18, DOI 10.1186/s12906-018-2363-x
   Yang TS, 2018, REDOX BIOL, V15, P159, DOI 10.1016/j.redox.2017.11.025
   Zhang DY, 2019, BMC MOL BIOL, V20, DOI 10.1186/s12867-019-0133-z
   Zhang QJ, 2019, FISH SHELLFISH IMMUN, V93, P1093, DOI 10.1016/j.fsi.2019.07.022
   Zhang X, 2019, MECH AGEING DEV, V180, P89, DOI 10.1016/j.mad.2019.04.004
   Zhang Y, 2020, METALLOMICS, V12, P607, DOI 10.1039/c9mt00295b
   Zhao HJ, 2020, ENVIRON POLLUT, V266, DOI 10.1016/j.envpol.2020.115156
   Zheng M, 2012, PLOS ONE, V7, DOI 10.1371/journal.pone.0048771
   Zheng SF, 2018, BIOL TRACE ELEM RES, V186, P249, DOI 10.1007/s12011-018-1292-3
   Zheng SF, 2019, J CELL PHYSIOL, V234, P16328, DOI 10.1002/jcp.28298
NR 52
TC 1
Z9 1
U1 2
U2 5
PU SPRINGERNATURE
PI LONDON
PA CAMPUS, 4 CRINAN ST, LONDON, N1 9XW, ENGLAND
SN 0163-4984
EI 1559-0720
J9 BIOL TRACE ELEM RES
JI Biol. Trace Elem. Res.
PD DEC
PY 2021
VL 199
IS 12
BP 4604
EP 4613
DI 10.1007/s12011-021-02612-6
EA JUL 2021
PG 10
WC Biochemistry & Molecular Biology; Endocrinology & Metabolism
WE Science Citation Index Expanded (SCI-EXPANDED)
SC Biochemistry & Molecular Biology; Endocrinology & Metabolism
GA WH0LR
UT WOS:000679611100002
PM 34331175
DA 2022-04-27
ER

PT J
AU Qing, DY
   Conegliano, D
   Shashaty, MGS
   Seo, J
   Reilly, JP
   Worthen, GS
   Huh, D
   Meyer, NJ
   Mangalmurti, NS
AF Qing, Danielle Y.
   Conegliano, David
   Shashaty, Michael G. S.
   Seo, Jeongyun
   Reilly, John P.
   Worthen, G. Scott
   Huh, Dongeun
   Meyer, Nuala J.
   Mangalmurti, Nilam S.
TI Red Blood Cells Induce Necroptosis of Lung Endothelial Cells and
   Increase Susceptibility to Lung Inflammation
SO AMERICAN JOURNAL OF RESPIRATORY AND CRITICAL CARE MEDICINE
LA English
DT Article
DE RBC transfusion; necroptosis; endothelial; HMGB1; RIP3
ID RESPIRATORY-DISTRESS-SYNDROME; GROUP BOX-1 PROTEIN; GLYCATION
   END-PRODUCTS; PROGRAMMED NECROSIS; CRITICALLY-ILL; NECROTIC CELLS;
   CLINICAL-TRIAL; INCREASED RISK; LATE MEDIATOR; HMGB1
AB Rationale: Red blood cell (RBC) transfusions are associated with increased risk of acute respiratory distress syndrome (ARDS) in the critically ill, yet the mechanisms for enhanced susceptibility to ARDS conferred by RBC transfusions remain unknown.
   Objectives: To determine the mechanisms of lung endothelial cell (EC) High Mobility Group Box 1 (HMGB1) release following exposure to RBCs and to determine whether RBC transfusion increases susceptibility to lung inflammation in vivo through release of the danger signal HMGB1.
   Methods: In vitro studies examining human lung EC viability and HMGB1 release following exposure to allogenic RBCs were conducted under static conditions and using a microengineered model of RBC perfusion. The plasma from transfused and nontransfused patients with severe sepsis was examined for markers of cellular injury. A murine model of RBC transfusion followed by LPS administration was used to determine the effects-of RBC transfusion and FIMGB1 release on LPS-induced lung inflammation.
   Measurements and Main Results: After incubation with RBCs, lung ECs underwent regulated necrotic cell death (necroptosis) and released the essential mediator of necroptosis, receptor-interacting serine/threonine-protein kinase 3 (RIP3), and HMGB1. RIP3 was detectable in the plasma of patients with severe sepsis, and was increased with blood transfusion and among nonsurvivors of sepsis. RBC transfusion sensitized mice to LPS-induced lung inflammation through release of the danger signal HMGBI.
   Conclusions: RBC transfusion enhances susceptibility to lung inflammation through release of HMGBI and induces necroptosis of lung EC. Necroptosis and subsequent danger signal release is a novel mechanism of injury following transfusion that may account for the increased risk of ARDS in critically ill transfused patients.
C1 [Qing, Danielle Y.; Shashaty, Michael G. S.; Reilly, John P.; Meyer, Nuala J.; Mangalmurti, Nilam S.] Univ Penn, Perelman Sch Med, Pulm Allergy & Crit Care Div, Philadelphia, PA 19104 USA.
   [Conegliano, David; Seo, Jeongyun; Huh, Dongeun] Univ Penn, Dept Bioengn, Philadelphia, PA 19104 USA.
   [Worthen, G. Scott] Childrens Hosp Philadelphia, Div Neonatol, Philadelphia, PA 19104 USA.
RP Mangalmurti, NS (通讯作者)，Univ Penn, Gates Bldg,Room 5043,3600 Spruce St, Philadelphia, PA 19104 USA.
EM nspatel@mail.med.upenn.edu
RI Shashaty, Michael/X-3690-2019
OI Shashaty, Michael/0000-0002-8766-3418; Qing,
   Danielle/0000-0001-5511-5196; Reilly, John/0000-0003-3937-5320;
   Mangalmurti, Nilam/0000-0002-9146-1608
FU Cardiovascular Medical Research and Education Fund; NATIONAL HEART,
   LUNG, AND BLOOD INSTITUTEUnited States Department of Health & Human
   ServicesNational Institutes of Health (NIH) - USANIH National Heart Lung
   & Blood Institute (NHLBI) [K08HL098362, K23HL102254] Funding Source: NIH
   RePORTER; NATIONAL INSTITUTE OF ALLERGY AND INFECTIOUS DISEASESUnited
   States Department of Health & Human ServicesNational Institutes of
   Health (NIH) - USANIH National Institute of Allergy & Infectious
   Diseases (NIAID) [R01AI099479] Funding Source: NIH RePORTER; NATIONAL
   INSTITUTE OF DIABETES AND DIGESTIVE AND KIDNEY DISEASESUnited States
   Department of Health & Human ServicesNational Institutes of Health (NIH)
   - USANIH National Institute of Diabetes & Digestive & Kidney Diseases
   (NIDDK) [K23DK097307] Funding Source: NIH RePORTER
FX Lung microvascular endothelial cells for studies in the microengineered
   model were provided by Drs. Horace Delisser, Kaori Ihida-Stansbury, and
   Steven Kawut under the Pulmonary Hypertension Breakthrough Initiative.
   Funding for the Pulmonary Hypertension Breakthrough Initiative is
   provided by the Cardiovascular Medical Research and Education Fund.
CR Abraham E, 2000, J IMMUNOL, V165, P2950, DOI 10.4049/jimmunol.165.6.2950
   Andonegui G, 2009, J CLIN INVEST, V119, P1921, DOI 10.1172/JCI36411
   Bell CW, 2006, AM J PHYSIOL-CELL PH, V291, pC1318, DOI 10.1152/ajpcell.00616.2005
   Cho Y, 2009, CELL, V137, P1112, DOI 10.1016/j.cell.2009.05.037
   Corwin HL, 2004, CRIT CARE MED, V32, P39, DOI 10.1097/01.CCM.0000104112.34142.79
   Croce MA, 2005, J TRAUMA, V59, P19, DOI 10.1097/01.TA.0000171459.21450.DC
   Degterev A, 2005, NAT CHEM BIOL, V1, P112, DOI 10.1038/nchembio711
   Festjens N, 2007, CELL DEATH DIFFER, V14, P400, DOI 10.1038/sj.cdd.4402085
   Fiuza C, 2003, BLOOD, V101, P2652, DOI 10.1182/blood-2002-05-1300
   Gibot S, 2007, INTENS CARE MED, V33, P1347, DOI 10.1007/s00134-007-0691-2
   Gong MN, 2005, CRIT CARE MED, V33, P1191, DOI 10.1097/01.CCM.0000165566.82925.14
   Hebert PC, 1999, NEW ENGL J MED, V340, P409, DOI 10.1056/NEJM199902113400601
   Holena DN, 2012, J TRAUMA ACUTE CARE, V73, P825, DOI 10.1097/TA.0b013e318256de38
   Hreggvidsdottir HS, 2009, J LEUKOCYTE BIOL, V86, P655, DOI 10.1189/jlb.0908548
   Huh D, 2012, SCI TRANSL MED, V4, DOI 10.1126/scitranslmed.3004249
   Huh D, 2010, SCIENCE, V328, P1662, DOI 10.1126/science.1188302
   Janz DR, 2013, ANN INTENSIVE CARE, V3, DOI 10.1186/2110-5820-3-33
   Jiang WW, 2007, J IMMUNOL, V178, P6495, DOI 10.4049/jimmunol.178.10.6495
   Kaiser WJ, 2013, J BIOL CHEM, V288, P31268, DOI 10.1074/jbc.M113.462341
   Kaiser WJ, 2011, NATURE, V471, P368, DOI 10.1038/nature09857
   Kiefmann R, 2008, BLOOD, V111, P5205, DOI 10.1182/blood-2007-09-113902
   Koch CG, 2008, NEW ENGL J MED, V358, P1229, DOI 10.1056/NEJMoa070403
   Kor DJ, 2012, AM J RESP CRIT CARE, V185, P842, DOI 10.1164/rccm.201107-1332OC
   Li JH, 2004, J IMMUNOL METHODS, V289, P211, DOI 10.1016/j.jim.2004.04.019
   Li JX, 2012, CELL, V150, P339, DOI 10.1016/j.cell.2012.06.019
   Mangalmurti NS, 2014, AM J RESP CRIT CARE, V189
   Mangalmurti NS, 2013, AM J PHYSIOL-LUNG C, V304, pL250, DOI 10.1152/ajplung.00278.2012
   Mangalmurti NS, 2010, TRANSFUSION, V50, P2353, DOI 10.1111/j.1537-2995.2010.02689.x
   Mangalmurti NS, 2009, BLOOD, V113, P1158, DOI 10.1182/blood-2008-07-166264
   Murphy JM, 2013, IMMUNITY, V39, P443, DOI 10.1016/j.immuni.2013.06.018
   Nakamura T, 2011, CLIN BIOCHEM, V44, P601, DOI 10.1016/j.clinbiochem.2010.12.014
   Park JS, 2006, AM J PHYSIOL-CELL PH, V290, pC917, DOI 10.1152/ajpcell.00401.2005
   Park JS, 2004, J BIOL CHEM, V279, P7370, DOI 10.1074/jbc.M306793200
   Reilly JP, 2014, CHEST, V145, P753, DOI 10.1378/chest.13-1962
   Roberts R, 2005, J TRAUMA, V59, P23
   Rovere-Querini P, 2004, EMBO REP, V5, P825, DOI 10.1038/sj.embor.7400205
   Scaffidi P, 2002, NATURE, V418, P191, DOI 10.1038/nature00858
   Silverboard H, 2005, J TRAUMA, V59, P717, DOI 10.1097/01.ta.0000174919.35240.21
   Sun LM, 2012, CELL, V148, P213, DOI 10.1016/j.cell.2011.11.031
   Treutiger CJ, 2003, J INTERN MED, V254, P375, DOI 10.1046/j.1365-2796.2003.01204.x
   Vandenabeele P, 2010, NAT REV MOL CELL BIO, V11, P700, DOI 10.1038/nrm2970
   Vanlangenakker N, 2012, CELL DEATH DIFFER, V19, P75, DOI 10.1038/cdd.2011.164
   Venereau E, 2012, J EXP MED, V209, P1519, DOI 10.1084/jem.20120189
   Wang HC, 1999, SCIENCE, V285, P248, DOI 10.1126/science.285.5425.248
   Wang HH, 2001, AM J RESP CRIT CARE, V164, P1768, DOI 10.1164/ajrccm.164.10.2106117
   Wolfson RK, 2014, MICROVASC RES, V92, P50, DOI 10.1016/j.mvr.2013.12.005
   Wolfson RK, 2011, MICROVASC RES, V81, P189, DOI 10.1016/j.mvr.2010.11.010
   Wu YT, 2011, CELL DEATH DIFFER, V18, P26, DOI 10.1038/cdd.2010.72
   Xie T, 2013, CELL REP, V5, P70, DOI 10.1016/j.celrep.2013.08.044
   Yang YH, 2004, J BIOL CHEM, V279, P38820, DOI 10.1074/jbc.M401663200
   Zhang DW, 2009, SCIENCE, V325, P332, DOI 10.1126/science.1172308
   Zilberberg MD, 2007, CRIT CARE, V11, DOI 10.1186/cc5934
NR 52
TC 65
Z9 72
U1 0
U2 9
PU AMER THORACIC SOC
PI NEW YORK
PA 25 BROADWAY, 18 FL, NEW YORK, NY 10004 USA
SN 1073-449X
EI 1535-4970
J9 AM J RESP CRIT CARE
JI Am. J. Respir. Crit. Care Med.
PD DEC 1
PY 2014
VL 190
IS 11
BP 1243
EP 1254
DI 10.1164/rccm.201406-1095OC
PG 12
WC Critical Care Medicine; Respiratory System
WE Science Citation Index Expanded (SCI-EXPANDED)
SC General & Internal Medicine; Respiratory System
GA AW5RF
UT WOS:000346331000008
PM 25329368
OA Green Published
DA 2022-04-27
ER

PT J
AU McComb, S
   Shutinoski, B
   Thurston, S
   Cessford, E
   Kumar, K
   Sad, S
AF McComb, Scott
   Shutinoski, Bojan
   Thurston, Susan
   Cessford, Erin
   Kumar, Kriti
   Sad, Subash
TI Cathepsins Limit Macrophage Necroptosis through Cleavage of Rip1 Kinase
SO JOURNAL OF IMMUNOLOGY
LA English
DT Article
ID NF-KAPPA-B; CELL-DEATH; LYSOSOMAL CATHEPSINS; PROGRAMMED NECROSIS;
   APOPTOSIS; ACTIVATION; INHIBITION; MECHANISMS; PROTEASES; SURVIVAL
[truncated: 3,361,925 more chars]
