# Supplementary material for: Bibliometric analysis of publications on necroptosis from 2001 to 2021
Source: Front Cell Dev Biol. 2022 Sep 20;10:946363. doi: 10.3389/fcell.2022.946363 (PMC9531166; doi:10.3389/fcell.2022.946363)
Supplement: Supplementary file 1 [file DataSheet1.ZIP › Supplementary material/RAW DATA/1501-2000.txt]

FN Clarivate Analytics Web of Science
VR 1.0
PT J
AU Wu, J
   Chen, X
   Zhang, JX
   Chen, JM
   Wang, YJ
   Wei, T
   Ma, JY
   Li, YQ
   Mo, T
   He, Z
   Zhang, HT
AF Wu, Jun
   Chen, Xi
   Zhang, Jiaxi
   Chen, Jianming
   Wang, Yajun
   Wei, Ting
   Ma, Jinyao
   Li, Yuanqi
   Mo, Ting
   He, Zhan
   Zhang, Haitao
TI Tachyplesin induces apoptosis in non-small cell lung cancer cells and
   enhances the chemosensitivity of A549/DDP cells to cisplatin by
   activating Fas and necroptosis pathway
SO CHEMICAL BIOLOGY & DRUG DESIGN
LA English
DT Article
DE cisplatin resistance; migration; necroptosis; non&#8208; small cell lung
   cancer; tachyplesin
ID ANTIMICROBIAL PEPTIDE; MOLECULAR-MECHANISMS; HEPATOCELLULAR-CARCINOMA;
   POLYMORPHISM; ASSOCIATION; DEATH
AB Cisplatin has strong broad-spectrum anticancer activity and is one of the most effective anticancer drugs currently used. The clinical application of cisplatin has led to the resistance of cancer cells to cisplatin. Tachyplesin is an active, natural marine peptide with antitumour activity. In the present study, we investigated whether tachyplesin can be used in non-small cell lung cancer (NSCLC) A549 and H460 cells as well as the cisplatin-resistant human A549/DDP NSCLC cell line. The results revealed that tachyplesin treatment significantly inhibited proliferation and induced apoptosis in A549 and H460 cells and the combination of tachyplesin and cisplatin significantly suppressed migration and improved sensitivity to cisplatin in A549/DDP cells. Further mechanistic examination revealed that tachyplesin induced apoptosis in A549/DDP cells by increasing Fas, FasL and p-RIPK1 levels. These results indicated that tachyplesin induces lung cancer death by activating the Fas, mitochondrial and necroptosis pathways. Tachyplesin could be developed as a candidate drug for cisplatin-resistant NSCLC.
C1 [Wu, Jun; Zhang, Jiaxi; Chen, Jianming; Wang, Yajun; Wei, Ting; Ma, Jinyao; He, Zhan] Guangdong Med Univ, Affiliated Hosp, Resp & Crit Care Med, Zhanjiang, Peoples R China.
   [Wu, Jun; Chen, Xi; Wang, Yajun; Li, Yuanqi; Mo, Ting; Zhang, Haitao] Guangdong Med Univ, Dept Biochem & Mol Biol, Zhanjiang 524023, Guangdong, Peoples R China.
   [Wu, Jun; Chen, Xi; Wang, Yajun; Wei, Ting; Li, Yuanqi; Mo, Ting; Zhang, Haitao] Southern Marine Sci & Engn Guangdong Lab Zhanjian, Zhanjiang, Peoples R China.
   [Chen, Xi; Wei, Ting; Li, Yuanqi; Mo, Ting; Zhang, Haitao] Guangdong Med Univ, Peptide & Prot Res & Applicat Key Lab, Zhanjiang, Peoples R China.
   [Zhang, Haitao] Fourth Peoples Hosp Foshan, Foshan, Peoples R China.
RP Zhang, HT (通讯作者)，Guangdong Med Univ, Dept Biochem & Mol Biol, Zhanjiang 524023, Guangdong, Peoples R China.
EM taohaizhang33@163.com
OI Chen, Xi/0000-0001-7271-2953
FU Natural Science Foundation of Guangdong ProvinceNational Natural Science
   Foundation of Guangdong Province [2020A1515010335]; National Natural
   Science Foundation of ChinaNational Natural Science Foundation of China
   (NSFC) [81770034]; Fund of Southern Marine Science and Engineering
   Guangdong Laboratory (Zhanjiang) [ZJW-2019-00]; High-level Hospital
   Construction Summit Plan Project of the Fourth People's Hospital of
   Foshan [FSSYKF-2020019]
FX Natural Science Foundation of Guangdong Province, Grant/Award Number:
   2020A1515010335; National Natural Science Foundation of China,
   Grant/Award Number: 81770034; the Fund of Southern Marine Science and
   Engineering Guangdong Laboratory (Zhanjiang), Grant/Award Number:
   ZJW-2019-00; High-level Hospital Construction Summit Plan Project of the
   Fourth People's Hospital of Foshan, Grant/Award Number: (FSSYKF-2020019)
CR Agrebi N, 2017, CLIN IMMUNOL, V183, P17, DOI 10.1016/j.clim.2017.06.009
   Chen JG, 2005, CANCER RES, V65, P4614, DOI 10.1158/0008-5472.CAN-04-2253
   Chen SP, 2018, J PHARM PHARMACOL, V70, P778, DOI 10.1111/jphp.12901
   [陈伟彬 Chen Weibin], 2014, [高分子材料科学与工程, Polymer Materials Science & Engineering], V30, P1
   Cook WD, 2014, CELL DEATH DIFFER, V21, P1600, DOI 10.1038/cdd.2014.70
   Dasari S, 2014, EUR J PHARMACOL, V740, P364, DOI 10.1016/j.ejphar.2014.07.025
   Ding H, 2015, MOL MED REP, V11, P2953, DOI 10.3892/mmr.2014.3021
   Ea CK, 2006, MOL CELL, V22, P245, DOI 10.1016/j.molcel.2006.03.026
   Fan Y, 2015, BMB REP, V48, P30, DOI 10.5483/BMBRep.2015.48.1.042
   Ferlay J, 2015, INT J CANCER, V136, pE359, DOI 10.1002/ijc.29210
   Festjens N, 2006, BBA-BIOENERGETICS, V1757, P1371, DOI 10.1016/j.bbabio.2006.06.014
   Galluzzi L, 2012, ONCOGENE, V31, P1869, DOI 10.1038/onc.2011.384
   Galluzzi L, 2008, CELL, V135, P1161, DOI 10.1016/j.cell.2008.12.004
   Hirakura Y, 2002, BBA-BIOMEMBRANES, V1562, P32, DOI 10.1016/S0005-2736(02)00358-9
   Jain A, 2015, FEBS J, V282, P732, DOI 10.1111/febs.13178
   Jana A, 2019, INT J PHARMACEUT, V572, DOI 10.1016/j.ijpharm.2019.118789
   Karaca B, 2013, MOL BIOL REP, V40, P3925, DOI 10.1007/s11033-012-2469-z
   Kawano M, 2018, CANCER CELL INT, V18, DOI 10.1186/s12935-018-0536-9
   Liu T, 2014, TUMOR BIOL, V35, P10911, DOI 10.1007/s13277-014-2391-1
   MATSUZAKI K, 1991, BIOCHIM BIOPHYS ACTA, V1070, P259, DOI 10.1016/0005-2736(91)90173-6
   Nath S, 2018, CELL DEATH DIS, V9, DOI 10.1038/s41419-017-0191-4
   Ouyang GL, 2002, WORLD J GASTROENTERO, V8, P1053, DOI 10.3748/wjg.v8.i6.1053
   Paredes-Gamero EJ, 2012, BBA-GEN SUBJECTS, V1820, P1062, DOI 10.1016/j.bbagen.2012.02.015
   Tan SC, 2017, CANCER GENET-NY, V211, P18, DOI 10.1016/j.cancergen.2017.01.004
   Vandenabeele P, 2010, NAT REV MOL CELL BIO, V11, P700, DOI 10.1038/nrm2970
   Wang SW, 2018, MOL CARCINOGEN, V57, P866, DOI 10.1002/mc.22807
   Weinlich R, 2014, MOL CELL, V56, P469, DOI 10.1016/j.molcel.2014.11.001
   Xing PY, 2018, THORAC CANCER, V9, P805, DOI 10.1111/1759-7714.12650
   Xue C, 2012, LUNG CANCER, V77, P371, DOI 10.1016/j.lungcan.2012.04.014
   Yang YI, 2015, GYNECOL ONCOL, V136, P355, DOI 10.1016/j.ygyno.2014.11.015
   Zhang HT, 2006, ACTA PHARMACOL SIN, V27, P1367, DOI 10.1111/j.1745-7254.2006.00377.x
   Zhang XX, 2015, PLOS ONE, V10, DOI 10.1371/journal.pone.0138820
NR 32
TC 1
Z9 1
U1 2
U2 10
PU WILEY
PI HOBOKEN
PA 111 RIVER ST, HOBOKEN 07030-5774, NJ USA
SN 1747-0277
EI 1747-0285
J9 CHEM BIOL DRUG DES
JI Chem. Biol. Drug Des.
PD APR
PY 2021
VL 97
IS 4
BP 809
EP 820
DI 10.1111/cbdd.13810
EA DEC 2020
PG 12
WC Biochemistry & Molecular Biology; Chemistry, Medicinal
WE Science Citation Index Expanded (SCI-EXPANDED)
SC Biochemistry & Molecular Biology; Pharmacology & Pharmacy
GA QX7KT
UT WOS:000595727100001
PM 33245189
DA 2022-04-27
ER

PT J
AU Ingram, JP
   Thapa, RJ
   Fisher, A
   Tummers, B
   Zhang, T
   Yin, CR
   Rodriguez, DA
   Guo, HY
   Lane, R
   Williams, R
   Slifker, MJ
   Basagoudanavar, SH
   Rall, GF
   Dillon, CP
   Green, DR
   Kaiser, WJ
   Balachandran, S
AF Ingram, Justin P.
   Thapa, Roshan J.
   Fisher, Amanda
   Tummers, Bart
   Zhang, Ting
   Yin, Chaoran
   Rodriguez, Diego A.
   Guo, Hongyan
   Lane, Rebecca
   Williams, Riley
   Slifker, Michael J.
   Basagoudanavar, Suresh H.
   Rall, Glenn F.
   Dillon, Christopher P.
   Green, Douglas R.
   Kaiser, William J.
   Balachandran, Siddharth
TI ZBP1/DAI Drives RIPK3-Mediated Cell Death Induced by IFNs in the Absence
   of RIPK1
SO JOURNAL OF IMMUNOLOGY
LA English
DT Article
ID PROGRAMMED NECROSIS; KINASE RIP; INNATE; NECROPTOSIS; PROTEIN;
   RECEPTORS; APOPTOSIS; DOMAIN; MICE; ACTIVATION
AB Receptor-interacting protein kinase 1 (RIPK1) regulates cell fate and proinflammatory signaling downstream of multiple innate immune pathways, including those initiated by TNF-alpha, TLR ligands, and IFNs. Genetic ablation of Ripk1 results in perinatal lethality arising from both RIPK3-mediated necroptosis and FADD/caspase-8-driven apoptosis. IFNs are thought to contribute to the lethality of Ripk1-deficient mice by activating inopportune cell death during parturition, but how IFNs activate cell death in the absence of RIPK1 is not understood. In this study, we show that Z-form nucleic acid binding protein 1 (ZBP1; also known as DAI) drives IFN-stimulated cell death in settings of RIPK1 deficiency. IFN-activated Jak/STAT signaling induces robust expression of ZBP1, which complexes with RIPK3 in the absence of RIPK1 to trigger RIPK3-driven pathways of caspase-8-mediated apoptosis and MLKL-driven necroptosis. In vivo, deletion of either Zbp1 or core IFN signaling components prolong viability of Ripk1(-1-) mice for up to 3 mo beyond parturition. Together, these studies implicate ZBP1 as the dominant activator of IFN-driven RIPK3 activation and perinatal lethality in the absence of RIPK1.
C1 [Ingram, Justin P.; Thapa, Roshan J.; Zhang, Ting; Yin, Chaoran; Williams, Riley; Slifker, Michael J.; Basagoudanavar, Suresh H.; Rall, Glenn F.; Balachandran, Siddharth] Fox Chase Canc Ctr, Blood Cell Dev & Funct Program, Room 224,Reimann Bldg,333 Cottman Ave, Philadelphia, PA 19111 USA.
   [Fisher, Amanda; Guo, Hongyan; Lane, Rebecca; Kaiser, William J.] UT Hlth Sci Ctr San Antonio, Dept Microbiol Immunol & Mol Genet, 7703 Floyd Curl Dr, San Antonio, TX 78229 USA.
   [Tummers, Bart; Rodriguez, Diego A.; Dillon, Christopher P.; Green, Douglas R.] St Jude Childrens Res Hosp, Dept Immunol, 332 N Lauderdale St, Memphis, TN 38105 USA.
RP Balachandran, S (通讯作者)，Fox Chase Canc Ctr, Blood Cell Dev & Funct Program, Room 224,Reimann Bldg,333 Cottman Ave, Philadelphia, PA 19111 USA.; Kaiser, WJ (通讯作者)，UT Hlth Sci Ctr San Antonio, Dept Microbiol Immunol & Mol Genet, 7703 Floyd Curl Dr, San Antonio, TX 78229 USA.
EM kaiserw@uthscsa.edu; Siddharth.balachandran@fccc.edu
RI Basagoudanavar, Suresh/AAG-4317-2019
OI Fisher, Amanda Dee/0000-0002-2634-144X; Rodriguez,
   Diego/0000-0003-4771-0221; Yin, Chaoran/0000-0002-4193-7022; thapa,
   roshan/0000-0002-1852-0616
FU National Institutes of Health (NIH)United States Department of Health &
   Human ServicesNational Institutes of Health (NIH) - USA [CA168621,
   CA190542, AI135025]; Public Health Service GrantUnited States Department
   of Health & Human ServicesUnited States Public Health Service
   [DP5OD012198]; NIHUnited States Department of Health & Human
   ServicesNational Institutes of Health (NIH) - USA [AI44828, CA231620];
   NIH Cancer Center Support GrantUnited States Department of Health &
   Human ServicesNational Institutes of Health (NIH) - USA [P30CA006927];
   NATIONAL CANCER INSTITUTEUnited States Department of Health & Human
   ServicesNational Institutes of Health (NIH) - USANIH National Cancer
   Institute (NCI) [R01CA190542, P30CA021765, P30CA006927, R01CA168621,
   R35CA231620] Funding Source: NIH RePORTER; NATIONAL INSTITUTE OF ALLERGY
   AND INFECTIOUS DISEASESUnited States Department of Health & Human
   ServicesNational Institutes of Health (NIH) - USANIH National Institute
   of Allergy & Infectious Diseases (NIAID) [R37AI044828, R01AI044828,
   R01AI135025] Funding Source: NIH RePORTER; NATIONAL INSTITUTE ON
   AGINGUnited States Department of Health & Human ServicesNational
   Institutes of Health (NIH) - USANIH National Institute on Aging (NIA)
   [R56AG058642] Funding Source: NIH RePORTER; OFFICE OF THE DIRECTOR,
   NATIONAL INSTITUTES OF HEALTHUnited States Department of Health & Human
   ServicesNational Institutes of Health (NIH) - USA [DP5OD012198] Funding
   Source: NIH RePORTER
FX This work was supported by National Institutes of Health (NIH) Grants
   CA168621, CA190542, and AI135025 (to S.B.), Public Health Service Grant
   DP5OD012198 (to W.J.K.), and NIH Grants AI44828 and CA231620 (to
   D.R.G.). Additional funds were provided by NIH Cancer Center Support
   Grant P30CA006927 to the Fox Chase Cancer Center.
CR Basagoudanavar SH, 2011, J VIROL, V85, P2599, DOI 10.1128/JVI.02213-10
   Chen PR, 2013, PLOS ONE, V8, DOI 10.1371/journal.pone.0061446
   Dillon CP, 2014, CELL, V157, P1189, DOI 10.1016/j.cell.2014.04.018
   Guo HY, 2018, CELL DEATH DIS, V9, DOI 10.1038/s41419-018-0868-3
   He SD, 2011, P NATL ACAD SCI USA, V108, P20054, DOI 10.1073/pnas.1116302108
   Hsu HL, 1996, IMMUNITY, V4, P387, DOI 10.1016/S1074-7613(00)80252-6
   HUANG S, 1993, SCIENCE, V259, P1742, DOI 10.1126/science.8456301
   Ishii KJ, 2008, NATURE, V451, P725, DOI 10.1038/nature06537
   Ishikawa H, 2009, NATURE, V461, P788, DOI 10.1038/nature08476
   Kaiser WJ, 2014, P NATL ACAD SCI USA, V111, P7753, DOI 10.1073/pnas.1401857111
   Kaiser WJ, 2013, J BIOL CHEM, V288, P31268, DOI 10.1074/jbc.M113.462341
   Kelliher MA, 1998, IMMUNITY, V8, P297, DOI 10.1016/S1074-7613(00)80535-X
   Kleino A, 2017, IMMUNITY, V47, P635, DOI 10.1016/j.immuni.2017.09.011
   Koehler H, 2017, P NATL ACAD SCI USA, V114, P11506, DOI 10.1073/pnas.1700999114
   Kuriakose T, 2018, J IMMUNOL, V200, P1489, DOI 10.4049/jimmunol.1701538
   Kuriakose T, 2016, SCI IMMUNOL, V1, DOI 10.1126/sciimmunol.aag2045
   Lin J, 2016, NATURE, V540, P124, DOI 10.1038/nature20558
   Mandal P, 2014, MOL CELL, V56, P481, DOI 10.1016/j.molcel.2014.10.021
   Meraz MA, 1996, CELL, V84, P431, DOI 10.1016/S0092-8674(00)81288-X
   MULLER U, 1994, SCIENCE, V264, P1918, DOI 10.1126/science.8009221
   Newton K, 2004, MOL CELL BIOL, V24, P1464, DOI 10.1128/MCB.24.4.1464-1469.2004
   Newton K, 2016, NATURE, V540, P129, DOI 10.1038/nature20559
   Nogusa S, 2016, CELL HOST MICROBE, V20, P13, DOI 10.1016/j.chom.2016.05.011
   PFEFFER K, 1993, CELL, V73, P457, DOI 10.1016/0092-8674(93)90134-C
   Ramsauer K, 2007, P NATL ACAD SCI USA, V104, P2849, DOI 10.1073/pnas.0610944104
   Rickard JA, 2014, CELL, V157, P1175, DOI 10.1016/j.cell.2014.04.019
   Rodriguez DA, 2016, CELL DEATH DIFFER, V23, P76, DOI 10.1038/cdd.2015.70
   Salmena L, 2003, GENE DEV, V17, P883, DOI 10.1101/gad.1063703
   STANGER BZ, 1995, CELL, V81, P513, DOI 10.1016/0092-8674(95)90072-1
   Sun QM, 2006, IMMUNITY, V24, P633, DOI 10.1016/j.immuni.2006.04.004
   Sun XQ, 1999, J BIOL CHEM, V274, P16871, DOI 10.1074/jbc.274.24.16871
   Thapa RJ, 2016, CELL HOST MICROBE, V20, P674, DOI 10.1016/j.chom.2016.09.014
   Thapa RJ, 2013, P NATL ACAD SCI USA, V110, pE3109, DOI 10.1073/pnas.1301218110
   Upton JW, 2017, IMMUNOL REV, V277, P90, DOI 10.1111/imr.12539
   Upton JW, 2012, CELL HOST MICROBE, V11, P290, DOI [10.1016/j.chom.2012.01.016, 10.1016/j.chom.2019.09.004]
   Vanden Berghe T, 2016, CELL MOL LIFE SCI, V73, P2137, DOI 10.1007/s00018-016-2189-y
   Wu JX, 2014, ANNU REV IMMUNOL, V32, P461, DOI 10.1146/annurev-immunol-032713-120156
NR 37
TC 29
Z9 30
U1 0
U2 6
PU AMER ASSOC IMMUNOLOGISTS
PI BETHESDA
PA 9650 ROCKVILLE PIKE, BETHESDA, MD 20814 USA
SN 0022-1767
EI 1550-6606
J9 J IMMUNOL
JI J. Immunol.
PD SEP 1
PY 2019
VL 203
IS 5
BP 1348
EP 1355
DI 10.4049/jimmunol.1900216
PG 8
WC Immunology
WE Science Citation Index Expanded (SCI-EXPANDED)
SC Immunology
GA IR7UJ
UT WOS:000481646200025
PM 31358656
OA Green Accepted, Bronze
DA 2022-04-27
ER

PT J
AU Ratovitski, EA
AF Ratovitski, Edward A.
TI Dehydroleucodine Induces a TP73-dependent Transcriptional Regulation of
   Multiple Cell Death Target Genes in Human Glioblastoma Cells
SO ANTI-CANCER AGENTS IN MEDICINAL CHEMISTRY
LA English
DT Article
DE Tumor protein; TP53; TP73; phytometabolites; cell death; cell cycle
   arrest; apoptosis; autophagy; necroptosis; glioblastoma;
   dehydroleucodine
ID DNA-DAMAGE; MOLECULAR TARGETS; P53-DEPENDENT APOPTOSIS; CANCER
   CHEMOPREVENTION; SESQUITERPENE LACTONES; NATURAL COMPOUNDS; P53 FAMILY;
   P73 GENE; NECROPTOSIS; AUTOPHAGY
AB Background: Dehydroleucodine, a natural sesquiterpene lactone from Artemisia douglassiana Besser (Argentine) and Gynoxys verrucosa (Ecuador).
   Objective: To define the molecular mechanisms underlying the effect of dehydroleucodine on the human glioblastoma cells. Method: Various techniques (cDNA expression array, real-time quantitative PCR, chromatin immunprecipitation, luciferase reporter assay, use of phosphospecific antibodies, immunoprecipitation, immunoblotting, apoptosis and autophagy assays) were employed to define and validate multiple molecular gene targets affected in human glioblastoma cells upon dehydroleucodine exposure.
   Results: Dehydroleucodine exposure upregulated the total and phosphorylated (p-Y99) levels of TP73 in U87-MG glioblastoma cells. We found that TP73 silencing led to a partial rescue of U87-MG cells from the cell death induced by dehydroleucodine. Upon the dehydroleucodine exposure numerous gene targets were upregulated and downregulated through a TP73-dependent transcriptional mechanism. Some of these gene targets are known to be involved in cell cycle arrest, apoptosis, autophagy and necroptosis. Dehydroleucodine induced the TP73 binding to the specific genes promoters (CDKN1A, BAX, TP53AIP1, CYLD, RIPK1, and APG5L). Moreover, the exposure of U87-MG cells to dehydroleucodine upregulated the protein levels of CDKN1A, BAX, TP53AIP1, CYLD, RIPK1, APG5L, and downregulated the CASP8 level. The formation of RIPK1 protein complexes and phosphorylation of MLKL were induced by dehydroleucodine supporting the notion of multiple cell death mechanisms implicated in the tumor cell response to dehydroleucodine.
   Conclusion: This multifaceted study led to a conclusion that dehydroleucodine induces the phosphorylation of tumor protein TP73 and in turn activates numerous TP73-target genes regulating apoptosis, autophagy and necroptosis in human glioblastoma cells..
C1 [Ratovitski, Edward A.] Johns Hopkins Sch Med, Head & Neck Canc Res Div, Dept Otolaryngol Head & Neck Surg, Baltimore, MD 21231 USA.
RP Ratovitski, EA (通讯作者)，Johns Hopkins Sch Med, Head & Neck Canc Res Div, Dept Otolaryngol Head & Neck Surg, Baltimore, MD 21231 USA.
EM eratovi1@jhmi.edu
FU Flight Attendant Research Institutions grant [082469]
FX This study was supported in part by the Flight Attendant Research
   Institutions grant (#082469).
CR Ashkenazi A, 2014, ANNU REV CELL DEV BI, V30, P337, DOI 10.1146/annurev-cellbio-100913-013226
   Bailon-Moscoso N, 2015, PLOS ONE, V10, DOI 10.1371/journal.pone.0136527
   Bailon-Moscoso N, 2014, TUMOR BIOL, V35, P3981, DOI 10.1007/s13277-014-1649-y
   Bitomsky N, 2009, FEBS J, V276, P6074, DOI 10.1111/j.1742-4658.2009.07331.x
   Broz DK, 2013, GENE DEV, V27, P1016, DOI 10.1101/gad.212282.112
   Chen C, 2013, BRAZ J MED BIOL RES, V46, P643, DOI 10.1590/1414-431X20132979
   Collett NP, 2010, SEMIN ONCOL, V37, P258, DOI 10.1053/j.seminoncol.2010.06.014
   Conforti F, 2012, CELL DEATH DIS, V3, DOI 10.1038/cddis.2012.27
   Costantino VV, 2013, PLOS ONE, V8, DOI 10.1371/journal.pone.0053168
   Costanzo A, 2002, MOL CELL, V9, P175, DOI 10.1016/S1097-2765(02)00431-8
   Eisele G, 2013, CANCER LETT, V332, P335, DOI 10.1016/j.canlet.2010.12.012
   Filippi-Chiela EC, 2011, PLOS ONE, V6, DOI 10.1371/journal.pone.0020849
   Flores ER, 2002, NATURE, V416, P560, DOI 10.1038/416560a
   Flores ER, 2005, CANCER CELL, V7, P363, DOI 10.1016/j.ccr.2005.02.019
   Fontemaggi G, 2002, J BIOL CHEM, V277, P43359, DOI 10.1074/jbc.M205573200
   Fulda S, 2014, SEMIN CELL DEV BIOL, V35, P51, DOI 10.1016/j.semcdb.2014.07.002
   Graupner V, 2011, CELL DEATH DIFFER, V18, P1130, DOI 10.1038/cdd.2010.179
   He Z, 2013, CELL DEATH DIFFER, V20, P1415, DOI 10.1038/cdd.2013.104
   Hitomi JI, 2008, CELL, V135, P1311, DOI 10.1016/j.cell.2008.10.044
   Huang CJ, 2013, PLOS ONE, V8, DOI 10.1371/journal.pone.0066326
   Huang YP, 2012, CELL CYCLE, V11, P1247, DOI 10.4161/cc.11.6.19670
   Ishimoto O, 2002, CANCER RES, V62, P636
   Jimenez V, 2014, PHYTOMEDICINE, V21, P1411, DOI 10.1016/j.phymed.2014.06.005
   Kannan K, 2001, ONCOGENE, V20, P2225, DOI 10.1038/sj.onc.1204319
   Kaur M, 2007, CURR CANCER DRUG TAR, V7, P355, DOI 10.2174/156800907780809732
   Lee DH, 2014, TOXICOL APPL PHARM, V279, P253, DOI 10.1016/j.taap.2014.06.030
   Lee KW, 2011, NAT REV CANCER, V11, P211, DOI 10.1038/nrc3017
   Liu XN, 2014, MOL CANCER THER, V13, P596, DOI 10.1158/1535-7163.MCT-13-0579
   Lokshin M, 2005, COLD SH Q B, V70, P121, DOI 10.1101/sqb.2005.70.046
   Long JS, 2012, ONCOGENE, V31, P5045, DOI 10.1038/onc.2012.7
   Lu CR, 2006, MOL CELL, V23, P121, DOI 10.1016/j.molcel.2006.05.023
   Lu CC, 2014, MOL NUTR FOOD RES, V58, P2146, DOI 10.1002/mnfr.201400051
   Lunghi P, 2009, CLIN CANCER RES, V15, P6495, DOI 10.1158/1078-0432.CCR-09-1229
   Mayo LD, 2005, J BIOL CHEM, V280, P25953, DOI 10.1074/jbc.M503026200
   Melino G, 2004, J BIOL CHEM, V279, P8076, DOI 10.1074/jbc.M307469200
   Melo-Lima Sara, 2014, Oncoscience, V1, P649
   Millimouno FM, 2014, CANCER PREV RES, V7, P1081, DOI 10.1158/1940-6207.CAPR-14-0136
   Muller M, 2005, CELL DEATH DIFFER, V12, P1564, DOI 10.1038/sj.cdd.4401774
   Nikoletopoulou V, 2013, BBA-MOL CELL RES, V1833, P3448, DOI 10.1016/j.bbamcr.2013.06.001
   Norbury CJ, 2004, ONCOGENE, V23, P2797, DOI 10.1038/sj.onc.1207532
   Oda K, 2000, CELL, V102, P849, DOI 10.1016/S0092-8674(00)00073-8
   Ordonez PE, 2011, J ETHNOPHARMACOL, V137, P1055, DOI 10.1016/j.jep.2011.07.012
   Pasupuleti N, 2013, J PHARMACOL EXP THER, V344, P600, DOI 10.1124/jpet.112.200519
   Patturajan M, 2002, CANCER CELL, V1, P369, DOI 10.1016/S1535-6108(02)00057-0
   Pozniak CD, 2002, J NEUROSCI, V22, P9800
   Pratheeshkumar P, 2012, ANTI-CANCER AGENT ME, V12, P1159, DOI 10.2174/187152012803833035
   Priestap HA, 2012, PHYTOCHEM LETT, V5, P581, DOI 10.1016/j.phytol.2012.05.018
   Radogna F, 2015, BIOCHEM PHARMACOL, V94, P1, DOI 10.1016/j.bcp.2014.12.018
   Ratovitski EA, 1999, J BIOL CHEM, V274, P993, DOI 10.1074/jbc.274.2.993
   Ratovitski EA, 2015, FEBS LETT, V589, P1352, DOI 10.1016/j.febslet.2015.04.020
   Ratovitski EA, 2014, CELL CYCLE, V13, P749, DOI 10.4161/cc.27676
   Ravni A, 2010, CELL CYCLE, V9, P1523, DOI 10.4161/cc.9.8.11291
   Sa G, 2008, CELL DIV, V3, DOI 10.1186/1747-1028-3-14
   Sen T, 2012, PLOS ONE, V7, DOI 10.1371/journal.pone.0048770
   SHAPOSHNIKOV JD, 1978, INT J CANCER, V21, P395, DOI 10.1002/ijc.2910210322
   Shu LM, 2010, CANCER METAST REV, V29, P483, DOI 10.1007/s10555-010-9239-y
   Shukla S, 2014, CANCER LETT, V355, P9, DOI 10.1016/j.canlet.2014.09.017
   Simoes-Wust AP, 2005, J NEURO-ONCOL, V72, P29, DOI 10.1007/s11060-004-3118-8
   Singh RP, 2002, CELL CYCLE, V1, P156, DOI 10.4161/cc.1.3.117
   Smeenk L, 2011, PLOS ONE, V6, DOI 10.1371/journal.pone.0017574
   Stendel R, 2009, AUTOPHAGY, V5, P194, DOI 10.4161/auto.5.2.7404
   Stiewe T, 2004, CLIN CANCER RES, V10, P626, DOI 10.1158/1078-0432.CCR-0153-03
   Strano S, 2005, MOL CELL, V18, P447, DOI 10.1016/j.molcel.2005.04.008
   Su ZY, 2015, MOL CANCER, V14, DOI 10.1186/s12943-015-0321-5
   Wilhelm MT, 2010, GENE DEV, V24, P549, DOI 10.1101/gad.1873910
   Xuan YY, 2009, CANCER LETT, V274, P233, DOI 10.1016/j.canlet.2008.09.029
   Yamanaka K, 2011, J BIOL CHEM, V286, P24666, DOI 10.1074/jbc.M111.236273
   Yang A, 2000, NATURE, V404, P99, DOI 10.1038/35003607
   Yokomizo A, 1999, ONCOGENE, V18, P1629, DOI 10.1038/sj.onc.1202474
   Yuan ZM, 1999, NATURE, V399, P814, DOI 10.1038/21704
   Zamaraev AV, 2015, CELL MOL LIFE SCI, V72, P505, DOI 10.1007/s00018-014-1757-2
   Zawacka-Pankau J, 2010, CELL CYCLE, V9, P720, DOI 10.4161/cc.9.4.10668
   Zhang X, 2012, CELL PROLIFERAT, V45, P466, DOI 10.1111/j.1365-2184.2012.00833.x
NR 73
TC 4
Z9 4
U1 0
U2 4
PU BENTHAM SCIENCE PUBL LTD
PI SHARJAH
PA EXECUTIVE STE Y-2, PO BOX 7917, SAIF ZONE, 1200 BR SHARJAH, U ARAB
   EMIRATES
SN 1871-5206
EI 1875-5992
J9 ANTI-CANCER AGENT ME
JI Anti-Cancer Agents Med. Chem.
PY 2017
VL 17
IS 6
BP 839
EP 850
DI 10.2174/1871520616666160923105546
PG 12
WC Oncology; Chemistry, Medicinal
WE Science Citation Index Expanded (SCI-EXPANDED)
SC Oncology; Pharmacology & Pharmacy
GA EX4QA
UT WOS:000403218500007
PM 27671304
DA 2022-04-27
ER

PT J
AU Gilley, RP
   Gonzalez-Juarbe, N
   Shenoy, AT
   Reyes, LF
   Dube, PH
   Restrepo, MI
   Orihuela, CJ
AF Gilley, Ryan P.
   Gonzalez-Juarbe, Norberto
   Shenoy, Anukul T.
   Reyes, Luis F.
   Dube, Peter H.
   Restrepo, Marcos I.
   Orihuela, Carlos J.
TI Infiltrated Macrophages Die of Pneumolysin-Mediated Necroptosis
   following Pneumococcal Myocardial Invasion
SO INFECTION AND IMMUNITY
LA English
DT Article
ID MIXED LINEAGE KINASE; STREPTOCOCCUS-PNEUMONIAE; CARDIOVASCULAR EVENTS;
   GENOME SEQUENCE; DOMAIN-LIKE; ASSOCIATION; RECEPTOR; DOWNSTREAM;
   MORTALITY; VIRULENCE
AB Streptococcus pneumoniae (the pneumococcus) is capable of invading the heart. Herein we observed that pneumococcal invasion of the myocardium occurred soon after development of bacteremia and was continuous thereafter. Using immunofluorescence microscopy (IFM), we observed that S. pneumoniae replication within the heart preceded visual signs of tissue damage in cardiac tissue sections stained with hematoxylin and eosin. Different S. pneumoniae strains caused distinct cardiac pathologies: strain TIGR4, a serotype 4 isolate, caused discrete pneumococcus-filled microscopic lesions (microlesions), whereas strain D39, a serotype 2 isolate, was, in most instances, detectable only using IFM and was associated with foci of cardiomyocyte hydropic degeneration and immune cell infiltration. Both strains efficiently invaded the myocardium, but cardiac damage was entirely dependent on the pore-forming toxin pneumolysin only for D39. Early microlesions caused by TIGR4 and microlesions formed by a TIGR4 pneumolysin-deficient mutant were infiltrated with CD11b(+) and Ly6G-positive neutrophils and CD11b(+) and F4/80positive (F4/80(+)) macrophages. We subsequently demonstrated that macrophages in TIGR4-infected hearts died as a result of pneumolysin-induced necroptosis. The effector of necroptosis, phosphorylated mixed-lineage kinase domain-like protein (MLKL), was detected in CD11b(+) and F4/80(+) cells associated with microlesions. Likewise, treatment of infected mice and THP-1 macrophages in vitro with the receptor-interacting protein 1 kinase (RIP1) inhibitor necrostatin-5 promoted the formation of purulent microlesions and blocked cell death, respectively. We conclude that pneumococci that have invaded the myocardium are an important cause of cardiac damage, pneumolysin contributes to cardiac damage in a bacterial strain-specific manner, and pneumolysin kills infiltrated macrophages via necroptosis, which alters the immune response.
C1 [Gilley, Ryan P.; Gonzalez-Juarbe, Norberto; Shenoy, Anukul T.; Reyes, Luis F.; Dube, Peter H.; Orihuela, Carlos J.] Univ Texas Hlth Sci Ctr San Antonio, Dept Microbiol & Immunol, San Antonio, TX 78229 USA.
   [Gonzalez-Juarbe, Norberto; Shenoy, Anukul T.; Orihuela, Carlos J.] Univ Alabama Birmingham, Dept Microbiol, Birmingham, AL 35294 USA.
   [Reyes, Luis F.; Restrepo, Marcos I.] Univ Texas Hlth Sci Ctr San Antonio, Div Pulm Dis & Crit Care Med, San Antonio, TX 78229 USA.
   [Restrepo, Marcos I.] South Texas Vet Hlth Care Syst, Div Pulm Dis & Crit Care Med, San Antonio, TX USA.
RP Orihuela, CJ (通讯作者)，Univ Texas Hlth Sci Ctr San Antonio, Dept Microbiol & Immunol, San Antonio, TX 78229 USA.; Orihuela, CJ (通讯作者)，Univ Alabama Birmingham, Dept Microbiol, Birmingham, AL 35294 USA.
EM corihuel@uab.edu
RI Shenoy, Anukul/AAD-9552-2021; Reyes, Luis/AAR-8202-2020
OI Reyes, Luis Felipe/0000-0003-1172-6539; Shenoy,
   Anukul/0000-0001-8861-2295
FU HHS \ National Institutes of Health (NIH)United States Department of
   Health & Human ServicesNational Institutes of Health (NIH) - USA
   [R01AI114800]; American Heart Association (AHA)American Heart
   Association [13IRG14560023]; NATIONAL CENTER FOR ADVANCING TRANSLATIONAL
   SCIENCESUnited States Department of Health & Human ServicesNational
   Institutes of Health (NIH) - USANIH National Center for Advancing
   Translational Sciences (NCATS) [TL1TR001119, UL1TR001120] Funding
   Source: NIH RePORTER; NATIONAL INSTITUTE OF ALLERGY AND INFECTIOUS
   DISEASESUnited States Department of Health & Human ServicesNational
   Institutes of Health (NIH) - USANIH National Institute of Allergy &
   Infectious Diseases (NIAID) [R01AI114800] Funding Source: NIH RePORTER;
   NATIONAL INSTITUTE OF GENERAL MEDICAL SCIENCESUnited States Department
   of Health & Human ServicesNational Institutes of Health (NIH) - USANIH
   National Institute of General Medical Sciences (NIGMS) [K12GM088010]
   Funding Source: NIH RePORTER
FX This work, including the efforts of Carlos J Orihuela, was funded by HHS
   vertical bar National Institutes of Health (NIH) (R01AI114800). This
   work, including the efforts of Carlos J Orihuela, was funded by American
   Heart Association (AHA) (13IRG14560023).
CR Alhamdi Y, 2015, PLOS PATHOG, V11, DOI 10.1371/journal.ppat.1004836
   AUSTYN JM, 1981, EUR J IMMUNOL, V11, P805, DOI 10.1002/eji.1830111013
   Bek-Thomsen M, 2012, MBIO, V3, DOI 10.1128/mBio.00303-12
   Boyd AR, 2012, EXP GERONTOL, V47, P507, DOI 10.1016/j.exger.2012.04.004
   Boyd JH, 2006, CARDIOVASC RES, V72, P384, DOI 10.1016/j.cardiores.2006.09.011
   Brown AO, 2015, AM J RESP CRIT CARE, V191, P739, DOI 10.1164/rccm.201411-1951PP
   Brown AO, 2014, PLOS PATHOG, V10, DOI 10.1371/journal.ppat.1004383
   Cain BS, 1999, CRIT CARE MED, V27, P1309, DOI 10.1097/00003246-199907000-00018
   Corrales-Medina VF, 2015, AM HEART J, V170, P306, DOI 10.1016/j.ahj.2015.04.028
   Corrales-Medina VF, 2013, LANCET, V381, P496, DOI 10.1016/S0140-6736(12)61266-5
   Corrales-Medina VF, 2012, CIRCULATION, V125, P773, DOI 10.1161/CIRCULATIONAHA.111.040766
   Corrales-Medina VF, 2011, PLOS MED, V8, DOI 10.1371/journal.pmed.1001048
   Corrales-Medina VF, 2009, MEDICINE, V88, P154, DOI 10.1097/MD.0b013e3181a692f0
   Dannappel M, 2014, NATURE, V513, P90, DOI 10.1038/nature13608
   Duprez L, 2011, IMMUNITY, V35, P908, DOI 10.1016/j.immuni.2011.09.020
   Fillon S, 2006, J IMMUNOL, V177, P6182, DOI 10.4049/jimmunol.177.9.6182
   Gabrilovich DI, 2009, NAT REV IMMUNOL, V9, P162, DOI 10.1038/nri2506
   Gonzalez-Juarbe N, 2015, PLOS PATHOG, V11, DOI 10.1371/journal.ppat.1005337
   Gonzalez-Juarbe N, 2015, INFECT IMMUN, V83, P614, DOI 10.1128/IAI.01822-14
   Jedrzejas MJ, 2001, MICROBIOL MOL BIOL R, V65, P187, DOI 10.1128/MMBR.65.2.187-207.2001
   Kitur K, 2015, PLOS PATHOG, V11, DOI 10.1371/journal.ppat.1004820
   Kochanek Kenneth D, 2011, Natl Vital Stat Rep, V60, P1
   Lanie JA, 2007, J BACTERIOL, V189, P38, DOI 10.1128/JB.01148-06
   Lizcano A, 2010, MICROB PATHOGENESIS, V48, P124, DOI 10.1016/j.micpath.2010.01.002
   Lozano R, 2012, LANCET, V380, P2095, DOI 10.1016/S0140-6736(12)61728-0
   Luedde M, 2014, CARDIOVASC RES, V103, P206, DOI 10.1093/cvr/cvu146
   MCDANIEL LS, 1987, J EXP MED, V165, P381, DOI 10.1084/jem.165.2.381
   Mortensen EM, 2014, JAMA-J AM MED ASSOC, V311, P2199, DOI 10.1001/jama.2014.4304
   Mosser EM, 2006, BMC MICROBIOL, V6, DOI 10.1186/1471-2180-6-56
   Musher DM, 2007, CLIN INFECT DIS, V45, P158, DOI 10.1086/518849
   National Research Council, 2011, GUIDE CARE USE LAB A
   Naucler P, 2013, THORAX, V68, P571, DOI 10.1136/thoraxjnl-2012-203106
   Pasparakis M, 2015, NATURE, V517, P311, DOI 10.1038/nature14191
   Perry TW, 2011, AM J MED, V124, P244, DOI 10.1016/j.amjmed.2010.11.014
   Shivshankar P, 2009, MOL MICROBIOL, V73, P663, DOI 10.1111/j.1365-2958.2009.06796.x
   Spellerberg B, 1996, MOL MICROBIOL, V19, P803, DOI 10.1046/j.1365-2958.1996.425954.x
   Sun LM, 2012, CELL, V148, P213, DOI 10.1016/j.cell.2011.11.031
   Tettelin H, 2001, SCIENCE, V293, P498, DOI 10.1126/science.1061217
   Tu AHT, 1999, INFECT IMMUN, V67, P4720, DOI 10.1128/IAI.67.9.4720-4724.1999
   Urban CF, 2006, CELL MICROBIOL, V8, P1687, DOI 10.1111/j.1462-5822.2006.00792.x
   Vandenabeele P, 2010, NAT REV MOL CELL BIO, V11, P700, DOI 10.1038/nrm2970
   Wade KR, 2014, PLOS PATHOG, V10, DOI 10.1371/journal.ppat.1004353
   Wang ZG, 2012, CELL, V148, P228, DOI 10.1016/j.cell.2011.11.030
   Wunderink RG, 2014, NEW ENGL J MED, V370, P1863, DOI 10.1056/NEJMc1402692
   Zhao J, 2012, P NATL ACAD SCI USA, V109, P5322, DOI 10.1073/pnas.1200012109
NR 45
TC 38
Z9 40
U1 1
U2 8
PU AMER SOC MICROBIOLOGY
PI WASHINGTON
PA 1752 N ST NW, WASHINGTON, DC 20036-2904 USA
SN 0019-9567
EI 1098-5522
J9 INFECT IMMUN
JI Infect. Immun.
PD MAY
PY 2016
VL 84
IS 5
BP 1457
EP 1469
DI 10.1128/IAI.00007-16
PG 13
WC Immunology; Infectious Diseases
WE Science Citation Index Expanded (SCI-EXPANDED)
SC Immunology; Infectious Diseases
GA DN5KT
UT WOS:000377106600020
PM 26930705
OA Green Published
DA 2022-04-27
ER

PT J
AU Menacher, G
   Balszuweit, F
   Lang, S
   Thiermann, H
   Kehe, K
   Gudermann, T
   Schmidt, A
   Steinritz, D
   Popp, T
AF Menacher, Georg
   Balszuweit, Frank
   Lang, Simon
   Thiermann, Horst
   Kehe, Kai
   Gudermann, Thomas
   Schmidt, Annette
   Steinritz, Dirk
   Popp, Tanja
TI Necrosulfonamide - Unexpected effect in the course of a sulfur mustard
   intoxication
SO CHEMICO-BIOLOGICAL INTERACTIONS
LA English
DT Article
DE Sulfur mustard; Necrosulfonamide; Apoptosis; Necrosis; Necroptosis;
   Interleukin
ID INTERLEUKIN-6 IL-6; NECROSIS; KERATINOCYTES; NECROPTOSIS; APOPTOSIS;
   CYTOKINE; KERATINIZATION; INFLAMMATION; INHIBITOR; EXPOSURE
AB Although its first military use in Ypres was 100 years ago, no causal therapy for sulfur mustard (SM) intoxications exists so far. To improve the therapeutic options for the treatment of SM intoxications, we developed a co-culture of keratinocytes (HaCaT cells) and immunocompetent cells (THP-1 cells) to identify potential substances for further research. Here, we report on the influence of necrosulfonamide (NSA) on the course of a SM intoxication in vitro. The cells were challenged with 100, 200 and 300 mu M SM and after 1 h treated with NSA (1, 5, 10 mu M). NSA was chosen for its known ability to inhibit necroptosis, a specialized pathway of programmed necrosis. However, in our settings NSA showed only mild effects on necrotic cell death after SM intoxication, whereas it had an immense ability to prevent apoptosis. Furthermore, NSA was able to reduce the production of interleukin-6 and interleukin-8 at certain concentrations. Our data highlight NSA as a candidate compound to address cell death and inflammation in SM exposure.
C1 [Menacher, Georg; Lang, Simon; Thiermann, Horst; Kehe, Kai; Schmidt, Annette; Steinritz, Dirk; Popp, Tanja] Bundeswehr Inst Pharmacol & Toxicol, Neuherbergstr 11, D-80937 Munich, Germany.
   [Balszuweit, Frank] Bundeswehr Med Command, D-56070 Koblenz, Germany.
   [Gudermann, Thomas; Steinritz, Dirk; Popp, Tanja] Ludwig Maximilian Univ Munich, Walther Straub Inst Pharmacol & Toxicol, Goethestr 33, D-80336 Munich, Germany.
   [Kehe, Kai] Bundeswehr Med Acad, Dept Med CBRN Def, D-80937 Munich, Germany.
   [Schmidt, Annette] Bundeswehr Univ Munich, Fac Human Sci, D-85577 Neubiberg, Germany.
RP Popp, T (通讯作者)，Neuherbergstr 11, D-80937 Munich, Germany.
EM tanjapopp@bundeswehr.org
RI Kehe, Kai/L-9025-2015; Steinritz, Dirk/ABA-3121-2020; Popp,
   Tanja/Y-1156-2019; Steinritz, Dirk/Q-6220-2019
OI Kehe, Kai/0000-0003-3253-857X; Steinritz, Dirk/0000-0002-2073-5683;
   Popp, Tanja/0000-0002-9028-3870; 
FU German Ministry of Defence
FX The work has been conducted in accordance to the scope and duties of the
   Bundeswehr Institute of Pharmacology and Toxicology. The institute is
   part of the German Armed Forces and funded by the German Ministry of
   Defence. No external funding for this research project has been
   received, offerd or applied for.
CR Arroyo CM, 2004, ENVIRON TOXICOL PHAR, V17, P87, DOI 10.1016/j.etap.2004.03.004
   Arroyo CM, 2001, INT J TOXICOL, V20, P281, DOI 10.1080/109158101753253027
   Balszuweit F, 2016, TOXICOL LETT, V244, P35, DOI 10.1016/j.toxlet.2015.09.002
   Balszuweit F, 2014, CHEM-BIOL INTERACT, V223, P117, DOI 10.1016/j.cbi.2014.09.002
   Balszuweit F, 2013, CHEM-BIOL INTERACT, V206, P496, DOI 10.1016/j.cbi.2013.06.010
   BOUKAMP P, 1988, J CELL BIOL, V106, P761, DOI 10.1083/jcb.106.3.761
   BREITKREUTZ D, 1993, DIFFERENTIATION, V54, P201, DOI 10.1111/j.1432-0436.1993.tb01602.x
   Conrad M, 2016, NAT REV DRUG DISCOV, V15, P348, DOI 10.1038/nrd.2015.6
   Dabrowska MI, 1996, TOXICOL APPL PHARM, V141, P568, DOI 10.1006/taap.1996.0324
   Debiak M, 2009, TOXICOLOGY, V263, P20, DOI 10.1016/j.tox.2008.06.002
   Degterev A, 2005, NAT CHEM BIOL, V1, P112, DOI 10.1038/nchembio711
   Deutsch M, 2015, CELL DEATH DIS, V6, DOI 10.1038/cddis.2015.126
   Dillman JF, 2004, TOXICOL IN VITRO, V18, P593, DOI 10.1016/j.tiv.2004.01.009
   GILMAN A, 1963, AM J SURG, V105, P574, DOI 10.1016/0002-9610(63)90232-0
   He SD, 2009, CELL, V137, P1100, DOI 10.1016/j.cell.2009.05.021
   Heinrich A, 2009, TOXICOL LETT, V191, P260, DOI 10.1016/j.toxlet.2009.09.008
   Kehe K, 2005, TOXICOLOGY, V214, P198, DOI 10.1016/j.tox.2005.06.014
   Kehe K, 2009, TOXICOLOGY, V263, P12, DOI 10.1016/j.tox.2009.01.019
   KERR JFR, 1972, BRIT J CANCER, V26, P239, DOI 10.1038/bjc.1972.33
   Lardot C, 1999, TOXICOL LETT, V110, P29, DOI 10.1016/S0378-4274(99)00134-4
   Liu ZY, 2015, AM J CANCER RES, V5, P3174
   Northington FJ, 2011, J CEREBR BLOOD F MET, V31, P178, DOI 10.1038/jcbfm.2010.72
   PAPIRMEISTER B, 1985, FUND APPL TOXICOL, V5, pS134, DOI 10.1016/0272-0590(85)90123-X
   Paromov Victor, 2007, J Burns Wounds, V7, pe7
   Rathkey JK, 2018, SCI IMMUNOL, V3, DOI 10.1126/sciimmunol.aat2738
   Ratovitski EA, 2015, FEBS LETT, V589, P1352, DOI 10.1016/j.febslet.2015.04.020
   Re DB, 2014, NEURON, V81, P1001, DOI 10.1016/j.neuron.2014.01.011
   Ricketts KM, 2000, J APPL TOXICOL, V21, pS73
   Rosenthal DS, 1998, J INVEST DERMATOL, V111, P64, DOI 10.1046/j.1523-1747.1998.00250.x
   Sabourin CLK, 2002, J BIOCHEM MOL TOXIC, V16, P263, DOI 10.1002/jbt.10050
   Scaffidi P, 2002, NATURE, V418, P191, DOI 10.1038/nature00858
   Schiavoni G, 2011, CANCER RES, V71, P768, DOI 10.1158/0008-5472.CAN-10-2788
   SPURR CL, 1950, AM J MED, V8, P710, DOI 10.1016/0002-9343(50)90095-7
   Steinritz D, 2009, TOXICOL LETT, V188, P263, DOI 10.1016/j.toxlet.2009.04.012
   Steinritz D, 2016, TOXICOL LETT, V244, P112, DOI 10.1016/j.toxlet.2015.08.1105
   Sun LM, 2012, CELL, V148, P213, DOI 10.1016/j.cell.2011.11.031
   TSUCHIYA S, 1980, INT J CANCER, V26, P171, DOI 10.1002/ijc.2910260208
   Vanden Berghe T, 2015, MOL CELL ONCOL, V2, DOI 10.4161/23723556.2014.975093
   Wormser U, 2005, ARCH TOXICOL, V79, P660, DOI 10.1007/s00204-005-0681-5
   Yang H, 2016, ONCOIMMUNOLOGY, V5, DOI 10.1080/2162402X.2016.1149673
   Zhou W, 2014, SEMIN CELL DEV BIOL, V35, P14, DOI 10.1016/j.semcdb.2014.07.013
   Zhu KZ, 2018, CELL DEATH DIS, V9, DOI 10.1038/s41419-018-0524-y
NR 42
TC 2
Z9 2
U1 3
U2 6
PU ELSEVIER IRELAND LTD
PI CLARE
PA ELSEVIER HOUSE, BROOKVALE PLAZA, EAST PARK SHANNON, CO, CLARE, 00000,
   IRELAND
SN 0009-2797
EI 1872-7786
J9 CHEM-BIOL INTERACT
JI Chem.-Biol. Interact.
PD JAN 25
PY 2019
VL 298
BP 80
EP 85
DI 10.1016/j.cbi.2018.10.030
PG 6
WC Biochemistry & Molecular Biology; Pharmacology & Pharmacy; Toxicology
WE Science Citation Index Expanded (SCI-EXPANDED)
SC Biochemistry & Molecular Biology; Pharmacology & Pharmacy; Toxicology
GA HF9CF
UT WOS:000454538500011
PM 30391637
DA 2022-04-27
ER

PT J
AU Wang, CD
   Ma, YP
   Hu, QW
   Xie, TT
   Wu, JY
   Zeng, F
   Song, FZ
AF Wang, Changdong
   Ma, Yongping
   Hu, Qiongwen
   Xie, Tingting
   Wu, Jiayan
   Zeng, Fan
   Song, Fangzhou
TI Bifidobacterial recombinant thymidine kinase-ganciclovir gene therapy
   system induces FasL and TNFR2 mediated antitumor apoptosis in solid
   tumors
SO BMC CANCER
LA English
DT Article
DE Tumor gene therapy; Bifidobacterium; Apoptosis; Thymidine kinase;
   Ganciclovir
ID COLON-CANCER CELLS; BINDING PROTEIN-6; DELIVERY-SYSTEM; BLADDER-CANCER;
   OVARIAN-CANCER; ACTIVATION; ADENOVIRUS; DEATH; NECROPTOSIS; EXPRESSION
AB Background: Directly targeting therapeutic suicide gene to a solid tumor is a hopeful approach for cancer gene therapy. Treatment of a solid tumor by an effective vector for a suicide gene remains a challenge. Given the lack of effective treatments, we constructed a bifidobacterial recombinant thymidine kinase (BF-rTK) -ganciclovir (GCV) targeting system (BKV) to meet this requirement and to explore antitumor mechanisms.
   Methods: Bifidobacterium (BF) or BF-rTK was injected intratumorally with or without ganciclovir in a human colo320 intestinal xenograft tumor model. The tumor tissues were analyzed using apoptosis antibody arrays, real time PCR and western blot. The colo320 cell was analyzed by the gene silencing method. Autophagy and necroptosis were also detected in colo320 cell. Meanwhile, three human digestive system xenograft tumor models (colorectal cancer colo320, gastric cancer MKN-45 and liver cancer SSMC-7721) and a breast cancer (MDA-MB-231) model were employed to validate the universality of BF-rTK + GCV in solid tumor gene therapy. The survival rate was evaluated in three human cancer models after the BF-rTK + GCV intratumor treatment. The analysis of inflammatory markers (TNF-alpha) in tumor indicated that BF-rTK + GCV significantly inhibited TNF-alpha expression.
   Results: The results suggested that BF-rTK + GCV induced tumor apoptosis without autophagy and necroptosis occurrence. The apoptosis was transduced by multiple signaling pathways mediated by FasL and TNFR2 and mainly activated the mitochondrial control of apoptosis via Bid and Bim, which was rescued by silencing Bid or/and Bim. However, BF + GCV only induced apoptosis via Fas/FasL signal pathway accompanied with increased P53 expression. We further found that BF-rTK + GCV inhibited the expression of the inflammatory maker of TNF-alpha. However, BF-rTK + GCV did not result in necroptosis and autophagy.
   Conclusions: BF-rTK + GCV induced tumor apoptosis mediated by FasL and TNFR2 through the mitochondrial control of apoptosis via Bid and Bim without inducing necroptosis and autophagy. Furthermore, BF-rTK + GCV showed to repress the inflammation of tumor through downregulating TNF-alpha expression. Survival analysis results of multiple cancer models confirmed that BF-rTK + GCV system has a wide field of application in solid tumor gene therapy.
C1 [Wang, Changdong; Ma, Yongping; Hu, Qiongwen; Xie, Tingting; Wu, Jiayan; Zeng, Fan; Song, Fangzhou] Chongqing Med Univ, Mol Med & Canc Res Ctr, Dept Biochem & Mol Biol, Yi XueYuan Rd 1, Chongqing 400016, Peoples R China.
RP Ma, YP (通讯作者)，Chongqing Med Univ, Mol Med & Canc Res Ctr, Dept Biochem & Mol Biol, Yi XueYuan Rd 1, Chongqing 400016, Peoples R China.
EM yongpingm@yahoo.com
FU Chongqing Science & Technology Commission (CSTC)Natural Science
   Foundation Project of CQ CSTC [2011BB5125]; National Natural Science
   Foundation of China (NSFC)National Natural Science Foundation of China
   (NSFC) [30972585]
FX This work was supported by grants from Chongqing Science & Technology
   Commission (CSTC no. 2011BB5125); The construction of pBEX plasmid was
   supported by grants from the National Natural Science Foundation of
   China (NSFC no. 30972585).
CR Asahara T, 2001, J APPL MICROBIOL, V91, P985, DOI 10.1046/j.1365-2672.2001.01461.x
   Boatright KM, 2003, CURR OPIN CELL BIOL, V15, P725, DOI 10.1016/j.ceb.2003.10.009
   Boucher PD, 2000, CANCER RES, V60, P1631
   Butt AJ, 1999, IMMUNOL CELL BIOL, V77, P256, DOI 10.1046/j.1440-1711.1999.00822.x
   Chow WL, 2008, BRIT J NUTR, V99, P449, DOI 10.1017/S0007114507812062
   Ding ZY, 2013, TUMOR BIOL, V34, P683, DOI 10.1007/s13277-012-0596-8
   Freund CTF, 2000, ANTICANCER RES, V20, P1359
   Galheigo MR, 2016, PROSTATE, V28
   Gallicchio MA, 2001, INT J CANCER, V94, P645, DOI 10.1002/ijc.1519
   Grellier P, 2002, J ENDOCRINOL, V172, P467, DOI 10.1677/joe.0.1720467
   Iosef C, 2008, ENDOCRINOLOGY, V149, P1214, DOI 10.1210/en.2007-0959
   Kaczmarek A, 2013, IMMUNITY, V38, P209, DOI 10.1016/j.immuni.2013.02.003
   Kang BPS, 2003, AM J PHYSIOL-RENAL, V285, pF1013, DOI 10.1152/ajprenal.00209.2003
   Kieback D. G., 2008, Cancer Genomics & Proteomics, V5, P311
   Kircheis R, 1992, Eur Cytokine Netw, V3, P381
   Leinonen HM, 2012, CANCER RES, V72, P6227, DOI 10.1158/0008-5472.CAN-12-1166
   Long JS, 2012, ONCOGENE, V31, P5045, DOI 10.1038/onc.2012.7
   Ma YP, 2012, MICROBIOL-SGM, V158, P498, DOI 10.1099/mic.0.049932-0
   Mahmood Z, 2010, EXP CELL RES, V316, P887, DOI 10.1016/j.yexcr.2009.12.011
   Mantovani A, 2009, NATURE, V457, P36, DOI 10.1038/457036b
   Matthews K, 2009, CLIN CANCER RES, V15, P4131, DOI 10.1158/1078-0432.CCR-08-3354
   Mercer KE, 2002, PROTEIN ENG, V15, P903, DOI 10.1093/protein/15.11.903
   Noy R, 2002, MOL CANCER THER, V1, P585
   Park JH, 2002, CELL IMMUNOL, V219, P22, DOI 10.1016/S0008-8749(02)00579-8
   Philippe D, 2011, INT J FOOD MICROBIOL, V149, P45, DOI 10.1016/j.ijfoodmicro.2010.12.020
   Saha S, 2016, CANCER RES, V3, P3
   Spagnoli A, 2002, J BIOL CHEM, V277, P18860, DOI 10.1074/jbc.M200218200
   Tang W, 2009, J EXP CLIN CANC RES, V28, DOI 10.1186/1756-9966-28-155
   Wang HE, 2006, J NUCL MED, V47, P1161
   Wolczyk D, 2016, CELL ONCOL, V4, P4
   Xiao X, 2014, UROLOGY, V84, DOI 10.1016/j.urology.2014.05.020
   Xu YF, 2007, CANCER GENE THER, V14, P151, DOI 10.1038/sj.cgt.7701003
   Yagita H, 2004, CANCER SCI, V95, P777, DOI 10.1111/j.1349-7006.2004.tb02181.x
   Yazawa K, 2001, BREAST CANCER RES TR, V66, P165, DOI 10.1023/A:1010644217648
   Yildirim Z, 1999, J APPL MICROBIOL, V86, P45, DOI 10.1046/j.1365-2672.1999.00629.x
NR 35
TC 9
Z9 11
U1 2
U2 16
PU BIOMED CENTRAL LTD
PI LONDON
PA 236 GRAYS INN RD, FLOOR 6, LONDON WC1X 8HL, ENGLAND
SN 1471-2407
J9 BMC CANCER
JI BMC Cancer
PD JUL 27
PY 2016
VL 16
AR 545
DI 10.1186/s12885-016-2608-3
PG 15
WC Oncology
WE Science Citation Index Expanded (SCI-EXPANDED)
SC Oncology
GA DT0VF
UT WOS:000381200400006
PM 27464624
OA gold, Green Published
DA 2022-04-27
ER

PT J
AU Li, L
   Luo, CK
   Song, ZW
   Reyes-Vargas, E
   Clayton, F
   Huang, JF
   Jensen, P
   Chen, XJ
AF Li, Lan
   Luo, Chengke
   Song, Zhenwei
   Reyes-Vargas, Eduardo
   Clayton, Fred
   Huang, Jufang
   Jensen, Peter
   Chen, Xinjian
TI Association of anti-HER2 antibody with graphene oxide for curative
   treatment of osteosarcoma
SO NANOMEDICINE-NANOTECHNOLOGY BIOLOGY AND MEDICINE
LA English
DT Article
DE Graphene oxide; Trastuzumab; Necroptosis; Osteosarcoma; HER2;
   Necroptosis; cIAP; Caspase-8
ID METASTATIC BREAST-CANCER; GROWTH-FACTOR RECEPTOR; NF-KAPPA-B;
   ALPHA-DEPENDENT APOPTOSIS; OXIDATIVE STRESS; CELL-DEATH; CASPASE
   ACTIVATION; DRUG-DELIVERY; TRASTUZUMAB; EXPRESSION
AB The finding of HER2 overexpression in osteosarcoma (OS) makes HER2 a potential therapeutic target. However, studies indicate OS cells are nonresponsive to anti-HER2 antibody trastuzumab (TRA) therapy. We established stable, non-covalent association of TRA with nanomaterial graphene oxide (GO) to generated multivalent TRA/GO complexes that demonstrated markedly enhanced HER2-binding activity and capacity to rapidly kill OS cells. TRA/GO simultaneously induced oxidative stress and HER2 signaling in the target cells, leading to rapid depletion of the cellular inhibitors of apoptosis protein (cIAP) and caspase-8, formation of RIP1/RIPK3/MLKL necroptosome and necroptosis of the OS cells. Intravenous administration of TRA/GO eradicated established xenograft the OS in immunodeficient mice, resulting in indefinite survival of the animals, whereas TRA in its original form failed to do so. No appreciable side effects were observed with TRA/GO therapy. The results demonstrate a novel, nontoxic, curative therapy for a HER2(pos) cancer in a preclinical animal model. (c) 2017 Elsevier Inc. All rights reserved.
C1 [Li, Lan; Huang, Jufang] Cent S Univ, Sch Basic Med Sci, Dept Anat & Neurobiol, Changsha, Hunan, Peoples R China.
   [Li, Lan; Luo, Chengke; Song, Zhenwei; Reyes-Vargas, Eduardo; Clayton, Fred; Jensen, Peter; Chen, Xinjian] Univ Utah, Dept Pathol, Salt Lake City, UT USA.
   [Li, Lan; Luo, Chengke; Song, Zhenwei; Reyes-Vargas, Eduardo; Clayton, Fred; Jensen, Peter; Chen, Xinjian] ARUP Labs, Salt Lake City, UT USA.
   [Luo, Chengke] Cent S Univ, Xiangya Hosp, Dept Neurosurg, Changsha, Hunan, Peoples R China.
RP Chen, XJ (通讯作者)，Univ Utah, Dept Pathol, Emma Eccles Jones Res Ctr, Salt Lake City, UT 84112 USA.
EM xinjian.chen@path.utah.edu
RI Jufang, Huang/AAW-1847-2020; Song, Zhenwei/B-3635-2009
OI Jufang, Huang/0000-0002-9161-1055; Song, Zhenwei/0000-0001-8547-7462;
   Reyes-Vargas, Eduardo/0000-0003-3984-9274
FU University of Utah
FX This work is supported by the University of Utah Start-Up Funds.
CR Ahmed N, 2009, MOL THER, V17, P1779, DOI 10.1038/mt.2009.133
   Chen DS, 2013, IMMUNITY, V39, P1, DOI 10.1016/j.immuni.2013.07.012
   COLLART MA, 1990, MOL CELL BIOL, V10, P1498, DOI 10.1128/MCB.10.4.1498
   Degterev A, 2008, NAT CHEM BIOL, V4, P313, DOI 10.1038/nchembio.83
   Du CY, 2000, CELL, V102, P33, DOI 10.1016/S0092-8674(00)00008-8
   Ebb D, 2012, J CLIN ONCOL, V30, P2545, DOI 10.1200/JCO.2011.37.4546
   Espelin CW, 2016, CANCER RES, V76, P1517, DOI 10.1158/0008-5472.CAN-15-1518
   Esterberg R, 2016, J CLIN INVEST, V126, P3556, DOI 10.1172/JCI84939
   Fellenberg J, 2004, LAB INVEST, V84, P113, DOI 10.1038/labinvest.3700006
   Feltham R, 2017, CLIN TRANSL IMMUNOL, V6, DOI 10.1038/cti.2016.83
   Feoktistova M, 2011, MOL CELL, V43, P449, DOI 10.1016/j.molcel.2011.06.011
   Ferrari S, 2005, J CLIN ONCOL, V23, P8845, DOI 10.1200/JCO.2004.00.5785
   Ferrari S, 2004, CANCER, V100, P1936, DOI 10.1002/cncr.20151
   Fiorillo M, 2015, ONCOTARGET, V6, P3553, DOI 10.18632/oncotarget.3348
   Flint AE, 2004, VET PATHOL, V41, P291, DOI 10.1354/vp.41-3-291
   Gilbertson RJ, 2005, ONCOLOGIST, V10, P508, DOI 10.1634/theoncologist.10-7-508
   Goenka S, 2014, J CONTROL RELEASE, V173, P75, DOI 10.1016/j.jconrel.2013.10.017
   Gorlick R, 1999, J CLIN ONCOL, V17, P2781, DOI 10.1200/JCO.1999.17.9.2781
   Hannes S, 2016, CANCER LETT, V380, P31, DOI 10.1016/j.canlet.2016.05.036
   Hughes DPM, 2004, CANCER RES, V64, P2047, DOI 10.1158/0008-5472.CAN-03-3096
   Janeway KA, 2010, LANCET ONCOL, V11, P670, DOI 10.1016/S1470-2045(10)70062-0
   Junttila TT, 2009, CANCER CELL, V15, P429, DOI 10.1016/j.ccr.2009.03.020
   Kager L, 2003, J CLIN ONCOL, V21, P2011, DOI 10.1200/JCO.2003.08.132
   Kishore Raj, 2004, Comp Hepatol, V3 Suppl 1, pS31, DOI 10.1186/1476-5926-2-S1-S31
   Kowaltowski AJ, 1999, FREE RADICAL BIO MED, V26, P463, DOI 10.1016/S0891-5849(98)00216-0
   Lenaz G, 1998, BBA-BIOENERGETICS, V1366, P53, DOI 10.1016/S0005-2728(98)00120-0
   Li H, 2016, ACS APPL MATER INTER, V8, P1147, DOI 10.1021/acsami.5b08963
   Li JX, 2012, CELL, V150, P339, DOI 10.1016/j.cell.2012.06.019
   Liao KH, 2011, ACS APPL MATER INTER, V3, P2607, DOI 10.1021/am200428v
   Listenberger LL, 2001, J BIOL CHEM, V276, P14890, DOI 10.1074/jbc.M010286200
   Liu SB, 2011, ACS NANO, V5, P6971, DOI 10.1021/nn202451x
   Luo CK, 2016, ONCOTARGET, V7, P12806, DOI 10.18632/oncotarget.7230
   Merkhofer EC, 2010, ONCOGENE, V29, P1238, DOI 10.1038/onc.2009.410
   Mirabello L, 2009, CANCER-AM CANCER SOC, V115, P1531, DOI 10.1002/cncr.24121
   Morris CD, 2001, CLIN ORTHOP RELAT R, P59
   Ottaviani G, 2009, CANCER TREAT RES, V152, P15, DOI [10.1007/978-1-4419-0284-9_2, 10.1007/978-1-4419-0284-9_23]
   Peng C, 2011, J BIOL CHEM, V286, P6946, DOI 10.1074/jbc.M110.172338
   Phillips GDL, 2008, CANCER RES, V68, P9280, DOI 10.1158/0008-5472.CAN-08-1776
   Roberts SS, 2015, FRONT ONCOL, V5, DOI 10.3389/fonc.2015.00181
   Ryter SW, 2007, ANTIOXID REDOX SIGN, V9, P49, DOI 10.1089/ars.2007.9.49
   Seabra AB, 2014, CHEM RES TOXICOL, V27, P159, DOI 10.1021/tx400385x
   Shim G, 2016, ADV DRUG DELIVER REV, V105, P205, DOI 10.1016/j.addr.2016.04.004
   Silke J, 2015, NAT IMMUNOL, V16, P689, DOI [10.1038/ni.3206, 10.1038/ni0815-889b]
   Slamon DJ, 2001, NEW ENGL J MED, V344, P783, DOI 10.1056/NEJM200103153441101
   Somers GR, 2005, PEDIATR DEVEL PATHOL, V8, P525, DOI 10.1007/s10024-005-0044-5
   Spector NL, 2009, J CLIN ONCOL, V27, P5838, DOI 10.1200/JCO.2009.22.1507
   Sun LM, 2012, CELL, V148, P213, DOI 10.1016/j.cell.2011.11.031
   Sun XM, 2008, NANO RES, V1, P203, DOI 10.1007/s12274-008-8021-8
   TAYLOR RB, 1971, NATURE-NEW BIOL, V233, P225, DOI 10.1038/newbio233225a0
   Uluckan O, 2015, BONEKEY REP, V4, DOI 10.1038/bonekey.2015.37
   Valabrega G, 2007, ANN ONCOL, V18, P977, DOI 10.1093/annonc/mdl475
   Varfolomeev E, 2007, CELL, V131, P669, DOI 10.1016/j.cell.2007.10.030
   Verhagen AM, 2000, CELL, V102, P43, DOI 10.1016/S0092-8674(00)00009-X
   Verma S, 2012, NEW ENGL J MED, V367, P1783, DOI 10.1056/NEJMoa1209124
   Vince JE, 2007, CELL, V131, P682, DOI 10.1016/j.cell.2007.10.037
   Vogel CL, 2002, J CLIN ONCOL, V20, P719, DOI 10.1200/JCO.20.3.719
   Yang DZ, 2016, BIOMATERIALS, V104, P361, DOI 10.1016/j.biomaterials.2016.07.029
   Yeh CN, 2015, NAT CHEM, V7, P166, DOI [10.1038/nchem.2145, 10.1038/NCHEM.2145]
   Zhou H, 2003, J PEDIAT HEMATOL ONC, V25, P27, DOI 10.1097/00043426-200301000-00007
   Zhou W, 2014, CELL, V158, P464, DOI 10.1016/j.cell.2014.06.041
NR 60
TC 15
Z9 17
U1 4
U2 30
PU ELSEVIER SCIENCE BV
PI AMSTERDAM
PA PO BOX 211, 1000 AE AMSTERDAM, NETHERLANDS
SN 1549-9634
EI 1549-9642
J9 NANOMED-NANOTECHNOL
JI Nanomed.-Nanotechnol. Biol. Med.
PD FEB
PY 2018
VL 14
IS 2
BP 581
EP 593
DI 10.1016/j.nano.2017.11.001
PG 13
WC Nanoscience & Nanotechnology; Medicine, Research & Experimental
WE Science Citation Index Expanded (SCI-EXPANDED)
SC Science & Technology - Other Topics; Research & Experimental Medicine
GA FY6ST
UT WOS:000426992700033
PM 29170110
DA 2022-04-27
ER

PT J
AU Wu, YT
   Tan, HL
   Huang, Q
   Sun, XJ
   Zhu, X
   Shen, HM
AF Wu, Y-T
   Tan, H-L
   Huang, Q.
   Sun, X-J
   Zhu, X.
   Shen, H-M
TI zVAD-induced necroptosis in L929 cells depends on autocrine production
   of TNF alpha mediated by the PKC-MAPKs-AP-1 pathway
SO CELL DEATH AND DIFFERENTIATION
LA English
DT Article
DE zVAD-fmk; autocrine production of TNF alpha; necroptosis; L929 cells;
   PKC; AP-1
ID TUMOR-NECROSIS-FACTOR; HUMAN CANCER-CELLS; DOMAIN KINASE RIP;
   NF-KAPPA-B; INDUCED APOPTOSIS; INDUCED ACTIVATION; DEATH PATHWAY; Z-VAD;
   INHIBITION; INDUCTION
AB It is intriguing that some pan-caspase inhibitors such as zVAD-fmk (zVAD) are capable of inducing necrotic cell death in a selected group of cells. As earlier reports from our laboratory have ruled out the original notion that zVAD-induced necrosis in mouse fibrosarcoma L929 cells was autophagic cell death, the main objective of this study was thus to determine the underlying mechanism of this form of cell death. In this study, we provided clear evidence that zVAD-induced necroptosis in L929 cells and such cell death is dependent on autocrine production of tumor necrosis factor-alpha (TNF alpha) at the transcriptional level. More importantly, we identified that activating protein-1 (AP-1), but not nuclear factor kappa-B, is the transcription factor controlling zVAD-induced TNF alpha transcription. Moreover, zVAD is able to activate AP-1 through activation of two upstream mitogen-activated kinases (MAPKs), c-Jun N-terminal kinase and extracellular signal-regulated kinase. Finally, we found that protein kinase C is the important upstream signaling molecule in mediating zVAD-induced activation of MAPKs and AP-1, and subsequent autocrine production of TNF alpha and cell death. Data from this study reveal the molecular mechanisms underlying zVAD-induced necroptosis, an important form of programmed necrotic cell death with increasing understanding of its biological significance in health and diseases. Cell Death and Differentiation (2011) 18, 26-37; doi:10.1038/cdd.2010.72; published online 11 June 2010
C1 [Wu, Y-T; Tan, H-L; Huang, Q.; Shen, H-M] Natl Univ Singapore, Yong Loo Lin Sch Med, Dept Epidemiol & Publ Hlth, Singapore 117597, Singapore.
   [Sun, X-J; Zhu, X.] Zhejiang Univ, Sch Med, Hangzhou 310058, Zhejiang, Peoples R China.
   [Shen, H-M] Natl Univ Singapore, NUS Grad Sch Integrat Sci & Engn, Singapore 117597, Singapore.
RP Shen, HM (通讯作者)，Natl Univ Singapore, Yong Loo Lin Sch Med, Dept Epidemiol & Publ Hlth, 16 Med Dr, Singapore 117597, Singapore.
EM ephshm@nus.edu.sg
RI SHEN, Han-Ming/B-5942-2011
OI SHEN, Han-Ming/0000-0001-7369-5227
FU NUSNational University of Singapore; NUS University Research Council
   (URC); Singapore Biomedical Research Council (BMRC)Agency for Science
   Technology & Research (ASTAR); Life Science Institute, NUSNational
   University of Singapore
FX We thank Dr. Szymkowski for providing reagent. Y-T Wu is supported by an
   NUS research scholarship. This study is supported by grants from the NUS
   University Research Council (URC) and Singapore Biomedical Research
   Council (BMRC) to H-M Shen. This work is also supported in part by the
   Toxicology Program under the Life Science Institute, NUS.
CR Baud V, 2001, TRENDS CELL BIOL, V11, P372, DOI 10.1016/S0962-8924(01)02064-5
   Chauvier D, 2007, CELL DEATH DIFFER, V14, P387, DOI 10.1038/sj.cdd.4402044
   Cho Y, 2009, CELL, V137, P1112, DOI 10.1016/j.cell.2009.05.037
   Das M, 2009, CELL, V136, P249, DOI 10.1016/j.cell.2008.11.017
   Degterev A, 2008, NAT REV MOL CELL BIO, V9, P378, DOI 10.1038/nrm2393
   Degterev A, 2008, NAT CHEM BIOL, V4, P313, DOI 10.1038/nchembio.83
   Devin A, 2003, EMBO REP, V4, P623, DOI 10.1038/sj.embor.embor854
   Ding J, 2009, CURR CANCER DRUG TAR, V9, P81, DOI 10.2174/156800909787313995
   Eferl R, 2003, NAT REV CANCER, V3, P859, DOI 10.1038/nrc1209
   Festjens N, 2007, CELL DEATH DIFFER, V14, P400, DOI 10.1038/sj.cdd.4402085
   He SD, 2009, CELL, V137, P1100, DOI 10.1016/j.cell.2009.05.021
   Hitomi JI, 2008, CELL, V135, P1311, DOI 10.1016/j.cell.2008.10.044
   Holler N, 2000, NAT IMMUNOL, V1, P489, DOI 10.1038/82732
   Kim YS, 2007, MOL CELL, V26, P675, DOI 10.1016/j.molcel.2007.04.021
   Kresse M, 2005, J IMMUNOL, V175, P4076, DOI 10.4049/jimmunol.175.6.4076
   Kroemer G, 2009, CELL DEATH DIFFER, V16, P3, DOI 10.1038/cdd.2008.150
   Levine B, 2005, J CLIN INVEST, V115, P2679, DOI 10.1172/JCI26390
   Lin Y, 2004, J BIOL CHEM, V279, P10822, DOI 10.1074/jbc.M313141200
   Lin Y, 1999, GENE DEV, V13, P2514, DOI 10.1101/gad.13.19.2514
   Mackay HJ, 2007, NAT REV CANCER, V7, P554, DOI 10.1038/nrc2168
   Micheau O, 2003, CELL, V114, P181, DOI 10.1016/S0092-8674(03)00521-X
   Moretti L, 2009, MOL CANCER THER, V8, P1270, DOI 10.1158/1535-7163.MCT-08-0893
   NEWTON AC, 1995, J BIOL CHEM, V270, P28495, DOI 10.1074/jbc.270.48.28495
   Petersen SL, 2007, CANCER CELL, V12, P445, DOI 10.1016/j.ccr.2007.08.029
   RAY CA, 1992, CELL, V69, P597, DOI 10.1016/0092-8674(92)90223-Y
   Van Noorden CJF, 2001, ACTA HISTOCHEM, V103, P241, DOI 10.1078/0065-1281-00601
   VANDENABEELE P, 2006, SCI STKE, pPE44
   Varfolomeev E, 2007, CELL, V131, P669, DOI 10.1016/j.cell.2007.10.030
   VERCAMMEN D, 1995, CYTOKINE, V7, P463, DOI 10.1006/cyto.1995.0063
   Vercammen D, 1997, CYTOKINE, V9, P801, DOI 10.1006/cyto.1997.0252
   Vercammen D, 1998, J EXP MED, V187, P1477, DOI 10.1084/jem.187.9.1477
   Vince JE, 2007, CELL, V131, P682, DOI 10.1016/j.cell.2007.10.037
   White E, 2008, AUTOPHAGY, V4, P399, DOI 10.4161/auto.5907
   Wu YT, 2008, AUTOPHAGY, V4, P457, DOI 10.4161/auto.5662
   Wu YT, 2009, AUTOPHAGY, V5, P824, DOI 10.4161/auto.9099
   Yu L, 2004, SCIENCE, V304, P1500, DOI 10.1126/science.1096645
   Zalevsky J, 2007, J IMMUNOL, V179, P1872, DOI 10.4049/jimmunol.179.3.1872
   Zhang DW, 2009, SCIENCE, V325, P332, DOI 10.1126/science.1172308
   Zhang SY, 2004, CARCINOGENESIS, V25, P2191, DOI 10.1093/carcin/bgh234
   Zong WX, 2006, GENE DEV, V20, P1, DOI 10.1101/gad.1376506
NR 40
TC 127
Z9 134
U1 0
U2 12
PU NATURE PUBLISHING GROUP
PI LONDON
PA MACMILLAN BUILDING, 4 CRINAN ST, LONDON N1 9XW, ENGLAND
SN 1350-9047
EI 1476-5403
J9 CELL DEATH DIFFER
JI Cell Death Differ.
PD JAN
PY 2011
VL 18
IS 1
BP 26
EP 37
DI 10.1038/cdd.2010.72
PG 12
WC Biochemistry & Molecular Biology; Cell Biology
WE Science Citation Index Expanded (SCI-EXPANDED)
SC Biochemistry & Molecular Biology; Cell Biology
GA 694IN
UT WOS:000285289900005
PM 20539307
OA Bronze, Green Published
DA 2022-04-27
ER

PT J
AU Huang, YC
   Yuan, TM
   Liu, BH
   Liu, KL
   Wung, CH
   Chuang, SM
AF Huang, Yi-Ching
   Yuan, Tien-Ming
   Liu, Bang-Hung
   Liu, Kai-Li
   Wung, Chiung-Hua
   Chuang, Show-Mei
TI Capsaicin Potentiates Anticancer Drug Efficacy Through
   Autophagy-Mediated Ribophorin II Downregulation and Necroptosis in Oral
   Squamous Cell Carcinoma Cells
SO FRONTIERS IN PHARMACOLOGY
LA English
DT Article
DE capsaicin; ribophorin II; autophagy; apoptosis; necroptosis; DNA damage
ID CANCER; APOPTOSIS; LUNG; RESISTANCE; DOCETAXEL; PATHWAY; DEATH
AB The ability of capsaicin co-treatment to sensitize cancer cells to anticancer drugs has been widely documented, but the detailed underlying mechanisms remain unknown. In addition, the role of ribophorin II turnover on chemosensitization is still uncertain. Here, we investigated capsaicin-induced sensitization to chemotherapeutic agents in the human oral squamous carcinoma cell lines, HSC-3 and SAS. We found that capsaicin (200 mu M) did not induce remarkable apoptotic cell death in these cell lines; instead, it significantly enhanced autophagy with a concomitant decrease of ribophorin II protein. This capsaicin-induced decrease in ribophorin II was intensified by the autophagy inducer, rapamycin, but attenuated by the autophagy inhibitors, ULK1 inhibitor and chloroquine, indicating that the autophagic process was responsible for the capsaicin-induced down-regulation of ribophorin II. Co-administration of capsaicin with conventional anticancer agents did, indeed, sensitize the cancer cells to these agents. In co-treated cells, the induction of apoptosis was significantly reduced and the levels of the necroptosis markers, phospho-MLKL and phospho-RIP3, were increased relative to the levels seen in capsaicin treatment alone. The levels of DNA damage response markers were also diminished by co-treatment. Collectively, our results reveal a novel mechanism by which capsaicin sensitizes oral cancer cells to anticancer drugs through the up-regulation of autophagy and down-regulation of ribophorin II, and further indicate that the induction of necroptosis is a critical factor in the capsaicin-mediated chemosensitization of oral squamous carcinoma cells to conventional anticancer drugs.
C1 [Huang, Yi-Ching; Liu, Bang-Hung; Chuang, Show-Mei] Natl Chung Hsing Univ, Inst Biomed Sci, Taichung, Taiwan.
   [Yuan, Tien-Ming] Minist Hlth & Welf, Dept Surg, Feng Yuan Hosp, Taichung, Taiwan.
   [Liu, Kai-Li] Chung Shan Med Univ, Dept Nutr, Taichung, Taiwan.
   [Liu, Kai-Li] Chung Shan Med Univ Hosp, Dept Nutr, Taichung, Taiwan.
   [Wung, Chiung-Hua] Natl Chung Hsing Univ, Biotechnol Ctr, Taichung, Taiwan.
RP Chuang, SM (通讯作者)，Natl Chung Hsing Univ, Inst Biomed Sci, Taichung, Taiwan.
EM smchuang@dragon.nchu.edu.tw
FU Ministry of Health and Welfare, Feng Yuan Hospital Research Project
   [107-002]; National Chung Hsing University; Chung Shan Medical
   University [NCHU-CSMU-10903]; Research Project of the Ministry of Health
   and Welfare, Taiwan [11013]
FX This work was supported by grants from the Ministry of Health and
   Welfare, Feng Yuan Hospital Research Project (grant number 107-002),
   National Chung Hsing University and Chung Shan Medical University
   (NCHU-CSMU-10903), and the Research Project of the Ministry of Health
   and Welfare (grant number 11013), Taiwan.
CR Calcabrini C, 2020, FRONT PHARMACOL, V11, DOI 10.3389/fphar.2020.00567
   Chien CS, 2013, EUR J PHARMACOL, V718, P350, DOI 10.1016/j.ejphar.2013.08.011
   Chou TC, 2006, PHARMACOL REV, V58, P621, DOI 10.1124/pr.58.3.10
   Chou TC, 2010, CANCER RES, V70, P440, DOI 10.1158/0008-5472.CAN-09-1947
   Clark R, 2016, ANTICANCER RES, V36, P837
   Dai NG, 2018, ONCOL REP, V40, P3235, DOI 10.3892/or.2018.6754
   Degterev A, 2005, NAT CHEM BIOL, V1, P112, DOI 10.1038/nchembio711
   Friedman JR, 2017, BIOCHEM PHARMACOL, V129, P54, DOI 10.1016/j.bcp.2017.01.004
   Fujita Y, 2015, ONCOTARGET, V6, P3335, DOI 10.18632/oncotarget.2793
   Fujita Y, 2013, SCI REP-UK, V3, DOI 10.1038/srep03325
   Fujiwara T, 2014, MOL THER-NUCL ACIDS, V3, DOI 10.1038/mtna.2014.35
   Garufi A, 2016, J EXP CLIN CANC RES, V35, DOI 10.1186/s13046-016-0417-9
   Gong YT, 2019, MOL CANCER, V18, DOI 10.1186/s12943-019-1029-8
   He W, 2014, ONCOGENE, V33, P3004, DOI 10.1038/onc.2013.256
   Hong ZF, 2015, PLOS ONE, V10, DOI 10.1371/journal.pone.0121538
   Honma K, 2008, NAT MED, V14, P939, DOI 10.1038/nm.1858
   KELLEHER DJ, 1992, CELL, V69, P55, DOI 10.1016/0092-8674(92)90118-V
   Kurashige J, 2012, BRIT J CANCER, V107, P1233, DOI 10.1038/bjc.2012.396
   Lewinska A, 2015, MUTAT RES-GEN TOX EN, V779, P23, DOI 10.1016/j.mrgentox.2015.02.003
   Li HP, 2017, ONCOTARGET, V8, P72633, DOI 10.18632/oncotarget.20005
   Li HM, 2018, MOLECULES, V23, DOI 10.3390/molecules23030557
   Liang RY, 2020, FASEB J, V34, P1958, DOI 10.1096/fj.201901911R
   Lin RJ, 2018, CANCER MANAG RES, V10, P4237, DOI 10.2147/CMAR.S162383
   Lin YT, 2017, INT J MOL SCI, V18, DOI 10.3390/ijms18071343
   Nabekura T, 2005, BIOCHEM BIOPH RES CO, V327, P866, DOI 10.1016/j.bbrc.2004.12.081
   Oh SH, 2008, AUTOPHAGY, V4, P1009, DOI 10.4161/auto.6886
   Patowary P, 2017, BIOMED PHARMACOTHER, V96, P1501, DOI 10.1016/j.biopha.2017.11.124
   Ramos-Torres A, 2016, ONCOTARGET, V7, P1569, DOI 10.18632/oncotarget.6415
   Ranjan A, 2015, CHIN J NAT MEDICINES, V13, P730, DOI 10.1016/S1875-5364(15)30073-X
   RUMSFIELD JA, 1991, DICP ANN PHARMAC, V25, P381, DOI 10.1177/106002809102500409
   Schneider CA, 2012, NAT METHODS, V9, P671, DOI 10.1038/nmeth.2089
   Takahashi R, 2013, SCI REP-UK, V3, DOI 10.1038/srep02474
   Tan BL, 2019, MOLECULES, V24, DOI 10.3390/molecules24142527
   Tominaga N, 2014, MOL CANCER, V13, DOI 10.1186/1476-4598-13-134
   Tsuruo T, 2003, CANCER SCI, V94, P15, DOI 10.1111/j.1349-7006.2003.tb01345.x
   Vendrely V, 2017, CANCER LETT, V390, P91, DOI 10.1016/j.canlet.2017.01.002
   Wang Y, 2018, J EXP CLIN CANC RES, V37, DOI 10.1186/s13046-018-0922-0
   Yoon JH, 2012, BIOCHEM PHARMACOL, V83, P747, DOI 10.1016/j.bcp.2011.12.029
   Yuan TM, 2015, ONCOL LETT, V9, P1861, DOI 10.3892/ol.2015.2900
   Zhang JL, 2015, CELL BIOSCI, V5, DOI 10.1186/s13578-015-0043-9
   Zheng L, 2016, MOL MED REP, V13, P881, DOI 10.3892/mmr.2015.4623
NR 41
TC 0
Z9 0
U1 10
U2 11
PU FRONTIERS MEDIA SA
PI LAUSANNE
PA AVENUE DU TRIBUNAL FEDERAL 34, LAUSANNE, CH-1015, SWITZERLAND
EI 1663-9812
J9 FRONT PHARMACOL
JI Front. Pharmacol.
PD AUG 27
PY 2021
VL 12
AR 676813
DI 10.3389/fphar.2021.676813
PG 14
WC Pharmacology & Pharmacy
WE Science Citation Index Expanded (SCI-EXPANDED)
SC Pharmacology & Pharmacy
GA UT3GA
UT WOS:000698007100001
PM 34512323
OA gold, Green Published
DA 2022-04-27
ER

PT J
AU Palmer, SN
   Chappidi, S
   Pinkham, C
   Hancks, DC
AF Palmer, Suzette N.
   Chappidi, Sruthi
   Pinkham, Chelsea
   Hancks, Dustin C.
TI Evolutionary Profile for (Host and Viral) MLKL Indicates Its Activities
   as a Battlefront for Extensive Counteradaptation
SO MOLECULAR BIOLOGY AND EVOLUTION
LA English
DT Article
DE necroptosis; MLKL; RIPK3; poxvirus; phylogenetics; synteny
ID MIXED LINEAGE KINASE; DOMAIN-LIKE PROTEIN; CELL-DEATH; MEDIATES
   NECROPTOSIS; PROGRAMMED NECROSIS; ADAPTIVE EVOLUTION; VIRUS; APOPTOSIS;
   RIP3; ALIGNMENT
AB Pathogen infection triggers host innate defenses which may result in the activation of regulated cell death (RCD) pathways such as apoptosis. Given a vital role in immunity, apoptotic effectors are often counteracted by pathogen-encoded antagonists. Mounting evidence indicates that programmed necrosis, which is mediated by the RIPK3/MLKL axis and termed necroptosis, evolved as a countermeasure to pathogen-mediated inhibition of apoptosis. Yet, it is unclear whether components of this emerging RCD pathway display signatures associated with pathogen conflict that are rare in combination but common to key host defense factors, namely, rapid evolution, viral homolog (virolog), and cytokine induction. We leveraged evolutionary sequence analysis that examines rates of amino acid replacement, which revealed: 1) strong and recurrent signatures of positive selection for primate and bat RIPK3 and MLKL, and 2) elevated rates of amino acid substitution on multiple RIPK3/MLKL surfaces suggestive of past antagonism with multiple, distinct pathogen-encoded inhibitors. Furthermore, our phylogenomics analysis across poxvirus genomes illuminated volatile patterns of evolution for a recently described MLKL viral homolog. Specifically, poxviral MLKLs have undergone numerous gene replacements mediated by duplication and deletion events. In addition, MLKL protein expression is stimulated by interferons in human and mouse cells. Thus, MLKL displays all three hallmarks of pivotal immune factors of which only a handful of factors like OAS1 exhibit. These data support the hypothesis that over evolutionary time MLKL functions-which may include execution of necroptosis-have served as a major determinant of infection outcomes despite gene loss in some host genomes.
C1 [Palmer, Suzette N.; Chappidi, Sruthi; Pinkham, Chelsea; Hancks, Dustin C.] Univ Texas Southwestern Med Ctr Dallas, Dept Immunol, Dallas, TX 75390 USA.
RP Hancks, DC (通讯作者)，Univ Texas Southwestern Med Ctr Dallas, Dept Immunol, Dallas, TX 75390 USA.
EM dustin.hancks@utsouthwestern.edu
OI Palmer, Suzette/0000-0001-8376-3633; Hancks, Dustin
   C./0000-0003-2720-2545
FU National Institute of General Medical SciencesUnited States Department
   of Health & Human ServicesNational Institutes of Health (NIH) - USANIH
   National Institute of General Medical Sciences (NIGMS)
   [5R00GM119126-03]; Recruitment of First-Time, Tenure-Track Faculty from
   Cancer Prevention & Research Institute of Texas Award; National
   Institutes of Health, Molecular MicrobiologyUnited States Department of
   Health & Human ServicesNational Institutes of Health (NIH) - USA [T32
   AI007520]
FX This work was supported by an R00 Pathway to Independence Award from the
   National Institute of General Medical Sciences ([5R00GM119126-03] to
   D.C.H.) and a Recruitment of First-Time, Tenure-Track Faculty from
   Cancer Prevention & Research Institute of Texas Award (D.C.H). C.P. is
   funded by the National Institutes of Health, MolecularMicrobiology
   (Training Grant No. [T32 AI007520]). We express gratitude to other
   members of the Hancks Lab along with Dr. Anant Gharpure and Dr. Sherry
   Haller for feedback, discussion, and comments on the manuscript. We also
   thank Dr. Chris Upton and Dr. Yoshinori Nakazawa as well as Dr. Chiara
   Chiapponi and Dr. Davide Lelli for their assistance with the
   eptesipoxvirus and hypsugopoxvirus data, respectively.
CR ALTSCHUL SF, 1990, J MOL BIOL, V215, P403, DOI 10.1006/jmbi.1990.9999
   Barber GN, 2001, CELL DEATH DIFFER, V8, P113, DOI 10.1038/sj.cdd.4400823
   Barber MF, 2014, SCIENCE, V346, P1362, DOI 10.1126/science.1259329
   Bateman A, 2006, NUCLEIC ACIDS RES, V34, pD1, DOI 10.1093/nar/gkj150
   Best SM, 2008, ANNU REV MICROBIOL, V62, P171, DOI 10.1146/annurev.micro.62.081307.163009
   Bolger AM, 2014, BIOINFORMATICS, V30, P2114, DOI 10.1093/bioinformatics/btu170
   Bratke KA, 2013, INFECT GENET EVOL, V14, P406, DOI 10.1016/j.meegid.2012.12.002
   Brault M, 2017, IMMUNOL CELL BIOL, V95, P131, DOI 10.1038/icb.2016.117
   Cai ZY, 2014, NAT CELL BIOL, V16, P55, DOI 10.1038/ncb2883
   Carey CM, 2019, CELL HOST MICROBE, V25, P336, DOI 10.1016/j.chom.2019.01.001
   Chakrabarti A, 2011, J INTERF CYTOK RES, V31, P49, DOI 10.1089/jir.2010.0120
   Chen X, 2014, CELL RES, V24, P105, DOI 10.1038/cr.2013.171
   Contreras-Moreira B, 2013, APPL ENVIRON MICROB, V79, P7696, DOI 10.1128/AEM.02411-13
   Danthi P, 2016, ANNU REV VIROL, V3, P533, DOI 10.1146/annurev-virology-110615-042435
   Darby AC, 2014, PLOS ONE, V9, DOI 10.1371/journal.pone.0096439
   Daugherty MD, 2012, ANNU REV GENET, V46, P677, DOI 10.1146/annurev-genet-110711-155522
   Davies KA, 2020, NAT COMMUN, V11, DOI 10.1038/s41467-020-16823-3
   Dean M, 1996, SCIENCE, V273, P1856, DOI 10.1126/science.273.5283.1856
   Dondelinger Y, 2016, TRENDS CELL BIOL, V26, P721, DOI 10.1016/j.tcb.2016.06.004
   Drinnenberg IA, 2014, ELIFE, V3, DOI 10.7554/eLife.03676
   Elde NC, 2009, NATURE, V457, P485, DOI 10.1038/nature07529
   Fletcher-Etherington A, 2020, P NATL ACAD SCI USA, V117, P18771, DOI 10.1073/pnas.2001887117
   Galvani AP, 2003, P NATL ACAD SCI USA, V100, P15276, DOI 10.1073/pnas.2435085100
   Green DR, 2019, CELL, V177, P1094, DOI 10.1016/j.cell.2019.04.024
   Green DR, 2016, CURR BIOL, V26, pR620, DOI 10.1016/j.cub.2016.05.023
   Guo HY, 2015, CELL HOST MICROBE, V17, P243, DOI 10.1016/j.chom.2015.01.003
   Haller SL, 2014, INFECT GENET EVOL, V21, P15, DOI 10.1016/j.meegid.2013.10.014
   Hancks DC, 2015, PLOS GENET, V11, DOI 10.1371/journal.pgen.1005203
   Hao ZD, 2020, PEERJ COMPUT SCI, DOI 10.7717/peerj-cs.251
   Hayman DTS, 2016, ANNU REV VIROL, V3, P77, DOI 10.1146/annurev-virology-110615-042203
   He SD, 2011, P NATL ACAD SCI USA, V108, P20054, DOI 10.1073/pnas.1116302108
   Jorgensen I, 2017, NAT REV IMMUNOL, V17, P151, DOI 10.1038/nri.2016.147
   Kaiser WJ, 2008, J IMMUNOL, V181, P6427, DOI 10.4049/jimmunol.181.9.6427
   Kaiser WJ, 2013, J BIOL CHEM, V288, P31268, DOI 10.1074/jbc.M113.462341
   Kaiser WJ, 2011, NATURE, V471, P368, DOI 10.1038/nature09857
   Kaiser WJ, 2005, J IMMUNOL, V174, P4942, DOI 10.4049/jimmunol.174.8.4942
   Katoh K, 2019, BRIEF BIOINFORM, V20, P1160, DOI 10.1093/bib/bbx108
   KERR JFR, 1972, BRIT J CANCER, V26, P239, DOI 10.1038/bjc.1972.33
   Kerr PJ, 2019, J VIROL, V93, DOI [10.1128/JVI.01994-18, 10.1128/jvi.01994-18]
   Knuth AK, 2019, NEOPLASIA, V21, P74, DOI 10.1016/j.neo.2018.11.002
   Koehler H, 2017, P NATL ACAD SCI USA, V114, P11506, DOI 10.1073/pnas.1700999114
   Koonin EV, 2002, CELL DEATH DIFFER, V9, P394, DOI 10.1038/sj.cdd.4400991
   Kroemer G, 2009, CELL DEATH DIFFER, V16, P3, DOI 10.1038/cdd.2008.150
   Lamkanfi M, 2010, CELL HOST MICROBE, V8, P44, DOI 10.1016/j.chom.2010.06.007
   Lawlor KE, 2015, NAT COMMUN, V6, DOI 10.1038/ncomms7282
   Lefort V, 2017, MOL BIOL EVOL, V34, P2422, DOI 10.1093/molbev/msx149
   Li H, 2009, BIOINFORMATICS, V25, P1754, DOI 10.1093/bioinformatics/btp324
   Lim ES, 2010, J VIROL, V84, P7124, DOI 10.1128/JVI.00468-10
   Liu ZJ, 2021, IMMUNITY, V54, P247, DOI 10.1016/j.immuni.2020.11.020
   Lu SN, 2020, NUCLEIC ACIDS RES, V48, pD265, DOI 10.1093/nar/gkz991
   Lyons E, 2008, PLANT PHYSIOL, V148, P1772, DOI 10.1104/pp.108.124867
   Mack C, 2008, P NATL ACAD SCI USA, V105, P3094, DOI 10.1073/pnas.0800168105
   Maelfait J, 2017, EMBO J, V36, P2529, DOI 10.15252/embj.201796476
   Mandal P, 2014, MOL CELL, V56, P481, DOI 10.1016/j.molcel.2014.10.021
   McLaughlin RN, 2017, J EXP BIOL, V220, P6, DOI 10.1242/jeb.148148
   McLean CY, 2011, NATURE, V471, P216, DOI 10.1038/nature09774
   Mitchell PS, 2013, CURR OPIN MICROBIOL, V16, P493, DOI 10.1016/j.mib.2013.04.005
   Mompean M, 2018, CELL, V173, P1244, DOI 10.1016/j.cell.2018.03.032
   Mozzi A, 2015, GENOME BIOL EVOL, V7, P1016, DOI 10.1093/gbe/evv046
   Murphy JM, 2014, BIOCHEM J, V457, P369, DOI 10.1042/BJ20131270
   Murphy JM, 2013, IMMUNITY, V39, P443, DOI 10.1016/j.immuni.2013.06.018
   Murrell B, 2013, MOL BIOL EVOL, V30, P1196, DOI 10.1093/molbev/mst030
   Murrell B, 2012, PLOS GENET, V8, DOI 10.1371/journal.pgen.1002764
   Nailwal H, 2019, CELL DEATH DIFFER, V26, P4, DOI 10.1038/s41418-018-0172-x
   Newton K, 2015, TRENDS CELL BIOL, V25, P347, DOI 10.1016/j.tcb.2015.01.001
   Newton K, 2014, SCIENCE, V343, P1357, DOI 10.1126/science.1249361
   Nichols DB, 2017, VIRUSES-BASEL, V9, DOI 10.3390/v9080215
   Oberst A, 2011, NATURE, V471, P363, DOI 10.1038/nature09852
   Patel MR, 2012, PLOS BIOL, V10, DOI 10.1371/journal.pbio.1001282
   Pearson JS, 2017, CELL MICROBIOL, V19, DOI 10.1111/cmi.12750
   Pearson JS, 2017, NAT MICROBIOL, V2, DOI 10.1038/nmicrobiol.2016.258
   Pearson JS, 2013, NATURE, V501, P247, DOI 10.1038/nature12524
   Perelman P, 2011, PLOS GENET, V7, DOI 10.1371/journal.pgen.1001342
   Petrie EJ, 2019, CELL REP, V28, P3309, DOI 10.1016/j.celrep.2019.08.055
   Pettersen EF, 2004, J COMPUT CHEM, V25, P1605, DOI 10.1002/jcc.20084
   R Core Team, 2016, LANG ENV STAT COMP
   Rusinova I, 2013, NUCLEIC ACIDS RES, V41, pD1040, DOI 10.1093/nar/gks1215
   Sarhan J, 2019, CELL DEATH DIFFER, V26, P332, DOI 10.1038/s41418-018-0122-7
   Sawyer SL, 2006, CURR BIOL, V16, P95, DOI 10.1016/j.cub.2005.11.045
   Sawyer SL, 2005, P NATL ACAD SCI USA, V102, P2832, DOI 10.1073/pnas.0409853102
   Shanmugam N, 2021, BIOPHYS CHEM, V269, DOI 10.1016/j.bpc.2020.106524
   Sorouri M, 2020, PLOS BIOL, V18, DOI 10.1371/journal.pbio.3001045
   Strasser A, 2000, ANNU REV BIOCHEM, V69, P217, DOI 10.1146/annurev.biochem.69.1.217
   Sun LM, 2012, CELL, V148, P213, DOI 10.1016/j.cell.2011.11.031
   Sun XQ, 2002, J BIOL CHEM, V277, P9505, DOI 10.1074/jbc.M109488200
   Taylor JM, 2006, VIROLOGY, V344, P139, DOI 10.1016/j.virol.2005.09.032
   Tu SL, 2017, VIRUS GENES, V53, P856, DOI 10.1007/s11262-017-1485-4
   Upton JW, 2008, J BIOL CHEM, V283, P16966, DOI 10.1074/jbc.C800051200
   Upton JW, 2017, CELL HOST MICROBE, V21, P290, DOI 10.1016/j.chom.2017.01.016
   Upton JW, 2012, CELL HOST MICROBE, V11, P290, DOI [10.1016/j.chom.2012.01.016, 10.1016/j.chom.2019.09.004]
   Vanden Berghe T, 2014, NAT REV MOL CELL BIO, V15, P134, DOI 10.1038/nrm3737
   Wang HY, 2014, MOL CELL, V54, P133, DOI 10.1016/j.molcel.2014.03.003
   Warnes GR, 2020, GPLOTS VARIOUS R PRO, V3, P1
   Waterhouse A, 2018, NUCLEIC ACIDS RES, V46, pW296, DOI 10.1093/nar/gky427
   Weaver S, 2018, MOL BIOL EVOL, V35, P773, DOI 10.1093/molbev/msx335
   Xie T, 2013, CELL REP, V5, P70, DOI 10.1016/j.celrep.2013.08.044
   Yang ZH, 2000, TRENDS ECOL EVOL, V15, P496, DOI 10.1016/S0169-5347(00)01994-7
   Yang ZH, 2007, MOL BIOL EVOL, V24, P1586, DOI 10.1093/molbev/msm088
   Yoon S, 2017, IMMUNITY, V47, P51, DOI 10.1016/j.immuni.2017.06.001
   Zmasek CM, 2013, CSH PERSPECT BIOL, V5, DOI 10.1101/cshperspect.a008649
NR 100
TC 3
Z9 3
U1 1
U2 1
PU OXFORD UNIV PRESS
PI OXFORD
PA GREAT CLARENDON ST, OXFORD OX2 6DP, ENGLAND
SN 0737-4038
EI 1537-1719
J9 MOL BIOL EVOL
JI Mol. Biol. Evol.
PD DEC
PY 2021
VL 38
IS 12
BP 5405
EP 5422
DI 10.1093/molbev/msab256
EA AUG 2021
PG 18
WC Biochemistry & Molecular Biology; Evolutionary Biology; Genetics &
   Heredity
WE Science Citation Index Expanded (SCI-EXPANDED)
SC Biochemistry & Molecular Biology; Evolutionary Biology; Genetics &
   Heredity
GA YE8KO
UT WOS:000741368600013
PM 34436583
OA Green Published, hybrid
DA 2022-04-27
ER

PT J
AU Tripathi, D
   Welch, E
   Cheekatla, SS
   Radhakrishnan, RK
   Venkatasubramanian, S
   Paidipally, P
   Van, A
   Samten, B
   Devalraju, KP
   Neela, VSK
   Valluri, VL
   Mason, C
   Nelson, S
   Vankayalapati, R
AF Tripathi, Deepak
   Welch, Elwyn
   Cheekatla, Satyanarayana Swamy
   Radhakrishnan, Rajesh Kumar
   Venkatasubramanian, Sambasivan
   Paidipally, Padmaja
   Van, Abhinav
   Samten, Buka
   Devalraju, Kamakshi P.
   Neela, Venkata Sanjeev Kumar
   Valluri, Vijaya Lakshmi
   Mason, Carol
   Nelson, Steve
   Vankayalapati, Ramakrishna
TI Alcohol enhances type 1 interferon-alpha production and mortality in
   young mice infected with Mycobacterium tuberculosis
SO PLOS PATHOGENS
LA English
DT Article
ID HOST-DEFENSE; LATENT TUBERCULOSIS; I INTERFERONS; PULMONARY
   TUBERCULOSIS; INNATE IMMUNITY; CELL-DEATH; CONSUMPTION; NECROPTOSIS;
   DISEASE; PERSPECTIVE
AB In the current study, we used a mouse model and human blood samples to determine the effects of chronic alcohol consumption on immune responses during Mycobacterium tuberculosis (Mtb) infection. Alcohol increased the mortality of young mice but not old mice with Mtb infection. CD11b+Ly6G+ cells are the major source of IFN-alpha in the lungs of Mtb-infected alcohol-fed young mice, and IFN-alpha enhances macrophage necroptosis in the lungs. Treatment with an anti-IFNAR-1 antibody enhanced the survival of Mtb-infected alcohol-fed young mice. In response to Mtb, peripheral blood mononuclear cells (PBMCs) from alcoholic young healthy individuals with latent tuberculosis infection (LTBI) produced significantly higher amounts of IFN-alpha than those from non-alcoholic young healthy LTBI+ individuals and alcoholic and non-alcoholic old healthy LTBI+ individuals. Our study demonstrates that alcohol enhances IFN-alpha production by CD11b+Ly6G+ cells in the lungs of young Mtb-infected mice, which leads to macrophage necroptosis and increased mortality. Our findings also suggest that young alcoholic LTBI+ individuals have a higher risk of developing active TB infection.
C1 [Tripathi, Deepak; Welch, Elwyn; Cheekatla, Satyanarayana Swamy; Radhakrishnan, Rajesh Kumar; Venkatasubramanian, Sambasivan; Paidipally, Padmaja; Van, Abhinav; Samten, Buka; Vankayalapati, Ramakrishna] Univ Texas Hlth Sci Ctr Tyler, Dept Pulm Immunol, Ctr Biomed Res, Tyler, TX 75708 USA.
   [Devalraju, Kamakshi P.; Neela, Venkata Sanjeev Kumar; Valluri, Vijaya Lakshmi] Bhagwan Mahavir Med Res Ctr, Hyderabad, India.
   [Mason, Carol; Nelson, Steve] Louisiana State Univ, Hlth Sci Ctr, Dept Med, Sect Pulm Crit Care Med, New Orleans, LA USA.
   [Cheekatla, Satyanarayana Swamy] GITAM Univ, GITAM, Dept Biotechnol, Inst Sci, Visakhapatnam, Andhra Prades, India.
RP Vankayalapati, R (通讯作者)，Univ Texas Hlth Sci Ctr Tyler, Dept Pulm Immunol, Ctr Biomed Res, Tyler, TX 75708 USA.
EM krishna.vankayalapati@uthct.edu
RI cheekatla, satyanarayana Swamy/T-7235-2019; Samten, Buka/AAV-3140-2021;
   Valluri, Vijaya Lakshmi/S-9219-2019
OI cheekatla, satyanarayana Swamy/0000-0002-8446-3525; Neela, Venkata
   Sanjeev Kumar/0000-0003-3847-0182
FU National Institutes of HealthUnited States Department of Health & Human
   ServicesNational Institutes of Health (NIH) - USA [AI054629, AI073612,
   A1085135]; CRDF global; Cain Foundation for Infectious Disease Research;
   Department of Pulmonary Immunology
FX This work was supported by grants from the National Institutes of Health
   (AI054629, AI073612 and A1085135 to RV), CRDF global, The Cain
   Foundation for Infectious Disease Research and The Department of
   Pulmonary Immunology. The funders had no role in study design, data
   collection and analysis, decision to publish, or preparation of the
   manuscript.
CR Anttila T, 2004, BMJ-BRIT MED J, V329, P539, DOI 10.1136/bmj.38181.418958.BE
   Balamayooran G, 2010, AM J RESP CELL MOL, V43, P5, DOI 10.1165/rcmb.2009-0047TR
   Berry MPR, 2010, NATURE, V466, P973, DOI 10.1038/nature09247
   Biron CA, 1998, SEMIN IMMUNOL, V10, P383, DOI 10.1006/smim.1998.0138
   Boule LA, 2017, J LEUKOCYTE BIOL, V102, P41, DOI 10.1189/jlb.4RU1016-450R
   BRAYTON RG, 1970, NEW ENGL J MED, V282, P123, DOI 10.1056/NEJM197001152820303
   Cousins G, 2014, BMC GERIATR, V14, DOI 10.1186/1471-2318-14-57
   Decker P, 2011, ARTHRITIS RES THER, V13, DOI 10.1186/ar3345
   Dolganiuc A, 2003, ALCOHOL CLIN EXP RES, V27, P1023, DOI 10.1097/01.ALC.0000071745.63433.32
   Dorhoi A, 2014, EUR J IMMUNOL, V44, P2380, DOI 10.1002/eji.201344219
   Esmail H, 2014, PHILOS T R SOC B, V369, DOI 10.1098/rstb.2013.0437
   Frucht DM, 2001, TRENDS IMMUNOL, V22, P556, DOI 10.1016/S1471-4906(01)02005-1
   Garcia-Sastre A, 2006, SCIENCE, V312, P879, DOI 10.1126/science.1125676
   Gonzalez-Navajas JM, 2012, NAT REV IMMUNOL, V12, P125, DOI 10.1038/nri3133
   Gutjahr E, 2001, EUR ADDICT RES, V7, P117, DOI 10.1159/000050729
   Happel Kyle I, 2005, Proc Am Thorac Soc, V2, P428, DOI 10.1513/pats.200507-065JS
   Humphries F, 2015, CELL DEATH DIFFER, V22, P225, DOI 10.1038/cdd.2014.126
   IRWIN M, 1990, ARCH GEN PSYCHIAT, V47, P713
   Kearney CJ, 2017, MOL CELL, V65, P965, DOI 10.1016/j.molcel.2017.02.024
   Lau AH, 2009, TRENDS IMMUNOL, V30, P13, DOI 10.1016/j.it.2008.09.005
   Lienhardt C, 2001, EPIDEMIOL REV, V23, P288, DOI 10.1093/oxfordjournals.epirev.a000807
   Lin PL, 2010, J IMMUNOL, V185, P15, DOI 10.4049/jimmunol.0903856
   Liu YJ, 2005, ANNU REV IMMUNOL, V23, P275, DOI 10.1146/annurev.immunol.23.021704.115633
   Lopez-Otin C, 2013, CELL, V153, P1194, DOI 10.1016/j.cell.2013.05.039
   Lord JM, 2001, MECH AGEING DEV, V122, P1521, DOI 10.1016/S0047-6374(01)00285-8
   MACGREGOR RR, 1986, JAMA-J AM MED ASSOC, V256, P1474, DOI 10.1001/jama.256.11.1474
   Mason CM, 2004, INFECT IMMUN, V72, P2556, DOI 10.1128/IAI.72.5.2556-2563.2004
   Mayer-Barber KD, 2011, IMMUNITY, V35, P1023, DOI 10.1016/j.immuni.2011.12.002
   Menzies D, 2011, INDIAN J MED RES, V133, P257
   Messingham KAN, 2002, ALCOHOL, V28, P137, DOI 10.1016/S0741-8329(02)00278-1
   Molina PE, 2010, ALCOHOL RES HEALTH, V33, P97
   Nandi B, 2011, J EXP MED, V208, P2251, DOI 10.1084/jem.20110919
   Newton K, 2016, ANNU REV BIOCHEM, V85, P743, DOI 10.1146/annurev-biochem-060815-014830
   Nuermberger E, 2004, SEMIN RESP CRIT CARE, V25, P317, DOI 10.1055/s-2004-829504
   Panda A, 2009, TRENDS IMMUNOL, V30, P325, DOI 10.1016/j.it.2009.05.004
   Pang MY, 2011, BMC IMMUNOL, V12, DOI 10.1186/1471-2172-12-55
   Porretta E, 2012, ALCOHOL CLIN EXP RES, V36, P310, DOI 10.1111/j.1530-0277.2011.01624.x
   Pringle KE, 2005, J AM GERIATR SOC, V53, P1930, DOI 10.1111/j.1532-5415.2005.00474.x
   Rajagopalan S, 2001, CLIN INFECT DIS, V33, P1034, DOI 10.1086/322671
   Rajagopalan S, 2016, CLIN GERIATR MED, V32, P479, DOI 10.1016/j.cger.2016.02.006
   Rehm J, 2010, ADDICTION, V105, P817, DOI 10.1111/j.1360-0443.2010.02899.x
   Rehm J, 2009, BMC PUBLIC HEALTH, V9, DOI 10.1186/1471-2458-9-450
   Restrepo BI, 2014, DIABETES RES CLIN PR, V106, P191, DOI 10.1016/j.diabres.2014.06.011
   Sibila M, 2014, BMC VET RES, V10, DOI 10.1186/1746-6148-10-165
   Stetson DB, 2006, IMMUNITY, V25, P373, DOI 10.1016/j.immuni.2006.08.007
   Strong K, 2005, LANCET, V366, P1578, DOI 10.1016/S0140-6736(05)67341-2
   Sulis G, 2014, MEDITERR J HEMATOL I, V6, DOI 10.4084/MJHID.2014.070
   Szabo G, 1999, ALCOHOL ALCOHOLISM, V34, P830, DOI 10.1093/alcalc/34.6.830
   Szabo G, 2004, ALCOHOL CLIN EXP RES, V28, P824, DOI 10.1097/01.ALC.0000127104.80398.9B
   Szabo G, 2015, ALCOHOL RES-CURR REV, V37, P159
   Szabo G, 2009, ALCOHOL CLIN EXP RES, V33, P220, DOI 10.1111/j.1530-0277.2008.00842.x
   Theofilopoulos AN, 2005, ANNU REV IMMUNOL, V23, P307, DOI 10.1146/annurev.immunol.23.021704.115843
   Turner J, 2002, INFECT IMMUN, V70, P4628, DOI 10.1128/IAI.70.8.4628-4637.2002
   Vanden Berghe T, 2014, NAT REV MOL CELL BIO, V15, P134, DOI 10.1038/nrm3737
   Venkatasubramanian S, 2015, PLOS PATHOG, V11, DOI 10.1371/journal.ppat.1004617
   Volkmann Tyson, 2016, J Tuberc Res, V4, P18
   WEIS SE, 1994, NEW ENGL J MED, V330, P1179, DOI 10.1056/NEJM199404283301702
   Wu W, 2012, CRIT REV ONCOL HEMAT, V82, P249, DOI 10.1016/j.critrevonc.2011.08.004
NR 58
TC 5
Z9 5
U1 0
U2 2
PU PUBLIC LIBRARY SCIENCE
PI SAN FRANCISCO
PA 1160 BATTERY STREET, STE 100, SAN FRANCISCO, CA 94111 USA
SN 1553-7366
EI 1553-7374
J9 PLOS PATHOG
JI PLoS Pathog.
PD AUG
PY 2018
VL 14
IS 8
AR e1007174
DI 10.1371/journal.ppat.1007174
PG 19
WC Microbiology; Parasitology; Virology
WE Science Citation Index Expanded (SCI-EXPANDED)
SC Microbiology; Parasitology; Virology
GA GS1NY
UT WOS:000443296800010
PM 30071107
OA gold, Green Submitted, Green Published
DA 2022-04-27
ER

PT J
AU Khing, TM
   Po, WW
   Sohn, UD
AF Khing, Tin Myo
   Po, Wah Wah
   Sohn, Uy Dong
TI Fluoxetine Enhances Anti-tumor Activity of Paclitaxel in Gastric
   Adenocarcinoma Cells by Triggering Apoptosis and Necroptosis
SO ANTICANCER RESEARCH
LA English
DT Article
DE Gastric adenocarcinoma cells; apoptosis; necroptosis
ID INHIBITION; ARREST; CHEMOTHERAPY; ACTIVATION; NECROSIS
AB Background/Aim: Fluoxetine, an antidepressant, has cytotoxic effects on several cancer cell lines, while paclitaxel is an antineoplastic agent for various cancers. The aim of this study was to evaluate whether fluoxetine enhances the cytotoxic effect of paclitaxel in gastric adenocarcinoma cells and determine the mechanism of cell death. Materials and Methods: 3-(4,5-dimethylthiazol-2-yl)-2,5-diphenyltetrazolium bromide (MTT) assay was used to examine cell viability and perform cell cycle analysis. Annexin V propidium iodide (PI) staining, 4',6-diamidino-2-phenylindole ( DAPI) staining, caspase-3/7 assay, and western blot analysis were performed for determining cell death. Results: Fluoxetine enhanced the anti-proliferative effect of paclitaxel. Fluoxetine-paclitaxel combination caused G(2)/M arrest and increased events in the sub G(0)/G(1) phase in a time and dose-dependent manner, indicating apoptotic cell death. Combination treatment caused an increase in early apoptotic and late apoptotic cell death compared to single treatment alone. Conclusion: Fluoxetine enhanced the antiproliferation effect of paclitaxel in gastric adenocarcinoma AGS cells and the combination caused cell death by triggering apoptosis and necroptosis.
C1 [Khing, Tin Myo; Po, Wah Wah; Sohn, Uy Dong] Chung Ang Univ, Coll Pharm, Dept Pharmacol, Lab Signalling & Pharmacol Act, Seoul, South Korea.
RP Sohn, UD (通讯作者)，Chung Ang Univ, Coll Pharm, Dept Pharmacol, Seoul 06974, South Korea.
EM udsohn@cau.ac.kr
FU Basic Science Research Program through the National Research Foundation
   of Korea (NRF) - Ministry of Education, Science and Technology
   [2016R1D1A1A09918019]
FX The research was supported by the Basic Science Research Program through
   the National Research Foundation of Korea (NRF) and funded by the
   Ministry of Education, Science and Technology [Grant
   2016R1D1A1A09918019].
CR Bhaskar PT, 2007, DEV CELL, V12, P487, DOI 10.1016/j.devcel.2007.03.020
   Caruso R, 2017, CURR PSYCHIAT REP, V19, DOI 10.1007/s11920-017-0785-7
   Chen WT, 2019, INT J MOL SCI, V20, DOI 10.3390/ijms20030757
   Choi JH, 2017, APOPTOSIS, V22, P1079, DOI 10.1007/s10495-017-1390-2
   Cook WD, 2014, CELL DEATH DIFFER, V21, P1600, DOI 10.1038/cdd.2014.70
   Das GC, 2001, CANCER LETT, V165, P147, DOI 10.1016/S0304-3835(01)00404-9
   Diao Y, 2016, CANCER LETT, V379, P12, DOI 10.1016/j.canlet.2016.05.003
   Ebbesen SH, 2016, P NATL ACAD SCI USA, V113, P3030, DOI 10.1073/pnas.1523693113
   Feoktistova M, 2015, FEBS J, V282, P19, DOI 10.1111/febs.13120
   Gong Ji-fang, 2014, Beijing Da Xue Xue Bao Yi Xue Ban, V46, P144
   Hong SK, 2018, CELL SIGNAL, V42, P11, DOI 10.1016/j.cellsig.2017.10.001
   Jung KW, 2018, CANCER RES TREAT, V50, P317, DOI 10.4143/crt.2018.142
   Kampan NC, 2015, BIOMED RES INT, V2015, DOI 10.1155/2015/413076
   Kawada Junji, 2016, Gan To Kagaku Ryoho, V43, P1951
   KERR JFR, 1972, BRIT J CANCER, V26, P239, DOI 10.1038/bjc.1972.33
   Krishnan A, 2008, BIOCHEM PHARMACOL, V75, P1924, DOI 10.1016/j.bcp.2008.02.013
   Lim SJ, 2009, EXP MOL MED, V41, P737, DOI 10.3858/emm.2009.41.10.080
   Lin YM, 2016, INT J ONCOL, V49, P1746, DOI 10.3892/ijo.2016.3650
   Liu HP, 2017, PHARMACOLOGY, V100, P246, DOI 10.1159/000479161
   Los M, 2002, MOL BIOL CELL, V13, P978, DOI 10.1091/mbc.01-05-0272
   Mitchell AJ, 2011, LANCET ONCOL, V12, P160, DOI 10.1016/S1470-2045(11)70002-X
   MORGAN DO, 1995, NATURE, V374, P131, DOI 10.1038/374131a0
   Mun AR, 2013, ANTICANCER RES, V33, P3691
   Nakanishi K, 2016, INT J CLIN ONCOL, V21, P557, DOI 10.1007/s10147-015-0919-z
   Ren Y, 2017, MOL MED REP, V15, P4273, DOI 10.3892/mmr.2017.6543
   Sanjida S, 2016, PSYCHO-ONCOLOGY, V25, P1002, DOI 10.1002/pon.4048
   Wang T, 2017, APPL SPECTROSC, V71, P1169, DOI 10.1177/0003702816670915
   Weaver BA, 2014, MOL BIOL CELL, V25, P2677, DOI 10.1091/mbc.E14-04-0916
   Xu XB, 2019, BIOSCIENCE REP, V39, DOI 10.1042/BSR20180992
   Yang SX, 2010, J CLIN ONCOL, V28, P2974, DOI 10.1200/JCO.2009.26.1602
NR 30
TC 8
Z9 8
U1 1
U2 9
PU INT INST ANTICANCER RESEARCH
PI ATHENS
PA EDITORIAL OFFICE 1ST KM KAPANDRITIOU-KALAMOU RD KAPANDRITI, PO BOX 22,
   ATHENS 19014, GREECE
SN 0250-7005
EI 1791-7530
J9 ANTICANCER RES
JI Anticancer Res.
PD NOV
PY 2019
VL 39
IS 11
BP 6155
EP 6163
DI 10.21873/anticanres.13823
PG 9
WC Oncology
WE Science Citation Index Expanded (SCI-EXPANDED)
SC Oncology
GA JM3OY
UT WOS:000496129100035
PM 31704843
OA Bronze
DA 2022-04-27
ER

PT J
AU Zhao, Z
   Wu, JL
   Xu, HZ
   Zhou, C
   Han, BC
   Zhu, H
   Hu, ZZ
   Ma, ZM
   Ming, ZY
   Yao, Y
   Zeng, R
   Xu, G
AF Zhao, Zhi
   Wu, Jianliang
   Xu, Huzi
   Zhou, Cheng
   Han, Bicui
   Zhu, Han
   Hu, Zhizhi
   Ma, Zhimei
   Ming, Zhangyin
   Yao, Ying
   Zeng, Rui
   Xu, Gang
TI XJB-5-131 inhibited ferroptosis in tubular epithelial cells after
   ischemia-reperfusion injury
SO CELL DEATH & DISEASE
LA English
DT Article
ID REGULATED NECROSIS; KIDNEY; NECROPTOSIS; DEATH; PATHOPHYSIOLOGY;
   INFLAMMATION; PYROPTOSIS; PATHWAYS; REPAIR; METABOLISM
AB Regulated necrosis has been reported to exert an important role in the pathogenesis of various diseases, including renal ischemia-reperfusion (I/R) injury. Damage to renal tubular epithelial cells and subsequent cell death initiate the progression of acute kidney injury (AKI) and subsequent chronic kidney disease (CKD). We found that ferroptosis appeared in tubular epithelial cells (TECs) of various human kidney diseases and the upregulation of tubular proferroptotic gene ACSL4 was correlated with renal function in patients with acute kidney tubular injury. XJB-5-131, which showed high affinity for TECs, attenuated I/R-induced renal injury and inflammation in mice by specifically inhibiting ferroptosis rather than necroptosis and pyroptosis. Single-cell RNA sequencing (scRNA-seq) indicated that ferroptosis-related genes were mainly expressed in tubular epithelial cells after I/R injury, while few necroptosis- and pyroptosis-associated genes were identified to express in this cluster of cell. Taken together, ferroptosis plays an important role in renal tubular injury and the inhibition of ferroptosis by XJB-5-131 is a promising therapeutic strategy for protection against renal tubular cell injury in kidney diseases.
C1 [Zhao, Zhi; Wu, Jianliang; Xu, Huzi; Zhou, Cheng; Zhu, Han; Hu, Zhizhi; Yao, Ying; Zeng, Rui; Xu, Gang] Huazhong Univ Sci & Technol, Tongji Hosp, Div Nephrol, Tongji Med Coll, 1095 Jiefang Ave, Wuhan 430030, Hubei, Peoples R China.
   [Han, Bicui] Wenchang Peoples Hosp, Dept Endorenal Rheumatism, Wenchang 571300, Hainan, Peoples R China.
   [Ma, Zhimei] Wuhan Inst Biotechnol, Wuhan 430000, Peoples R China.
   [Ming, Zhangyin] Huazhong Univ Sci & Technol, Tongji Med Coll, Sch Basic Med, Dept Pharmacol, 13 Hangkong Rd, Wuhan 430000, Hubei, Peoples R China.
RP Yao, Y; Zeng, R (通讯作者)，Huazhong Univ Sci & Technol, Tongji Hosp, Div Nephrol, Tongji Med Coll, 1095 Jiefang Ave, Wuhan 430030, Hubei, Peoples R China.
EM yaoyingkk@126.com; zengrui@tjh.tjmu.edu.cn
OI Ming, Zhangyin/0000-0002-8773-3930
FU National Natural Sciences Foundation of ChinaNational Natural Science
   Foundation of China (NSFC) [81570669, 81570615, 81770684, 81770681,
   81700597]; National Natural Science Foundation of China for Young
   Scholar [81700653]
FX This work was supported by the National Natural Sciences Foundation of
   China (81570669, 81570615, 81770684, 81770681, 81700597) and the
   National Natural Science Foundation of China for Young Scholar
   (81700653).
CR Adedoyin O, 2018, AM J PHYSIOL-RENAL, V314, pF702, DOI 10.1152/ajprenal.00044.2017
   Angeli JPF, 2014, NAT CELL BIOL, V16, P1180, DOI 10.1038/ncb3064
   Arazi A, 2019, NAT IMMUNOL, V20, P902, DOI 10.1038/s41590-019-0398-x
   Bergsbaken T, 2009, NAT REV MICROBIOL, V7, P99, DOI 10.1038/nrmicro2070
   Bleriot C, 2015, IMMUNITY, V42, P145, DOI 10.1016/j.immuni.2014.12.020
   Bonventre JV, 2011, J CLIN INVEST, V121, P4210, DOI 10.1172/JCI45161
   Cao JY, 2016, CELL MOL LIFE SCI, V73, P2195, DOI 10.1007/s00018-016-2194-1
   de Almagro MC, 2015, SEMIN CELL DEV BIOL, V39, P56, DOI 10.1016/j.semcdb.2015.02.002
   Der E, 2019, NAT IMMUNOL, V20, P915, DOI 10.1038/s41590-019-0386-1
   Der E, 2017, JCI INSIGHT, V2, DOI 10.1172/jci.insight.93009
   Dixon SJ, 2015, ACS CHEM BIOL, V10, P1604, DOI 10.1021/acschembio.5b00245
   Dixon SJ, 2012, CELL, V149, P1060, DOI 10.1016/j.cell.2012.03.042
   Doitsh G, 2014, NATURE, V505, P509, DOI 10.1038/nature12940
   Doll S, 2017, NAT CHEM BIOL, V13, P91, DOI [10.1038/NCHEMBIO.2239, 10.1038/nchembio.2239]
   Escobales N, 2014, J MOL CELL CARDIOL, V77, P136, DOI 10.1016/j.yjmcc.2014.10.009
   Fang XX, 2019, P NATL ACAD SCI USA, V116, P2672, DOI 10.1073/pnas.1821022116
   Fink MP, 2007, BIOCHEM PHARMACOL, V74, P801, DOI 10.1016/j.bcp.2007.05.019
   Fu J, 2019, J AM SOC NEPHROL, V30, P533, DOI 10.1681/ASN.2018090896
   Gawad C, 2016, NAT REV GENET, V17, P175, DOI 10.1038/nrg.2015.16
   Grgic I, 2012, KIDNEY INT, V82, P172, DOI 10.1038/ki.2012.20
   Humphreys BD, 2008, CELL STEM CELL, V2, P284, DOI 10.1016/j.stem.2008.01.014
   Javadov S, 2015, ONCOTARGET, V6, P39469, DOI 10.18632/oncotarget.5783
   Karunakaran D, 2016, SCI ADV, V2, DOI 10.1126/sciadv.1600224
   Kers J, 2016, SEMIN NEPHROL, V36, P139, DOI 10.1016/j.semnephrol.2016.03.002
   Kovacs SB, 2017, TRENDS CELL BIOL, V27, P673, DOI 10.1016/j.tcb.2017.05.005
   Krainz T, 2016, ACS CENTRAL SCI, V2, P653, DOI 10.1021/acscentsci.6b00199
   Kumar S, 2015, CELL REP, V12, P1325, DOI 10.1016/j.celrep.2015.07.034
   Linfert Douglas, 2009, Transplant Rev (Orlando), V23, P1, DOI 10.1016/j.trre.2008.08.003
   Linkermann A, 2014, J AM SOC NEPHROL, V25, P2689, DOI 10.1681/ASN.2014030262
   Linkermann A, 2014, P NATL ACAD SCI USA, V111, P16836, DOI 10.1073/pnas.1415518111
   Linkermann A, 2013, P NATL ACAD SCI USA, V110, P12024, DOI 10.1073/pnas.1305538110
   Liu BC, 2018, KIDNEY INT, V93, P568, DOI 10.1016/j.kint.2017.09.033
   Liu L, 2019, CELL MOL LIFE SCI, V76, P2031, DOI 10.1007/s00018-019-03060-1
   Liu WJ, 2018, P NATL ACAD SCI USA, V115, pE1475, DOI 10.1073/pnas.1716959115
   Macias CA, 2007, ANN SURG, V245, P305, DOI 10.1097/01.sla.0000236626.57752.8e
   Martin-Sanchez D, 2017, J AM SOC NEPHROL, V28, P218, DOI 10.1681/ASN.2015121376
   Miao EA, 2011, IMMUNOL REV, V243, P206, DOI 10.1111/j.1600-065X.2011.01044.x
   Miao NJ, 2019, KIDNEY INT, V96, P1105, DOI 10.1016/j.kint.2019.04.035
   Muller T, 2017, CELL MOL LIFE SCI, V74, P3631, DOI 10.1007/s00018-017-2547-4
   Nasto LA, 2013, J ORTHOP RES, V31, P1150, DOI 10.1002/jor.22320
   Nesbitt KM, 2013, ANAL CHEM, V85, P8173, DOI 10.1021/ac401201x
   Newton K, 2016, ANNU REV BIOCHEM, V85, P743, DOI 10.1146/annurev-biochem-060815-014830
   Pasparakis M, 2015, NATURE, V517, P311, DOI 10.1038/nature14191
   Pefanis A, 2019, KIDNEY INT, V96, P291, DOI 10.1016/j.kint.2019.02.009
   Polykratis A, 2019, NAT CELL BIOL, V21, P731, DOI 10.1038/s41556-019-0324-3
   Polyzos A, 2016, HUM MOL GENET, V25, P1792, DOI 10.1093/hmg/ddw051
   Polyzos AA, 2018, PLOS ONE, V13, DOI 10.1371/journal.pone.0194580
   Robinson AR, 2018, REDOX BIOL, V17, P259, DOI 10.1016/j.redox.2018.04.007
   Sharfuddin AA, 2011, NAT REV NEPHROL, V7, P189, DOI 10.1038/nrneph.2011.16
   Shi JJ, 2017, TRENDS BIOCHEM SCI, V42, P245, DOI 10.1016/j.tibs.2016.10.004
   Stockwell BR, 2017, CELL, V171, P273, DOI 10.1016/j.cell.2017.09.021
   Sun LM, 2014, TRENDS BIOCHEM SCI, V39, P587, DOI 10.1016/j.tibs.2014.10.003
   Sun X, 2015, ONCOGENE, V34, P5617, DOI 10.1038/onc.2015.32
   Takaori K, 2016, J AM SOC NEPHROL, V27, P2393, DOI 10.1681/ASN.2015060647
   Thuillier R, 2010, TRANSPLANTATION, V90, P612, DOI 10.1097/TP.0b013e3181d72117
   Tonnus W, 2019, KIDNEY INT, V96, P1061, DOI 10.1016/j.kint.2019.07.002
   Tyurina YY, 2010, AM J PHYSIOL-LUNG C, V299, pL73, DOI 10.1152/ajplung.00035.2010
   Vande Walle L, 2016, CURR BIOL, V26, pR568, DOI 10.1016/j.cub.2016.02.019
   Wang Y, 2015, MOL CELL, V58, P598, DOI 10.1016/j.molcel.2015.05.005
   Weinlich R, 2017, NAT REV MOL CELL BIO, V18, P127, DOI 10.1038/nrm.2016.149
   Wu HJ, 2018, J AM SOC NEPHROL, V29, P2069, DOI 10.1681/ASN.2018020125
   Xu YF, 2015, J AM SOC NEPHROL, V26, P2647, DOI 10.1681/ASN.2014080741
   Xun ZY, 2012, CELL REP, V2, P1137, DOI 10.1016/j.celrep.2012.10.001
   Yang JR, 2014, AM J PHYSIOL-RENAL, V306, pF75, DOI 10.1152/ajprenal.00117.2013
   Yang L, 2010, NAT MED, V16, P535, DOI 10.1038/nm.2144
   Yang WS, 2014, CELL, V156, P317, DOI 10.1016/j.cell.2013.12.010
   Young MD, 2018, SCIENCE, V361, P594, DOI 10.1126/science.aat1699
   Yuan H, 2016, BIOCHEM BIOPH RES CO, V478, P1338, DOI 10.1016/j.bbrc.2016.08.124
   Zhu FM, 2017, ONCOTARGET, V8, P70707, DOI 10.18632/oncotarget.19979
NR 69
TC 26
Z9 25
U1 10
U2 20
PU NATURE PUBLISHING GROUP
PI LONDON
PA MACMILLAN BUILDING, 4 CRINAN ST, LONDON N1 9XW, ENGLAND
SN 2041-4889
J9 CELL DEATH DIS
JI Cell Death Dis.
PD AUG 14
PY 2020
VL 11
IS 8
AR 629
DI 10.1038/s41419-020-02871-6
PG 15
WC Cell Biology
WE Science Citation Index Expanded (SCI-EXPANDED)
SC Cell Biology
GA NG7ER
UT WOS:000564143900012
PM 32796819
OA Green Published, gold
DA 2022-04-27
ER

PT J
AU Mao, KM
   Luo, P
   Geng, W
   Xu, JJ
   Liao, YH
   Zhong, H
   Ma, P
   Tan, Q
   Xia, H
   Duan, LM
   Song, SW
   Long, DL
   Liu, YQ
   Yang, TL
   Wu, YL
   Jin, Y
AF Mao, Kaimin
   Luo, Ping
   Geng, Wei
   Xu, Juanjuan
   Liao, Yuhan
   Zhong, Hua
   Ma, Pei
   Tan, Qi
   Xia, Hui
   Duan, Limin
   Song, Siwei
   Long, Danling
   Liu, Yuqi
   Yang, Tinglin
   Wu, Yali
   Jin, Yang
TI An Integrative Transcriptomic and Metabolomic Study Revealed That
   Melatonin Plays a Protective Role in Chronic Lung Inflammation by
   Reducing Necroptosis
SO FRONTIERS IN IMMUNOLOGY
LA English
DT Article
DE melatonin; COPD; chronic lung inflammation; transcriptomic; metabolomic;
   necroptosis
ID OBSTRUCTIVE PULMONARY-DISEASE; ADENOCARCINOMA; PATHOGENESIS; INHIBITION;
   MECHANISMS; AUTOPHAGY; ASTHMA; CELLS
AB It has been reported that melatonin can relieve the symptoms of chronic obstructive pulmonary disease (COPD) by improving sleep quality, that is to say, the pineal secreted hormone melatonin has a protective effect in the pathogenesis of COPD, but its underlying mechanism remains unclear. In this study, we recruited 73 people into control (n = 22), stable COPD (n = 20), and acute exacerbation of COPD (n = 31) groups to detect the serum melatonin levels. Then, through the mouse model, we employed a systematic study based on the metabolomic and transcriptomic analyses to investigate the molecular mechanisms involved in the progression of the disease. Circulating melatonin in acute exacerbation of COPD patients was decreased compared with that in healthy donors and stable COPD patients. The serum melatonin level was positively correlated with lung function parameters, such as FEV1, FEV1/FVC, and FEV1% predicted in acute exacerbation of COPD patients. Animal experiments showed that melatonin can not only alleviate chronic lipopolysaccharide (LPS)-induced mouse lung destruction and chronic lung inflammation but also reduce necroptosis (RIP1/RIP3/MLKL), a programmed cell death process in bronchial epithelial cells. The protective effect of melatonin on chronic lung inflammation was further suggested to be dependent on targeting its membrane receptor MT1/MT2. In addition, transcriptomic and metabolomic profiling in the lungs of mice indicated that LPS can induce perturbations of the mainstream metabolites associated with amino acid and energy metabolism. Melatonin may reduce the necroptosis by modifying the disordered pathways of alanine, aspartate, and glutamate metabolism caused by LPS. This study suggests that melatonin may act as a potential therapeutic agent for alleviating the chronic inflammation associated with COPD.
C1 [Mao, Kaimin; Geng, Wei; Xu, Juanjuan; Liao, Yuhan; Ma, Pei; Tan, Qi; Xia, Hui; Duan, Limin; Song, Siwei; Yang, Tinglin; Wu, Yali; Jin, Yang] Huazhong Univ Sci & Technol, Natl Hlth Commiss, Dept Resp & Crit Care Med, Key Lab Pulm Dis,Union Hosp,Tongji Med Coll, Wuhan, Peoples R China.
   [Mao, Kaimin] Shanghai Jiao Tong Univ, Sch Med, Renji Hosp, Dept Crit Care Med, Shanghai, Peoples R China.
   [Luo, Ping] Huazhong Univ Sci & Technol, Union Hosp, Tongji Med Coll, Ctr Translat Med, Wuhan, Peoples R China.
   [Zhong, Hua] Wuhan Univ, Coll Life Sci, Wuhan, Peoples R China.
   [Long, Danling] Hubei Univ Med, Taihe Hosp, Dept Stomatol, Shiyan, Peoples R China.
   [Liu, Yuqi] Huazhong Univ Sci & Technol, Union Hosp, Dept Cardiovasc Surg, Tongji Med Coll, Wuhan, Peoples R China.
RP Jin, Y (通讯作者)，Huazhong Univ Sci & Technol, Natl Hlth Commiss, Dept Resp & Crit Care Med, Key Lab Pulm Dis,Union Hosp,Tongji Med Coll, Wuhan, Peoples R China.
EM whuhjy@126.com
RI Jin, Yang/AAX-2586-2021
FU National Major Scientific and Technological Special Project for
   "Significant New Drugs Development" [2019ZX09301-001]; National Science
   Foundation of ChinaNational Natural Science Foundation of China (NSFC)
   [81770096, 81802113]; Key Laboratory Open Fund of Hubei Province
   [F016.02004.20003.082]
FX The study was supported by grants from the National Major Scientific and
   Technological Special Project for "Significant New Drugs Development"
   (No. 2019ZX09301-001), the National Science Foundation of China (Nos.
   81770096, 81802113), Key Laboratory Open Fund of Hubei Province (No:
   F016.02004.20003.082).
CR Barberino RS, 2017, BIOL REPROD, V96, P1244, DOI 10.1093/biolre/iox053
   Barnes PJ, 2017, CLIN SCI, V131, P1541, DOI 10.1042/CS20160487
   Barnes PJ, 2016, J ALLERGY CLIN IMMUN, V138, P16, DOI 10.1016/j.jaci.2016.05.011
   Carvalho-Sousa CE, 2020, J PINEAL RES, V68, DOI 10.1111/jpi.12636
   Chan SMH, 2019, PHARMACOL THERAPEUT, V198, P160, DOI 10.1016/j.pharmthera.2019.02.013
   Cavalcante AGD, 2012, J PINEAL RES, V53, P238, DOI 10.1111/j.1600-079X.2012.00992.x
   Emet M, 2016, EURASIAN J MED, V48, P135, DOI 10.5152/eurasianjmed.2015.0267
   Halvani Abolhasan, 2013, Tanaffos, V12, P9
   He BM, 2019, CAN J PHYSIOL PHARM, V97, P386, DOI 10.1139/cjpp-2018-0529
   Hikichi M, 2019, J THORAC DIS, V11, pS2129, DOI 10.21037/jtd.2019.10.43
   Lou TF, 2016, CANCER PREV RES, V9, P43, DOI 10.1158/1940-6207.CAPR-14-0287
   Mizumura K, 2018, INT J CHRONIC OBSTR, V13, P3165, DOI 10.2147/COPD.S175830
   Mizumura K, 2016, RESPIR INVESTIG, V54, P407, DOI 10.1016/j.resinv.2016.03.008
   Mizumura K, 2014, J CLIN INVEST, V124, P3987, DOI 10.1172/JCI74985
   Naz S, 2017, EUR RESPIR J, V49, DOI 10.1183/13993003.02322-2016
   Olcese JM, 2009, J PINEAL RES, V47, P82, DOI 10.1111/j.1600-079X.2009.00692.x
   Pouwels SD, 2016, AM J PHYSIOL-LUNG C, V310, P1377, DOI 10.1152/ajplung.00174.2015
   Qiu XF, 2018, CELL DEATH DIFFER, V25, P821, DOI 10.1038/s41418-018-0075-x
   Rabe KF, 2017, LANCET, V389, P1931, DOI 10.1016/S0140-6736(17)31222-9
   Ren JG, 2017, SCI REP-UK, V7, DOI 10.1038/s41598-017-04626-4
   Sagiv A, 2018, CELL REP, V22, P3468, DOI 10.1016/j.celrep.2018.03.009
   Sakornsakolpat P, 2018, RESP RES, V19, DOI 10.1186/s12931-018-0744-9
   Sauler M, 2019, ANNU REV PHYSIOL, V81, P375, DOI 10.1146/annurev-physiol-020518-114320
   Schmittgen TD, 2003, PROSTATE, V55, P308, DOI 10.1002/pros.10241
   Seddigh P, 2017, MOL CELL PROTEOMICS, V16, P2184, DOI 10.1074/mcp.RA117.000072
   Shilo L, 2000, CHRONOBIOL INT, V17, P71, DOI 10.1081/CBI-100101033
   Taube C, 2020, PULM THER, V6, P371, DOI 10.1007/s41030-020-00127-4
   Terracciano R, 2015, PROTEOM CLIN APPL, V9, P203, DOI 10.1002/prca.201400099
   Wang HL, 2015, PLOS ONE, V10, DOI 10.1371/journal.pone.0125924
   Wu GC, 2020, RESP RES, V21, DOI 10.1186/s12931-020-1325-2
   Xu LW, 2019, J PINEAL RES, V67, DOI 10.1111/jpi.12579
   Yoshida M, 2019, NAT COMMUN, V10, DOI 10.1038/s41467-019-10991-7
   Zhang BY, 2016, APPL MICROBIOL BIOT, V100, P9145, DOI 10.1007/s00253-016-7640-3
   Zhang M, 2013, NEUROTOX RES, V24, P64, DOI 10.1007/s12640-012-9361-4
NR 34
TC 1
Z9 1
U1 7
U2 11
PU FRONTIERS MEDIA SA
PI LAUSANNE
PA AVENUE DU TRIBUNAL FEDERAL 34, LAUSANNE, CH-1015, SWITZERLAND
SN 1664-3224
J9 FRONT IMMUNOL
JI Front. Immunol.
PD MAY 4
PY 2021
VL 12
AR 668002
DI 10.3389/fimmu.2021.668002
PG 15
WC Immunology
WE Science Citation Index Expanded (SCI-EXPANDED)
SC Immunology
GA SD5MB
UT WOS:000651416200001
PM 34017341
OA Green Published, gold
DA 2022-04-27
ER

PT J
AU Yoo, H
   Im, Y
   Ko, RE
   Lee, JY
   Park, J
   Jeon, K
AF Yoo, Hongseok
   Im, Yunjoo
   Ko, Ryoung-Eun
   Lee, Jin Young
   Park, Junseon
   Jeon, Kyeongman
TI Association of plasma level of high-mobility group box-1 with
   necroptosis and sepsis outcomes
SO SCIENTIFIC REPORTS
LA English
DT Article
ID ORGAN FAILURE; LATE MEDIATOR; HMGB1; BIOMARKERS; MORTALITY
AB The role of high-mobility group box-1 (HMGB1) in outcome prediction in sepsis is controversial. Furthermore, its association with necroptosis, a programmed cell necrosis mechanism, is still unclear. The purpose of this study is to identify the association between the plasma levels of HMGB1 and the severity and clinical outcomes of sepsis, and to examine the correlation between HMGB1 and key executors of necroptosis including receptor-interacting kinase 3 (RIPK3) and mixed lineage kinase domain-like- (MLKL) proteins. Plasma HMGB1, RIPK3, and MLKL levels were measured with the enzyme-linked immunosorbent assay from the derivation cohort of 188 prospectively enrolled, critically-ill patients between April 2014 and December 2016, and from the validation cohort of 77 patients with sepsis between January 2017 and January 2019. In the derivation cohort, the plasma HMGB1 levels of the control (n=46, 24.5%), sepsis (n=58, 30.9%), and septic shock (n=84, 44.7%) groups were significantly increased (P<0.001). A difference in mortality between high (<greater than or equal to>5.9 ng/mL) and low (<5.9 ng/mL) HMGB1 levels was observed up to 90 days (Log-rank test, P=0.009). There were positive linear correlations of plasma HMGB1 with RIPK3 (R-2=0.61, P<0.001) and MLKL (R-2=0.7890, P<0.001). The difference in mortality and correlation of HMGB1 levels with RIPK3 and MLKL were confirmed in the validation cohort. Plasma levels of HMGB1 were associated with the severity and mortality attributed to sepsis. They were correlated with RIPK3 and MLKL, thus suggesting an association of HMGB1 with necroptosis.
C1 [Yoo, Hongseok; Im, Yunjoo; Jeon, Kyeongman] Sungkyunkwan Univ, Sch Med, Div Pulm & Crit Care Med, Dept Med,Samsung Med Ctr, 81 Irwon Ro, Seoul 06351, South Korea.
   [Ko, Ryoung-Eun; Lee, Jin Young; Park, Junseon; Jeon, Kyeongman] Sungkyunkwan Univ, Samsung Med Ctr, Dept Crit Care Med, Sch Med, Seoul, South Korea.
RP Jeon, K (通讯作者)，Sungkyunkwan Univ, Sch Med, Div Pulm & Crit Care Med, Dept Med,Samsung Med Ctr, 81 Irwon Ro, Seoul 06351, South Korea.; Jeon, K (通讯作者)，Sungkyunkwan Univ, Samsung Med Ctr, Dept Crit Care Med, Sch Med, Seoul, South Korea.
EM kjeon@skku.edu
RI Jeon, Kyeongman/F-5963-2019
OI Jeon, Kyeongman/0000-0002-4822-1772; Im, Yunjoo/0000-0002-0892-334X
FU Samsung Medical CenterSamsung [SMO1200621]; National Research Foundation
   of KoreaNational Research Foundation of Korea [2020R1C1C1013557]
FX This work was supported by a Samsung Medical Center grant (SMO1200621)
   and by the National Research Foundation of Korea (2020R1C1C1013557).
CR Angus DC, 2007, CRIT CARE MED, V35, P1061, DOI 10.1097/01.CCM.0000259534.68873.2A
   Bewick V, 2004, CRIT CARE, V8, P508, DOI 10.1186/cc3000
   Charoensup J, 2014, INT J INFECT DIS, V28, P111, DOI 10.1016/j.ijid.2014.07.025
   Denning NL, 2019, FRONT IMMUNOL, V10, DOI 10.3389/fimmu.2019.02536
   Gibot S, 2007, INTENS CARE MED, V33, P1347, DOI 10.1007/s00134-007-0691-2
   Harris HE, 2012, NAT REV RHEUMATOL, V8, P195, DOI 10.1038/nrrheum.2011.222
   Huang LF, 2011, CYTOKINE, V53, P29, DOI 10.1016/j.cyto.2010.09.010
   Karakike E, 2019, SHOCK, V52, P334, DOI 10.1097/SHK.0000000000001265
   Karlsson S, 2008, INTENS CARE MED, V34, P1046, DOI 10.1007/s00134-008-1032-9
   Kennedy CL, 2009, PLOS PATHOG, V5, DOI 10.1371/journal.ppat.1000516
   Klune JR, 2008, MOL MED, V14, P476, DOI 10.2119/2008-00034.Klune
   KNAUS WA, 1985, CRIT CARE MED, V13, P818, DOI 10.1097/00003246-198510000-00009
   Lamkanfi M, 2010, J IMMUNOL, V185, P4385, DOI 10.4049/jimmunol.1000803
   Lee W, 2019, J CELL BIOCHEM, V120, P6277, DOI 10.1002/jcb.27914
   Lee W, 2017, TOXICOL APPL PHARM, V329, P202, DOI 10.1016/j.taap.2017.06.006
   Leligdowicz A, 2019, CRIT CARE, V23, DOI 10.1186/s13054-019-2372-2
   Ma KC, 2018, JCI INSIGHT, V3, DOI 10.1172/jci.insight.99692
   Moreno RP, 2005, INTENS CARE MED, V31, P1345, DOI 10.1007/s00134-005-2763-5
   Morinaga Y, 2010, RESP RES, V11, DOI 10.1186/1465-9921-11-158
   Newton K, 2014, SCIENCE, V343, P1357, DOI 10.1126/science.1249361
   Parikh CR, 2014, J AM SOC NEPHROL, V25, P1621, DOI 10.1681/ASN.2013121300
   Pierrakos C, 2010, CRIT CARE, V14, DOI 10.1186/cc8872
   Pregernig A, 2019, ANN INTENSIVE CARE, V9, DOI 10.1186/s13613-019-0600-1
   Rello J, 2017, ADV THER, V34, P2393, DOI 10.1007/s12325-017-0622-8
   Seong SY, 2004, NAT REV IMMUNOL, V4, P469, DOI 10.1038/nri1372
   Seymour CW, 2019, JAMA-J AM MED ASSOC, V321, P2003, DOI 10.1001/jama.2019.5791
   Singer M, 2016, JAMA-J AM MED ASSOC, V315, P801, DOI 10.1001/jama.2016.0287
   Sunden-Cullberg J, 2005, CRIT CARE MED, V33, P564, DOI [10.1097/01.CCM.0000155991.88802.4D, 10.1097/01.ccm.0000155991.88802.4D]
   Sureshbabu A, 2018, JCI INSIGHT, V3, DOI 10.1172/jci.insight.98411
   Ueno T, 2011, J SURG RES, V171, P183, DOI 10.1016/j.jss.2009.11.708
   van Zoelen MAD, 2007, CRIT CARE MED, V35, P2799, DOI 10.1097/01.CCM.0000287588.69000.97
   Vincent JL, 1996, INTENS CARE MED, V22, P707, DOI 10.1007/s001340050156
   Wang HC, 1999, SCIENCE, V285, P248, DOI 10.1126/science.285.5425.248
   Wang HH, 2001, AM J RESP CRIT CARE, V164, P1768, DOI 10.1164/ajrccm.164.10.2106117
   Weinlich R, 2017, NAT REV MOL CELL BIO, V18, P127, DOI 10.1038/nrm.2016.149
   Woo SY, 2020, PRECIS FUTURE MED, V4, P2, DOI 10.23838/pfm.2019.00135
   Wu JF, 2013, CELL RES, V23, P994, DOI 10.1038/cr.2013.91
   Xu ZF, 2018, TOXICOL LETT, V296, P39, DOI 10.1016/j.toxlet.2018.08.003
   Yoo H, 2020, J CLIN MED, V9, DOI 10.3390/jcm9061661
NR 39
TC 3
Z9 3
U1 1
U2 2
PU NATURE RESEARCH
PI BERLIN
PA HEIDELBERGER PLATZ 3, BERLIN, 14197, GERMANY
SN 2045-2322
J9 SCI REP-UK
JI Sci Rep
PD MAY 4
PY 2021
VL 11
IS 1
AR 9512
DI 10.1038/s41598-021-88970-6
PG 9
WC Multidisciplinary Sciences
WE Science Citation Index Expanded (SCI-EXPANDED)
SC Science & Technology - Other Topics
GA SK6XT
UT WOS:000656361800023
PM 33947887
OA Green Published, gold
DA 2022-04-27
ER

PT J
AU Nganga, R
   Oleinik, N
   Kim, J
   Selvam, SP
   De Palma, R
   Johnson, KA
   Parikh, RY
   Gangaraju, V
   Peterson, Y
   Dany, M
   Stahelin, RV
   Voelkel-Johnson, C
   Szulc, ZM
   Bieberich, E
   Ogretmen, B
AF Nganga, Rose
   Oleinik, Natalia
   Kim, Jisun
   Selvam, Shanmugam Panneer
   De Palma, Ryan
   Johnson, Kristen A.
   Parikh, Rasesh Y.
   Gangaraju, Vamsi
   Peterson, Yuri
   Dany, Mohammed
   Stahelin, Robert V.
   Voelkel-Johnson, Christina
   Szulc, Zdzislaw M.
   Bieberich, Erhard
   Ogretmen, Besim
TI Receptor-interacting Ser/Thr kinase 1 (RIPK1) and myosin IIA-dependent
   ceramidosomes form membrane pores that mediate blebbing and necroptosis
SO JOURNAL OF BIOLOGICAL CHEMISTRY
LA English
DT Article
DE ceramide; necrosis (necrotic death); sphingolipid; membrane lipid; lipid
   binding protein; ceramide-enriched membrane pores; ceramidosome; FTY720;
   myosin; RIPK1
ID STEM-CELL NICHE; LONGEVITY ASSURANCE GENE-1; TUMOR SUPPRESSION;
   STRUCTURAL BASIS; ORAL FINGOLIMOD; DRUG FTY720; DROSOPHILA; GROWTH;
   PROTEIN; DEATH
AB Formation of membrane pores/channels regulates various cellular processes, such as necroptosis or stem cell niche signaling. However, the roles of membrane lipids in the formation of pores and their biological functions are largely unknown. Here, using the cellular stress model evoked by the sphingolipid analog drug FTY720, we show that formation of ceramide-enriched membrane pores, referred to here as ceramidosomes, is initiated by a receptor-interacting Ser/Thr kinase 1 (RIPK1)-ceramide complex transported to the plasma membrane by nonmuscle myosin IIA-dependent trafficking in human lung cancer cells. Molecular modeling/simulation coupled with site-directed mutagenesis revealed that Asp(147) or Asn(169) of RIPK1 are key for ceramide binding and that Arg(258) or Leu(293) residues are involved in the myosin IIA interaction, leading to ceramidosome formation and necroptosis. Moreover, generation of ceramidosomes independently of any external drug/stress stimuli was also detected in the plasma membrane of germ line stem cells in ovaries during the early stages of oogenesis in Drosophila melanogaster. Inhibition of ceramidosome formation via myosin IIA silencing limited germ line stem cell signaling and abrogated oogenesis. In conclusion, our findings indicate that the RIPK1-ceramide complex forms large membrane pores we named ceramidosomes. They further suggest that, in addition to their roles in stress-mediated necroptosis, these ceramide-enriched pores also regulate membrane integrity and signaling and might also play a role in D. melanogaster ovary development.
C1 [Nganga, Rose; Oleinik, Natalia; Kim, Jisun; Selvam, Shanmugam Panneer; De Palma, Ryan; Parikh, Rasesh Y.; Gangaraju, Vamsi; Dany, Mohammed; Szulc, Zdzislaw M.; Ogretmen, Besim] Med Univ South Carolina, Dept Biochem & Mol Biol, 86 Jonathan Lucas St,Rm 512A, Charleston, SC 29425 USA.
   [Nganga, Rose; Oleinik, Natalia; Kim, Jisun; Selvam, Shanmugam Panneer; De Palma, Ryan; Dany, Mohammed; Voelkel-Johnson, Christina; Ogretmen, Besim] Med Univ South Carolina, Hollings Canc Ctr, Charleston, SC 29425 USA.
   [Peterson, Yuri] Med Univ South Carolina, Coll Pharm Pharmaceut & Biomed Sci, Charleston, SC 29425 USA.
   [Johnson, Kristen A.] Univ Notre Dame, Dept Chem & Biochem, South Bend, IN 46617 USA.
   [Stahelin, Robert V.] Purdue Univ, Dept Med Chem & Mol Pharmacol, W Lafayette, IN 47907 USA.
   [Bieberich, Erhard] Augusta Univ, Dept Neurosci & Regenerat Med, Augusta, GA 30912 USA.
   [Bieberich, Erhard] Univ Kentucky, Dept Physiol, Lexington, KY 40506 USA.
RP Ogretmen, B (通讯作者)，Med Univ South Carolina, Dept Biochem & Mol Biol, 86 Jonathan Lucas St,Rm 512A, Charleston, SC 29425 USA.
EM ogretmen@musc.edu
OI De Palma, Ryan/0000-0001-7460-5676; Johnson, Kristen/0000-0003-2635-7406
FU Cell Evaluation and Therapy Shared Resources, Hollings Cancer Center,
   Medical University of South Carolina [P30 CA138313]; National Institutes
   of HealthUnited States Department of Health & Human ServicesNational
   Institutes of Health (NIH) - USA [CA173687, CA088932, DE016572, 1PO1
   CA203628]; SmartState Endowment in Lipidomics and Drug Discovery; Notre
   Dame Integrated Imaging Facility; NATIONAL CANCER INSTITUTEUnited States
   Department of Health & Human ServicesNational Institutes of Health (NIH)
   - USANIH National Cancer Institute (NCI) [P01CA203628, R01CA214461,
   R01CA088932, P30CA138313, R01CA173687] Funding Source: NIH RePORTER;
   NATIONAL INSTITUTE OF DENTAL & CRANIOFACIAL RESEARCHUnited States
   Department of Health & Human ServicesNational Institutes of Health (NIH)
   - USANIH National Institute of Dental & Craniofacial Research (NIDCR)
   [R01DE016572] Funding Source: NIH RePORTER; NATIONAL INSTITUTE OF
   NEUROLOGICAL DISORDERS AND STROKEUnited States Department of Health &
   Human ServicesNational Institutes of Health (NIH) - USANIH National
   Institute of Neurological Disorders & Stroke (NINDS) [R01NS095215]
   Funding Source: NIH RePORTER
FX This research was supported in part by the Lipidomics, Cell, and
   Molecular Imaging and the Cell Evaluation and Therapy Shared Resources,
   Hollings Cancer Center, Medical University of South Carolina (P30
   CA138313). This work was also supported by research grants from the
   National Institutes of Health (CA173687, CA088932, DE016572, and 1PO1
   CA203628) and the SmartState Endowment in Lipidomics and Drug Discovery
   (to B. O.) and partially supported by the Notre Dame Integrated Imaging
   Facility (to K. A. J. and R. V. S.). B. O. is the founder and Chief
   Executive Officer of Lipo-Immuno Tech, LLC, and Z. M. S. is the director
   of synthetic chemistry of Lipo-Immuno Tech, LLC. The content is solely
   the responsibility of the authors and does not necessarily represent the
   official views of the National Institutes of Health.
CR Aldaz S, 2013, NAT COMMUN, V4, DOI 10.1038/ncomms2763
   Allingham JS, 2005, NAT STRUCT MOL BIOL, V12, P378, DOI 10.1038/nsmb908
   Allsopp RC, 2017, SCI REP-UK, V7, DOI 10.1038/s41598-017-00732-5
   Berdyshev EV, 2009, J BIOL CHEM, V284, P5467, DOI 10.1074/jbc.M805186200
   Bielawski J, 2009, METHODS MOL BIOL, V579, P443, DOI 10.1007/978-1-60761-322-0_22
   Billich A, 2003, J BIOL CHEM, V278, P47408, DOI 10.1074/jbc.M307687200
   Brinkmann V, 2010, NAT REV DRUG DISCOV, V9, P883, DOI 10.1038/nrd3248
   Burgert A, 2017, ANGEW CHEM INT EDIT, V56, P6131, DOI 10.1002/anie.201700570
   Chen HY, 2013, CELL STEM CELL, V13, P73, DOI 10.1016/j.stem.2013.05.003
   Cheng JC, 2013, J CLIN INVEST, V123, P4344, DOI 10.1172/JCI64791
   Cinamon G, 2004, NAT IMMUNOL, V5, P713, DOI 10.1038/ni1083
   Coaxum SD, 2017, ONCOTARGET, V8, P22991, DOI 10.18632/oncotarget.14967
   Cohen JA, 2010, NEW ENGL J MED, V362, P402, DOI 10.1056/NEJMoa0907839
   Cowart LA, 2002, J LIPID RES, V43, P2042, DOI 10.1194/jlr.M200241-JLR200
   Dany M, 2016, BLOOD, V128, P1944, DOI 10.1182/blood-2016-04-708750
   Dillon CP, 2014, CELL, V157, P1189, DOI 10.1016/j.cell.2014.04.018
   Dworski S, 2017, BBA-MOL BASIS DIS, V1863, P386, DOI 10.1016/j.bbadis.2016.11.031
   Fast EM, 2011, SCIENCE, V334, P990, DOI 10.1126/science.1209609
   Fekry B, 2016, J BIOL CHEM, V291, P16586, DOI 10.1074/jbc.M116.716902
   Gangaraju VK, 2011, NAT GENET, V43, P153, DOI 10.1038/ng.743
   Garris CS, 2014, IMMUNOLOGY, V142, P347, DOI 10.1111/imm.12272
   Gong YN, 2017, CELL CYCLE, V16, P1748, DOI 10.1080/15384101.2017.1371889
   Gong YN, 2017, CELL, V169, P286, DOI 10.1016/j.cell.2017.03.020
   Hait NC, 2014, NAT NEUROSCI, V17, P971, DOI 10.1038/nn.3728
   Hampoelz B, 2016, CELL, V166, P664, DOI 10.1016/j.cell.2016.06.015
   Hannun YA, 2018, NAT REV MOL CELL BIO, V19, P175, DOI 10.1038/nrm.2017.107
   Harris PA, 2016, J MED CHEM, V59, P2163, DOI 10.1021/acs.jmedchem.5b01898
   Harris PA, 2013, ACS MED CHEM LETT, V4, P1238, DOI 10.1021/ml400382p
   Inaba M, 2015, NATURE, V523, P329, DOI 10.1038/nature14602
   Jennemann R, 2012, HUM MOL GENET, V21, P586, DOI 10.1093/hmg/ddr494
   Ji YBA, 2012, NAT COMMUN, V3, DOI 10.1038/ncomms1759
   Kappos L, 2010, NEW ENGL J MED, V362, P387, DOI 10.1056/NEJMoa0909494
   Karam JA, 2017, J BIOL CHEM, V292, P6039, DOI 10.1074/jbc.C117.777730
   Konig A, 2011, EMBO J, V30, P1549, DOI 10.1038/emboj.2011.73
   Koybasi S, 2004, J BIOL CHEM, V279, P44311, DOI 10.1074/jbc.M406920200
   Kozakov D, 2010, PROTEINS, V78, P3124, DOI 10.1002/prot.22835
   Krishnamurthy K, 2007, J LIPID RES, V48, P968, DOI 10.1194/jlr.D600043-JLR200
   Ku HY, 2016, PLOS GENET, V12, DOI 10.1371/journal.pgen.1005813
   Lahiri S, 2009, J BIOL CHEM, V284, P16090, DOI 10.1074/jbc.M807438200
   Lang KS, 2004, CELL DEATH DIFFER, V11, P231, DOI 10.1038/sj.cdd.4401311
   Laviad EL, 2012, J BIOL CHEM, V287, P21025, DOI 10.1074/jbc.M112.363580
   Ledgerwood LG, 2008, NAT IMMUNOL, V9, P42, DOI 10.1038/ni1534
   Lee S, 2008, MECH DEVELOP, V125, P768, DOI 10.1016/j.mod.2008.06.012
   Li Y, 2018, ONCOL REP, V39, P565, DOI 10.3892/or.2017.6111
   Liang J, 2013, CANCER CELL, V23, P107, DOI 10.1016/j.ccr.2012.11.013
   Lin CP, 2016, NAT COMMUN, V7, DOI 10.1038/ncomms11814
   LIN HF, 1995, DEV GENET, V16, P6, DOI 10.1002/dvg.1020160104
   Liu GW, 2010, NAT IMMUNOL, V11, P1047, DOI 10.1038/ni.1939
   Maeshima K, 2010, NAT STRUCT MOL BIOL, V17, P1065, DOI 10.1038/nsmb.1878
   Mandala S, 2002, SCIENCE, V296, P346, DOI 10.1126/science.1070238
   Milberg O, 2017, J CELL BIOL, V216, P1925, DOI 10.1083/jcb.201612126
   Najjar M, 2016, IMMUNITY, V45, P46, DOI 10.1016/j.immuni.2016.06.007
   Najjar M, 2015, CELL REP, V10, P1850, DOI 10.1016/j.celrep.2015.02.052
   Nakai R, 2009, CANCER RES, V69, P3901, DOI 10.1158/0008-5472.CAN-08-4373
   Neviani P, 2013, J CLIN INVEST, V123, P4144, DOI 10.1172/JCI68951
   Ogretmen B, 2002, J BIOL CHEM, V277, P12960, DOI 10.1074/jbc.M110699200
   Ogretmen B, 2018, NAT REV CANCER, V18, P33, DOI 10.1038/nrc.2017.96
   Ohno-Iwashita Y, 2010, SUBCELL BIOCHEM, V51, P597, DOI 10.1007/978-90-481-8622-8_22
   Omar HA, 2011, HEPATOLOGY, V53, P1943, DOI 10.1002/hep.24293
   Pelletier D, 2012, NEW ENGL J MED, V366, P339, DOI 10.1056/NEJMct1101691
   Pellettieri J, 2002, SCIENCE, V298, P1946, DOI 10.1126/science.1072162
   Peng JC, 2016, NAT GENET, V48, P283, DOI 10.1038/ng.3486
   Pewzner-Jung Y, 2006, J BIOL CHEM, V281, P25001, DOI 10.1074/jbc.R600010200
   Quarato G, 2016, MOL CELL, V61, P589, DOI 10.1016/j.molcel.2016.01.011
   Rabionet M, 2008, J BIOL CHEM, V283, P13357, DOI 10.1074/jbc.M800870200
   Saddoughi SA, 2013, EMBO MOL MED, V5, P105, DOI 10.1002/emmm.201201283
   Sainath R, 2015, DEV NEUROBIOL, V75, P757, DOI 10.1002/dneu.22246
   Schilling WP, 1999, AM J PHYSIOL-CELL PH, V277, pC766, DOI 10.1152/ajpcell.1999.277.4.C766
   Schramek D, 2014, SCIENCE, V343, P309, DOI 10.1126/science.1248627
   Selvam SP, 2015, SCI SIGNAL, V8, DOI 10.1126/scisignal.aaa4998
   Senkal CE, 2011, J BIOL CHEM, V286, P42446, DOI 10.1074/jbc.M111.287383
   Senol O, 2015, ONCOGENE, V34, P1790, DOI 10.1038/onc.2014.120
   Sentelle RD, 2012, NAT CHEM BIOL, V8, P831, DOI 10.1038/NCHEMBIO.1059
   Sezgin E, 2012, NAT PROTOC, V7, P1042, DOI 10.1038/nprot.2012.059
   Shen HY, 2014, NAT CELL BIOL, V16, P652, DOI 10.1038/ncb2987
   Siskind LJ, 2008, J BIOL CHEM, V283, P6622, DOI 10.1074/jbc.M706115200
   Siskind LJ, 2000, J BIOL CHEM, V275, P38640, DOI 10.1074/jbc.C000587200
   Sorge RE, 2012, NAT MED, V18, P595, DOI 10.1038/nm.2710
   Strelow A, 2000, J EXP MED, V192, P601, DOI 10.1084/jem.192.5.601
   Tanaka K, 2015, NAT COMMUN, V6, DOI 10.1038/ncomms7337
   Tepper AD, 2000, J CELL BIOL, V150, P155, DOI 10.1083/jcb.150.1.155
   Thomas RJ, 2017, EMBO MOL MED, V9, P1030, DOI 10.15252/emmm.201607088
   Tran DT, 2015, NAT COMMUN, V6, DOI 10.1038/ncomms10098
   Tsapras P, 2016, METHODS MOL BIOL, V1457, P97, DOI 10.1007/978-1-4939-3795-0_7
   Vanwalleghem G, 2015, NAT COMMUN, V6, DOI 10.1038/ncomms9078
   Venkataraman K, 2002, J BIOL CHEM, V277, P35642, DOI 10.1074/jbc.M205211200
   Vilar S, 2008, CURR TOP MED CHEM, V8, P1555, DOI 10.2174/156802608786786624
   Visentin B, 2006, CANCER CELL, V9, P225, DOI 10.1016/j.ccr.2006.02.023
   Wang YH, 2017, NAT COMMUN, V8, DOI 10.1038/s41467-017-01805-9
   Weinlich R, 2017, NAT REV MOL CELL BIO, V18, P127, DOI 10.1038/nrm.2016.149
   Wodarz A, 2002, NAT CELL BIOL, V4, pE39, DOI 10.1038/ncb0202-e39
   Yatim N, 2015, SCIENCE, V350, P328, DOI 10.1126/science.aad0395
   Zhang YY, 2018, CELL RES, V28, P9, DOI 10.1038/cr.2017.133
   Zhu XP, 2010, J HEMATOL ONCOL, V3, DOI 10.1186/1756-8722-3-17
NR 94
TC 9
Z9 10
U1 1
U2 6
PU AMER SOC BIOCHEMISTRY MOLECULAR BIOLOGY INC
PI ROCKVILLE
PA 11200 ROCKVILLE PIKE, SUITE 302, ROCKVILLE, MD, UNITED STATES
SN 0021-9258
EI 1083-351X
J9 J BIOL CHEM
JI J. Biol. Chem.
PD JAN 11
PY 2019
VL 294
IS 2
BP 502
EP 519
DI 10.1074/jbc.RA118.005865
PG 18
WC Biochemistry & Molecular Biology
WE Science Citation Index Expanded (SCI-EXPANDED)
SC Biochemistry & Molecular Biology
GA HI2GP
UT WOS:000456263600011
PM 30420430
OA Green Published, hybrid
DA 2022-04-27
ER

PT J
AU Shen, C
   Wang, C
   Han, SS
   Wang, ZJ
   Dong, Z
   Zhao, XN
   Wang, P
   Zhu, H
   Sun, XL
   Ma, X
   Zhu, HM
   Zou, YZ
   Hu, K
   Ge, JB
   Sun, AJ
AF Shen, Cheng
   Wang, Cong
   Han, Shasha
   Wang, Zhenjun
   Dong, Zhen
   Zhao, Xiaona
   Wang, Peng
   Zhu, Hong
   Sun, Xiaolei
   Ma, Xin
   Zhu, Hongming
   Zou, Yunzeng
   Hu, Kai
   Ge, Junbo
   Sun, Aijun
TI Aldehyde dehydrogenase 2 deficiency negates chronic low-to-moderate
   alcohol consumption-induced cardioprotecion possibly via ROS-dependent
   apoptosis and RIP1/RIP3/MLKL-mediated necroptosis
SO BIOCHIMICA ET BIOPHYSICA ACTA-MOLECULAR BASIS OF DISEASE
LA English
DT Article
DE Aldehyde dehydrogenase 2; Low-to-moderate alcohol consumption; Reactive
   oxygen species; Apoptosis; Necroptosis
ID CARDIOVASCULAR HEALTH; CARDIAC DYSFUNCTION; OXIDATIVE STRESS;
   LIVER-INJURY; CELL-DEATH; ETHANOL; ALDH2; PROTECTION; AUTOPHAGY; MICE
AB Previous studies evidenced the beneficial effects of low-to-moderate alcohol consumption on cardiovascular system by activation of mitochondrial aldehyde dehydrogenase 2 (ALDH2), a key enzyme metabolizing acetaldehyde to innocuous acetic acid, in diabetic mice. It remains questionable whether people with inactive ALDH2 would also benefit from the drinking habit. Present study was therefore designed to examine the influence of ALDH2 deficiency on low-to-moderate alcohol consumption related myocardial alternations. Wildtype (WT) and ALDH2 knockout (KO) mice were exposed to low-to-moderate alcohol (EtOH) challenge for 6 weeks. Cardiac function and cell death related pathways were then measured. Although EtOH exposure did not further improve cardiac function or reduce reactive oxygen species (ROS) levels in WT mice, levels of high density lipoprotein cholesterol (HDL-c) and expression of heme oxygenase-1 (HO-1) were significantly elevated in WT-EtOH group. However, EtOH exposure in KO mice depressed cardiac function as indicated by reduced left ventricular ejection fraction (EF) and increased myocardial fibrosis deposition as well as the excessive ROS accumulation. Above changes were related to altered cell demise (apoptosis and necroptosis), as shown by upregulated expression of cleaved caspase 9, cleaved caspase 3 and RIP1/RIP3/MLKL cascade. Our results thus suggest that ALDH2 is indispensable for the favorable cardiac effect of low-to-moderate alcohol consumption and ALDH2 deficiency may lead to unexpected cardiac dysfunctions via enhancing myocardial apoptosis and necroptosis. (C) 2016 Elsevier B.V. All rights reserved.
C1 [Shen, Cheng; Wang, Cong; Han, Shasha; Dong, Zhen; Wang, Peng; Zhu, Hong; Sun, Xiaolei; Ma, Xin; Zhu, Hongming; Zou, Yunzeng; Hu, Kai; Ge, Junbo; Sun, Aijun] Fudan Univ, Zhongshan Hosp, Shanghai Inst Cardiovasc Dis, Shanghai 200032, Peoples R China.
   [Han, Shasha] Shandong Univ, Dept Cardiol, Jinan 250012, Peoples R China.
   [Wang, Zhenjun] Kaifeng Cent Hosp, Dept Cardiol, Kaifeng 475000, Peoples R China.
   [Zhao, Xiaona] Fudan Univ, Huadong Hosp, Dept Cardiol, Shanghai 200040, Peoples R China.
   [Sun, Xiaolei; Ma, Xin; Zhu, Hongming; Zou, Yunzeng; Ge, Junbo; Sun, Aijun] Fudan Univ, Inst Biomed Sci, Shanghai 200032, Peoples R China.
   [Zhu, Hongming] Tongji Univ, Shanghai East Hosp, Translat Med Ctr Stem Cell Therapy, Sch Med, Shanghai 200120, Peoples R China.
   [Zhu, Hongming] Tongji Univ, Shanghai East Hosp, Sch Med, Inst Regenerat Med, Shanghai 200120, Peoples R China.
RP Zhu, HM; Ge, JB; Sun, AJ (通讯作者)，Fudan Univ, Zhongshan Hosp, Shanghai Inst Cardiovasc Dis, Shanghai 200032, Peoples R China.; Zhu, HM; Ge, JB; Sun, AJ (通讯作者)，Fudan Univ, Inst Biomed Sci, Shanghai 200032, Peoples R China.
EM zhm@tongji.edu.cn; jbge@zs-hospital.sh.cn; sun.aijun@zs-hospital.sh.cn
FU National Natural Science Foundation of ChinaNational Natural Science
   Foundation of China (NSFC) [81570224]; grant of Innovative Research
   Groups of the National Natural Science Foundation of ChinaNational
   Natural Science Foundation of China (NSFC) [81521001]
FX This work was supported by a grant to Aijun Sun from the National
   Natural Science Foundation of China (81570224) and a grant of Innovative
   Research Groups of the National Natural Science Foundation of China
   (81521001).
CR Adameova A, 2016, HEART FAIL REV, V21, P213, DOI 10.1007/s10741-016-9537-8
   Brien SE, 2011, BMJ-BRIT MED J, V342, DOI 10.1136/bmj.d636
   Cai ZY, 2016, CELL RES, V26, P886, DOI 10.1038/cr.2016.87
   Davies MJ, 2002, JAMA-J AM MED ASSOC, V287, P2559, DOI 10.1001/jama.287.19.2559
   Davis CW, 2010, FREE RADICAL BIO MED, V48, P306, DOI 10.1016/j.freeradbiomed.2009.11.001
   Fan F, 2014, ACTA PHARMACOL SIN, V35, P1015, DOI 10.1038/aps.2014.46
   Gao Q, 2013, FOOD CHEM TOXICOL, V56, P419, DOI 10.1016/j.fct.2013.02.057
   Gao YW, 2015, INT J CLIN EXP MED, V8, P6794
   Gardner JD, 2015, COMPR PHYSIOL, V5, P791, DOI 10.1002/cphy.c140046
   Ge W, 2011, FREE RADICAL BIO MED, V51, P1736, DOI 10.1016/j.freeradbiomed.2011.08.002
   Guo R, 2015, J HEPATOL, V62, P647, DOI 10.1016/j.jhep.2014.10.009
   Guo R, 2010, PLOS ONE, V5, DOI 10.1371/journal.pone.0008757
   He SD, 2016, CELL MOL LIFE SCI, V73, P2177, DOI 10.1007/s00018-016-2192-3
   Kim Sunja, 2010, Int J Physiol Pathophysiol Pharmacol, V2, P137
   Krenz M, 2012, J MOL CELL CARDIOL, V52, P93, DOI 10.1016/j.yjmcc.2011.10.011
   LaRocca TJ, 2016, J BIOL CHEM, V291, P13753, DOI 10.1074/jbc.M116.716027
   Liao JQ, 2012, MOL MED, V18, P785, DOI 10.2119/molmed.2011.00466
   Ma H, 2010, J MOL CELL CARDIOL, V49, P322, DOI 10.1016/j.yjmcc.2010.03.017
   Motiwala Shweta R, 2016, Curr Heart Fail Rep, V13, P207
   Mukamal KJ, 2005, CIRCULATION, V112, P3839, DOI 10.1161/CIRCULATIONAHA.105.574749
   O'Keefe JH, 2007, J AM COLL CARDIOL, V50, P1009, DOI 10.1016/j.jacc.2007.04.089
   O'Keefe JH, 2014, MAYO CLIN PROC, V89, P382, DOI 10.1016/j.mayocp.2013.11.005
   Ren Jun, 2008, Ther Adv Cardiovasc Dis, V2, P497, DOI 10.1177/1753944708095137
   Ren T, 2000, ALCOHOL ALCOHOLISM, V35, P554, DOI 10.1093/alcalc/35.6.554
   Rodriguez A, 2015, BIOMOLECULES, V5, P3193, DOI 10.3390/biom5043193
   Shen C, 2015, BBA-MOL BASIS DIS, V1852, P310, DOI 10.1016/j.bbadis.2014.07.014
   Sun AJ, 2014, J AM HEART ASSOC, V3, DOI 10.1161/JAHA.113.000779
   Turdi S, 2012, FREE RADICAL BIO MED, V53, P1327, DOI 10.1016/j.freeradbiomed.2012.07.084
   Wang SG, 2016, ALCOHOL CLIN EXP RES, V40, P1215, DOI 10.1111/acer.13078
   Wang SG, 2016, ONCOTARGET, V7, P17681, DOI 10.18632/oncotarget.6893
   Yamazaki T, 2012, HYPERTENS RES, V35, P34, DOI 10.1038/hr.2011.139
   Yang H, 2014, PLOS ONE, V9, DOI 10.1371/journal.pone.0109634
   Zhang J, 2016, CELL MOL LIFE SCI, V73, P2153, DOI 10.1007/s00018-016-2190-5
   Zhang XC, 2004, ALCOHOL, V32, P175, DOI 10.1016/j.alcohol.2004.01.005
   Zhang YM, 2011, PHARMACOL THERAPEUT, V132, P86, DOI 10.1016/j.pharmthera.2011.05.008
   Zhou HZ, 2002, AM J PHYSIOL-HEART C, V283, pH165, DOI 10.1152/ajpheart.00408.2001
   Zhu H, 2015, J CARDIOVASC PHARM, V65, P620, DOI 10.1097/FJC.0000000000000234
NR 37
TC 26
Z9 28
U1 1
U2 22
PU ELSEVIER SCIENCE BV
PI AMSTERDAM
PA PO BOX 211, 1000 AE AMSTERDAM, NETHERLANDS
SN 0925-4439
EI 0006-3002
J9 BBA-MOL BASIS DIS
JI Biochim. Biophys. Acta-Mol. Basis Dis.
PD AUG
PY 2017
VL 1863
IS 8
SI SI
BP 1912
EP 1918
DI 10.1016/j.bbadis.2016.11.016
PG 7
WC Biochemistry & Molecular Biology; Biophysics; Cell Biology
WE Science Citation Index Expanded (SCI-EXPANDED)
SC Biochemistry & Molecular Biology; Biophysics; Cell Biology
GA EZ9KB
UT WOS:000405048200006
PM 27840306
OA Bronze
DA 2022-04-27
ER

PT J
AU Chtourou, Y
   Ben Slima, A
   Makni, M
   Gdoura, R
   Fetoui, H
AF Chtourou, Yassine
   Ben Slima, Ahlem
   Makni, Mohamed
   Gdoura, Radhouane
   Fetoui, Hamadi
TI Naringenin protects cardiac hypercholesterolemia-induced oxidative
   stress and subsequent necroptosis in rats
SO PHARMACOLOGICAL REPORTS
LA English
DT Article
DE Naringenin; Hypercholesterolemia; Heart; Oxidative stress; Necroptosis
ID CARDIOVASCULAR-DISEASE; DIPHENYL DISELENIDE; CITRUS FLAVONOIDS;
   UP-REGULATION; CELL-DEATH; CHOLESTEROL; INFLAMMATION; FAT; DYSFUNCTION;
   INHIBITION
AB Background: In earlier studies, the supplementation of the natural compound. Naringenin (NGEN), improved the liver oxidative and inflammatory status, which indicates its direct effect via inhibition of the nuclear factor kappa B pathway on high cholesterol-induced hepatic damages. In this regard, the present study highlights the mechanisms associated with the protective efficacy of NGEN in the heart tissue of hypercholesterolemic diet rats.
   Results: The animals exposed to a high cholesterol diet (HCD) for 90 days exhibited a significant increase in the levels of serum lactate dehydrogenase (LDH) and creatine kinase (CK) activities, nitric oxide (NO) levels, protein and lipid oxidative markers and cardiac lipids profile. Moreover, hypercholesterolemia decreased the levels of enzymatic and non enzymatic antioxidants associated with mitochondrial dysfunctions as proved by the decrease in the mitochondrial complexes in comparison to controls. Importantly, cholesterol-feeding significantly increased myocardial reactive oxygen species (ROS) and nuclear DNA damage and led to the activation of gene expression of the tumor necrosis factor-alpha (TNF-alpha) and receptor-interacting protein kinase 3 (RIP3) mRNA that contributed to the elucidation of cholesterol-induced necroptosis, a recently described type of programmed necrosis, in the cardiac tissue.
   Conclusions: Our results show that the co-administration of NGEN (50 mg/kg/bw) in HCD rats improved all the altered parameters and provided insight into a possible molecular mechanism underlying NGEN suppression of necroptosis pathway in the heart. (C) 2015 Institute of Pharmacology, Polish Academy of Sciences. Published by Elsevier Sp. z o.o. All rights reserved.
C1 [Chtourou, Yassine; Ben Slima, Ahlem; Makni, Mohamed; Gdoura, Radhouane; Fetoui, Hamadi] Univ Sfax, Fac Sci, Toxicol Microbiol & Environm Hlth Unit UR11ES70, Sfax, Tunisia.
RP Chtourou, Y (通讯作者)，Univ Sfax, Fac Sci, Toxicol Microbiol & Environm Hlth Unit UR11ES70, Sfax, Tunisia.
EM yacine_chtourou@topnet.tn
RI Gdoura, Radhouane/I-6865-2018; Makni, Mohamed/B-7464-2017; Gdoura,
   Radhouane/AAD-6486-2022
OI Gdoura, Radhouane/0000-0003-1140-3780; Makni,
   Mohamed/0000-0002-6158-587X; Chtourou, Yassine/0000-0001-5310-5488
FU DGRST (Appui a la Recherche Universitaire de base, ARUB) Tunisia
   [UR11ES70]
FX The present work was supported by the grants of DGRST (Appui a la
   Recherche Universitaire de base, ARUB, UR11ES70) Tunisia. The authors
   are grateful to Kamel MAALOUL, English professor at the Faculty of
   Science of Sfax, for having proofread the manuscript.
CR AEBI H, 1984, METHOD ENZYMOL, V105, P121
   Ahmed LA, 2014, EUR J PHARM SCI, V62, P161, DOI 10.1016/j.ejps.2014.05.011
   Alam MA, 2014, ADV NUTR, V5, P404, DOI 10.3945/an.113.005603
   Alam MA, 2013, NUTRIENTS, V5, P637, DOI 10.3390/nu5030637
   ARCHER S, 1993, FASEB J, V7, P349, DOI 10.1096/fasebj.7.2.8440411
   Assini JM, 2013, J LIPID RES, V54, P711, DOI 10.1194/jlr.M032631
   Barrientos Antoni, 2009, Curr Protoc Hum Genet, VChapter 19, DOI 10.1002/0471142905.hg1903s63
   BEAUCHAM.C, 1971, ANAL BIOCHEM, V44, P276, DOI 10.1016/0003-2697(71)90370-8
   Chanet A, 2012, J NUTR BIOCHEM, V23, P469, DOI 10.1016/j.jnutbio.2011.02.001
   Chavez JA, 2012, CELL METAB, V15, P585, DOI 10.1016/j.cmet.2012.04.002
   Chtourou Y, 2015, EUR J PHARMACOL, V746, P96, DOI 10.1016/j.ejphar.2014.10.027
   DRAPER HH, 1990, METHOD ENZYMOL, V186, P421
   ELLMAN GL, 1959, ARCH BIOCHEM BIOPHYS, V82, P70, DOI 10.1016/0003-9861(59)90090-6
   FALHOLT K, 1973, CLIN CHIM ACTA, V46, P105, DOI 10.1016/0009-8981(73)90016-8
   Feillet-Coudray C, 2009, FREE RADICAL BIO MED, V46, P624, DOI 10.1016/j.freeradbiomed.2008.11.020
   Fetoui H, 2006, NUTR RES, V26, P421, DOI 10.1016/j.nutres.2006.06.016
   FLOHE L, 1984, METHOD ENZYMOL, V105, P114
   FOLCH J, 1957, J BIOL CHEM, V226, P497
   Ghosh S, 2006, FREE RADICAL BIO MED, V41, P1413, DOI 10.1016/j.freeradbiomed.2006.07.021
   Han XZ, 2012, BIOSCI TRENDS, V6, P19, DOI 10.5582/bst.2012.v6.1.19
   Hort MA, 2014, BIOCHIMIE, V105, P172, DOI 10.1016/j.biochi.2014.07.004
   Jacques-Silva MC, 2001, PHARMACOL TOXICOL, V88, P119, DOI 10.1034/j.1600-0773.2001.d01-92.x
   Javadov S, 2008, CARDIOVASC RES, V77, P416, DOI 10.1093/cvr/cvm039
   JIANG ZY, 1992, ANAL BIOCHEM, V202, P384, DOI 10.1016/0003-2697(92)90122-N
   JOLLOW DJ, 1974, PHARMACOLOGY, V11, P151, DOI 10.1159/000136485
   Kanno S, 2004, LIFE SCI, V75, P353, DOI 10.1016/j.lfs.2003.12.019
   Katsanidis E, 1999, FREE RADICAL BIO MED, V27, P1137, DOI 10.1016/S0891-5849(99)00205-1
   Khan MJ, 2012, J BIOL CHEM, V287, P21110, DOI 10.1074/jbc.M111.319129
   LEVINE RL, 1990, METHOD ENZYMOL, V186, P464
   Lin J, 2013, CELL REP, V3, P200, DOI 10.1016/j.celrep.2012.12.012
   Luedde M, 2014, CARDIOVASC RES, V103, P206, DOI 10.1093/cvr/cvu146
   Mihm MJ, 2002, BRIT J PHARMACOL, V135, P581, DOI 10.1038/sj.bjp.0704495
   Ndisang JF, 2014, OXID MED CELL LONGEV, V2014, DOI 10.1155/2014/506948
   Obradovic M, 2014, MOL CELL ENDOCRINOL, V388, P58, DOI 10.1016/j.mce.2014.03.005
   Ong KL, 2015, ATHEROSCLEROSIS, V239, P386, DOI 10.1016/j.atherosclerosis.2015.01.033
   Osipov RM, 2009, CIRCULATION, V120, pS22, DOI 10.1161/CIRCULATIONAHA.108.842724
   Ramprasath T, 2014, J PHYSIOL BIOCHEM, V70, P407, DOI 10.1007/s13105-014-0318-3
   RAO KS, 1968, EXP MOL PATHOL, V9, P271, DOI 10.1016/0014-4800(68)90041-5
   Rayamajhi M, 2014, NAT IMMUNOL, V15, P1100, DOI 10.1038/ni.3030
   Roger VL, 2012, CIRCULATION, V125, P188, DOI 10.1161/CIR.0b013e3182456d46
   Romain C, 2014, MOL NUTR FOOD RES, V58, P1212, DOI 10.1002/mnfr.201300853
   Sarafidis PA, 2015, NAT REV NEPHROL, V11, P70, DOI 10.1038/nrneph.2014.242
   Scalbert A, 2000, J NUTR, V130, p2073S, DOI 10.1093/jn/130.8.2073S
   SELLINS KS, 1995, IMMUNOL REV, V146, P241, DOI 10.1111/j.1600-065X.1995.tb00692.x
   Shinomol GK, 2007, NEUROTOXICOLOGY, V28, P798, DOI 10.1016/j.neuro.2007.03.002
   Sudhahar V, 2007, VASC PHARMACOL, V46, P412, DOI 10.1016/j.vph.2006.12.005
   Supakul L, 2014, EUR J NUTR, V53, P919, DOI 10.1007/s00394-013-0595-6
   Testai L, 2013, BIOCHEM PHARMACOL, V85, P1634, DOI 10.1016/j.bcp.2013.03.018
   Thiruchenduran M, 2011, CARDIOVASC PATHOL, V20, P361, DOI 10.1016/j.carpath.2010.09.002
   Vanlangenakker N, 2011, CELL DEATH DIS, V2, DOI 10.1038/cddis.2011.111
   Varga ZV, 2013, J MOL CELL CARDIOL, V62, P111, DOI 10.1016/j.yjmcc.2013.05.009
   Yamanaka K, 2014, CELL DEATH DIS, V5, DOI 10.1038/cddis.2013.524
   Yamanaka K, 2011, J BIOL CHEM, V286, P24666, DOI 10.1074/jbc.M111.236273
   Yoshida H, 2014, BIOCHEM BIOPH RES CO, V454, P95, DOI 10.1016/j.bbrc.2014.10.038
   Yoshida H, 2010, BIOCHEM BIOPH RES CO, V394, P728, DOI 10.1016/j.bbrc.2010.03.060
   Zeng CL, 2015, J MOL CELL CARDIOL, V79, P1, DOI 10.1016/j.yjmcc.2014.10.002
   Zhou W, 2014, SEMIN CELL DEV BIOL, V35, P14, DOI 10.1016/j.semcdb.2014.07.013
   ZILVERSMIT DB, 1950, J LAB CLIN MED, V35, P155
NR 58
TC 63
Z9 64
U1 0
U2 9
PU SPRINGER HEIDELBERG
PI HEIDELBERG
PA TIERGARTENSTRASSE 17, D-69121 HEIDELBERG, GERMANY
SN 1734-1140
EI 2299-5684
J9 PHARMACOL REP
JI Pharmacol. Rep.
PY 2015
VL 67
IS 6
BP 1090
EP 1097
DI 10.1016/j.pharep.2015.04.002
PG 8
WC Pharmacology & Pharmacy
WE Science Citation Index Expanded (SCI-EXPANDED)
SC Pharmacology & Pharmacy
GA CV6CJ
UT WOS:000364358000006
PM 26481526
DA 2022-04-27
ER

PT J
AU Ali, H
   Caballero, R
   Dong, SXM
   Gajnayaka, N
   Vranjkovic, A
   Ahmed, D
   Iqbal, S
   Crawley, AM
   Angel, JB
   Cassol, E
   Kumar, A
AF Ali, Hamza
   Caballero, Ramon
   Dong, Simon X. M.
   Gajnayaka, Niranjala
   Vranjkovic, Agatha
   Ahmed, Duale
   Iqbal, Salma
   Crawley, Angela M.
   Angel, Jonathan B.
   Cassol, Edana
   Kumar, Ashok
TI Selective killing of human M1 macrophages by Smac mimetics alone and M2
   macrophages by Smac mimetics and caspase inhibition
SO JOURNAL OF LEUKOCYTE BIOLOGY
LA English
DT Article
DE apoptosis; human M&#981; subsets; inhibitors of apoptosis; necroptosis
ID ALTERNATIVELY ACTIVATED MACROPHAGES; MIXED LINEAGE KINASE; MONOCYTIC
   CELLS; POLARIZATION; NECROPTOSIS; APOPTOSIS; DEATH; CD200; RESISTANCE;
   PLASTICITY
AB The inflammatory and anti-inflammatory M phi s have been implicated in many diseases including rheumatoid arthritis, multiple sclerosis, and leprosy. Recent studies suggest targeting M phi function and activation may represent a potential target to treat these diseases. Herein, we investigated the effect of second mitochondria-derived activator of caspases (SMAC) mimetics (SMs), the inhibitors of apoptosis (IAPs) proteins, on the killing of human pro- and anti-inflammatory M phi subsets. We have shown previously that human monocytes are highly susceptible whereas differentiated M phi s (M0) are highly resistant to the cytocidal abilities of SMs. To determine whether human M phi subsets are resistant to the cytotoxic effects of SMs, we show that M1 M phi s are highly susceptible to SM-induced cell death whereas M2a, M2b, and M2c differentiated subsets are resistant, with M2c being the most resistant. SM-induced cell death in M1 M phi s was mediated by apoptosis as well as necroptosis, activated both extrinsic and intrinsic pathways of apoptosis, and was attributed to the IFN-gamma-mediated differentiation. In contrast, M2c and M0 M phi s experienced cell death through necroptosis following simultaneous blockage of the IAPs and the caspase pathways. Overall, the results suggest that survival of human M phi s is critically linked to the activation of the IAPs pathways. Moreover, agents blocking the cellular IAP1/2 and/or caspases can be exploited therapeutically to address inflammation-related diseases.
C1 [Ali, Hamza; Crawley, Angela M.; Angel, Jonathan B.; Kumar, Ashok] Univ Ottawa, Dept Biochem Microbiol & Immunol, Ottawa, ON, Canada.
   [Kumar, Ashok] Univ Ottawa, Dept Pathol & Lab Med, Ottawa, ON, Canada.
   [Crawley, Angela M.; Angel, Jonathan B.] Univ Ottawa, Fac Med, Dept Med, Ottawa, ON, Canada.
   [Ali, Hamza; Caballero, Ramon; Dong, Simon X. M.; Gajnayaka, Niranjala; Iqbal, Salma; Kumar, Ashok] Childrens Hosp Eastern Ontario Res Inst, Apoptosis Res Ctr, Ottawa, ON, Canada.
   [Vranjkovic, Agatha; Crawley, Angela M.; Angel, Jonathan B.] Ottawa Hosp Res Inst, Chron Dis Program, Ottawa, ON, Canada.
   [Ahmed, Duale; Crawley, Angela M.] Carleton Univ, Dept Biol, Ottawa, ON, Canada.
   [Cassol, Edana] Carleton Univ, Dept Hlth Sci, Ottawa, ON, Canada.
RP Kumar, A (通讯作者)，Childrens Hosp Eastern Ontario, Res Inst, Apoptosis Res Ctr, Div Virol, 401 Smyth Rd, Ottawa, ON K1H 8L1, Canada.; Kumar, A (通讯作者)，Univ Ottawa, 401 Smyth Rd, Ottawa, ON K1H 8L1, Canada.
EM akumar@uottawa.ca
OI Angel, Jonathan B/0000-0003-3102-4462; /0000-0003-0073-7216; Ali,
   Hamza/0000-0002-6215-5409
FU Canadian Institute of Health ResearchCanadian Institutes of Health
   Research (CIHR) [HOP 98830, HOP-107542]; Canadian HIV Cure Enterprise
   Team Grant from the CIHRCanadian Institutes of Health Research (CIHR)
   [HIG-133050]; CANFAR; IAS; Faculty of Applied Medical Sciences, Taibah
   University, Medina, Saudi Arabia
FX This study was supported by grants from the Canadian Institute of Health
   Research to A.K. (HOP 98830; HOP-107542) and by The Canadian HIV Cure
   Enterprise Team Grant HIG-133050 (A.K.) from the CIHR in partnership
   with CANFAR and IAS. H.A. was supported by a scholarship from Faculty of
   Applied Medical Sciences, Taibah University, Medina, Saudi Arabia. We
   acknowledge the generous help provided by the nurses in collecting blood
   samples. We also acknowledge the healthy donors for providing their
   blood samples.
CR Abdelaziz MH, 2020, J TRANSL MED, V18, DOI 10.1186/s12967-020-02251-w
   Aquaro S, 2002, ANTIVIR RES, V55, P209, DOI 10.1016/S0166-3542(02)00052-9
   Berry MPR, 2010, NATURE, V466, P973, DOI 10.1038/nature09247
   Berthelet Jean, 2013, Cells, V2, P163, DOI 10.3390/cells2010163
   Boatright KM, 2003, CURR OPIN CELL BIOL, V15, P725, DOI 10.1016/j.ceb.2003.10.009
   Brenner D, 2015, NAT REV IMMUNOL, V15, P362, DOI 10.1038/nri3834
   Brumatti G, 2016, SCI TRANSL MED, V8, DOI 10.1126/scitranslmed.aad3099
   Busca A, 2012, J BIOL CHEM, V287, P15118, DOI 10.1074/jbc.M111.312660
   Busca A, 2009, CURR GENOMICS, V10, P306, DOI 10.2174/138920209788920967
   Cameron CM, 2005, J VIROL, V79, P6052, DOI 10.1128/JVI.79.10.6052-6067.2005
   Chen KF, 2012, BIOCHEM PHARMACOL, V84, P268, DOI 10.1016/j.bcp.2012.04.023
   Chistiakov DA, 2015, INT J CARDIOL, V184, P436, DOI 10.1016/j.ijcard.2015.03.055
   Christofferson DE, 2010, CURR OPIN CELL BIOL, V22, P263, DOI 10.1016/j.ceb.2009.12.003
   Cook WD, 2014, CELL DEATH DIFFER, V21, P1600, DOI 10.1038/cdd.2014.70
   Coscia M, 2010, J CELL MOL MED, V14, P2803, DOI 10.1111/j.1582-4934.2009.00926.x
   Declercq W, 2009, CELL, V138, P229, DOI 10.1016/j.cell.2009.07.006
   Degterev A, 2005, NAT CHEM BIOL, V1, P112, DOI 10.1038/nchembio711
   DOYLE AG, 1994, EUR J IMMUNOL, V24, P1441, DOI 10.1002/eji.1830240630
   Edwards JP, 2006, J LEUKOCYTE BIOL, V80, P1298, DOI 10.1189/jlb.0406249
   Elmore S, 2007, TOXICOL PATHOL, V35, P495, DOI 10.1080/01926230701320337
   Foster-Cuevas M, 2004, J VIROL, V78, P7667, DOI 10.1128/JVI.78.14.7667-7676.2004
   Foster-Cuevas M, 2011, J VIROL, V85, P6055, DOI 10.1128/JVI.00064-11
   Fujita E, 2010, AM J PATHOL, V177, P1143, DOI 10.2353/ajpath.2010.090608
   Fukui S, 2018, FRONT IMMUNOL, V8, DOI 10.3389/fimmu.2017.01958
   Fulda S, 2015, CLIN CANCER RES, V21, P5030, DOI 10.1158/1078-0432.CCR-15-0365
   Fulda S, 2015, SEMIN CELL DEV BIOL, V39, P132, DOI 10.1016/j.semcdb.2014.12.005
   Gordon S, 2005, NAT REV IMMUNOL, V5, P953, DOI 10.1038/nri1733
   Gyrd-Hansen M, 2010, NAT REV CANCER, V10, P561, DOI 10.1038/nrc2889
   Hannes S, 2016, CANCER LETT, V380, P31, DOI 10.1016/j.canlet.2016.05.036
   Hermans MAW, 2018, CLIN EXP ALLERGY, V48, P1412, DOI 10.1111/cea.13217
   Iqbal K, 2015, CLIM CHANG ECON, V6, DOI 10.1142/S2010007815500062
   Jaguin M, 2013, CELL IMMUNOL, V281, P51, DOI 10.1016/j.cellimm.2013.01.010
   Jin GS, 2016, MOL MED REP, V13, P359, DOI 10.3892/mmr.2015.4542
   Kim OY, 2010, CRIT CARE, V14, DOI 10.1186/cc8959
   Koren-Gluzer M, 2015, INT J ENDOCRINOL, V2015, DOI 10.1155/2015/915243
   Krysko O, 2011, ALLERGY, V66, P396, DOI 10.1111/j.1398-9995.2010.02498.x
   LaCasse EC, 2008, ONCOGENE, V27, P6252, DOI 10.1038/onc.2008.302
   Larrosa PNF, 2008, RETROVIROLOGY, V5, DOI 10.1186/1742-4690-5-19
   Linkermann A, 2014, NEW ENGL J MED, V370, P455, DOI 10.1056/NEJMra1310050
   Lolmede K, 2009, J LEUKOCYTE BIOL, V85, P779, DOI 10.1189/jlb.0908579
   Martinez FO, 2006, J IMMUNOL, V177, P7303, DOI 10.4049/jimmunol.177.10.7303
   Martinez FO, 2008, FRONT BIOSCI-LANDMRK, V13, P453, DOI 10.2741/2692
   Mege JL, 2011, CURR OPIN INFECT DIS, V24, P230, DOI 10.1097/QCO.0b013e328344b73e
   Moestrup SK, 2004, ANN MED, V36, P347, DOI 10.1080/07853890410033171
   Montoya D, 2009, CELL HOST MICROBE, V6, P343, DOI 10.1016/j.chom.2009.09.002
   Moos V, 2010, GASTROENTEROLOGY, V138, P210, DOI 10.1053/j.gastro.2009.07.066
   Moron-Calvente V, 2018, PLOS ONE, V13, DOI 10.1371/journal.pone.0193643
   Mosser DM, 2008, NAT REV IMMUNOL, V8, P958, DOI 10.1038/nri2448
   Muller-Sienerth N, 2011, PLOS ONE, V6, DOI 10.1371/journal.pone.0021556
   Murray PJ, 2011, J LEUKOCYTE BIOL, V89, P557, DOI 10.1189/jlb.0710409
   Novak ML, 2013, J LEUKOCYTE BIOL, V93, P875, DOI 10.1189/jlb.1012512
   Parisi L, 2018, J IMMUNOL RES, V2018, DOI 10.1155/2018/8917804
   Petersen SL, 2007, CANCER CELL, V12, P445, DOI 10.1016/j.ccr.2007.08.029
   Porcheray F, 2005, CLIN EXP IMMUNOL, V142, P481, DOI 10.1111/j.1365-2249.2005.02934.x
   Probst BL, 2010, CELL DEATH DIFFER, V17, P1645, DOI 10.1038/cdd.2010.44
   Quiding-Jarbrink M, 2010, PLOS ONE, V5, DOI 10.1371/journal.pone.0015018
   Rawlings JS, 2004, J CELL SCI, V117, P1281, DOI 10.1242/jcs.00963
   Roszer T, 2015, MEDIAT INFLAMM, V2015, DOI 10.1155/2015/816460
   Runckel K, 2018, BLOOD ADV, V2, P3516, DOI 10.1182/bloodadvances.2018018168
   Safferthal C, 2017, ONCOGENE, V36, P1487, DOI 10.1038/onc.2016.310
   Sauler M, 2019, ANNU REV PHYSIOL, V81, P375, DOI 10.1146/annurev-physiol-020518-114320
   Saxena M, 2016, J IMMUNOL, V196, P3754, DOI 10.4049/jimmunol.1402379
   Saxena M, 2011, J IMMUNOL, V187, P5865, DOI 10.4049/jimmunol.1100115
   Shapouri-Moghaddam A, 2018, J CELL PHYSIOL, V233, P6425, DOI 10.1002/jcp.26429
   Sica A, 2012, J CLIN INVEST, V122, P787, DOI 10.1172/JCI59643
   Stienstra R, 2008, J BIOL CHEM, V283, P22620, DOI 10.1074/jbc.M710314200
   Sun LM, 2012, CELL, V148, P213, DOI 10.1016/j.cell.2011.11.031
   THOMPSON CB, 1995, CELL, V81, P979, DOI 10.1016/S0092-8674(05)80001-7
   Thompson LJ, 2009, P NATL ACAD SCI USA, V106, P22433, DOI 10.1073/pnas.0912386106
   Vanden Berghe T, 2014, NAT REV MOL CELL BIO, V15, P134, DOI 10.1038/nrm3737
   Wang HY, 2014, MOL CELL, V54, P133, DOI 10.1016/j.molcel.2014.03.003
   Wang LX, 2019, J LEUKOCYTE BIOL, V106, P345, DOI 10.1002/JLB.3RU1018-378RR
   Wang SM, 2011, CURR TOP MICROBIOL, V348, P89, DOI 10.1007/82_2010_111
   Weischenfeldt Joachim, 2008, CSH Protoc, V2008, DOI 10.1101/pdb.prot5080
   Welsh K, 2016, PLOS ONE, V11, DOI 10.1371/journal.pone.0161952
   Zeyda M, 2007, INT J OBESITY, V31, P1420, DOI 10.1038/sj.ijo.0803632
   Zhou ZR, 2012, PROTEIN CELL, V3, P811, DOI 10.1007/s13238-012-2083-9
   Zizzo G, 2012, J IMMUNOL, V189, P3508, DOI 10.4049/jimmunol.1200662
NR 78
TC 3
Z9 3
U1 0
U2 1
PU WILEY
PI HOBOKEN
PA 111 RIVER ST, HOBOKEN 07030-5774, NJ USA
SN 0741-5400
EI 1938-3673
J9 J LEUKOCYTE BIOL
JI J. Leukoc. Biol.
PD OCT
PY 2021
VL 110
IS 4
BP 693
EP 710
DI 10.1002/JLB.4A0220-114RR
EA JAN 2021
PG 18
WC Cell Biology; Hematology; Immunology
WE Science Citation Index Expanded (SCI-EXPANDED)
SC Cell Biology; Hematology; Immunology
GA UY4GB
UT WOS:000604986100001
PM 33404106
DA 2022-04-27
ER

PT J
AU Aguade-Gorgorio, J
   McComb, S
   Eckert, C
   Guinot, A
   Marovca, B
   Mezzatesta, C
   Jenni, S
   Abduli, L
   Schrappe, M
   Dobay, MP
   Stanulla, M
   von Stackelberg, A
   Cario, G
   Bourquin, JP
   Bornhauser, BC
AF Aguade-Gorgorio, Julia
   McComb, Scott
   Eckert, Cornelia
   Guinot, Anna
   Marovca, Blerim
   Mezzatesta, Caterina
   Jenni, Silvia
   Abduli, Liridon
   Schrappe, Martin
   Dobay, Maria Pamela
   Stanulla, Martin
   von Stackelberg, Arend
   Cario, Gunnar
   Bourquin, Jean-Pierre
   Bornhauser, Beat C.
TI TNFR2 is required for RIP1-dependent cell death in human leukemia
SO BLOOD ADVANCES
LA English
DT Article
ID ACUTE LYMPHOBLASTIC-LEUKEMIA; CHILDHOOD; NECROSIS; RECEPTOR;
   NECROPTOSIS; RIPOPTOSOME; UBIQUITINATION; SENSITIVITY; MECHANISMS;
   PROTEIN
AB Despite major advances in the treatment of patients with acute lymphoblastic leukemia in the last decades, refractory and/or relapsed disease remains a clinical challenge, and relapsed leukemia patients have an exceedingly dismal prognosis. Dysregulation of apoptotic cell death pathways is a leading cause of drug resistance; thus, alternative cell death mechanisms, such as necroptosis, represent an appealing target for the treatment of high-risk malignancies. We and other investigators have shown that activation of receptor interacting protein kinase 1 (RIP1)-dependent apoptosis and necroptosis by second mitochondria derived activator of caspase mimetics (SMs) is an attractive antileukemic strategy not currently exploited by standard chemotherapy. However, the underlying molecular mechanisms that determine sensitivity to SMs have remained elusive. We show that tumor necrosis factor receptor 2 (TNFR2) messenger RNA expression correlates with sensitivity to SMs in primary human leukemia. Functional genetic experiments using clustered regularly interspaced short palindromic repeats/Cas9 demonstrate that TNFR2 and TNFR1, but not the ligand TNF-alpha, are essential for the response to SMs, revealing a ligand-independent interplay between TNFR1 and TNFR2 in the induction of RIP1-dependent cell death. Further potential TNFR ligands, such as lymphotoxins, were not required for SM sensitivity. Instead, TNFR2 promotes the formation of a RIP1/TNFR1-containing death signaling complex that induces RIP1 phosphorylation and RIP1-dependent apoptosis and necroptosis. Our data reveal an alternative paradigm for TNFR2 function in cell death signaling and provide a rationale to develop strategies for the identification of leukemias with vulnerability to RIP1-dependent cell death for tailored therapeutic interventions.
C1 [Aguade-Gorgorio, Julia; McComb, Scott; Guinot, Anna; Marovca, Blerim; Mezzatesta, Caterina; Jenni, Silvia; Abduli, Liridon; Dobay, Maria Pamela; Bourquin, Jean-Pierre; Bornhauser, Beat C.] Univ Childrens Hosp Zurich, Dept Oncol, Zurich, Switzerland.
   [Aguade-Gorgorio, Julia; McComb, Scott; Guinot, Anna; Marovca, Blerim; Mezzatesta, Caterina; Jenni, Silvia; Abduli, Liridon; Dobay, Maria Pamela; Bourquin, Jean-Pierre; Bornhauser, Beat C.] Univ Childrens Hosp Zurich, Childrens Res Ctr, Zurich, Switzerland.
   [Eckert, Cornelia; von Stackelberg, Arend] Charite Med Univ Berlin, Dept Pediat Oncol Hematol, Berlin, Germany.
   [Schrappe, Martin; Cario, Gunnar] Univ Hosp Schleswig Holstein, Dept Gen Pediat, Kiel, Germany.
   [Stanulla, Martin] Hannover Med Sch, Pediat Hematol & Oncol, Hannover, Germany.
   [Aguade-Gorgorio, Julia] Univ Calif Los Angeles, Dept Mol Cell & Dev Biol, Los Angeles, CA USA.
   [Aguade-Gorgorio, Julia] Univ Calif Los Angeles, Eli & Edythe Broad Ctr Regenerat Med & Stem Cell, Los Angeles, CA USA.
   [McComb, Scott] CNR, Human Hlth & Therapeut, Ottawa, ON, Canada.
RP Bornhauser, BC (通讯作者)，Univ Childrens Hosp Zurich, Balgrist Campus AG,Lengghalde 5, CH-8008 Zurich, Switzerland.
EM beat.bornhauser@kispi.uzh.ch
RI Bornhauser, Beat/M-4437-2014
OI Bornhauser, Beat/0000-0003-2890-3191; Mezzatesta,
   Caterina/0000-0001-6643-466X; Guinot Aguado, Anna/0000-0002-9933-8356;
   Marovca, Blerim/0000-0002-1874-3203
FU Stiftung Kinderkrebsforschung Schweiz; MAM-Fonds of the Children's
   Research Centre of the University Children's Hospital Zurich; Empiris
   Foundation; clinical research focus program "Human Hemato-Lymphatic
   Diseases" of the University of Zurich; Swiss Cancer League [KFS
   3609-02-2015, KFS-4384-02-2018]; Novartis Foundation for Biomedical
   Research; Swiss National Science FoundationSwiss National Science
   Foundation (SNSF)European Commission [310030-133108]; Canadian
   Institutes For Health ResearchCanadian Institutes of Health Research
   (CIHR); Forschungskredit of the University of Zurich [FK-14-016];
   Provita Foundation; German Federal Ministry of Education and
   ResearchFederal Ministry of Education & Research (BMBF) [01GS0442];
   Deutsche KrebshilfeDeutsche Krebshilfe; Madeleine Schickedanz
   Kinderkrebs-Stiftung; European Network for Cancer Research in Children
   and Adolescents; Fondation Panacee
FX This work was supported by the "Stiftung Kinderkrebsforschung Schweiz,"
   the MAM-Fonds of the Children's Research Centre of the University
   Children's Hospital Zurich, the Empiris Foundation, the clinical
   research focus program "Human Hemato-Lymphatic Diseases" of the
   University of Zurich, the Swiss Cancer League (KFS 3609-02-2015,
   KFS-4384-02-2018), the Novartis Foundation for Biomedical Research, the
   Swiss National Science Foundation (310030-133108), the Canadian
   Institutes For Health Research, the Forschungskredit of the University
   of Zurich (FK-14-016), the Provita Foundation, the Fondation Panacee,
   the German Federal Ministry of Education and Research (NGFN project
   number 01GS0442), the Deutsche Krebshilfe, the Madeleine Schickedanz
   Kinderkrebs-Stiftung, and the European Network for Cancer Research in
   Children and Adolescents.
CR Behrmann L, 2017, BIO-PROTOCOL, V7, DOI 10.21769/BioProtoc.2222
   Belz K, 2014, BLOOD, V124, P240, DOI 10.1182/blood-2013-05-500918
   Bertrand MJM, 2008, MOL CELL, V30, P689, DOI 10.1016/j.molcel.2008.05.014
   Blackwell K, 2013, MOL CELL BIOL, V33, P1901, DOI 10.1128/MCB.01416-12
   Bonapace L, 2010, J CLIN INVEST, V120, P1310, DOI 10.1172/JCI39987
   Brumatti G, 2016, SCI TRANSL MED, V8, DOI 10.1126/scitranslmed.aad3099
   Cario G, 2008, ANN HEMATOL, V87, P709, DOI 10.1007/s00277-008-0504-x
   Chan FKM, 2003, J BIOL CHEM, V278, P51613, DOI 10.1074/jbc.M305633200
   Fauster A, 2019, CELL DEATH DIFFER, V26, P1138, DOI 10.1038/s41418-018-0192-6
   Feoktistova M., 2016, COLD SPRING HARB PRO, V2016
   Feoktistova M, 2011, MOL CELL, V43, P449, DOI 10.1016/j.molcel.2011.06.011
   Frismantas V, 2017, BLOOD, V129, pE26, DOI 10.1182/blood-2016-09-738070
   Hockendorf U, 2016, CANCER CELL, V30, P75, DOI 10.1016/j.ccell.2016.06.002
   Li XM, 2002, NATURE, V416, P345, DOI 10.1038/416345a
   Locksley RM, 2001, CELL, V104, P487, DOI 10.1016/S0092-8674(01)00237-9
   Lugthart S, 2005, CANCER CELL, V7, P375, DOI 10.1016/j.ccr.2005.03.002
   McComb S, 2016, SCI TRANSL MED, V8, DOI 10.1126/scitranslmed.aad2986
   Meng HY, 2018, P NATL ACAD SCI USA, V115, pE2001, DOI 10.1073/pnas.1722013115
   Mezzatesta C, 2019, FRONT CELL DEV BIOL, V7, DOI 10.3389/fcell.2019.00040
   Naude PJW, 2011, FEBS J, V278, P888, DOI 10.1111/j.1742-4658.2011.08017.x
   Pemovska T, 2013, CANCER DISCOV, V3, P1416, DOI 10.1158/2159-8290.CD-13-0350
   Pinello L, 2016, NAT BIOTECHNOL, V34, P695, DOI 10.1038/nbt.3583
   Pui CH, 2015, J CLIN ONCOL, V33, P2938, DOI 10.1200/JCO.2014.59.1636
   Richmond J, 2016, CANCER RES, V76, P4579, DOI 10.1158/0008-5472.CAN-16-0523
   Schmitz M, 2011, BLOOD, V118, P1854, DOI 10.1182/blood-2010-11-320309
   Shalem O, 2014, SCIENCE, V343, P84, DOI 10.1126/science.1247005
   Siegmund D, 2016, CELL DEATH DIS, V7, DOI 10.1038/cddis.2016.285
   Silke J, 2015, NAT IMMUNOL, V16, P689, DOI [10.1038/ni.3206, 10.1038/ni0815-889b]
   TARTAGLIA LA, 1993, J BIOL CHEM, V268, P18542
   Tenev T, 2011, MOL CELL, V43, P432, DOI 10.1016/j.molcel.2011.06.006
   Vanamee ES, 2017, TRENDS MOL MED, V23, P1037, DOI 10.1016/j.molmed.2017.09.007
   Vandenabeele P, 2010, NAT REV MOL CELL BIO, V11, P700, DOI 10.1038/nrm2970
   Ware CF, 2005, ANNU REV IMMUNOL, V23, P787, DOI 10.1146/annurev.immunol.23.021704.115719
   Yang YB, 2016, CANCER CELL, V29, P494, DOI 10.1016/j.ccell.2016.03.006
NR 34
TC 5
Z9 5
U1 0
U2 0
PU AMER SOC HEMATOLOGY
PI WASHINGTON
PA 2021 L ST NW, SUITE 900, WASHINGTON, DC 20036 USA
SN 2473-9529
EI 2473-9537
J9 BLOOD ADV
JI Blood Adv.
PD OCT 13
PY 2020
VL 4
IS 19
BP 4823
EP 4833
DI 10.1182/bloodadvances.2019000796
PG 11
WC Hematology
WE Science Citation Index Expanded (SCI-EXPANDED)
SC Hematology
GA OF3MF
UT WOS:000581115700025
PM 33027529
OA Green Published, gold
DA 2022-04-27
ER

PT J
AU El-Mesery, M
   Anany, MA
   Hazem, SH
   Shaker, ME
AF El-Mesery, Mohamed
   Anany, Mohamed A.
   Hazem, Sara H.
   Shaker, Mohamed E.
TI The NEDD8-activating enzyme inhibition with MLN4924 sensitizes human
   cancer cells of different origins to apoptosis and necroptosis
SO ARCHIVES OF BIOCHEMISTRY AND BIOPHYSICS
LA English
DT Article
DE Apoptosis; MLN4924; NEDD8-Activating enzyme; Necroptosis; NF-kappa B;
   TNF
ID NF-KAPPA-B; CULLIN-RING LIGASES; UBIQUITIN-PROTEASOME; PROTEIN
   NEDDYLATION; S-PHASE; ACTIVATION; NEDD8; DEATH; PATHWAYS; PROLIFERATION
AB Objectives: MLN4924 is an inhibitor of NEDD8-activating enzyme (NAE) that interferes with the cullin-RING ubiquitin ligase complexes formation and the nuclear factor kappa B (NF-kappa B) activation. Here, we investigated the cytotoxic effect of MLN4924 and its ability to sensitize a broad range of cancer cells of different origins to tumour necrosis factor-alpha (TNF)-induced cell death alongside unravelling its mechanism of action.
   Materials and methods: Cell viability and caspases processing were determined after MLN4924 treatment either alone or with zVAD-fmk (pan caspase inhibitor), necrostatin-1 (nec-1, RIPK1 inhibitor) and necrosulfonamide (NSA, MLKL inhibitor). Moreover, MLN4924 ability to potentiate TNF-induced cell death was evaluated in 24 cell lines of different cancer origins. The impact of NAE inhibition with MLN4924 on TNF-induced apoptosis and necroptosis was evaluated using zVAD-fmk and nec-1, respectively.
   Results: MLN4924 alone was able to induce cell death in different cell lines that was attributed to apoptosis induction. Also, MLN4924 sensitized different cancer cell lines to TNF-induced cell death. MLN4924/TNFinduced cell death was apoptosis and necroptosis dependent that may be attributed to MLN4924 inhibition of NF-kappa B pathway activation.
   Conclusions: Targeting NAE and NF-kappa B pathway with MLN4924 represents a substantial approach to enhance the sensitivity of diverse types of cancer cells. Moreover, the broad in vitro screening of MLN4924 anticancer activity provides a valuable guidance for elucidating the susceptible cancer types for the prospective clinical application of MLN4924.
C1 [El-Mesery, Mohamed] Mansoura Univ, Dept Biochem, Fac Pharm, Mansoura 35516, Egypt.
   [Anany, Mohamed A.] Natl Res Ctr, Div Genet Engn & Biotechnol, Dept Microbial Biotechnol, El Buhouth St, Giza 12622, Egypt.
   [Anany, Mohamed A.] Univ Hosp Wuerzburg, Div Mol Internal Med, Dept Internal Med 2, Auvera Haus Grombuhlstr 12, D-97080 Wurzburg, Germany.
   [Hazem, Sara H.; Shaker, Mohamed E.] Mansoura Univ, Dept Pharmacol & Toxicol, Fac Pharm, Mansoura 35516, Egypt.
   [Shaker, Mohamed E.] Jouf Univ, Dept Pharmacol, Coll Pharm, Sakaka 72341, Saudi Arabia.
RP El-Mesery, M (通讯作者)，Mansoura Univ, Dept Biochem, Fac Pharm, Mansoura 35516, Egypt.
EM elmesery@hotmail.com
RI Shaker, Mohamed E/J-5543-2017; El-Mesery, Mohamed/ADM-7145-2022;
   El-Mesery, Mohamed/U-7250-2018; , sara/O-3806-2018
OI Shaker, Mohamed E/0000-0002-2296-8675; El-Mesery,
   Mohamed/0000-0003-2649-3002; , sara/0000-0002-4421-3214
CR Abidi N, 2015, ENDOCR-RELAT CANCER, V22, pT55, DOI 10.1530/ERC-14-0315
   Ahn JS, 2014, BIOMED RES INT, V2014, DOI 10.1155/2014/145843
   Amelio I, 2015, ONCOTARGET, V6, P9646, DOI 10.18632/oncotarget.3917
   Amir RE, 2004, ONCOGENE, V23, P2540, DOI 10.1038/sj.onc.1207366
   Antao AM, 2020, CANCERS, V12, DOI 10.3390/cancers12061579
   Bedford L, 2011, NAT REV DRUG DISCOV, V10, P29, DOI 10.1038/nrd3321
   Boh BK, 2011, J MOL BIOL, V409, P136, DOI 10.1016/j.jmb.2011.03.023
   Chu ZL, 1997, P NATL ACAD SCI USA, V94, P10057, DOI 10.1073/pnas.94.19.10057
   Ciechanover A, 1998, EMBO J, V17, P7151, DOI 10.1093/emboj/17.24.7151
   D'Arcy P, 2015, PHARMACOL THERAPEUT, V147, P32, DOI 10.1016/j.pharmthera.2014.11.002
   El-Mesery M, 2019, CELL DEATH DIS, V10, DOI 10.1038/s41419-019-1860-2
   El-Mesery M, 2015, BRIT J PHARMACOL, V172, P1222, DOI 10.1111/bph.12998
   Fusco F, 2008, HUM MUTAT, V29, P595, DOI 10.1002/humu.20739
   Glauner H, 2002, EUR J BIOCHEM, V269, P4819, DOI 10.1046/j.1432-1033.2002.03180.x
   Harhaj EW, 2000, ONCOGENE, V19, P1448, DOI 10.1038/sj.onc.1203445
   Hershko A, 1998, ANNU REV BIOCHEM, V67, P425, DOI 10.1146/annurev.biochem.67.1.425
   Jia LJ, 2011, J BIOL CHEM, V286, P3379, DOI 10.1074/jbc.M110.188425
   Kamitani T, 1997, J BIOL CHEM, V272, P28557, DOI 10.1074/jbc.272.45.28557
   Kreuz S, 2001, MOL CELL BIOL, V21, P3964, DOI 10.1128/MCB.21.12.3964-3973.2001
   KRIKOS A, 1992, J BIOL CHEM, V267, P17971
   KUMAR S, 1993, BIOCHEM BIOPH RES CO, V195, P393, DOI 10.1006/bbrc.1993.2056
   Kuo KL, 2015, CANCER LETT, V363, P127, DOI 10.1016/j.canlet.2015.01.015
   Lalaoui N, 2015, SEMIN CELL DEV BIOL, V39, P63, DOI 10.1016/j.semcdb.2015.02.003
   Li CG, 2020, ANN TRANSL MED, V8, DOI 10.21037/atm.2020.02.173
   Li LH, 2013, BIOCHEM BIOPH RES CO, V432, P494, DOI 10.1016/j.bbrc.2013.02.028
   Li W, 2020, ANAT REC, DOI 10.1002/ar.24363
   Lin JJ, 2010, CANCER RES, V70, P10310, DOI 10.1158/0008-5472.CAN-10-2062
   Luo ZG, 2012, CANCER RES, V72, P3360, DOI 10.1158/0008-5472.CAN-12-0388
   Mackintosh C, 2013, ONCOGENE, V32, P1441, DOI 10.1038/onc.2012.153
   Merin NM, 2015, PHARMACEUTICALS-BASE, V8, P1, DOI 10.3390/ph8010001
   Merlet J, 2009, CELL MOL LIFE SCI, V66, P1924, DOI 10.1007/s00018-009-8712-7
   Micheau O, 2001, MOL CELL BIOL, V21, P5299, DOI 10.1128/MCB.21.16.5299-5305.2001
   Milhollen MA, 2010, BLOOD, V116, P1515, DOI 10.1182/blood-2010-03-272567
   Morimoto M, 2000, BIOCHEM BIOPH RES CO, V270, P1093, DOI 10.1006/bbrc.2000.2576
   Nawrocki ST, 2015, CLIN CANCER RES, V21, P439, DOI 10.1158/1078-0432.CCR-14-1960
   Ohoka N, 2014, CELL DEATH DIS, V5, DOI 10.1038/cddis.2014.471
   Oriol A, 2015, HEMATOLOGY, V20, P405, DOI 10.1179/1607845414Y.0000000218
   Petroski MD, 2005, NAT REV MOL CELL BIO, V6, P9, DOI 10.1038/nrm1547
   Rauert H, 2011, CELL DEATH DIS, V2, DOI 10.1038/cddis.2011.78
   Rauert-Wunderlich H, 2013, PLOS ONE, V8, DOI 10.1371/journal.pone.0059292
   Read MA, 2000, MOL CELL BIOL, V20, P2326, DOI 10.1128/MCB.20.7.2326-2333.2000
   Saeed WK, 2014, WORLD J GASTROENTERO, V20, P12526, DOI 10.3748/wjg.v20.i35.12526
   Salvesen GS, 2014, SEMIN IMMUNOL, V26, P246, DOI 10.1016/j.smim.2014.03.005
   Scheurer MJJ, 2019, INT J MOL SCI, V20, DOI 10.3390/ijms20061306
   Schwenzer R, 1999, J BIOL CHEM, V274, P19368, DOI 10.1074/jbc.274.27.19368
   Smahi A, 2000, NATURE, V405, P466
   Soucy TA, 2009, NATURE, V458, P732, DOI 10.1038/nature07884
   Tanaka T, 2012, MOL ONCOL, V6, P267, DOI 10.1016/j.molonc.2012.01.003
   Tilstra JS, 2014, SCI REP-UK, V4, DOI 10.1038/srep03631
   Trebing J, 2014, CELL DEATH DIS, V5, DOI 10.1038/cddis.2013.555
   Vanden Berghe T, 2014, NAT REV MOL CELL BIO, V15, P134, DOI 10.1038/nrm3737
   Wang CY, 1998, SCIENCE, V281, P1680, DOI 10.1126/science.281.5383.1680
   Wang XF, 2014, BIOMED RES INT, V2014, DOI 10.1155/2014/974309
   Wang YC, 2015, CANCER BIOL THER, V16, P420, DOI 10.1080/15384047.2014.1003003
   Watson IR, 2011, CANCER CELL, V19, P168, DOI 10.1016/j.ccr.2011.01.002
   Wu SJ, 2016, CYTOTECHNOLOGY, V68, P1, DOI 10.1007/s10616-015-9870-0
   Zhao YC, 2014, ANTIOXID REDOX SIGN, V21, P2383, DOI 10.1089/ars.2013.5795
NR 57
TC 2
Z9 2
U1 2
U2 7
PU ELSEVIER SCIENCE INC
PI NEW YORK
PA STE 800, 230 PARK AVE, NEW YORK, NY 10169 USA
SN 0003-9861
EI 1096-0384
J9 ARCH BIOCHEM BIOPHYS
JI Arch. Biochem. Biophys.
PD SEP 30
PY 2020
VL 691
AR 108513
DI 10.1016/j.abb.2020.108513
PG 9
WC Biochemistry & Molecular Biology; Biophysics
WE Science Citation Index Expanded (SCI-EXPANDED)
SC Biochemistry & Molecular Biology; Biophysics
GA NN5XP
UT WOS:000568861500005
PM 32721435
DA 2022-04-27
ER

PT J
AU Wang, KJ
   Wang, KY
   Zhang, HZ
   Meng, XY
   Chen, JF
   Wang, P
   Jiang, JH
   Ma, Q
AF Wang, Ke-jie
   Wang, Kai-yun
   Zhang, Hui-zhi
   Meng, Xiang-yu
   Chen, Jun-feng
   Wang, Ping
   Jiang, Jun-hui
   Ma, Qi
TI Up-Regulation of RIP3 Alleviates Prostate Cancer Progression by
   Activation of RIP3/MLKL Signaling Pathway and Induction of Necroptosis
SO FRONTIERS IN ONCOLOGY
LA English
DT Article
DE cell death; necroptosis; RIP3; MLKL; prostate cancer
ID MIXED LINEAGE KINASE; DOMAIN-LIKE PROTEIN; CELL-DEATH; NECROSIS
AB Background The receptor-interacting protein kinase 3 (RIP3/RIPK3) was recently found to be a critical regulator of programmed necrosis/necroptosis. However, the biological role and clinical significance of RIP3 in prostate cancer remain obscure. Methods Western blotting and QRT-PCR were performed to detect the level of RIP3 in prostate cancer cells. Fixed cancer tissue and normal tissue specimens were subjected to immunohistochemical analysis of RIP3. Cell migration and invasion abilities were evaluated by transwell assays.In vitroproliferative ability was examed by MTS. Andin vivonude mice model were used to evaluate the effect of RIP3 ectopic expression on proliferative capability. Cell cycle of prostate cancer cells were analyzed by flow cytometry. Changes in some related proteins caused by RIP3 overexpression were explored using Western blotting. Results RIP3 was significantly down-regulated in prostate cancer cell lines and clinical prostate tumor samples. And over-expressing RIP3 suppressed the migration and invasion of prostate cancer cells. Two important matrix metalloproteinases MMP2, MMP9 which enables the destruction of the histological barrier of tumor cell invasion and three mesenchymal markers Vimentin, fibronectin, and N-cadherin were under-expressed due to the overexpression of RIP3, but the E-cadherin level which is the epithelial marker was increased. Furthermore, our results also showed that RIP3 can inhibit the proliferation and tumorigenicity of prostate cancer cells bothin vitroandin vivoby phosphorylating MLKL, which were reversed by MLKL inhibitor treatment, indicating that necroptosis was involved in cell death. Conclusion Taken together, these findings indicated that RIP3 is responsible for the progression of prostate cancer, suggesting that RIP3 might have the potential to be a prognostic marker or a therapeutic target against prostate cancer.
C1 [Wang, Ke-jie; Wang, Kai-yun; Meng, Xiang-yu; Chen, Jun-feng; Ma, Qi] Ningbo Univ, Affiliated Hosp, Ningbo Hosp 1, Translat Res Lab Urol,Key Lab Ningbo City, Ningbo, Peoples R China.
   [Wang, Kai-yun; Ma, Qi] Ningbo Univ, Affiliated Hosp, Ningbo Hosp 1, Comprehens Urogenital Canc Ctr, Ningbo, Peoples R China.
   [Wang, Kai-yun; Wang, Ping] Ningbo Univ, Med Sch, Ningbo, Peoples R China.
   [Zhang, Hui-zhi] Ningbo Diagnost Pathol Ctr, Dept Pathol, Ningbo, Peoples R China.
   [Jiang, Jun-hui] Ningbo Univ, Affiliated Hosp, Ningbo Hosp 1, Dept Urol, Ningbo, Peoples R China.
RP Ma, Q (通讯作者)，Ningbo Univ, Affiliated Hosp, Ningbo Hosp 1, Translat Res Lab Urol,Key Lab Ningbo City, Ningbo, Peoples R China.; Ma, Q (通讯作者)，Ningbo Univ, Affiliated Hosp, Ningbo Hosp 1, Comprehens Urogenital Canc Ctr, Ningbo, Peoples R China.; Jiang, JH (通讯作者)，Ningbo Univ, Affiliated Hosp, Ningbo Hosp 1, Dept Urol, Ningbo, Peoples R China.
EM jiangjh200509@126.com; qi_ma@yahoo.com
RI ma, qi/AGL-6070-2022
OI Ma, Qi/0000-0002-5350-0362
FU Ningbo Natural Science Fund [2018A610297]; Zhejiang Provincial
   Foundation for Medical and Health Sciences [2018KYB686]; Zhejiang
   Natural Science Fund [LY20H050002, LY18H050003, LQ20H160008]
FX This study was supported by the Ningbo Natural Science Fund (Grant No.
   2018A610297 to QM), Zhejiang Provincial Foundation for Medical and
   Health Sciences (Grant No. 2018KYB686 to JC), and Zhejiang Natural
   Science Fund (Grant No.LY18H050003 to JJ, Grant No. LY20H050002 to QM,
   and Grant No. LQ20H160008to JC).
CR Cai ZY, 2014, NAT CELL BIOL, V16, P55, DOI 10.1038/ncb2883
   Chen DS, 2016, BBA-REV CANCER, V1865, P228, DOI 10.1016/j.bbcan.2016.03.003
   Chen X, 2014, CELL RES, V24, P105, DOI 10.1038/cr.2013.171
   Degterev A, 2008, NAT REV MOL CELL BIO, V9, P378, DOI 10.1038/nrm2393
   Degterev A, 2008, NAT CHEM BIOL, V4, P313, DOI 10.1038/nchembio.83
   Dongre A, 2019, NAT REV MOL CELL BIO, V20, P69, DOI 10.1038/s41580-018-0080-4
   Duprez L, 2011, IMMUNITY, V35, P908, DOI 10.1016/j.immuni.2011.09.020
   Feng SS, 2007, CELL SIGNAL, V19, P2056, DOI 10.1016/j.cellsig.2007.05.016
   Galluzzi L, 2008, CELL, V135, P1161, DOI 10.1016/j.cell.2008.12.004
   Han QR, 2018, J TRANSL MED, V16, DOI 10.1186/s12967-018-1580-x
   John Anitha, 2001, Pathology and Oncology Research, V7, P14
   Kalluri R, 2009, J CLIN INVEST, V119, P1420, DOI 10.1172/JCI39104
   Koo GB, 2015, CELL RES, V25, P707, DOI 10.1038/cr.2015.56
   Li N, 2011, J CELL BIOCHEM, V112, P3834, DOI 10.1002/jcb.23314
   Linkermann A, 2014, NEW ENGL J MED, V370, P455, DOI 10.1056/NEJMra1310050
   Longo DL, 2010, NEW ENGL J MED, V363, P479, DOI 10.1056/NEJMe1006300
   Lu B, 2017, ACTA PHARMACOL SIN, V38, P1543, DOI 10.1038/aps.2017.112
   Luedde M, 2014, CARDIOVASC RES, V103, P206, DOI 10.1093/cvr/cvu146
   Moriwaki K, 2013, GENE DEV, V27, P1640, DOI 10.1101/gad.223321.113
   Ofengeim D, 2015, CELL REP, V10, P1836, DOI 10.1016/j.celrep.2015.02.051
   Orozco S, 2014, CELL DEATH DIFFER, V21, P1511, DOI 10.1038/cdd.2014.76
   Peng B, 2016, MOL HUM REPROD, V22, P119, DOI 10.1093/molehr/gav070
   Quarato G, 2016, MOL CELL, V61, P589, DOI 10.1016/j.molcel.2016.01.011
   Siegel R, 2014, CA-CANCER J CLIN, V64, P9, DOI [10.1136/bmj.g1502, 10.3322/caac.21208, 10.1001/jamaoto.2014.2530, 10.3322/caac.21254]
   Stefania D, 2017, FRONT ONCOL, V7, DOI 10.3389/fonc.2017.00274
   Sun LM, 2012, CELL, V148, P213, DOI 10.1016/j.cell.2011.11.031
   Sun XQ, 1999, J BIOL CHEM, V274, P16871, DOI 10.1074/jbc.274.24.16871
   Takemura R, 2015, CANCER IMMUNOL RES, V3, P902, DOI 10.1158/2326-6066.CIR-14-0219
   Wang HY, 2014, MOL CELL, V54, P133, DOI 10.1016/j.molcel.2014.03.003
   Wu XN, 2014, CELL DEATH DIFFER, V21, P1709, DOI 10.1038/cdd.2014.77
   Yang CK, 2017, CELL DEATH DIS, V8, DOI 10.1038/cddis.2017.483
   Yoon SO, 2003, J BIOCHEM MOL BIOL, V36, P128
   Zhang DW, 2009, SCIENCE, V325, P332, DOI 10.1126/science.1172308
   Zong HJ, 2014, MOL BIOL REP, V41, P4507, DOI 10.1007/s11033-014-3321-4
NR 34
TC 6
Z9 6
U1 4
U2 6
PU FRONTIERS MEDIA SA
PI LAUSANNE
PA AVENUE DU TRIBUNAL FEDERAL 34, LAUSANNE, CH-1015, SWITZERLAND
SN 2234-943X
J9 FRONT ONCOL
JI Front. Oncol.
PD AUG 26
PY 2020
VL 10
AR 1720
DI 10.3389/fonc.2020.01720
PG 13
WC Oncology
WE Science Citation Index Expanded (SCI-EXPANDED)
SC Oncology
GA NP9EA
UT WOS:000570472100001
PM 32984054
OA gold, Green Published
DA 2022-04-27
ER

PT J
AU Lee, HL
   Pike, R
   Chong, MHA
   Vossenkamper, A
   Warnes, G
AF Lee, H. L.
   Pike, R.
   Chong, M. H. A.
   Vossenkamper, A.
   Warnes, G.
TI Simultaneous flow cytometric immunophenotyping of necroptosis, apoptosis
   and RIP1-dependent apoptosis
SO METHODS
LA English
DT Article
DE Flow cytometry; Necroptosis; RIP3, RIP1-Dependent Apoptosis; Apoptosis
ID CELL-DEATH; REGULATED NECROSIS; SHIKONIN; ASSAYS; RIP1; NECROBIOLOGY;
   INHIBITION; MECHANISMS; RECEPTOR
AB Flow cytometry was been widely used to measure apoptosis for many decades but the researcher has no definitive way of determining other forms of cell death using this technology. The use of Western Blot technology has numerous drawbacks in that all the cells in the sample whether live, dead or maybe undergoing multiple discrete forms of cell death are analysed as one population. Flow cytometry given that it can analyse different sub-populations of cells within a sample would reveal the expression of cell death markers within these sub-populations rather than just give a single result from the entire population. Here we describe a flow cytometric assay fully realising that potential by the use of anti-RIP-3 (Receptor-interacting serine/threonine-protein kinase 3) and anti-active caspase-3 fluorescently tagged antibodies and a fixable live dead fluorescent dye. This allows the determination of the degree of necroptosis, apoptosis and RIP1-dependent apoptosis within live and dead populations. Necroptosis was identified by the up-regulation of RIP3, while RIP1-dependent apoptosis was described by double positive for RIP3/active Caspase-3 events in live and dead populations. Apoptotic cells were defined by an active-Caspase-3(+ve)/RIP3(-ve) phenotype. Pan-caspase blocker zVAD and RIP1 inhibitors GSK'481 or necrostatin-1 revealed interesting modulations of such sub-populations of Jurkat cells. This novel flow cytometric assay employing two antibodies and a fixable viability probe provides the researcher with in-depth analysis of various forms of regulated forms of cell death beyond what is currently available and is a major methodological advancement in this field. (C) 2017 Elsevier Inc. All rights reserved.
C1 [Lee, H. L.; Chong, M. H. A.; Vossenkamper, A.] Blizard Inst, Ctr Immunobiol, London, England.
   [Pike, R.] Flow Cytometry Core Facil, John Vane Sci Ctr, London, England.
   [Warnes, G.] Queen Mary Univ London, Barts & London Sch Med & Dent, Flow Cytometry Core Facil Blizard Inst, 4 Newark St, London E1 2AT, England.
RP Warnes, G (通讯作者)，Queen Mary Univ London, Barts & London Sch Med & Dent, Flow Cytometry Core Facil Blizard Inst, 4 Newark St, London E1 2AT, England.
EM g.warnes@qmul.ac.uk
RI Warnes, Gary/I-1110-2019
OI Warnes, Gary/0000-0001-7614-6266
FU Wellcome TrustWellcome TrustEuropean Commission [101604/Z/13/Z]; MRCUK
   Research & Innovation (UKRI)Medical Research Council UK (MRC) [G0800746]
   Funding Source: UKRI
FX Thank you to Dr. Philip Harris and Dr. Mike Reilly (GSK, Collegeville,
   PA) for their kind permission to use and publish data relating to RIP1
   inhibitor GSK*481. The Imagestream Mk II instrument was purchased by
   funding from the Wellcome Trust grant 101604/Z/13/Z.
CR Christensen ME, 2013, METHODS, V61, P138, DOI 10.1016/j.ymeth.2013.03.020
   Conrad M, 2016, NAT REV DRUG DISCOV, V15, P348, DOI 10.1038/nrd.2015.6
   Darzynkiewicz Z, 1997, CYTOMETRY, V27, P1
   Fink SL, 2005, INFECT IMMUN, V73, P1907, DOI 10.1128/IAI.73.4.1907-1916.2005
   Fu ZZ, 2013, BMC CANCER, V13, DOI 10.1186/1471-2407-13-580
   Galluzzi L, 2015, CELL DEATH DIFFER, V22, P58, DOI 10.1038/cdd.2014.137
   Galluzzi L, 2012, CELL DEATH DIFFER, V19, P107, DOI 10.1038/cdd.2011.96
   Galluzzi L, 2009, CELL DEATH DIFFER, V16, P1093, DOI 10.1038/cdd.2009.44
   Galluzzi L, 2014, SEMIN CELL DEV BIOL, V35, P24, DOI 10.1016/j.semcdb.2014.02.006
   Han WD, 2007, MOL CANCER THER, V6, P1641, DOI 10.1158/1535-7163.MCT-06-0511
   Han WD, 2012, INT J MOL SCI, V13, P7212, DOI 10.3390/ijms13067212
   Harris PA, 2016, J MED CHEM, V59, P2163, DOI 10.1021/acs.jmedchem.5b01898
   Henry CM, 2013, METHODS, V61, P90, DOI 10.1016/j.ymeth.2013.01.008
   Karch J., 2015, PLOS ONE, P1
   Kepp O, 2011, NAT REV DRUG DISCOV, V10, P221, DOI 10.1038/nrd3373
   KERR JFR, 1972, BRIT J CANCER, V26, P239, DOI 10.1038/bjc.1972.33
   Khan N, 2014, CURR OPIN IMMUNOL, V26, P76, DOI 10.1016/j.coi.2013.10.017
   Llambi F., 2015, COLD SPRING HARB PER, V7
   Lugli E, 2005, CYTOM PART A, V68A, P28, DOI 10.1002/cyto.a.20188
   Martinou JC, 2011, DEV CELL, V21, P92, DOI 10.1016/j.devcel.2011.06.017
   McComb S, 2012, CELL DEATH DIFFER, V19, P1791, DOI 10.1038/cdd.2012.59
   McQuade T, 2013, BIOCHEM J, V456, P409, DOI 10.1042/BJ20130860
   Ofengeim D, 2013, NAT REV MOL CELL BIO, V14, P727, DOI 10.1038/nrm3683
   Rasola A, 2001, CYTOMETRY, V45, P151, DOI 10.1002/1097-0320(20011001)45:2<151::AID-CYTO1157>3.0.CO;2-I
   Sawai H, 2016, INT J MOL SCI, V17, DOI 10.3390/ijms17101678
   Sosna J, 2014, CELL MOL LIFE SCI, V71, P331, DOI 10.1007/s00018-013-1381-6
   Tait SWG, 2014, J CELL SCI, V127, P2135, DOI 10.1242/jcs.093575
   VERMES I, 1995, J IMMUNOL METHODS, V184, P39, DOI 10.1016/0022-1759(95)00072-I
   Vorobjev IA, 2017, METHODS, V112, P105, DOI 10.1016/j.ymeth.2016.07.003
   Wiench B, 2012, EVID-BASED COMPL ALT, V2012, DOI 10.1155/2012/726025
   Wlodkowic D, 2011, METHOD CELL BIOL, V103, P55, DOI 10.1016/B978-0-12-385493-3.00004-8
   Wlodkowic D, 2010, CYTOM PART A, V77A, P591, DOI 10.1002/cyto.a.20889
   Xie T, 2013, STRUCTURE, V21, P493, DOI 10.1016/j.str.2013.01.016
   YONEHARA S, 1989, J EXP MED, V169, P1747, DOI 10.1084/jem.169.5.1747
NR 34
TC 9
Z9 9
U1 1
U2 7
PU ACADEMIC PRESS INC ELSEVIER SCIENCE
PI SAN DIEGO
PA 525 B ST, STE 1900, SAN DIEGO, CA 92101-4495 USA
SN 1046-2023
EI 1095-9130
J9 METHODS
JI Methods
PD FEB 1
PY 2018
VL 134
BP 56
EP 66
DI 10.1016/j.ymeth.2017.10.013
PG 11
WC Biochemical Research Methods; Biochemistry & Molecular Biology
WE Science Citation Index Expanded (SCI-EXPANDED)
SC Biochemistry & Molecular Biology
GA FZ7TR
UT WOS:000427807500008
PM 29175336
DA 2022-04-27
ER

PT J
AU Li, JX
   Feng, JM
   Wang, Y
   Li, XH
   Chen, XX
   Su, Y
   Shen, YY
   Chen, Y
   Xiong, B
   Yang, CH
   Ding, J
   Miao, ZH
AF Li, J-X
   Feng, J-M
   Wang, Y.
   Li, X-H
   Chen, X-X
   Su, Y.
   Shen, Y-Y
   Chen, Y.
   Xiong, B.
   Yang, C-H
   Ding, J.
   Miao, Z-H
TI The B-Raf(V600E) inhibitor dabrafenib selectively inhibits RIP3 and
   alleviates acetaminophen-induced liver injury
SO CELL DEATH & DISEASE
LA English
DT Article
ID PROTEIN-KINASE 3; B-RAF KINASE; CELL-DEATH; ANTITUMOR-ACTIVITY;
   NECROSIS; BRAF; VEMURAFENIB; GDC-0879; PATHWAY; POTENT
AB Receptor-interacting protein (RIP) 3 is a critical regulator of necroptosis and has been demonstrated to be associated with various diseases, suggesting that its inhibitors are promising in the clinic. However, there have been few RIP3 inhibitors reported as yet. B-Raf(V600E) inhibitors are an important anticancer drug class for metastatic melanoma therapy. In this study, we found that 6 B-Raf inhibitors could inhibit RIP3 enzymatic activity in vitro. Among them, dabrafenib showed the most potent inhibition on RIP3, which was achieved by its ATP-competitive binding to the enzyme. Dabrafenib displayed highly selective inhibition on RIP3 over RIP1, RIP2 and RIP5. Moreover, only dabrafenib rescued cells from RIP3-mediated necroptosis induced by the necroptosis-induced combinations, that is, tumor necrosis factor (TNF)alpha, TNF-related apoptosis-inducing ligand or Fas ligand plus Smac mimetic and the caspase inhibitor z-VAD. Dabrafenib decreased the RIP3-mediated Ser358 phosphorylation of mixed lineage kinase domain-like protein (MLKL) and disrupted the interaction between RIP3 and MLKL. Notably, RIP3 inhibition of dabrafenib appeared to be independent of its B-Raf inhibition. Dabrafenib was further revealed to prevent acetaminophen-induced necrosis in normal human hepatocytes, which is considered to be mediated by RIP3. In acetaminophen-overdosed mouse models, dabrafenib was found to apparently ease the acetaminophen-caused liver damage. The results indicate that the anticancer B-Raf(V600E) inhibitor dabrafenib is a RIP3 inhibitor, which could serve as a sharp tool for probing the RIP3 biology and as a potential preventive or therapeutic agent for RIP3-involved necroptosis-related diseases such as acetaminophen-induced liver damage.
C1 [Li, J-X; Feng, J-M; Wang, Y.; Li, X-H; Su, Y.; Shen, Y-Y; Chen, Y.; Ding, J.; Miao, Z-H] Chinese Acad Sci, Shanghai Inst Mat Med, Div Antitumor Pharmacol, State Key Lab Drug Res, Shanghai 201203, Peoples R China.
   [Chen, X-X; Xiong, B.; Yang, C-H] Chinese Acad Sci, Shanghai Inst Mat Med, Dept Med Chem, State Key Lab Drug Res, Shanghai 201203, Peoples R China.
RP Miao, ZH (通讯作者)，Chinese Acad Sci, Shanghai Inst Mat Med, Div Antitumor Pharmacol, State Key Lab Drug Res, 555 Zu Chong Zhi Rd,Zhangjiang Hitech Pk, Shanghai 201203, Peoples R China.
EM zhmiao@simm.ac.cn
RI Xiong, Bing/B-8849-2008
OI Xiong, Bing/0000-0001-9776-8136
FU National Natural Science Foundation of ChinaNational Natural Science
   Foundation of China (NSFC) [81373446, 81025020, 81321092]; National
   Basic Research Program of ChinaNational Basic Research Program of China
   [2012CB932502]; National Science and Technology Major Project of China
   [2012ZX09301-001-002]; 'Interdisciplinary Cooperation Team' Program for
   Science and Technology Innovation of the Chinese Academy of
   SciencesChinese Academy of Sciences; State Key Laboratory of Drug
   Research [SIMM1203ZZ-0103]
FX We thank Professor Jia-Huai Han (Xiamen University, Xiamen, China) for
   his kind gifts of A cells, N cells and the plasmids pLV-H1-EF1
   alpha-puro-RIP3-shRNA (shRIP3) and pLV-H1-EF1 alpha-puro-NC (shNC). This
   work was supported by grants from the National Natural Science
   Foundation of China (No. 81373446, No. 81025020 and No. 81321092), the
   National Basic Research Program of China (No. 2012CB932502), the
   National Science and Technology Major Project of China (No.
   2012ZX09301-001-002), the 'Interdisciplinary Cooperation Team' Program
   for Science and Technology Innovation of the Chinese Academy of Sciences
   and the State Key Laboratory of Drug Research (No. SIMM1203ZZ-0103).
CR Antoine DJ, 2013, HEPATOLOGY, V58, P777, DOI 10.1002/hep.26294
   Bollag G, 2010, NATURE, V467, P596, DOI 10.1038/nature09454
   Cho Y, 2009, CELL, V137, P1112, DOI 10.1016/j.cell.2009.05.037
   Christofferson DE, 2010, CURR OPIN CELL BIOL, V22, P263, DOI 10.1016/j.ceb.2009.12.003
   Degterev A, 2005, NAT CHEM BIOL, V1, P112, DOI 10.1038/nchembio711
   Degterev A, 2008, NAT CHEM BIOL, V4, P313, DOI 10.1038/nchembio.83
   Webb Benjamin, 2016, Curr Protoc Bioinformatics, V54, DOI [10.1002/0471250953.bi0506s15, 10.1002/cpps.20, 10.1002/0471140864.ps0209s50, 10.1002/cpbi.3]
   He JX, 2012, ACTA PHARMACOL SIN, V33, P426, DOI 10.1038/aps.2012.1
   He SD, 2009, CELL, V137, P1100, DOI 10.1016/j.cell.2009.05.021
   Hoeflich KP, 2009, CANCER RES, V69, P3042, DOI 10.1158/0008-5472.CAN-08-3563
   James LP, 2003, DRUG METAB DISPOS, V31, P1499, DOI 10.1124/dmd.31.12.1499
   Kaiser WJ, 2013, J BIOL CHEM, V288, P31268, DOI 10.1074/jbc.M113.462341
   Kaiser WJ, 2011, NATURE, V471, P368, DOI 10.1038/nature09857
   Khazak V, 2007, EXPERT OPIN THER TAR, V11, P1587, DOI 10.1517/14728222.11.12.1587
   King AJ, 2006, CANCER RES, V66, P11100, DOI 10.1158/0008-5472.CAN-06-2554
   Laquerre S, 2009, MOL CANCER THER, V8, DOI 10.1158/1535-7163.TARG-09-B88
   Larson AM, 2005, HEPATOLOGY, V42, P1364, DOI 10.1002/hep.20948
   Li L, 2004, SCIENCE, V305, P1471, DOI 10.1126/science.1098231
   Lin J, 2013, CELL REP, V3, P200, DOI 10.1016/j.celrep.2012.12.012
   Luke JJ, 2013, ONCOLOGIST, V18, P717, DOI 10.1634/theoncologist.2012-0391
   Moriwaki K, 2013, GENE DEV, V27, P1640, DOI 10.1101/gad.223321.113
   Motzer RJ, 2013, NEW ENGL J MED, V369, P722, DOI 10.1056/NEJMoa1303989
   Murakami Y, 2012, P NATL ACAD SCI USA, V109, P14598, DOI 10.1073/pnas.1206937109
   Ramachandran A, 2013, HEPATOLOGY, V58, P2099, DOI 10.1002/hep.26547
   Roychowdhury S, 2013, HEPATOLOGY, V57, P1773, DOI 10.1002/hep.26200
   Sun LM, 2012, CELL, V148, P213, DOI 10.1016/j.cell.2011.11.031
   Trichonas G, 2010, P NATL ACAD SCI USA, V107, P21695, DOI 10.1073/pnas.1009179107
   Trott O, 2010, J COMPUT CHEM, V31, P455, DOI 10.1002/jcc.21334
   Tsai J, 2008, P NATL ACAD SCI USA, V105, P3041, DOI 10.1073/pnas.0711741105
   Vandenabeele P, 2010, NAT REV MOL CELL BIO, V11, P700, DOI 10.1038/nrm2970
   Vucur M, 2013, CELL REP, V4, P776, DOI 10.1016/j.celrep.2013.07.035
   Wang ZG, 2012, CELL, V148, P228, DOI 10.1016/j.cell.2011.11.030
   Welz PS, 2011, NATURE, V477, P330, DOI 10.1038/nature10273
   Wen WW, 2013, ACTA PHARMACOL SIN, V34, P1554, DOI 10.1038/aps.2013.83
   Wenglowsky S, 2011, BIOORG MED CHEM LETT, V21, P5533, DOI 10.1016/j.bmcl.2011.06.097
   Wilhelm SM, 2011, INT J CANCER, V129, P245, DOI 10.1002/ijc.25864
   Wilhelm SM, 2004, CANCER RES, V64, P7099, DOI 10.1158/0008-5472.CAN-04-1443
   Wong H, 2009, J PHARMACOL EXP THER, V329, P360, DOI 10.1124/jpet.108.148189
   Xie T, 2013, STRUCTURE, V21, P493, DOI 10.1016/j.str.2013.01.016
   Yang H, 2012, CANCER RES, V72, P779, DOI 10.1158/0008-5472.CAN-11-2941
   Zhang DW, 2009, SCIENCE, V325, P332, DOI 10.1126/science.1172308
   Zhao P, 2013, PLOS ONE, V8, DOI 10.1371/journal.pone.0080991
NR 42
TC 149
Z9 159
U1 2
U2 27
PU NATURE PUBLISHING GROUP
PI LONDON
PA MACMILLAN BUILDING, 4 CRINAN ST, LONDON N1 9XW, ENGLAND
SN 2041-4889
J9 CELL DEATH DIS
JI Cell Death Dis.
PD JUN
PY 2014
VL 5
AR e1278
DI 10.1038/cddis.2014.241
PG 11
WC Cell Biology
WE Science Citation Index Expanded (SCI-EXPANDED)
SC Cell Biology
GA AK9WE
UT WOS:000338778500006
OA gold, Green Published
DA 2022-04-27
ER

PT J
AU Lima, IS
   Pego, AC
   Barros, JT
   Prada, AR
   Gozzelino, R
AF Lima, Illyane Sofia
   Pego, Ana Catarina
   Barros, Joao Tomas
   Prada, Ana Rita
   Gozzelino, Raffaella
TI Cell Death-Osis of Dopaminergic Neurons and the Role of Iron in
   Parkinson's Disease
SO ANTIOXIDANTS & REDOX SIGNALING
LA English
DT Article
DE Parkinson&apos; s disease; cell death; iron; apoptosis; necroptosis;
   ferroptosis
ID GLUTATHIONE-PEROXIDASE 4; SUBSTANTIA-NIGRA; APOPTOTIC DEATH; OXIDATIVE
   STRESS; RIP1 KINASE; MOUSE MODEL; MITOCHONDRIAL DYSFUNCTION; SYSTEMIC
   INFLAMMATION; MOLECULAR-MECHANISMS; GENE-TRANSFER
AB Significance: There is still no cure for neurodegenerative diseases, such as Parkinson's disease (PD). Current treatments are based on the attempt to reduce dopaminergic neuronal loss, and multidisciplinary approaches have been used to provide only a temporary symptoms' relief. In addition to the difficulties of drugs developed against PD to access the brain, the specificity of those inhibitory compounds could be a concern. This because neurons might degenerate by activating distinct signaling pathways, which are often initiated by the same stimulus.
   Recent Advances: Apoptosis, necroptosis, and ferroptosis were shown to significantly contribute to PD progression and, so far, are the main death programs described as capable to alter brain homeostasis. Their activation is characterized by different biochemical and morphological features, some of which might even share the same molecular players.
   Critical Issues: If there is a pathological need to engage, in PD, multiple death programs, sequentially or simultaneously, is not clear yet. Possibly the activation of apoptosis, necroptosis, and/or ferroptosis correlates to different PD stages and symptom severities. This would imply that the efficacy of therapeutic approaches against neuronal death might depend on the death program they target and the relevance of this death pathway on a specific PD phase.
   Future Directions: In this review, we describe the molecular mechanisms underlying the activation of apoptosis, necroptosis, and ferroptosis in PD. Understanding the interrelationship between different death pathways' activation in PD is of utmost importance for the development of therapeutic approaches against disease progression.
C1 [Lima, Illyane Sofia; Pego, Ana Catarina; Barros, Joao Tomas; Prada, Ana Rita; Gozzelino, Raffaella] Univ Nova Lisboa, Inflammat & Neurodegenerat Lab, Ctr Estudos Doencas Cron CEDOC, NOVA Med Sch, P-1150082 Lisbon, Portugal.
   [Gozzelino, Raffaella] Univ Tecn Atlantico UTA, Sao Vicente, Cabo Verde, Portugal.
RP Gozzelino, R (通讯作者)，Univ Nova Lisboa, Inflammat & Neurodegenerat Lab, Ctr Estudos Doencas Cron CEDOC, NOVA Med Sch, P-1150082 Lisbon, Portugal.
EM raffaella.gozzelino@nms.unl.pt
OI Lima, Illyane/0000-0003-3082-7650
FU Fundacao para a Ciencia e TecnologiaPortuguese Foundation for Science
   and TechnologyEuropean Commission [ISL: SFRH/BD/114552/2016, ACP:
   SFRH/BD/148611/2019, RG: IF/01495/2015]; EOS MODEL-IDI [30826052]
FX The work has been financed by the Fundacao para a Ciencia e Tecnologia
   (ISL: SFRH/BD/114552/2016; ACP: SFRH/BD/148611/2019; RG: IF/01495/2015)
   and EOS MODEL-IDI 30826052.
CR Aguirre P, 2012, BIOMETALS, V25, P795, DOI 10.1007/s10534-012-9525-y
   Akao Y, 2002, NEUROSCI LETT, V326, P105, DOI 10.1016/S0304-3940(02)00332-4
   Amin P, 2018, P NATL ACAD SCI USA, V115, pE5944, DOI 10.1073/pnas.1806973115
   Andreone BJ, 2019, COLD SPRING HARB PER, V12, pa036434, DOI DOI 10.1101/CSHPERSPECT
   Arosio P, 2015, BIOCHEM J, V472, P1, DOI 10.1042/BJ20150787
   Artus C, 2010, EMBO J, V29, P1585, DOI 10.1038/emboj.2010.43
   Barnham KJ, 2004, NAT REV DRUG DISCOV, V3, P205, DOI 10.1038/nrd1330
   Beard JL, 2005, J NEUROSCI RES, V79, P254, DOI 10.1002/jnr.20324
   BEARD JL, 1994, PHARMACOL BIOCHEM BE, V48, P621, DOI 10.1016/0091-3057(94)90323-9
   BECKER G, 1995, NEUROLOGY, V45, P182, DOI 10.1212/WNL.45.1.182
   Bellinger FP, 2011, MOL NEURODEGENER, V6, DOI 10.1186/1750-1326-6-8
   Berg D, 2006, NEUROTOX RES, V9, P1, DOI 10.1007/BF03033302
   Bersuker K, 2019, NATURE, V575, P688, DOI 10.1038/s41586-019-1705-2
   Braak H, 2003, NEUROBIOL AGING, V24, P197, DOI 10.1016/S0197-4580(02)00065-9
   Brochard V, 2009, J CLIN INVEST, V119, P182, DOI 10.1172/JCI36470
   Burguillos MA, 2011, NATURE, V472, P319, DOI 10.1038/nature09788
   Cabantchik ZI, 2013, FRONT PHARMACOL, V4, DOI 10.3389/fphar.2013.00167
   Caccamo A, 2017, NAT NEUROSCI, V20, P1236, DOI 10.1038/nn.4608
   Cai ZY, 2014, NAT CELL BIOL, V16, P55, DOI 10.1038/ncb2883
   Camins A, 2010, EXPERT OPIN INV DRUG, V19, P587, DOI 10.1517/13543781003781898
   Chahine Lama M, 2014, Parkinsonism Relat Disord, V20 Suppl 1, pS99, DOI 10.1016/S1353-8020(13)70025-7
   Chalah A, 2008, ADV EXP MED BIOL, V615, P25, DOI 10.1007/978-1-4020-6554-5_3
   Chambers JW, 2013, J BIOL CHEM, V288, P1079, DOI 10.1074/jbc.M112.421354
   Chen L, 2016, TRANSL NEURODEGENER, V5, DOI 10.1186/s40035-016-0063-3
   Chen PC, 2009, P NATL ACAD SCI USA, V106, P2933, DOI 10.1073/pnas.0813361106
   Chiou B, 2018, GLIA, V66, P1317, DOI 10.1002/glia.23313
   Conrad M, 2020, OXIDATIVE STRESS: EUSTRESS AND DISTRESS, P149, DOI 10.1016/B978-0-12-818606-0.00010-9
   Cookson MR, 2012, CSH PERSPECT MED, V2, DOI 10.1101/cshperspect.a009415
   Crichton RR, 2019, PHARMACEUTICALS-BASE, V12, DOI 10.3390/ph12030138
   Cryan JF, 2020, LANCET NEUROL, V19, P179, DOI 10.1016/S1474-4422(19)30356-4
   Cuajungco MP, 2016, PFLUG ARCH EUR J PHY, V468, P177, DOI 10.1007/s00424-015-1732-2
   Dawson TM, 2010, NEURON, V66, P646, DOI 10.1016/j.neuron.2010.04.034
   Degterev A, 2008, NAT CHEM BIOL, V4, P313, DOI 10.1038/nchembio.83
   Devos D, 2014, ANTIOXID REDOX SIGN, V21, P195, DOI 10.1089/ars.2013.5593
   DEXTER DT, 1989, J NEUROCHEM, V52, P381, DOI 10.1111/j.1471-4159.1989.tb09133.x
   Dhanasekaran Danny N, 2017, Genes Cancer, V8, P682, DOI 10.18632/genesandcancer.155
   Dionisio PA, 2019, CELL DEATH DIS, V10, DOI 10.1038/s41419-019-2078-z
   Dixon SJ, 2014, ELIFE, V3, DOI 10.7554/eLife.02523
   Dixon SJ, 2014, NAT CHEM BIOL, V10, P9, DOI 10.1038/nchembio.1416
   Dixon SJ, 2012, CELL, V149, P1060, DOI 10.1016/j.cell.2012.03.042
   Do Van B, 2016, NEUROBIOL DIS, V94, P169, DOI 10.1016/j.nbd.2016.05.011
   Dodel RC, 1999, MOL BRAIN RES, V64, P141, DOI 10.1016/S0169-328X(98)00318-0
   Dodson M, 2019, REDOX BIOL, V23, DOI 10.1016/j.redox.2019.101107
   Doll S, 2019, NATURE, V575, P693, DOI 10.1038/s41586-019-1707-0
   Doll S, 2017, IUBMB LIFE, V69, P423, DOI 10.1002/iub.1616
   Dondelinger Y, 2017, NAT CELL BIOL, V19, P1237, DOI 10.1038/ncb3608
   Dondelinger Y, 2014, CELL REP, V7, P971, DOI 10.1016/j.celrep.2014.04.026
   Dong XP, 2008, NATURE, V455, P992, DOI 10.1038/nature07311
   Dorsey ER, 2018, LANCET NEUROL, V17, P939, DOI [10.1016/S1474-4422(18)30295-3, 10.1016/S1474-4422(18)30499-X]
   Eberhardt O, 2000, J NEUROSCI, V20, P9126
   Faghri F, 2018, BIORXIV, DOI [10.1101/338913, DOI 10.1101/338913]
   Fauster A, 2015, CELL DEATH DIS, V6, DOI 10.1038/cddis.2015.130
   Fenton J.H., 1899, J CHEM SOC, V75, P1, DOI DOI 10.1039/CT8997500001
   Ferreira A, 2019, PHARMACEUTICALS-BASE, V12, DOI 10.3390/ph12030126
   Fiorito V, 2018, PHARMACEUTICALS-BASE, V11, DOI 10.3390/ph11030087
   FISHMAN JB, 1987, J NEUROSCI RES, V18, P299, DOI 10.1002/jnr.490180206
   Forcina GC, 2019, PROTEOMICS, V19, DOI 10.1002/pmic.201800311
   Fulda S., 2018, CELL CYCLE GEORGET T, V17, P1
   Gandhi S, 2009, MOL CELL, V33, P627, DOI 10.1016/j.molcel.2009.02.013
   Ganguly A, 2004, J NEUROCHEM, V88, P469, DOI 10.1046/j.1471-4159.2003.02176.x
   Gao M, 2018, MOL CELL, V73, P354
   Gao MH, 2015, MOL CELL, V59, P298, DOI 10.1016/j.molcel.2015.06.011
   Gelman N, 1999, RADIOLOGY, V210, P759, DOI 10.1148/radiology.210.3.r99fe41759
   Geng JF, 2017, NAT COMMUN, V8, DOI 10.1038/s41467-017-00406-w
   Ghezzi D, 2010, AM J HUM GENET, V86, P639, DOI 10.1016/j.ajhg.2010.03.002
   Gozzelino R, 2019, PHARMACEUTICALS-BASE, V12, DOI 10.3390/ph12040178
   Gozzelino R, 2016, INT J MOL SCI, V17, DOI 10.3390/ijms17010130
   Gozzelino R, 2016, CURR ALZHEIMER RES, V13, P174, DOI 10.2174/1567205012666150921103304
   Green DR, 2015, CSH PERSPECT BIOL, V7, DOI 10.1101/cshperspect.a006080
   Grunewald A, 2010, PLOS ONE, V5, DOI 10.1371/journal.pone.0012962
   Guiney SJ, 2017, NEUROCHEM INT, V104, P34, DOI 10.1016/j.neuint.2017.01.004
   Hacker G, 2000, CELL TISSUE RES, V301, P5, DOI 10.1007/s004410000193
   Haller S, 2018, CLIN NEURORADIOL, P1
   Hambright WS, 2017, REDOX BIOL, V12, P8, DOI 10.1016/j.redox.2017.01.021
   Harris PA, 2013, ACS MED CHEM LETT, V4, P1238, DOI 10.1021/ml400382p
   Hartmann A, 2000, P NATL ACAD SCI USA, V97, P2875, DOI 10.1073/pnas.040556597
   Hartmann A, 2001, J NEUROCHEM, V76, P1785, DOI 10.1046/j.1471-4159.2001.00160.x
   Hartmann A, 2001, J NEUROSCI, V21, P2247, DOI 10.1523/JNEUROSCI.21-07-02247.2001
   Haslund-Vinding J, 2017, BRIT J PHARMACOL, V174, P1733, DOI 10.1111/bph.13425
   Hentze MW, 2004, CELL, V117, P285, DOI 10.1016/S0092-8674(04)00343-5
   Hentze MW, 1996, P NATL ACAD SCI USA, V93, P8175, DOI 10.1073/pnas.93.16.8175
   Hisahara S, 2011, INT J MED CHEM, V2011, DOI 10.1155/2011/403039
   HOEHN MM, 1967, NEUROLOGY, V17, P427, DOI 10.1212/WNL.17.5.427
   Hou YJ, 2019, NAT REV NEUROL, V15, P565, DOI 10.1038/s41582-019-0244-7
   Hubert V, 2019, SCI REP-UK, V9, DOI 10.1038/s41598-019-46566-1
   Iaccarino C, 2007, HUM MOL GENET, V16, P1319, DOI 10.1093/hmg/ddm080
   Iannielli A, 2018, CELL REP, V22, P2066, DOI 10.1016/j.celrep.2018.01.089
   Ingold I, 2018, CELL, V172, P409, DOI 10.1016/j.cell.2017.11.048
   Ito K, 2017, CELL DEATH DISCOV, V3, DOI 10.1038/cddiscovery.2017.13
   Ito Y, 2016, SCIENCE, V353, P603, DOI 10.1126/science.aaf6803
   JEFFERIES WA, 1984, NATURE, V312, P162, DOI 10.1038/312162a0
   Kagan VE, 2017, NAT CHEM BIOL, V13, P81, DOI [10.1038/NCHEMBIO.2238, 10.1038/nchembio.2238]
   Kamata H, 2005, CELL, V120, P649, DOI 10.1016/j.cell.2004.12.041
   Kavanagh E, 2015, AGING-US, V7, P673, DOI 10.18632/aging.100805
   KERR JFR, 1972, BRIT J CANCER, V26, P239, DOI 10.1038/bjc.1972.33
   Kobayashi S, 2015, J BIOL CHEM, V290, P8778, DOI 10.1074/jbc.M114.625053
   Lanz TV, 2017, SCI REP-UK, V7, DOI 10.1038/srep41271
   Leist M, 1997, J EXP MED, V185, P1481, DOI 10.1084/jem.185.8.1481
   Lewerenz J, 2013, ANTIOXID REDOX SIGN, V18, P522, DOI 10.1089/ars.2011.4391
   Lhermitte J, 1924, J NEUROL PSYCHOPATHO, V5, P195
   Li HL, 1998, CELL, V94, P491, DOI 10.1016/S0092-8674(00)81590-1
   Li P, 1997, CELL, V91, P479, DOI 10.1016/S0092-8674(00)80434-1
   Liang HY, 2009, FREE RADICAL BIO MED, V47, P312, DOI 10.1016/j.freeradbiomed.2009.05.012
   Lin QS, 2020, LAB INVEST, V100, P503, DOI 10.1038/s41374-019-0319-5
   Lin Y, 1999, GENE DEV, V13, P2514, DOI 10.1101/gad.13.19.2514
   Lyons DG, 2016, ELIFE, V5, DOI 10.7554/eLife.12024
   Ma C, 2016, LIFE SCI, V144, P113, DOI 10.1016/j.lfs.2015.11.019
   Martin-Bastida A, 2017, SCI REP-UK, V7, DOI 10.1038/s41598-017-01402-2
   Masaldan S, 2019, FREE RADICAL BIO MED, V133, P221, DOI 10.1016/j.freeradbiomed.2018.09.033
   Mattson MP, 2000, NAT REV MOL CELL BIO, V1, P120, DOI 10.1038/35040009
   Meiser J, 2013, CELL COMMUN SIGNAL, V11, DOI 10.1186/1478-811X-11-34
   Meng HY, 2018, P NATL ACAD SCI USA, V115, pE2001, DOI 10.1073/pnas.1722013115
   Michaeli S, 2007, MOVEMENT DISORD, V22, P334, DOI 10.1002/mds.21227
   Micheau O, 2003, CELL, V114, P181, DOI 10.1016/S0092-8674(03)00521-X
   Mirelman A, 2019, LANCET NEUROL, V18, P697, DOI 10.1016/S1474-4422(19)30044-4
   Mittal R, 2017, J CELL PHYSIOL, V232, P2359, DOI 10.1002/jcp.25518
   Mochizuki H, 2001, P NATL ACAD SCI USA, V98, P10918, DOI 10.1073/pnas.191107398
   Monti DA, 2019, CLIN PHARMACOL THER, V106, P884, DOI 10.1002/cpt.1548
   Moos T, 2007, J NEUROCHEM, V103, P1730, DOI 10.1111/j.1471-4159.2007.04976.x
   Moos T, 2006, J NEUROCHEM, V98, P1946, DOI 10.1111/j.1471-4159.2006.04023.x
   Mozuraityte R, 2016, EUR J LIPID SCI TECH, V118, P658, DOI 10.1002/ejlt.201400590
   MURPHY TH, 1988, BRAIN RES, V444, P325, DOI 10.1016/0006-8993(88)90941-9
   Nagata S, 2000, EXP CELL RES, V256, P12, DOI 10.1006/excr.2000.4834
   Nakamura K, 2000, J NEUROCHEM, V74, P2305, DOI 10.1046/j.1471-4159.2000.0742305.x
   Naoi M, 2007, J NEURAL TRANSM-SUPP, P121
   Napolitano A, 2011, CURR MED CHEM, V18, P1832, DOI 10.2174/092986711795496863
   Nemeth E, 2004, SCIENCE, V306, P2090, DOI 10.1126/science.1104742
   Newton K, 2016, CELL DEATH DIFFER, V23, P1565, DOI 10.1038/cdd.2016.46
   Newton K, 2019, NATURE, V574, P428, DOI 10.1038/s41586-019-1548-x
   Oberst A, 2011, NATURE, V471, P363, DOI 10.1038/nature09852
   Ofengeim D, 2013, NAT REV MOL CELL BIO, V14, P727, DOI 10.1038/nrm3683
   Offen D, 1998, P NATL ACAD SCI USA, V95, P5789, DOI 10.1073/pnas.95.10.5789
   Ohgami RS, 2006, BLOOD, V108, P1388, DOI 10.1182/blood-2006-02-003681
   Onate M, 2020, CELL DEATH DIFFER, V27, P1169, DOI 10.1038/s41418-019-0408-4
   Park J, 2006, NATURE, V441, P1157, DOI 10.1038/nature04788
   Pasparakis M, 2015, NATURE, V517, P311, DOI 10.1038/nature14191
   Peran P, 2010, BRAIN, V133, P3423, DOI 10.1093/brain/awq212
   Perier C, 2012, CSH PERSPECT MED, V2, DOI 10.1101/cshperspect.a009332
   Perry VH, 2004, BRAIN BEHAV IMMUN, V18, P407, DOI 10.1016/j.bbi.2004.01.004
   Ran QT, 2006, J NEUROSCI RES, V84, P202, DOI 10.1002/jnr.20868
   Ran QT, 2004, J BIOL CHEM, V279, P55137, DOI 10.1074/jbc.M410387200
   Reeve AK, 2018, NPJ PARKINSON DIS, V4, DOI 10.1038/s41531-018-0044-6
   Remijsen Q, 2014, CELL DEATH DIS, V5, DOI 10.1038/cddis.2013.531
   Ricci JE, 2004, CELL, V117, P773, DOI 10.1016/j.cell.2004.05.008
   Rickard JA, 2014, CELL, V157, P1175, DOI 10.1016/j.cell.2014.04.019
   Robinson EJ, 2018, CELL DEATH DISCOV, V4, DOI 10.1038/s41420-018-0125-7
   Rostrup M, 2008, AMINO ACIDS, V34, P455, DOI 10.1007/s00726-007-0547-7
   Rouault TA, 2013, NAT REV NEUROSCI, V14, P551, DOI 10.1038/nrn3453
   Santana-Codina N, 2018, PHARMACEUTICALS-BASE, V11, DOI 10.3390/ph11040114
   Sasaki S, 2004, NEUROLOGY, V63, P678, DOI 10.1212/01.WNL.0000134657.25904.0B
   Schamp J, 2014, FASEB J, V28
   Schulz JB, 2006, J NEURAL TRANSM-SUPP, P467
   Seibt TM, 2019, FREE RADICAL BIO MED, V133, P144, DOI 10.1016/j.freeradbiomed.2018.09.014
   Seiler A, 2008, CELL METAB, V8, P237, DOI 10.1016/j.cmet.2008.07.005
   Shen X., 2017, FOOD AGR IMMUNOL, V7, P1, DOI DOI 10.1038/SREP40961
   Shih AY, 2006, J NEUROSCI, V26, P10514, DOI 10.1523/JNEUROSCI.3178-06.2006
   Smeyne M, 2013, FREE RADICAL BIO MED, V62, P13, DOI 10.1016/j.freeradbiomed.2013.05.001
   Someda M, 2020, CELL DEATH DIFFER, V27, P1539, DOI 10.1038/s41418-019-0434-2
   Speer RE, 2013, FREE RADICAL BIO MED, V62, P26, DOI 10.1016/j.freeradbiomed.2013.01.026
   Stockwell BR, 2020, TRENDS CELL BIOL, V30, P478, DOI 10.1016/j.tcb.2020.02.009
   Stockwell BR, 2017, CELL, V171, P273, DOI 10.1016/j.cell.2017.09.021
   Sun LM, 2012, CELL, V148, P213, DOI 10.1016/j.cell.2011.11.031
   Sun M, 2000, HUM MOL GENET, V9, P2471, DOI 10.1093/hmg/9.17.2471
   Takahashi N, 2012, CELL DEATH DIS, V3, DOI 10.1038/cddis.2012.176
   Tang DL, 2019, CELL RES, V29, P347, DOI 10.1038/s41422-019-0164-5
   Tansey MG, 2010, NEUROBIOL DIS, V37, P510, DOI 10.1016/j.nbd.2009.11.004
   Toulorge D, 2016, J NEUROCHEM, V139, P27, DOI 10.1111/jnc.13696
   Trist BG, 2019, AGING CELL, V18, DOI 10.1111/acel.13031
   URSINI F, 1982, BIOCHIM BIOPHYS ACTA, V710, P197, DOI 10.1016/0005-2760(82)90150-3
   Valente EM, 2004, SCIENCE, V304, P1158, DOI 10.1126/science.1096284
   Vandenabeele P, 2013, CELL DEATH DIFFER, V20, P185, DOI 10.1038/cdd.2012.151
   Vandenabeele P, 2010, NAT REV MOL CELL BIO, V11, P700, DOI 10.1038/nrm2970
   Vandenabeele P, 2010, SCI SIGNAL, V3, DOI 10.1126/scisignal.3115re4
   Vargas JD, 2003, BBA-PROTEINS PROTEOM, V1651, P116, DOI 10.1016/S1570-9639(03)00242-5
   Vela D, 2018, FRONT NEUROSCI-SWITZ, V12, DOI 10.3389/fnins.2018.00740
   Venderova K, 2012, CSH PERSPECT MED, V2, DOI 10.1101/cshperspect.a009365
   Vila M, 2001, P NATL ACAD SCI USA, V98, P2837, DOI 10.1073/pnas.051633998
   Wang CY, 2012, J BIOL CHEM, V287, P34032, DOI 10.1074/jbc.M112.367284
   Ward R, 2014, LANCET NEUROL, V13, P1045, DOI 10.1016/S1474-4422(14)70117-6
   WHO, 2006, NEUR DIS PUBL HLTH C
   Wirth EK, 2010, FASEB J, V24, P844, DOI 10.1096/fj.09-143974
   World Health Organization, 2011, GLOBAL HLTH AGING
   Wu JR, 2018, J MOL NEUROSCI, V66, P197, DOI 10.1007/s12031-018-1155-6
   Wu JR, 2015, NEURAL REGEN RES, V10, P1120, DOI 10.4103/1673-5374.160108
   Xia XG, 2001, P NATL ACAD SCI USA, V98, P10433, DOI 10.1073/pnas.181182298
   Xie T, 2013, CELL REP, V5, P70, DOI 10.1016/j.celrep.2013.08.044
   Xie Y, 2016, CELL DEATH DIFFER, V23, P369, DOI 10.1038/cdd.2015.158
   Xue D, 1996, GENE DEV, V10, P1073, DOI 10.1101/gad.10.9.1073
   Yang WS, 2016, P NATL ACAD SCI USA, V113, pE4966, DOI 10.1073/pnas.1603244113
   Yang WS, 2014, CELL, V156, P317, DOI 10.1016/j.cell.2013.12.010
   Yang XL, 1998, SCIENCE, V281, P1355, DOI 10.1126/science.281.5381.1355
   Yokochi M, 1997, EUR NEUROL, V38, P29, DOI 10.1159/000113440
   YOUDIM MBH, 1989, AM J CLIN NUTR, V50, P607, DOI 10.1093/ajcn/50.3.607
   Youn JK, 2014, BMB REP, V47, P569, DOI 10.5483/BMBRep.2014.47.10.286
   Yu TT, 2019, CELL DEATH DIS, V10, DOI 10.1038/s41419-019-1425-4
   Yuan H, 2016, BIOCHEM BIOPH RES CO, V478, P1338, DOI 10.1016/j.bbrc.2016.08.124
   Yuan JY, 2019, NAT REV NEUROSCI, V20, P19, DOI 10.1038/s41583-018-0093-1
   Zhang DW, 2009, SCIENCE, V325, P332, DOI 10.1126/science.1172308
   Zucca FA, 2017, PROG NEUROBIOL, V155, P96, DOI 10.1016/j.pneurobio.2015.09.012
NR 199
TC 0
Z9 0
U1 6
U2 13
PU MARY ANN LIEBERT, INC
PI NEW ROCHELLE
PA 140 HUGUENOT STREET, 3RD FL, NEW ROCHELLE, NY 10801 USA
SN 1523-0864
EI 1557-7716
J9 ANTIOXID REDOX SIGN
JI Antioxid. Redox Signal.
PD AUG 20
PY 2021
VL 35
IS 6
BP 453
EP 473
DI 10.1089/ars.2020.8229
EA JAN 2021
PG 21
WC Biochemistry & Molecular Biology; Endocrinology & Metabolism
WE Science Citation Index Expanded (SCI-EXPANDED)
SC Biochemistry & Molecular Biology; Endocrinology & Metabolism
GA TQ4JO
UT WOS:000610189000001
PM 33233941
DA 2022-04-27
ER

PT J
AU Zhao, WW
   Li, CX
   Zhang, H
   Zhou, QH
   Chen, XH
   Han, YT
   Chen, XP
AF Zhao, Wenwen
   Li, Chunxia
   Zhang, Hao
   Zhou, Qihui
   Chen, Xuehong
   Han, Yantao
   Chen, Xiuping
TI Dihydrotanshinone I Attenuates Plaque Vulnerability in Apolipoprotein
   E-Deficient Mice: Role of Receptor-Interacting Protein 3
SO ANTIOXIDANTS & REDOX SIGNALING
LA English
DT Article
DE vulnerable; ApoE-; - mice; RIP3; TLR4 dimerization
ID ENDOPLASMIC-RETICULUM STRESS; ATHEROSCLEROTIC PLAQUES; NECROPTOSIS;
   ACTIVATION; APOPTOSIS; MECHANISMS; INFLAMMATION; LESIONS
AB Aims: Vulnerable plaque disruption in advanced atherosclerosis leads to acute thrombus and subsequent myocardial infarction and severely threatens human health. Necroptosis of macrophage involved in the necrotic core is one key factor for plaque vulnerability. Dihydrotanshinone I (DHT) is a natural diterpenoid isolated from Danshen demonstrating effective anti-inflammatory property. It is accepted that inflammation plays a crucial role in the process of atherogenesis. However, whether DHT prevents atherosclerosis is poorly understood. Here, we investigated the effect of DHT on vulnerable plaque in an apolipoprotein E-deficient (ApoE(-/-)) mice model of atherosclerosis and the underlying protective mechanisms.
   Results: In the in vitro experiment, first LPS/ZVAD (LPS, lipopolysaccharide; ZVAD, ZVAD-FMK, a cell-permeable pan-caspase inhibitor) stimulated necroptosis of macrophage in a receptor-interacting protein 3 (RIP3)-dependent pathway, which was regulated by Toll-like receptor 4 (TLR4) dimerization. Further study illustrated that activated RIP3 evoked endoplasmic reticulum stress as well as reactive oxygen species generation. Both DHT and RIP3 silence reversed the above phenomena. In the in vivo experiment, aorta and serum samples were collected to determine features of plaque stability, including plaque size, necrotic core area, as well as collagen content in fibrous cap and the expression of related protein molecules. Both DHT and RIP3 inhibitor GSK872 significantly enhanced plaque stability in ApoE(-/-) mice by reducing oxidative stress, shrinking necrotic core area, increasing collagen content, and decreasing RIP3 expression.
   Innovation and Conclusion: Our study showed that DHT may stabilize vulnerable plaque by suppressing RIP3-mediated necroptosis of macrophage, which indicates its potential application as a lead compound for cardiovascular treatments, especially for advanced atherosclerosis.
C1 [Zhao, Wenwen; Zhang, Hao; Chen, Xuehong; Han, Yantao] Qingdao Univ, Med Coll, 308 Ningxia Rd, Qingdao 266021, Shandong, Peoples R China.
   [Li, Chunxia; Chen, Xiuping] Zunyi Med Coll, Dept Pharmacol, Minist Educ, Key Lab Pharmacol, Zunyi, Guizhou, Peoples R China.
   [Zhou, Qihui] Qingdao Univ, Inst Translat Med, Qingdao, Peoples R China.
   [Zhou, Qihui] Qingdao Univ, Affiliated Hosp, Dept Stomatol, Qingdao, Peoples R China.
   [Chen, Xiuping] Univ Macau, Inst Chinese Med Sci, State Key Lab Qual Res Chinese Med, Ave Univ, Taipa 999078, Macao, Peoples R China.
RP Han, YT (通讯作者)，Qingdao Univ, Med Coll, 308 Ningxia Rd, Qingdao 266021, Shandong, Peoples R China.; Chen, XP (通讯作者)，Univ Macau, Inst Chinese Med Sci, State Key Lab Qual Res Chinese Med, Ave Univ, Taipa 999078, Macao, Peoples R China.
EM wenwenzhao0313@163.com; xpchen@um.edu.mo
RI Zhou, Qihui/AAX-6376-2021
FU Science and Technology Development Fund, Macau SAR [078/2016/A2,
   175/2017/A3]; National Natural Science Foundation of ChinaNational
   Natural Science Foundation of China (NSFC) [81803766]; Natural Science
   Foundation of Shandong ProvinceNatural Science Foundation of Shandong
   Province [ZR2018BH036]; China's Postdoctoral Science FundChina
   Postdoctoral Science Foundation [2019M652336]
FX This study was funded by the Science and Technology Development Fund,
   Macau SAR File nos. 078/2016/A2 and 175/2017/A3, the National Natural
   Science Foundation of China (81803766), the Natural Science Foundation
   of Shandong Province (ZR2018BH036), and China's Postdoctoral Science
   Fund (2019M652336).
CR Arbab-Zadeh A, 2015, J AM COLL CARDIOL, V65, P846, DOI 10.1016/j.jacc.2014.11.041
   Bauriedel G, 1998, ARTERIOSCL THROM VAS, V18, P1132, DOI 10.1161/01.ATV.18.7.1132
   Bentzon JF, 2014, CIRC RES, V114, P1852, DOI 10.1161/CIRCRESAHA.114.302721
   Bonomini F, 2008, HISTOL HISTOPATHOL, V23, P381, DOI 10.14670/HH-23.381
   Brokopp CE, 2011, EUR HEART J, V32, P2713, DOI 10.1093/eurheartj/ehq519
   Bronner DN, 2015, IMMUNITY, V43, P451, DOI 10.1016/j.immuni.2015.08.008
   Cai YH, 2018, FRONT PHARMACOL, V9, DOI 10.3389/fphar.2018.00025
   Chang LL, 2019, OXID MED CELL LONGEV, V2019, DOI 10.1155/2019/6173685
   Cho KJ, 2011, MOL CELLS, V32, P1, DOI 10.1007/s10059-011-1021-7
   Curtis MJ, 2015, BRIT J PHARMACOL, V172, P3461, DOI 10.1111/bph.12856
   Davies MJ, 1998, CIRCULATION, V97, P2382, DOI 10.1161/01.CIR.97.24.2382
   Di Lorenzo F, 2015, J BIOL CHEM, V290, P21305, DOI 10.1074/jbc.M115.649087
   FALK E, 1995, CIRCULATION, V92, P657, DOI 10.1161/01.CIR.92.3.657
   Galluzzi L, 2017, ANNU REV PATHOL-MECH, V12, P103, DOI 10.1146/annurev-pathol-052016-100247
   Gunther C, 2011, NATURE, V477, P335, DOI 10.1038/nature10400
   Guo YL, 2018, TOXICOL APPL PHARM, V344, P35, DOI 10.1016/j.taap.2018.02.018
   Hegyi L, 1996, J PATHOL, V180, P423, DOI 10.1002/(SICI)1096-9896(199612)180:4<423::AID-PATH677>3.0.CO;2-1
   Karunakaran D, 2016, SCI ADV, V2, DOI 10.1126/sciadv.1600224
   Lafont A, 2003, HEART, V89, P1262, DOI 10.1136/heart.89.10.1262
   Lee WYW, 2009, CANCER LETT, V285, P46, DOI 10.1016/j.canlet.2009.04.040
   Li X, 2015, J ETHNOPHARMACOL, V169, P138, DOI 10.1016/j.jep.2015.04.022
   Liu Q, 2010, J STEROID BIOCHEM, V120, P155, DOI 10.1016/j.jsbmb.2010.03.090
   Mandal P, 2014, MOL CELL, V56, P481, DOI 10.1016/j.molcel.2014.10.021
   Medzhitov R, 1997, NATURE, V388, P394, DOI 10.1038/41131
   Michel Jean-Baptiste, 2012, Cardiovasc Res, V95, P135, DOI 10.1093/cvr/cvs172
   Myoishi M, 2007, CIRCULATION, V116, P1226, DOI 10.1161/CIRCULATIONAHA.106.682054
   Nogusa S, 2016, CELL HOST MICROBE, V20, P13, DOI 10.1016/j.chom.2016.05.011
   PAIGEN B, 1987, ATHEROSCLEROSIS, V64, P215, DOI 10.1016/0021-9150(87)90249-8
   Park BS, 2013, EXP MOL MED, V45, DOI 10.1038/emm.2013.97
   Pasparakis M, 2015, NATURE, V517, P311, DOI 10.1038/nature14191
   Ren SY, 2013, J THORAC DIS, V5, P771, DOI 10.3978/j.issn.2072-1439.2013.12.36
   Scaffidi P, 2002, NATURE, V418, P191, DOI 10.1038/nature00858
   Shen BB, 2019, MOL THER-NUCL ACIDS, V17, P701, DOI 10.1016/j.omtn.2019.06.025
   Tabas I, 2010, CIRC RES, V107, P839, DOI 10.1161/CIRCRESAHA.110.224766
   Thorp E, 2009, J LEUKOCYTE BIOL, V86, P1089, DOI 10.1189/jlb.0209115
   Uttara B, 2009, CURR NEUROPHARMACOL, V7, P65, DOI 10.2174/157015909787602823
   Vanden Berghe T, 2006, CELL SIGNAL, V18, P328, DOI 10.1016/j.cellsig.2005.05.003
   Weigert M, 2017, CELL DEATH DIS, V8, DOI 10.1038/s41419-017-0110-8
   Wisastra R, 2014, CANCERS, V6, P1500, DOI 10.3390/cancers6031500
   Xu SW, 2011, ARCH BIOCHEM BIOPHYS, V515, P72, DOI 10.1016/j.abb.2011.08.006
   Yang YX, 2018, FRONT PHARMACOL, V9, DOI 10.3389/fphar.2018.00624
   Yu LQ, 2020, MED SCI MONITOR, V26, DOI 10.12659/MSM.920738
   Zhang YT, 2019, MEDIAT INFLAMM, V2019, DOI 10.1155/2019/3427053
   Zhao WY, 2014, P IEEE INT FREQ CONT, P162
   Zhou W, 2014, CELL, V158, P464, DOI 10.1016/j.cell.2014.06.041
NR 45
TC 4
Z9 4
U1 5
U2 23
PU MARY ANN LIEBERT, INC
PI NEW ROCHELLE
PA 140 HUGUENOT STREET, 3RD FL, NEW ROCHELLE, NY 10801 USA
SN 1523-0864
EI 1557-7716
J9 ANTIOXID REDOX SIGN
JI Antioxid. Redox Signal.
PD FEB 10
PY 2021
VL 34
IS 5
BP 351
EP 363
DI 10.1089/ars.2019.7796
EA JUN 2020
PG 13
WC Biochemistry & Molecular Biology; Endocrinology & Metabolism
WE Science Citation Index Expanded (SCI-EXPANDED)
SC Biochemistry & Molecular Biology; Endocrinology & Metabolism
GA PT5YB
UT WOS:000539517000001
PM 32323566
DA 2022-04-27
ER

PT J
AU Bergamaschi, D
   Vossenkamper, A
   Lee, WYJ
   Wang, P
   Bochukova, E
   Warnes, G
AF Bergamaschi, D.
   Vossenkamper, A.
   Lee, W. Y. J.
   Wang, P.
   Bochukova, E.
   Warnes, G.
TI Simultaneous polychromatic flow cytometric detection of multiple forms
   of regulated cell death
SO APOPTOSIS
LA English
DT Article
DE Regulated cell death; Apoptosis; Necroptosis; RIP1-dependent apoptosis;
   Autophagy; Hyper-activation of PARP; DNA damage response; Parthanatos;
   Flow cytometry
ID MECHANISMS; CANCER; RECOMMENDATIONS; AUTOPHAGY; SHIKONIN; ASSAYS
AB Currently the study of Regulated Cell Death (RCD) processes is limited to the use of lysed cell populations for Western blot analysis of each separate RCD process. We have previously shown that intracellular antigen flow cytometric analysis of RIP3, Caspase-3 and cell viability dye allowed the determination of levels of apoptosis (Caspase-3(+ve)/RIP3(-ve)), necroptosis (RIP3(Hi+ve)/Caspase-3(-ve)) and RIP1-dependent apoptosis (Caspase-3(+ve)/RIP3(+ve)) in a single Jurkat cell population. The addition of more intracellular markers allows the determination of the incidence of parthanatos (PARP), DNA Damage Response (DDR, H2AX), H2AX hyper-activation of PARP (H2AX/PARP) autophagy (LC3B) and ER stress (PERK), thus allowing the identification of 124 sub-populations both within live and dead cell populations. Shikonin simultaneously induced Jurkat cell apoptosis and necroptosis the degree of which can be shown flow cytometrically together with the effects of blockade of these forms of cell death by zVAD and necrostatin-1 have on specific RCD populations including necroptosis, early and late apoptosis and RIP1-dependent apoptosis phenotypes in live and dead cells. Necrostatin-1 and zVAD was shown to modulate levels of shikonin induced DDR, hyper-action of PARP and parthanatos in the four forms of RCD processes analysed. LC3B was up-regulated by combined treatment of zVAD with chloroquine which also revealed that DNA damage was reduced in live cells but enhanced in dead cells indicating therole of autophagy in maintaining cell health. This approach to RCD research should be a great advance to understanding the mechanisms of drugs and their effects upon RCD populations.
C1 [Bergamaschi, D.] Queen Mary London Univ, Ctr Cutaneous Res & Cell Biol, Blizard Inst, Barts & London Sch Med & Dent, 4 Newark St, London E1 2AT, England.
   [Vossenkamper, A.; Lee, W. Y. J.; Wang, P.] Queen Mary London Univ, Ctr Immunobiol, Blizard Inst, Barts & London Sch Med & Dent, 4 Newark St, London E1 2AT, England.
   [Bochukova, E.] Queen Mary London Univ, Ctr Genom & Child Hlth, Blizard Inst, Barts & London Sch Med & Dent, 4 Newark St, London E1 2AT, England.
   [Warnes, G.] Queen Mary London Univ, Flow Cytometry Core Facil, Blizard Inst, Barts & London Sch Med & Dent, 4 Newark St, London E1 2AT, England.
RP Warnes, G (通讯作者)，Queen Mary London Univ, Flow Cytometry Core Facil, Blizard Inst, Barts & London Sch Med & Dent, 4 Newark St, London E1 2AT, England.
EM g.warnes@qmul.ac.uk
RI Lee, Wing-Yiu/AAC-8824-2019; Warnes, Gary/I-1110-2019
OI Lee, Wing-Yiu/0000-0002-8524-3874; Warnes, Gary/0000-0001-7614-6266;
   Bochukova, Elena/0000-0003-0275-1548; Bergamaschi,
   Daniele/0000-0002-3955-1091
FU GSKGlaxoSmithKline
FX A. Vossenkamper received funding from GSK.
CR Castedo M, 2004, ONCOGENE, V23, P2825, DOI 10.1038/sj.onc.1207528
   Chikte S, 2014, CYTOM PART A, V85, P169, DOI 10.1002/cyto.a.22312
   Conrad M, 2016, NAT REV DRUG DISCOV, V15, P348, DOI 10.1038/nrd.2015.6
   Czarny P, 2015, INT J MOL SCI, V16, P2641, DOI 10.3390/ijms16022641
   Darzynkiewicz Z, 2014, CYTOM PART A, V85, P386, DOI 10.1002/cyto.a.22452
   Fatokun AA, 2014, BRIT J PHARMACOL, V171, P2000, DOI 10.1111/bph.12416
   Fu ZZ, 2013, BMC CANCER, V13, DOI 10.1186/1471-2407-13-580
   Galluzzi L, 2015, CELL DEATH DIFFER, V22, P58, DOI 10.1038/cdd.2014.137
   Galluzzi L, 2012, CELL DEATH DIFFER, V19, P107, DOI 10.1038/cdd.2011.96
   Galluzzi L, 2009, CELL DEATH DIFFER, V16, P1093, DOI 10.1038/cdd.2009.44
   Galluzzi L, 2018, CELL DEATH DIFFER, V25, P486, DOI 10.1038/s41418-017-0012-4
   Green DR, 2015, CSH PERSPECT BIOL, V7, DOI 10.1101/cshperspect.a006080
   Han WD, 2007, MOL CANCER THER, V6, P1641, DOI 10.1158/1535-7163.MCT-06-0511
   Kepp O, 2014, ONCOIMMUNOLOGY, V3, DOI 10.4161/21624011.2014.955691
   Lee HL, 2018, METHODS, V134, P56, DOI 10.1016/j.ymeth.2017.10.013
   Liu X, 2016, NATURE, V535, P153, DOI 10.1038/nature18629
   Luo X, 2012, GENE DEV, V26, P417, DOI 10.1101/gad.183509.111
   Morales JC, 2014, CRIT REV EUKAR GENE, V24, P15, DOI 10.1615/CritRevEukaryotGeneExpr.2013006875
   Popat A, 2018, CYTOMETRY A
   Remijsen Q, 2014, CELL DEATH DIS, V5, DOI 10.1038/cddis.2013.531
   Sawai H, 2016, INT J MOL SCI, V17, DOI 10.3390/ijms17101678
   Senft D, 2015, TRENDS BIOCHEM SCI, V40, P141, DOI 10.1016/j.tibs.2015.01.002
   Vandenabeele P, 2010, SCI SIGNAL, V3, DOI 10.1126/scisignal.3115re4
   Vossenkamper A, 2018, J IMMUNOL SCI, V2, P6
   Warnes G, 2015, METHODS, V82, P21, DOI 10.1016/j.ymeth.2015.03.027
   Warnes Gary, 2014, Curr Protoc Cytom, V68, DOI 10.1002/0471142956.cy0945s68
   Wiench B, 2012, EVID-BASED COMPL ALT, V2012, DOI 10.1155/2012/726025
   Yang WS, 2014, CELL, V156, P317, DOI 10.1016/j.cell.2013.12.010
   Young ARJ, 2010, CURR OPIN CELL BIOL, V22, P234, DOI 10.1016/j.ceb.2009.12.005
NR 29
TC 12
Z9 12
U1 1
U2 4
PU SPRINGER
PI DORDRECHT
PA VAN GODEWIJCKSTRAAT 30, 3311 GZ DORDRECHT, NETHERLANDS
SN 1360-8185
EI 1573-675X
J9 APOPTOSIS
JI Apoptosis
PD JUN
PY 2019
VL 24
IS 5-6
BP 453
EP 464
DI 10.1007/s10495-019-01528-w
PG 12
WC Biochemistry & Molecular Biology; Cell Biology
WE Science Citation Index Expanded (SCI-EXPANDED)
SC Biochemistry & Molecular Biology; Cell Biology
GA HY4YR
UT WOS:000468134300008
PM 30788651
OA Green Published, hybrid
DA 2022-04-27
ER

PT J
AU Liu, H
   Zhang, MZ
   Liu, YF
   Dong, XH
   Hao, Y
   Wang, YB
AF Liu, Hao
   Zhang, Ming-Zi
   Liu, Yi-Fang
   Dong, Xin-Hang
   Hao, Yan
   Wang, You-Bin
TI Necroptosis was found in a rat ischemia/reperfusion injury flap model
SO CHINESE MEDICAL JOURNAL
LA English
DT Article
DE Necrostatin-1; necroptosis; cell death; ischaemia/reperfusion injury;
   skin flap
ID ISCHEMIA-REPERFUSION INJURY; NECROSIS; RELEASE
AB Background: Necroptosis is a new form of cell death that has been identified as a third pathway causing cell death. In this study, necrostatin-1 (Nec-1) was used to determine whether necroptosis exists in a rat ischaemia/reperfusion injury flap model.
   Methods: In this study, twenty male Sprague-Dawley rats were divided randomly into two groups: a control group (CTL group) and a Nec-1 group. Each abdominal skin flap underwent 3 h of ischaemia and then reperfusion. Fifteen minutes before and after reperfusion, phosphate buffer saline (PBS) was administered intraperitoneally to the CTL group, while Nec-1 was administered intraperitoneally to the Nec-1 group. Twenty-four hours after reperfusion, the whole flap was divided equally into S4 sections. Flap blood perfusion was measured. One sample was taken randomly from each row. Morphological changes, apoptosis, receptor-interacting protein-1 (RIP-1) expression and caspase-3 activity were observed and detected. The measurements between the two groups were compared with the independent t-test, and a P value of <0.05 was considered statistically significant.
   Results: Compared to flaps in the CTL group, flaps in the Nec-1 group showed longer survival rates, better blood perfusion and less inflammatory infiltration. The total flap area considered to have survived was 70.88 +/- 10.28% in the CTL group, whereas 80.56 +/- 5.40% of the area was found to he living in the Nec-I group (Nec-1 vs. cm, t=-2.624, P< 0.05). For some rows, there were significant differences in cell apoptosis between the two groups, the apoptosis index (AI) in rows "9 cm", "7 cm", "6 cm" and "5 cm" was significantly lower in the Nec-1 group than that in the CTL group (Nec-1 vs. CTL, P < 0.05). RIP-1 expression was much lower in the Nec-1 group than that in the CTL group in rows "5 cm" to "9 cm" (Nec-1 vs. CM, P< 0.05). No significant differences in caspase-3 activity were found.
   Conclusion: According to the results, necroptosis was present in a rat abdominal ischaemia/reperfusion injury flap model.
C1 [Liu, Hao; Zhang, Ming-Zi; Dong, Xin-Hang; Hao, Yan; Wang, You-Bin] Peking Union Med Coll Hosp, Dept Plast Surg, Beijing 100005, Peoples R China.
   [Liu, Hao] Chinese Acad Med Sci, Beijing 100005, Peoples R China.
   [Liu, Hao] Peking Union Med Coll, Beijing 100005, Peoples R China.
   [Liu, Yi-Fang] Beijing Vocat Coll Agr, Int Educ Coll, Beijing 100012, Peoples R China.
RP Wang, YB (通讯作者)，Peking Union Med Coll Hosp, Dept Plast Surg, Beijing 100005, Peoples R China.
EM wybenz@sina.com
FU National Natural Science Foundation of ChinaNational Natural Science
   Foundation of China (NSFC) [81471885]
FX This study was supported by a grant of National Natural Science
   Foundation of China (No. 81471885).
CR Degterev A, 2005, NAT CHEM BIOL, V1, P112, DOI 10.1038/nchembio711
   Gao S, 2014, MOL VIS, V20, P1374
   Green Douglas, MEANS END APOPTOSIS
   Hotchkiss RS, 2009, NEW ENGL J MED, V361, P1570, DOI 10.1056/NEJMra0901217
   Kaczmarek A, 2013, IMMUNITY, V38, P209, DOI 10.1016/j.immuni.2013.02.003
   Kumar V, ROBBINS COTRAN PATHO, P12
   Linkermann A, 2012, KIDNEY INT, V81, P751, DOI 10.1038/ki.2011.450
   Liu XJ, 2016, IN VITRO CELL DEV-AN, V52, P690, DOI 10.1007/s11626-016-0039-8
   MAJNO G, 1995, AM J PATHOL, V146, P3
   Mehta SL, 2007, BRAIN RES REV, V54, P34, DOI 10.1016/j.brainresrev.2006.11.003
   Pasparakis M, 2015, NATURE, V517, P311, DOI 10.1038/nature14191
   Proskuryakov SY, 2003, EXP CELL RES, V283, P1, DOI 10.1016/S0014-4827(02)00027-7
   Su LJ, 2014, STRUCTURE, V22, P1489, DOI 10.1016/j.str.2014.07.014
   van den Heuvel MGW, 2009, J PLAST RECONSTR AES, V62, P721, DOI 10.1016/j.bjps.2009.01.060
   Vanden Berghe T, 2014, NAT REV MOL CELL BIO, V15, P134, DOI 10.1038/nrm3737
   Wang HY, 2014, MOL CELL, V54, P133, DOI 10.1016/j.molcel.2014.03.003
   Wang WZ, 2011, PLAST RECONSTR SURG, V128, p685E, DOI 10.1097/PRS.0b013e318230c57b
   Zhao L, 2013, J ZHEJIANG UNIV-SC B, V14, P382, DOI 10.1631/jzus.B1200317
NR 18
TC 4
Z9 4
U1 1
U2 5
PU LIPPINCOTT WILLIAMS & WILKINS
PI PHILADELPHIA
PA TWO COMMERCE SQ, 2001 MARKET ST, PHILADELPHIA, PA 19103 USA
SN 0366-6999
J9 CHINESE MED J-PEKING
JI Chin. Med. J.
PD JAN 5
PY 2019
VL 132
IS 1
BP 42
EP 50
DI 10.1097/CM9.0000000000000005
PG 9
WC Medicine, General & Internal
WE Science Citation Index Expanded (SCI-EXPANDED)
SC General & Internal Medicine
GA HT5GK
UT WOS:000464591400007
PM 30628958
OA gold, Green Published
DA 2022-04-27
ER

PT J
AU McCaffrey, C
   Corrigan, A
   Moynagh, P
   Murphy, R
AF McCaffrey, C.
   Corrigan, A.
   Moynagh, P.
   Murphy, R.
TI Effect of yeast cell wall supplementation on intestinal integrity,
   digestive enzyme activity and immune traits of broilers
SO BRITISH POULTRY SCIENCE
LA English
DT Article
DE Yeast cell wall; mannan; poultry; immunity; inflammation; intestinal
   integrity; digestive enzyme
ID DIETARY MANNAN OLIGOSACCHARIDE; GROWTH-PERFORMANCE; GUT DEVELOPMENT;
   MICROBIAL-POPULATIONS; GENE-EXPRESSION; GOBLET CELLS; NECROPTOSIS;
   APOPTOSIS; CHICKENS; PARAMETERS
AB 1. The protective layer formed by intestinal epithelial cells acts as a barrier preventing the adhesion of pathogenic bacteria, aids digestion and passage of nutrients and reduces damage caused from toxins on the gastrointestinal tract. This study was conducted to investigate the effects of a yeast cell wall-based product (YCW), on broiler intestinal integrity, digestive enzyme capacity and immune function. 2. A 35-d trial involving 246, one-d-of-hatch male broiler chickens was carried out at a trial facility at Agri-Food Biosciences Institute (AFBI, Belfast, UK). Birds were randomly allocated into 6 pens at day of hatch (41 birds/pen; 123 birds/group). Pens were divided into two groups: (1) basal diet and (2) basal diet that incorporated YCW at the manufacturers' recommended inclusion levels (Alltech Inc., Lexington, Kentucky, USA). 3. In this study, YCW supplementation affected broiler intestinal morphology resulting in greater crypt depth, villus height and surface area, goblet cell density and mucus layer thickness and lower muscularis mucosae thickness. The digestive enzymes, maltase, sucrase and alkaline phosphatase, were significantly higher in the YCW supplemented group compared to the control. The expression levels of pro-inflammatory cytokines, IL-1 beta, IL-12 and IL-18, were significantly lower as was necroptotic cell death in YCW supplemented birds. 4. In conclusion, under the conditions of this study, YCW supplementation positively affected intestinal health parameters in broilers following 35-d supplementation.
C1 [McCaffrey, C.; Moynagh, P.] Natl Univ Ireland Maynooth, Dept Biol, Inst Immunol, Maynooth, Kildare, Ireland.
   [Corrigan, A.; Murphy, R.] Alltech Biotechnol Ctr, Summerhill Rd, Dunboyne, Ireland.
RP Corrigan, A (通讯作者)，Alltech Biotechnol Ctr, Summerhill Rd, Dunboyne, Ireland.
EM acorrigan@alltech.com
CR Adedokun SA, 2019, FRONT VET SCI, V5, DOI 10.3389/fvets.2018.00348
   Ao Z, 2013, ASIAN AUSTRAL J ANIM, V26, P116, DOI 10.5713/ajas.2012.12414
   Awad W, 2008, INT J MOL SCI, V9, P2205, DOI 10.3390/ijms9112205
   Bar-Shira E, 2003, DEV COMP IMMUNOL, V27, P147, DOI 10.1016/S0145-305X(02)00076-9
   Baurhoo B, 2007, POULTRY SCI, V86, P1070, DOI 10.1093/ps/86.6.1070
   Baurhoo B, 2009, POULTRY SCI, V88, P2262, DOI 10.3382/ps.2008-00562
   Benites V, 2008, J APPL POULTRY RES, V17, P471, DOI 10.3382/japr.2008-00023
   Biet F, 2002, J MOL MED-JMM, V80, P147, DOI 10.1007/s00109-001-0307-1
   Bilski J, 2017, MEDIAT INFLAMM, V2017, DOI 10.1155/2017/9074601
   BRADFORD MM, 1976, ANAL BIOCHEM, V72, P248, DOI 10.1016/0003-2697(76)90527-3
   Browne N, 2019, J APPL ANIM NUTR, V7, DOI [10.1017/jan.2019.5, DOI 10.1017/JAN.2019.5]
   Bruemmer M, 2010, S AFR J ANIM SCI, V40, P14
   Burton, 2012, J APPL ANIM NUTR, V1, pNULL, DOI 10.1017/jan.2013.6
   CASPARY WF, 1992, AM J CLIN NUTR, V55, P299, DOI 10.1093/ajcn/55.1.299s
   Castanon JIR, 2007, POULTRY SCI, V86, P2466, DOI 10.3382/ps.2007-00249
   Celi P, 2017, ANIM FEED SCI TECH, V234, P88, DOI 10.1016/j.anifeedsci.2017.09.012
   Chaplin DD, 2010, J ALLERGY CLIN IMMUN, V125, pS3, DOI 10.1016/j.jaci.2009.12.980
   Cheled-Shoval SL, 2011, POULTRY SCI, V90, P2301, DOI 10.3382/ps.2011-01488
   Choct M, 2009, BRIT POULTRY SCI, V50, P9, DOI 10.1080/00071660802538632
   Corrigan A, 2017, J APPL POULTRY RES, V26, P350, DOI 10.3382/japr/pfx002
   Cowieson AJ, 2019, ANIM FEED SCI TECH, V250, P81, DOI 10.1016/j.anifeedsci.2018.04.026
   DAHLQVIST A, 1968, ANAL BIOCHEM, V22, P99, DOI 10.1016/0003-2697(68)90263-7
   Delgado ME, 2016, FEBS J, V283, P2701, DOI 10.1111/febs.13575
   Dhuriya YK, 2018, J NEUROINFLAMM, V15, DOI 10.1186/s12974-018-1235-0
   Drozdowski LA, 2006, WORLD J GASTROENTERO, V12, P1657, DOI 10.3748/wjg.v12.i11.1657
   Ducatelle R, 2018, VET RES, V49, DOI 10.1186/s13567-018-0538-6
   Ebrahimzadeh SK, 2018, S AFR J ANIM SCI, V48, P324, DOI 10.4314/sajas.v48i2.13
   Ferdous MF, 2019, J ADV VET ANIM RES, V6, P409, DOI 10.5455/javar.2019.f361
   Ferket P.R., 2002, BENEFITS DIETARY ANT
   Gadde U, 2017, ANIM HEALTH RES REV, V18, P26, DOI 10.1017/S1466252316000207
   Gheisar MM, 2018, ITAL J ANIM SCI, V17, P92, DOI 10.1080/1828051X.2017.1350120
   Girgis G, 2020, PLOS ONE, V15, DOI 10.1371/journal.pone.0232088
   Gunther C, 2013, GUT, V62, P1062, DOI 10.1136/gutjnl-2011-301364
   Gunal M., 2006, International Journal of Poultry Science, V5, P149
   Han JH, 2011, NAT IMMUNOL, V12, P1143, DOI 10.1038/ni.2159
   Hooge D. M., 2011, International Journal of Poultry Science, V10, P819
   Iji PA, 2001, J SCI FOOD AGR, V81, P1186, DOI 10.1002/jsfa.925
   Iyer SS, 2012, CRIT REV IMMUNOL, V32, P23, DOI 10.1615/CritRevImmunol.v32.i1.30
   Jog NR, 2014, CLIN IMMUNOL, V153, P243, DOI 10.1016/j.clim.2014.05.002
   Kaczmarek A, 2013, IMMUNITY, V38, P209, DOI 10.1016/j.immuni.2013.02.003
   Kany S, 2019, INT J MOL SCI, V20, DOI 10.3390/ijms20236008
   Kearney CJ, 2017, MOL CELL, V65, P965, DOI 10.1016/j.molcel.2017.02.024
   Kolb JP, 2017, TRENDS IMMUNOL, V38, P705, DOI 10.1016/j.it.2017.06.009
   Laudadio V, 2012, POULTRY SCI, V91, P265, DOI 10.3382/ps.2011-01675
   Lu JT, 2019, AQUACULTURE, V510, P337, DOI 10.1016/j.aquaculture.2019.05.048
   Mahmoud KZ, 2012, BRIT POULTRY SCI, V53, P32, DOI 10.1080/00071668.2011.652596
   Manyi-Loh C, 2018, MOLECULES, V23, DOI 10.3390/molecules23040795
   Markowiak P, 2018, GUT PATHOG, V10, DOI 10.1186/s13099-018-0250-0
   Mehdi Y, 2018, ANIM NUTR, V4, P170, DOI 10.1016/j.aninu.2018.03.002
   Leon TM, 2014, REV MVZ CORDOBA, V19, P4316, DOI 10.21897/rmvz.93
   Miles RD, 2006, POULTRY SCI, V85, P476, DOI 10.1093/ps/85.3.476
   Morales-Lopez R, 2009, POULTRY SCI, V88, P601, DOI 10.3382/ps.2008-00298
   Munyaka PM, 2012, POULTRY SCI, V91, P2164, DOI 10.3382/ps.2012-02306
   Nakahira M, 2002, J IMMUNOL, V168, P1146, DOI 10.4049/jimmunol.168.3.1146
   Negroni A, 2015, MEDIAT INFLAMM, V2015, DOI 10.1155/2015/250762
   Oliveira MC, 2008, ARQ BRAS MED VET ZOO, V60, P442, DOI 10.1590/S0102-09352008000200025
   Parker A, 2019, CELL DEATH DIS, V10, DOI 10.1038/s41419-018-1275-5
   Pascual A, 2020, J ANIM SCI BIOTECHNO, V11, DOI 10.1186/s40104-020-00448-z
   Pasparakis M, 2015, NATURE, V517, P311, DOI 10.1038/nature14191
   Pelaseyed T, 2014, IMMUNOL REV, V260, P8, DOI 10.1111/imr.12182
   Pluske JR, 1997, LIVEST PROD SCI, V51, P215, DOI 10.1016/S0301-6226(97)00057-2
   Ramachandran A, 2000, J GASTROEN HEPATOL, V15, P109, DOI 10.1046/j.1440-1746.2000.02059.x
   REINECKER HC, 1991, IMMUNOL RES, V10, P247, DOI 10.1007/BF02919700
   Rouger A, 2017, MICROORGANISMS, V5, DOI 10.3390/microorganisms5030050
   Shokryazdan P, 2017, MED MICROBIOL IMMUN, V206, P1, DOI 10.1007/s00430-016-0481-y
   Smirnov A, 2006, POULTRY SCI, V85, P669, DOI 10.1093/ps/85.4.669
   Smirnov A, 2004, J NUTR, V134, P736, DOI 10.1093/jn/134.4.736
   Spring P., 2015, Journal of Applied Animal Nutrition, V2015, pe8
   Spring P, 2000, POULTRY SCI, V79, P205, DOI 10.1093/ps/79.2.205
   Szondy Z, 2017, FRONT IMMUNOL, V8, DOI 10.3389/fimmu.2017.00909
   Thornton PK, 2010, PHILOS T R SOC B, V365, P2853, DOI 10.1098/rstb.2010.0134
   Yang Y, 2008, J ANIM PHYSIOL AN N, V92, P650, DOI 10.1111/j.1439-0396.2007.00761.x
   Yang Y, 2007, ASIAN AUSTRAL J ANIM, V20, P1084, DOI 10.5713/ajas.2007.1084
   Yitbarek A, 2015, POULTRY SCI, V94, P1802, DOI 10.3382/ps/pev147
   Yuan JM, 2017, POULTRY SCI, V96, P1139, DOI 10.3382/ps/pew323
   Zhang AW, 2005, POULTRY SCI, V84, P1015, DOI 10.1093/ps/84.7.1015
   1986, ANIMALS SCI PROCEDUR
NR 77
TC 0
Z9 0
U1 2
U2 12
PU TAYLOR & FRANCIS LTD
PI ABINGDON
PA 2-4 PARK SQUARE, MILTON PARK, ABINGDON OR14 4RN, OXON, ENGLAND
SN 0007-1668
EI 1466-1799
J9 BRIT POULTRY SCI
JI Br. Poult. Sci.
PD SEP 3
PY 2021
VL 62
IS 5
BP 771
EP 782
DI 10.1080/00071668.2021.1929070
EA JUN 2021
PG 12
WC Agriculture, Dairy & Animal Science
WE Science Citation Index Expanded (SCI-EXPANDED)
SC Agriculture
GA WH3FE
UT WOS:000664914600001
PM 34009070
DA 2022-04-27
ER

PT J
AU Wu, XL
   Ma, YY
   Zhao, K
   Zhang, J
   Sun, YP
   Li, YC
   Dong, XQ
   Hu, H
   Liu, J
   Wang, J
   Zhang, X
   Li, B
   Wang, HY
   Li, D
   Sun, B
   Lu, JX
   Liu, C
AF Wu, Xialian
   Ma, Yeyang
   Zhao, Kun
   Zhang, Jing
   Sun, Yunpeng
   Li, Yichen
   Dong, Xingqi
   Hu, Hong
   Liu, Jing
   Wang, Jian
   Zhang, Xia
   Li, Bing
   Wang, Huayi
   Li, Dan
   Sun, Bo
   Lu, Junxia
   Liu, Cong
TI The structure of a minimum amyloid fibril core formed by
   necroptosis-mediating RHIM of human RIPK3
SO PROCEEDINGS OF THE NATIONAL ACADEMY OF SCIENCES OF THE UNITED STATES OF
   AMERICA
LA English
DT Article
DE necroptosis; amyloid fibril; Cryo-EM; ssNMR
AB Receptor-interacting protein kinases 3 (RIPK3), a central node in necroptosis, polymerizes in response to the upstream signals and then activates its downstream mediator to induce cell death. The active polymeric form of RIPK3 has been indicated as the form of amyloid fibrils assembled via its RIP homotypic interaction motif (RHIM). In this study, we combine cryogenic electron microscopy and solid-state NMR to determine the amyloid fibril structure of RIPK3 RHIM-containing C-terminal domain (CTD). The structure reveals a single protofilament composed of the RHIM domain. RHIM forms three beta-strands (referred to as strands 1 through 3) folding into an S shape, a distinct fold from that in complex with RIPK1. The consensus tetrapeptide VQVG of RHIM forms strand 2, which zips up strands 1 and 3 via heterozipper-like interfaces. Notably, the RIPK3-CTD fibril, as a physiological fibril, exhibits distinctive assembly compared with pathological fibrils. It has an exceptionally small fibril core and twists in both handedness with the smallest pitch known so far. These traits may contribute to a favorable spatial arrangement of RIPK3 kinase domain for efficient phosphorylation.
C1 [Wu, Xialian; Zhang, Jing; Dong, Xingqi; Hu, Hong; Liu, Jing; Wang, Jian; Zhang, Xia; Li, Bing; Wang, Huayi; Sun, Bo; Lu, Junxia] ShanghaiTech Univ, Sch Life Sci & Technol, Shanghai 201210, Peoples R China.
   [Wu, Xialian; Ma, Yeyang; Zhao, Kun; Zhang, Jing; Sun, Yunpeng; Dong, Xingqi; Hu, Hong; Liu, Jing; Liu, Cong] Univ Chinese Acad Sci, Beijing 100049, Peoples R China.
   [Wu, Xialian; Zhang, Jing; Dong, Xingqi; Hu, Hong; Liu, Jing] Chinese Acad Sci, CAS Ctr Excellence Mol Cell Sci, Shanghai Inst Biochem & Cell Biol, State Key Lab Mol Biol, Shanghai 200031, Peoples R China.
   [Ma, Yeyang; Zhao, Kun; Sun, Yunpeng; Liu, Cong] Chinese Acad Sci, Interdisciplinary Res Ctr Biol & Chem, Shanghai Inst Organ Chem, Shanghai 201210, Peoples R China.
   [Li, Yichen; Li, Dan] Shanghai Jiao Tong Univ, Renji Hosp, Bio X Renji Hosp Res Ctr, Sch Med, Shanghai 200240, Peoples R China.
   [Li, Yichen; Li, Dan] Shanghai Jiao Tong Univ, Bio X Inst, Key Lab Genet Dev & Neuropsychiat Disorders, Minist Educ, Shanghai 200030, Peoples R China.
RP Lu, JX (通讯作者)，ShanghaiTech Univ, Sch Life Sci & Technol, Shanghai 201210, Peoples R China.; Liu, C (通讯作者)，Univ Chinese Acad Sci, Beijing 100049, Peoples R China.; Liu, C (通讯作者)，Chinese Acad Sci, Interdisciplinary Res Ctr Biol & Chem, Shanghai Inst Organ Chem, Shanghai 201210, Peoples R China.
EM lujx@shanghaitech.edu.cn; liulab@sioc.ac.cn
OI Zhao, Kun/0000-0002-6524-8715; Sun, Bo/0000-0002-4590-7795
FU Analytical Instrumentation Center [SPST-AIC 10112914]; School of
   Physical Science and Technology at ShanghaiTech University; Major State
   Basic Research Development ProgramNational Basic Research Program of
   China [2016YFA0501902, 2017YFA0504804]; National Natural Science
   Foundation (NSF) of ChinaNational Natural Science Foundation of China
   (NSFC) [91853113, 31872716, 31770790]; Science and Technology Commission
   of Shanghai MunicipalityScience & Technology Commission of Shanghai
   Municipality (STCSM) [18JC1420500]; "Eastern Scholar" project - Shanghai
   Municipal Education Commission; Shanghai Municipal Science and
   Technology Major Project [2019SHZDZX02]; Shanghai Science and Technology
   CommitteeShanghai Science & Technology Committee [20XD1425000]; Yangfan
   program of the Shanghai municipal government [19YF1433500]
FX We thank the Biomolecular NMR Facility at the School of Life Science and
   Technology, ShanghaiTech University, for ssNMR studies and the Molecular
   and Cellular Biology Core Facility for ultracentrifugation
   instrumentation. TEM images were taken at the Bio-Electron Microscopy
   Facility of ShanghaiTech University. We also appreciate the support from
   the Analytical Instrumentation Center (Contract No. SPST-AIC 10112914),
   the School of Physical Science and Technology at ShanghaiTech
   University. We thank Na Yu for single-crystal crystallography and
   Charles D. Schwleters at the NIH for help in NMR structural calculation
   using Xplor-NIH. This work was supported by the Major State Basic
   Research Development Program (Grants 2016YFA0501902 to C.L. and
   2017YFA0504804 to J. Lu), the National Natural Science Foundation (NSF)
   of China (Grants 91853113 and 31872716 to C.L. and 31770790 to J. Lu),
   the Science and Technology Commission of Shanghai Municipality (Grant
   18JC1420500 to C.L.), the "Eastern Scholar" project supported by the
   Shanghai Municipal Education Commission, the Shanghai Municipal Science
   and Technology Major Project (Grant No. 2019SHZDZX02 to C.L.), the
   Shanghai Science and Technology Committee (Grant 20XD1425000 to C.L.),
   and the Yangfan program of the Shanghai municipal government
   (19YF1433500 to J.W.).
CR Adams PD, 2010, ACTA CRYSTALLOGR D, V66, P213, DOI 10.1107/S0907444909052925
   Armon S, 2011, SCIENCE, V333, P1726, DOI 10.1126/science.1203874
   Bermejo GA, 2012, PROTEIN SCI, V21, P1824, DOI 10.1002/pro.2163
   Caccamo A, 2017, NAT NEUROSCI, V20, P1236, DOI 10.1038/nn.4608
   Chen B, 2009, P NATL ACAD SCI USA, V106, P14339, DOI 10.1073/pnas.0907821106
   Dregni AJ, 2019, P NATL ACAD SCI USA, V116, P16357, DOI 10.1073/pnas.1906839116
   Emsley P, 2010, ACTA CRYSTALLOGR D, V66, P486, DOI 10.1107/S0907444910007493
   Ernst M, 2003, J MAGN RESON, V162, P1, DOI 10.1016/S1090-7807(03)00074-0
   Fitzpatrick AWP, 2017, NATURE, V547, P185, DOI 10.1038/nature23002
   Gelenter MD, 2019, NAT STRUCT MOL BIOL, V26, P592, DOI 10.1038/s41594-019-0238-6
   Goddard TD, 2008, SPARKY 3
   He SD, 2011, P NATL ACAD SCI USA, V108, P20054, DOI 10.1073/pnas.1116302108
   Hu H, 2021, CELL DEATH DIFFER, V28, P251, DOI 10.1038/s41418-020-0598-9
   Ito Y, 2016, SCIENCE, V353, P603, DOI 10.1126/science.aaf6803
   Jaroniec CP, 2002, J AM CHEM SOC, V124, P10728, DOI 10.1021/ja026385y
   Kajava AV, 2014, SCI REP-UK, V4, DOI 10.1038/srep07436
   Kollmer M, 2019, NAT COMMUN, V10, DOI 10.1038/s41467-019-12683-8
   Li JX, 2012, CELL, V150, P339, DOI 10.1016/j.cell.2012.06.019
   Li YW, 2018, CELL RES, V28, P897, DOI 10.1038/s41422-018-0075-x
   Lin J, 2016, NATURE, V540, P124, DOI 10.1038/nature20558
   Mompean M, 2018, CELL, V173, P1244, DOI 10.1016/j.cell.2018.03.032
   Murray DT, 2017, CELL, V171, P615, DOI 10.1016/j.cell.2017.08.048
   Najafov A, 2017, TRENDS CANCER, V3, P294, DOI 10.1016/j.trecan.2017.03.002
   Newton K, 2016, NATURE, V540, P129, DOI 10.1038/nature20559
   Pasparakis M, 2015, NATURE, V517, P311, DOI 10.1038/nature14191
   Rohou A, 2015, J STRUCT BIOL, V192, P216, DOI 10.1016/j.jsb.2015.08.008
   Ryabov Y, 2009, J AM CHEM SOC, V131, P9522, DOI 10.1021/ja902336c
   Schweighauser M, 2020, NATURE, V585, P464, DOI 10.1038/s41586-020-2317-6
   Schwieters CD, 2003, J MAGN RESON, V160, P65, DOI 10.1016/S1090-7807(02)00014-9
   Schwieters CD, 2018, PROTEIN SCI, V27, P26, DOI 10.1002/pro.3248
   Seehawer M, 2018, NATURE, V562, P69, DOI 10.1038/s41586-018-0519-y
   Shan B, 2018, GENE DEV, V32, P327, DOI 10.1101/gad.312561.118
   Shen Y, 2013, J BIOMOL NMR, V56, P227, DOI 10.1007/s10858-013-9741-y
   Shen Y, 2009, J BIOMOL NMR, V44, P213, DOI 10.1007/s10858-009-9333-z
   Sun XQ, 2002, J BIOL CHEM, V277, P9505, DOI 10.1074/jbc.M109488200
   Takegoshi K, 2001, CHEM PHYS LETT, V344, P631, DOI 10.1016/S0009-2614(01)00791-6
   Tian Y, 2017, J BIOMOL NMR, V67, P35, DOI 10.1007/s10858-016-0082-5
   Tuttle MD, 2016, NAT STRUCT MOL BIOL, V23, P409, DOI 10.1038/nsmb.3194
   Vandenabeele P, 2010, NAT REV MOL CELL BIO, V11, P700, DOI 10.1038/nrm2970
   Walti MA, 2016, P NATL ACAD SCI USA, V113, pE4976, DOI 10.1073/pnas.1600749113
   Wang LQ, 2020, NAT STRUCT MOL BIOL, V27, P598, DOI 10.1038/s41594-020-0441-5
   Wang X, 2014, P NATL ACAD SCI USA, V111, P15438, DOI 10.1073/pnas.1412767111
   Yuan JY, 2019, NAT REV NEUROSCI, V20, P19, DOI 10.1038/s41583-018-0093-1
   Zhao K, 2020, P NATL ACAD SCI USA, V117, P20305, DOI 10.1073/pnas.1922741117
   Zhao K, 2020, NAT COMMUN, V11, DOI 10.1038/s41467-020-16386-3
   Zheng SQ, 2017, NAT METHODS, V14, P331, DOI 10.1038/nmeth.4193
   Zivanov J, 2018, ELIFE, V7, DOI 10.7554/eLife.42166
NR 47
TC 5
Z9 5
U1 7
U2 16
PU NATL ACAD SCIENCES
PI WASHINGTON
PA 2101 CONSTITUTION AVE NW, WASHINGTON, DC 20418 USA
SN 0027-8424
J9 P NATL ACAD SCI USA
JI Proc. Natl. Acad. Sci. U. S. A.
PD APR 6
PY 2021
VL 118
IS 14
AR e2022933118
DI 10.1073/pnas.2022933118
PG 10
WC Multidisciplinary Sciences
WE Science Citation Index Expanded (SCI-EXPANDED)
SC Science & Technology - Other Topics
GA RJ1YV
UT WOS:000637398300055
PM 33790016
OA Green Published, Bronze
DA 2022-04-27
ER

PT J
AU Yan, JH
   Du, T
   Zhao, W
   Hartmann, T
   Lu, H
   Lu, Y
   Ouyang, HM
   Jiang, XJ
   Sun, L
   Jin, C
AF Yan, Jianghong
   Du, Ting
   Zhao, Wan
   Hartmann, Thomas
   Lu, Hua
   Lu, Yang
   Ouyang, Haomiao
   Jiang, Xuejun
   Sun, Lei
   Jin, Cheng
TI Transcriptome and Biochemical Analysis Reveals That Suppression of
   GPI-Anchor Synthesis Leads to Autophagy and Possible Necroptosis in
   Aspergillus fumigatus
SO PLOS ONE
LA English
DT Article
ID INOSITOL 1,4,5-TRISPHOSPHATE RECEPTOR; CELL-DEATH; FK506-BINDING
   PROTEIN; PROGRAMMED NECROSIS; NIDULANS; GENE; BIOSYNTHESIS; EXPRESSION;
   PATHWAYS; YEAST
AB Previously, it has been shown that GPI proteins are required for cell wall synthesis and organization in Aspergillus fumigatus, a human opportunistic pathogen causing life-threatening invasive aspergillosis (IA) in immunocompromised patients. Blocking GPI anchor synthesis leads to severe phenotypes such as cell wall defects, increased cell death, and attenuated virulence. However, the mechanism by which these phenotypes are induced is unclear. To gain insight into global effects of GPI anchoring in A. fumigatus, in this study a conditional expression mutant was constructed and a genome wide transcriptome analysis was carried out. Our results suggested that suppression of GPI anchor synthesis mainly led to activation of phosphatidylinositol (PtdIns) signaling and ER stress. Biochemical and morphological evidence showed that autophagy was induced in response to suppression of the GPI anchor synthesis, and also an increased necroptosis was observed. Based on our results, we propose that activation of PtdIns3K and increased cytosolic Ca2+, which was induced by both ER stress and PtdIns signaling, acted as the main effectors to induce autophagy and possible necroptosis.
C1 [Yan, Jianghong; Du, Ting; Zhao, Wan; Hartmann, Thomas; Lu, Hua; Lu, Yang; Ouyang, Haomiao; Jiang, Xuejun; Jin, Cheng] Chinese Acad Sci, Inst Microbiol, State Key Lab Mycol, Beijing, Peoples R China.
   [Sun, Lei] Chinese Acad Sci, Inst Biophys, Beijing 100080, Peoples R China.
RP Jin, C (通讯作者)，Chinese Acad Sci, Inst Microbiol, State Key Lab Mycol, Beijing, Peoples R China.
EM jinc@im.ac.cn
OI jin, cheng/0000-0002-1514-6374
FU National Natural Science Foundation of ChinaNational Natural Science
   Foundation of China (NSFC) [31030025]
FX This work was funded by the National Natural Science Foundation of China
   (31030025) to CJ (http://nsfc.gov.cn/Porta10/default152.htm). The
   funders had no role in study design, data collection and analysis,
   decision to publish, or preparation of the manuscript.
CR Abraham RT, 1996, ANNU REV IMMUNOL, V14, P483, DOI 10.1146/annurev.immunol.14.1.483
   BODEY GP, 1989, EUR J CLIN MICROBIOL, V8, P413, DOI 10.1007/BF01964057
   BRADFORD MM, 1976, ANAL BIOCHEM, V72, P248, DOI 10.1016/0003-2697(76)90527-3
   Bruneau JM, 2001, ELECTROPHORESIS, V22, P2812, DOI 10.1002/1522-2683(200108)22:13&lt;2812::AID-ELPS2812&gt;3.0.CO;2-Q
   Cameron AM, 1997, J BIOL CHEM, V272, P27582, DOI 10.1074/jbc.272.44.27582
   CAMERON AM, 1995, P NATL ACAD SCI USA, V92, P1784, DOI 10.1073/pnas.92.5.1784
   CAMERON AM, 1995, CELL, V83, P463, DOI 10.1016/0092-8674(95)90124-8
   Carmona-Gutierrez D, 2010, CELL DEATH DIFFER, V17, P763, DOI 10.1038/cdd.2009.219
   Chabane S, 2006, APPL ENVIRON MICROB, V72, P3259, DOI 10.1128/AEM.72.5.3259-3267.2006
   Cho Y, 2009, CELL, V137, P1112, DOI 10.1016/j.cell.2009.05.037
   Christofferson DE, 2010, CURR OPIN CELL BIOL, V22, P263, DOI 10.1016/j.ceb.2009.12.003
   COVE DJ, 1966, BIOCHIM BIOPHYS ACTA, V113, P51, DOI 10.1016/S0926-6593(66)80120-0
   Dargan SL, 2002, BIOCHEM J, V361, P401, DOI 10.1042/0264-6021:3610401
   De Groot PWJ, 2005, FUNGAL GENET BIOL, V42, P657, DOI 10.1016/j.fgb.2005.04.002
   Dichtl K, 2012, MOL MICROBIOLOGY
   DUBOIS M, 1956, ANAL CHEM, V28, P350, DOI 10.1021/ac60111a017
   Eisenhaber B, 2003, BIOESSAYS, V25, P367, DOI 10.1002/bies.10254
   ELORZA MV, 1985, J GEN MICROBIOL, V131, P2209
   Festjens N, 2007, CELL DEATH DIFFER, V14, P400, DOI 10.1038/sj.cdd.4402085
   Fontaine T, 2000, J BIOL CHEM, V275, P27594
   Galluzzi L, 2011, INT REV CEL MOL BIO, V289, P1, DOI 10.1016/B978-0-12-386039-2.00001-8
   Gastebois A, 2010, EUKARYOT CELL, V9, P1294, DOI 10.1128/EC.00107-10
   Golstein P, 2007, EMBO REP, V8, P829, DOI 10.1038/sj.embor.7401042
   He CC, 2009, ANNU REV GENET, V43, P67, DOI 10.1146/annurev-genet-102808-114910
   He SD, 2009, CELL, V137, P1100, DOI 10.1016/j.cell.2009.05.021
   HEARN VM, 1994, MICROBIOL-UK, V140, P789, DOI 10.1099/00221287-140-4-789
   Hitomi JI, 2008, CELL, V135, P1311, DOI 10.1016/j.cell.2008.10.044
   Holler N, 2000, NAT IMMUNOL, V1, P489, DOI 10.1038/82732
   Jain R, 2011, MOL MICROBIOLOGY
   Kroemer G, 2009, CELL DEATH DIFFER, V16, P3, DOI 10.1038/cdd.2008.150
   Langfelder K, 2002, CURR GENET, V41, P268, DOI 10.1007/s00294-002-0313-z
   Lat A, 2010, EMERG INFECT DIS, V16, P971, DOI 10.3201/eid1606.100165
   Latge JP, 2005, MED MYCOL, V43, pS15, DOI 10.1080/13693780400029155
   Lee JI, 2005, FEMS MICROBIOL LETT, V249, P121, DOI 10.1016/j.femsle.2005.06.006
   LEIDICH SD, 1995, J BIOL CHEM, V270, P13029, DOI 10.1074/jbc.270.22.13029
   Li H, 2007, MOL MICROBIOL, V64, P1014, DOI 10.1111/j.1365-2958.2007.05709.x
   LOWRY OH, 1951, J BIOL CHEM, V193, P265
   MacMillan D, 2005, J CELL SCI, V118, P5443, DOI 10.1242/jcs.02657
   Matsumura H, 2000, J CELL BIOL, V151, P1247, DOI 10.1083/jcb.151.6.1247
   Mousavi SAA, 2003, FUNGAL GENET BIOL, V39, P221, DOI 10.1016/S1087-1845(03)00047-1
   Mouyna I, 2005, MOL MICROBIOL, V56, P1675, DOI 10.1111/j.1365-2958.2005.04654.x
   Mouyna I, 2000, J BIOL CHEM, V275, P14882, DOI 10.1074/jbc.275.20.14882
   Ohishi K, 2000, MOL BIOL CELL, V11, P1523, DOI 10.1091/mbc.11.5.1523
   Richie DL, 2007, MOL MICROBIOL, V63, P591, DOI 10.1111/j.1365-2958.2006.05534.x
   Richie DL, 2009, PLOS PATHOG, V5, DOI 10.1371/journal.ppat.1000258
   Romano J, 2006, MICROBIOL-SGM, V152, P1919, DOI 10.1099/mic.0.28936-0
   Romero B, 2003, FUNGAL GENET BIOL, V40, P103, DOI 10.1016/S1087-1845(03)00090-2
   Samara C, 2008, CELL DEATH DIFFER, V15, P105, DOI 10.1038/sj.cdd.4402231
   Schoffelmeer EAM, 1999, FUNGAL GENET BIOL, V27, P275, DOI 10.1006/fgbi.1999.1153
   Sun XQ, 2002, J BIOL CHEM, V277, P9505, DOI 10.1074/jbc.M109488200
   TAKEDA J, 1993, CELL, V73, P703, DOI 10.1016/0092-8674(93)90250-T
   Upadhyay S, 2006, FUNGAL GENET BIOL, V43, P739, DOI 10.1016/j.fgb.2006.05.002
   Upton JW, 2010, CELL HOST MICROBE, V7, P302, DOI 10.1016/j.chom.2010.03.006
   Valiante V, 2009, FUNGAL GENET BIOL, V46, P909, DOI 10.1016/j.fgb.2009.08.005
   Vandenabeele P, 2010, NAT REV MOL CELL BIO, V11, P700, DOI 10.1038/nrm2970
   Vanlangenakker N, 2011, CELL DEATH DIS, V2, DOI 10.1038/cddis.2011.111
   WARING RB, 1989, GENE, V79, P119, DOI 10.1016/0378-1119(89)90097-8
   Weidner G, 1998, CURR GENET, V33, P378, DOI 10.1007/s002940050350
   Xia GQ, 2001, EUR J BIOCHEM, V268, P4079, DOI 10.1046/j.1432-1327.2001.02323.x
   Yang ZF, 2010, CURR OPIN CELL BIOL, V22, P124, DOI 10.1016/j.ceb.2009.11.014
   Yang ZF, 2009, CURR TOP MICROBIOL, V335, P1, DOI 10.1007/978-3-642-00302-8_1
   Zhang DW, 2009, SCIENCE, V325, P332, DOI 10.1126/science.1172308
   Zhang L, 2009, MICROBIOL-SGM, V155, P2157, DOI 10.1099/mic.0.027490-0
   Zmeili OS, 2007, QJM-INT J MED, V100, P317, DOI 10.1093/qjmed/hcm035
NR 64
TC 23
Z9 23
U1 2
U2 21
PU PUBLIC LIBRARY SCIENCE
PI SAN FRANCISCO
PA 1160 BATTERY STREET, STE 100, SAN FRANCISCO, CA 94111 USA
SN 1932-6203
J9 PLOS ONE
JI PLoS One
PD MAR 18
PY 2013
VL 8
IS 3
AR e59013
DI 10.1371/journal.pone.0059013
PG 21
WC Multidisciplinary Sciences
WE Science Citation Index Expanded (SCI-EXPANDED)
SC Science & Technology - Other Topics
GA 109ZS
UT WOS:000316411600026
PM 23527074
OA Green Published, gold
DA 2022-04-27
ER

PT J
AU Anany, MA
   Kreckel, J
   Fullsack, S
   Rosenthal, A
   Otto, C
   Siegmund, D
   Wajant, H
AF Anany, Mohamed A.
   Kreckel, Jennifer
   Fuellsack, Simone
   Rosenthal, Alevtina
   Otto, Christoph
   Siegmund, Daniela
   Wajant, Harald
TI Soluble TNF-like weak inducer of apoptosis (TWEAK) enhances
   poly(I:C)-induced RIPK1-mediated necroptosis
SO CELL DEATH & DISEASE
LA English
DT Article
ID NF-KAPPA-B; TOLL-LIKE RECEPTOR-3; NECROSIS-FACTOR RECEPTOR; CELL-DEATH;
   SIGNALING COMPLEX; EPITHELIAL-CELLS; CFLIP ISOFORMS; RIP KINASES;
   CASPASE-8; RESPONSES
AB TNF-like weak inducer of apoptosis (TWEAK) and inhibition of protein synthesis with cycloheximide (CHX) sensitize for poly(I:C)-induced cell death. Notably, although CHX preferentially enhanced poly(I:C)-induced apoptosis, TWEAK enhanced primarily poly(I:C)-induced necroptosis. Both sensitizers of poly(I:C)-induced cell death, however, showed no major effect on proinflammatory poly(I:C) signaling. Analysis of a panel of HeLa-RIPK3 variants lacking TRADD, RIPK1, FADD, or caspase-8 expression revealed furthermore similarities and differences in the way how poly(I:C)/TWEAK, TNF, and TRAIL utilize these molecules for signaling. RIPK1 turned out to be essential for poly(I:C)/TWEAK-induced caspase-8-mediated apoptosis but was dispensable for this response in TNF and TRAIL signaling. TRADD-RIPK1-double deficiency differentially affected poly(I:C)-triggered gene induction but abrogated gene induction by TNF completely. FADD deficiency abrogated TRAIL-but not TNF- and poly(I:C)-induced necroptosis, whereas TRADD elicited protective activity against all three death inducers. A general protective activity against poly(I:C)-, TRAIL-, and TNF-induced cell death was also observed in FLIPL and FLIPS transfectrants.
C1 [Anany, Mohamed A.; Kreckel, Jennifer; Fuellsack, Simone; Rosenthal, Alevtina; Siegmund, Daniela; Wajant, Harald] Univ Hosp Wurzburg, Dept Internal Med 2, Div Mol Internal Med, Rontenring 11, D-97070 Wurzburg, Germany.
   [Anany, Mohamed A.] Natl Res Ctr, Dept Microbial Biotechnol, Div Genet Engn & Biotechnol, El Buhouth St, Giza 12622, Egypt.
   [Otto, Christoph] Univ Hosp Wurzburg, Expt Surg, Dept Gen Visceral Vasc & Pediat Surg, Oberdurrbacher Str 6, D-97080 Wurzburg, Germany.
RP Siegmund, D; Wajant, H (通讯作者)，Univ Hosp Wurzburg, Dept Internal Med 2, Div Mol Internal Med, Rontenring 11, D-97070 Wurzburg, Germany.
EM harald.wajant@il.uni-wuerzburg.de
OI Anany, Mohamed/0000-0001-9908-9962
FU Deutsche ForschungsgemeinschaftGerman Research Foundation (DFG) [DFG
   WA1025/30 1]; German Jose Carreras Leukemia Foundation [05 R/2016];
   Deutsche KrebshilfeDeutsche Krebshilfe [111703]; IZKF Wurzburg [B-344];
   DAADDeutscher Akademischer Austausch Dienst (DAAD)European Commission
FX This work was supported by Deutsche Forschungsgemeinschaft (DFG
   WA1025/30 1), German Jose Carreras Leukemia Foundation (05 R/2016),
   Deutsche Krebshilfe (grant 111703) awarded to H.W. and IZKF Wurzburg
   (project B-344) awarded to H.W. and C.O. M.A.A. is a German Egyptian
   Research Long Term Scholarship (GERLS) holder funded by DAAD.
CR Bianchi F, 2017, CANCER BIOL THER, V18, P747, DOI 10.1080/15384047.2017.1373220
   Blander JM, 2014, NAT REV IMMUNOL, V14, P601, DOI 10.1038/nri3720
   Bryant CE, 2015, PHARMACOL REV, V67, P462, DOI 10.1124/pr.114.009928
   Chen NJ, 2008, P NATL ACAD SCI USA, V105, P12429, DOI 10.1073/pnas.0806585105
   Chicheportiche Y, 1997, J BIOL CHEM, V272, P32401, DOI 10.1074/jbc.272.51.32401
   Chopra M, 2015, BLOOD, V126, P437, DOI 10.1182/blood-2015-01-620583
   Degterev A, 2005, NAT CHEM BIOL, V1, P112, DOI 10.1038/nchembio711
   Ermolaeva MA, 2008, NAT IMMUNOL, V9, P1037, DOI 10.1038/ni.1638
   Estornes Y, 2012, CELL DEATH DIFFER, V19, P1482, DOI 10.1038/cdd.2012.22
   Felli N, 2005, J IMMUNOL, V175, P1464, DOI 10.4049/jimmunol.175.3.1464
   Feoktistova M, 2011, MOL CELL, V43, P449, DOI 10.1016/j.molcel.2011.06.011
   Fick A, 2012, J BIOL CHEM, V287, P484, DOI 10.1074/jbc.M111.287656
   Fulda S, 2000, CANCER RES, V60, P3947
   Girgenrath M, 2006, EMBO J, V25, P5826, DOI 10.1038/sj.emboj.7601441
   Grabinger T, 2017, GASTROENTEROLOGY, V152, P867, DOI 10.1053/j.gastro.2016.11.019
   Hafner AM, 2013, ADV DRUG DELIVER REV, V65, P1386, DOI 10.1016/j.addr.2013.05.013
   Humphries F, 2015, CELL DEATH DIFFER, V22, P225, DOI 10.1038/cdd.2014.126
   Ikner A, 2011, J BIOL CHEM, V286, P21546, DOI 10.1074/jbc.M110.203745
   Imtiyaz HZ, 2006, J IMMUNOL, V176, P6852, DOI 10.4049/jimmunol.176.11.6852
   Jiang Q, 2008, BMC CANCER, V8, DOI 10.1186/1471-2407-8-12
   Karaca G, 2014, PLOS ONE, V9, DOI 10.1371/journal.pone.0083987
   Karl I, 2014, CELL DEATH DIS, V5, DOI 10.1038/cddis.2014.404
   Kavuri SM, 2011, J BIOL CHEM, V286, P16631, DOI 10.1074/jbc.M110.148585
   Kreuz S, 2001, MOL CELL BIOL, V21, P3964, DOI 10.1128/MCB.21.12.3964-3973.2001
   Maelfait J, 2008, J EXP MED, V205, P1967, DOI 10.1084/jem.20071632
   Mandal P, 2014, MOL CELL, V56, P481, DOI 10.1016/j.molcel.2014.10.021
   Matsukura S, 2006, CLIN EXP ALLERGY, V36, P1049, DOI 10.1111/j.1365-2222.2006.02530.x
   McAllister CS, 2013, J IMMUNOL, V190, P418, DOI 10.4049/jimmunol.1202756
   Meylan E, 2004, NAT IMMUNOL, V5, P503, DOI 10.1038/ni1061
   Moriwaki K, 2014, CYTOKINE GROWTH F R, V25, P167, DOI 10.1016/j.cytogfr.2013.12.013
   Nakayama M, 2003, BIOCHEM BIOPH RES CO, V306, P819, DOI 10.1016/S0006-291X(03)01051-9
   Nakayama M, 2000, J EXP MED, V192, P1373, DOI 10.1084/jem.192.9.1373
   Nogusa S, 2016, CELL HOST MICROBE, V20, P13, DOI 10.1016/j.chom.2016.05.011
   Pobezinskaya YL, 2008, NAT IMMUNOL, V9, P1047, DOI 10.1038/ni.1639
   Ramnath D, 2017, SEMIN CELL DEV BIOL, V61, P22, DOI 10.1016/j.semcdb.2016.08.014
   Roos C, 2010, J IMMUNOL, V185, P1593, DOI 10.4049/jimmunol.0903555
   Salzmann S, 2013, J IMMUNOL, V191, P2308, DOI 10.4049/jimmunol.1202899
   Schneider P, 1999, EUR J IMMUNOL, V29, P1785, DOI 10.1002/(SICI)1521-4141(199906)29:06<1785::AID-IMMU1785>3.0.CO;2-U
   Shindo R, 2016, BIOCHEM BIOPH RES CO, V480, P23, DOI 10.1016/j.bbrc.2016.10.015
   Ting AT, 2016, TRENDS IMMUNOL, V37, P535, DOI 10.1016/j.it.2016.06.002
   Tummers B, 2017, IMMUNOL REV, V277, P76, DOI 10.1111/imr.12541
   Varfolomeev E, 2007, CELL, V131, P669, DOI 10.1016/j.cell.2007.10.030
   Vince JE, 2008, J CELL BIOL, V182, P171, DOI 10.1083/jcb.200801010
   Wagoner J, 2007, J VIROL, V81, P309, DOI 10.1128/JVI.01411-06
   Wajant H, 2013, BRIT J PHARMACOL, V170, P748, DOI 10.1111/bph.12337
   Weber A, 2010, CELL DEATH DIFFER, V17, P942, DOI 10.1038/cdd.2009.190
   Wicovsky A, 2009, CELL DEATH DIFFER, V16, P1445, DOI 10.1038/cdd.2009.80
   Wu F, 2013, PLOS ONE, V8, DOI 10.1371/journal.pone.0072132
   Xie Ping, 2013, J Mol Signal, V8, P7, DOI 10.1186/1750-2187-8-7
   Yu M, 2011, CYTOKINE GROWTH F R, V22, P63, DOI 10.1016/j.cytogfr.2011.02.001
   Zheng C, 2010, MOL CELL, V38, P101, DOI 10.1016/j.molcel.2010.03.009
   Zimmermann M, 2011, J ALLERGY CLIN IMMUN, V127, P200, DOI 10.1016/j.jaci.2010.11.005
NR 52
TC 5
Z9 5
U1 0
U2 2
PU NATURE PUBLISHING GROUP
PI LONDON
PA MACMILLAN BUILDING, 4 CRINAN ST, LONDON N1 9XW, ENGLAND
SN 2041-4889
J9 CELL DEATH DIS
JI Cell Death Dis.
PD OCT 22
PY 2018
VL 9
AR 1084
DI 10.1038/s41419-018-1137-1
PG 15
WC Cell Biology
WE Science Citation Index Expanded (SCI-EXPANDED)
SC Cell Biology
GA GY0GM
UT WOS:000448193300010
PM 30349023
OA gold, Green Published
DA 2022-04-27
ER

PT J
AU Gautheron, J
   Vucur, M
   Reisinger, F
   Cardenas, DV
   Roderburg, C
   Koppe, C
   Kreggenwinkel, K
   Schneider, AT
   Bartneck, M
   Neumann, UP
   Canbay, A
   Reeves, HL
   Luedde, M
   Tacke, F
   Trautwein, C
   Heikenwalder, M
   Luedde, T
AF Gautheron, Jeremie
   Vucur, Mihael
   Reisinger, Florian
   Cardenas, David Vargas
   Roderburg, Christoph
   Koppe, Christiane
   Kreggenwinkel, Karina
   Schneider, Anne Theres
   Bartneck, Matthias
   Neumann, Ulf Peter
   Canbay, Ali
   Reeves, Helen Louise
   Luedde, Mark
   Tacke, Frank
   Trautwein, Christian
   Heikenwalder, Mathias
   Luedde, Tom
TI A positive feedback loop between RIP3 and JNK controls non-alcoholic
   steatohepatitis
SO EMBO MOLECULAR MEDICINE
LA English
DT Article
DE biliary ductular reaction; Caspase-8; liver fibrosis; MCP-1; necroptosis
ID FATTY LIVER-DISEASE; PROGRAMMED NECROSIS; NATURAL-HISTORY; CELL-DEATH;
   IN-VIVO; APOPTOSIS; FIBROSIS; METABOLISM; EXPRESSION; CASPASE-8
AB Non-alcoholic fatty liver disease (NAFLD) represents the most common liver disease in Western countries and often progresses to non-alcoholic steatohepatitis (NASH) leading ultimately to liver fibrosis and liver cancer. The occurrence of hepatocyte cell deathso far characterized as hepatocyte apoptosisrepresents a fundamental step from benign steatosis toward progressive steatohepatitis. In contrast, the function of RIP3-dependent necroptosis in NASH and NASH-induced fibrosis is currently unknown. We show that RIP3 is upregulated in human NASH and in a dietary mouse model of steatohepatitis. RIP3 mediates liver injury, inflammation, induction of hepatic progenitor cells/activated cholangiocytes, and liver fibrosis through a pathway suppressed by Caspase-8. This function of RIP3 is mediated by a positive feedback loop involving activation of Jun-(N)-terminal Kinase (JNK). Furthermore, RIP3-dependent JNK activation promotes the release of pro-inflammatory mediators like MCP-1, thereby attracting macrophages to the injured liver and further augmenting RIP3-dependent signaling, cell death, and liver fibrosis. Thus, RIP3-dependent necroptosis controls NASH-induced liver fibrosis. This pathway might represent a novel and specific target for pharmacological strategies in patients with NASH.
C1 [Gautheron, Jeremie; Vucur, Mihael; Cardenas, David Vargas; Roderburg, Christoph; Koppe, Christiane; Kreggenwinkel, Karina; Schneider, Anne Theres; Bartneck, Matthias; Tacke, Frank; Trautwein, Christian; Luedde, Tom] Univ Hosp RWTH Aachen, Dept Gastroenterol Digest Dis & Intens Care Med, Dept Med 3, Aachen, Germany.
   [Gautheron, Jeremie] Univ Hosp RWTH Aachen, Interdisciplinary Ctr Clin Res Aachen, Aachen, Germany.
   [Reisinger, Florian; Heikenwalder, Mathias] Tech Univ Munich, Inst Virol, D-80290 Munich, Germany.
   [Reisinger, Florian; Heikenwalder, Mathias] Helmholtz Zentrum Munchen Gesundheit & Umwelt HMG, Munich, Germany.
   [Neumann, Ulf Peter] Univ Hosp RWTH Aachen, Dept Visceral & Transplantat Surg, Aachen, Germany.
   [Canbay, Ali] Univ Duisburg Essen, Dept Gastroenterol & Hepatol, Univ Hosp, Essen, Germany.
   [Reeves, Helen Louise] Newcastle Upon Tyne Hosp NHS Fdn Trust, Liver Grp, Dept Med, Freeman Rd Hosp, Newcastle Upon Tyne, Tyne & Wear, England.
   [Luedde, Mark] Univ Hosp Kiel, Dept Cardiol & Angiol, Kiel, Germany.
RP Luedde, T (通讯作者)，Univ Hosp RWTH Aachen, Dept Gastroenterol Digest Dis & Intens Care Med, Dept Med 3, Aachen, Germany.
EM tluedde@ukaachen.de
RI Canbay, Ali/AAL-9620-2020; Gautheron, Jérémie/AAI-1760-2019; Roderburg,
   Christoph/AAR-3051-2021; Luedde, Tom/AAE-9135-2022; Heikenwalder,
   Mathias/AAA-2269-2020
OI Canbay, Ali/0000-0001-6069-7899; Gautheron, Jeremie/0000-0002-7727-9893;
   Reeves, Helen/0000-0003-0359-9795
FU German-Research-FoundationGerman Research Foundation (DFG)
   [SFB-TRR57/P06, SFB-TR36]; German Cancer AidDeutsche Krebshilfe
   [Deutsche Krebshilfe 110043]; ERC Starting Grant
   [ERC-2007-Stg/208237-Luedde-Med3-Aachen]; EMBO Young Investigator
   ProgramEuropean Molecular Biology Organization (EMBO);
   Ernst-Jung-Foundation/Hamburg;
   Interdisciplinary-Centre-for-Clinical-Research (IZKF); medical faculty
   of the RWTH Aachen; Helmholtz FoundationHelmholtz Association;
   Hofschneider Foundation; Helmholtz alliance preclinical comprehensive
   center (PCCC); ERC Starting grant (LiverCancerMechanisms); Deutsche
   Stiftung Herzforschung [12/12]
FX The authors thank Drs. V. Dixit (Genentech, San Francisco, USA) and R.
   Hakem (Cancer Institute, Ontario, Canada) for kindly providing
   RIP3<SUP>-/-</SUP> and Caspase-8<SUP>LPC-KO</SUP> mice, respectively. We
   thank Dr. G. Courtois (CEA, Grenoble, France) and M. P. Gautheron for
   their valuable comments and support. Work in the laboratory of TL was
   supported by the German-Research-Foundation (SFB-TRR57/P06), the German
   Cancer Aid (Deutsche Krebshilfe 110043), an ERC Starting Grant
   (ERC-2007-Stg/208237-Luedde-Med3-Aachen), the EMBO Young Investigator
   Program, and the Ernst-Jung-Foundation/Hamburg. JG was supported by the
   Interdisciplinary-Centre-for-Clinical-Research (IZKF) and the medical
   faculty of the RWTH Aachen. MH was supported by the Helmholtz
   Foundation, the Hofschneider Foundation, the German-Research-Foundation
   (SFB-TR36), the Helmholtz alliance preclinical comprehensive center
   (PCCC), and an ERC Starting grant (LiverCancerMechanisms). ML was
   supported by the Deutsche Stiftung Herzforschung (12/12).
CR Anstee QM, 2010, J HEPATOL, V53, P542, DOI 10.1016/j.jhep.2010.03.016
   Baeck C, 2012, GUT, V61, P416, DOI 10.1136/gutjnl-2011-300304
   Bhala N, 2011, HEPATOLOGY, V54, P1208, DOI 10.1002/hep.24491
   Bonnet MC, 2011, IMMUNITY, V35, P572, DOI 10.1016/j.immuni.2011.08.014
   Chakraborty JB, 2012, INT J HEPATOL, V2012, DOI 10.1155/2012/648915
   Chang HY, 2000, MICROBIOL MOL BIOL R, V64, P821, DOI 10.1128/MMBR.64.4.821-846.2000
   Cho Y, 2009, CELL, V137, P1112, DOI 10.1016/j.cell.2009.05.037
   Csak T, 2011, HEPATOLOGY, V53, P1917, DOI 10.1002/hep.24301
   Das M, 2009, CELL, V136, P249, DOI 10.1016/j.cell.2008.11.017
   Degterev A, 2013, CELL DEATH DIFFER, V20, P366, DOI 10.1038/cdd.2012.133
   Dixon LJ, 2013, PLOS ONE, V8, DOI 10.1371/journal.pone.0056100
   Estaquier J, 2012, ADV EXP MED BIOL, V942, P157, DOI 10.1007/978-94-007-2869-1_7
   Feldstein AE, 2005, FRONT BIOSCI-LANDMRK, V10, P3093, DOI 10.2741/1765
   Feldstein AE, 2003, GASTROENTEROLOGY, V125, P437, DOI 10.1016/S0016-5085(03)00907-7
   Han JH, 2011, NAT IMMUNOL, V12, P1143, DOI 10.1038/ni.2159
   Hatting M, 2013, HEPATOLOGY, V57, P2189, DOI 10.1002/hep.26271
   He SD, 2009, CELL, V137, P1100, DOI 10.1016/j.cell.2009.05.021
   Kaiser WJ, 2011, NATURE, V471, P368, DOI 10.1038/nature09857
   Kellendonk C, 2000, GENESIS, V26, P151, DOI 10.1002/(SICI)1526-968X(200002)26:2<151::AID-GENE17>3.0.CO;2-E
   Kleiner DE, 2005, HEPATOLOGY, V41, P1313, DOI 10.1002/hep.20701
   Li JX, 2012, CELL, V150, P339, DOI 10.1016/j.cell.2012.06.019
   Liu K, 2013, CELL DEATH DIFFER, V20, P3, DOI 10.1038/cdd.2012.63
   Malhi H, 2008, SEMIN LIVER DIS, V28, P360, DOI 10.1055/s-0028-1091980
   Najimi Mustapha, 2009, V481, P59, DOI 10.1007/978-1-59745-201-4_6
   Newton K, 2004, MOL CELL BIOL, V24, P1464, DOI 10.1128/MCB.24.4.1464-1469.2004
   Pattingre S, 2005, CELL, V122, P927, DOI 10.1016/j.cell.2005.07.002
   Poelstra K, 2011, J HEPATOL, V55, P726, DOI 10.1016/j.jhep.2011.04.008
   Postic C, 1999, J BIOL CHEM, V274, P305, DOI 10.1074/jbc.274.1.305
   Ratziu V, 2012, HEPATOLOGY, V55, P419, DOI 10.1002/hep.24747
   Richardson MM, 2007, GASTROENTEROLOGY, V133, P80, DOI 10.1053/j.gastro.2007.05.012
   Roychowdhury S, 2013, HEPATOLOGY, V57, P1773, DOI 10.1002/hep.26200
   Salmena L, 2003, GENE DEV, V17, P883, DOI 10.1101/gad.1063703
   Schattenberg JM, 2006, HEPATOLOGY, V43, P163, DOI 10.1002/hep.20999
   Schattenberg JM, 2011, CURR OPIN LIPIDOL, V22, P479, DOI 10.1097/MOL.0b013e32834c7cfc
   Schuppan D, 2008, LANCET, V371, P838, DOI 10.1016/S0140-6736(08)60383-9
   Schuppan D, 2013, J CLIN INVEST, V123, P1887, DOI 10.1172/JCI66028
   Seifert EL, 2010, J BIOL CHEM, V285, P5748, DOI 10.1074/jbc.M109.026203
   Seki E, 2009, HEPATOLOGY, V50, P185, DOI 10.1002/hep.22952
   Sun LM, 2012, CELL, V148, P213, DOI 10.1016/j.cell.2011.11.031
   Tacke F, 2009, CLIN REV ALLERG IMMU, V36, P4, DOI 10.1007/s12016-008-8091-0
   Vernon G, 2011, ALIMENT PHARM THER, V34, P274, DOI 10.1111/j.1365-2036.2011.04724.x
   Vucur M, 2013, CELL REP, V4, P776, DOI 10.1016/j.celrep.2013.07.035
   Weinlich R, 2013, CELL REP, V5, P340, DOI 10.1016/j.celrep.2013.08.045
   Welz PS, 2011, NATURE, V477, P330, DOI 10.1038/nature10273
   Wieckowska A, 2006, HEPATOLOGY, V44, P27, DOI 10.1002/hep.21223
   Witek RP, 2009, HEPATOLOGY, V50, P1421, DOI 10.1002/hep.23167
   Wree A, 2013, NAT REV GASTRO HEPAT, V10, P627, DOI 10.1038/nrgastro.2013.149
   Yang L, 2014, HEPATOLOGY, V59, P483, DOI 10.1002/hep.26698
   Younossi ZM, 2008, OBES SURG, V18, P1430, DOI 10.1007/s11695-008-9506-y
   Yousefi S, 2006, NAT CELL BIOL, V8, P1124, DOI 10.1038/ncb1482
   Zhang DW, 2009, SCIENCE, V325, P332, DOI 10.1126/science.1172308
   Zimmermann Henning W., 2011, Inflammation & Allergy Drug Targets, V10, P509
NR 52
TC 168
Z9 178
U1 0
U2 21
PU WILEY
PI HOBOKEN
PA 111 RIVER ST, HOBOKEN 07030-5774, NJ USA
SN 1757-4676
EI 1757-4684
J9 EMBO MOL MED
JI EMBO Mol. Med.
PD AUG
PY 2014
VL 6
IS 8
BP 1062
EP 1074
DI 10.15252/emmm.201403856
PG 13
WC Medicine, Research & Experimental
WE Science Citation Index Expanded (SCI-EXPANDED)
SC Research & Experimental Medicine
GA AN2LN
UT WOS:000340416800007
PM 24963148
OA Green Published, gold
DA 2022-04-27
ER

PT J
AU Sun, YM
   Liu, Z
   Zou, X
   Lan, YD
   Sun, XJ
   Wang, X
   Zhao, SR
   Jiang, CC
   Liu, H
AF Sun, Yiming
   Liu, Zhe
   Zou, Xue
   Lan, Yadong
   Sun, Xiaojin
   Wang, Xiu
   Zhao, Surong
   Jiang, Chenchen
   Liu, Hao
TI Mechanisms underlying 3-bromopyruvate-induced cell death in colon cancer
SO JOURNAL OF BIOENERGETICS AND BIOMEMBRANES
LA English
DT Article
DE 3-Bromopyruvate; ATP; Apoptosis; Autophagy; Necroptosis
ID CYTOCHROME-C; AUTOPHAGY; APOPTOSIS; PROMOTES; GLYCOLYSIS; INHIBITOR;
   NECROSIS; PROTEIN; MITOCHONDRIA; THERAPY
AB 3-Bromopyruvate (3BP) is an energy-depleting drug that inhibits Hexokinase II activity by alkylation during glycolysis, thereby suppressing the production of ATP and inducing cell death. As such, 3BP can potentially serve as an anti-tumorigenic agent. Our previous research showed that 3BP can induce apoptosis via AKT /protein Kinase B signaling in breast cancer cells. Here we found that 3BP can also induce colon cancer cell death by necroptosis and apoptosis at the same time and concentration in the SW480 and HT29 cell lines; in the latter, autophagy was also found to be a mechanism of cell death. In HT29 cells, combined treatment with 3BP and the autophagy inhibitor 3-methyladenine (3-MA) exacerbated cell death, while viability in 3BP-treated cells was enhanced by concomitant treatment with the caspase inhibitor benzyloxycarbonyl-Val-Ala-Asp fluoromethylketone (z-VAD-fmk) and the necroptosis inhibitor necrostatin (Nec)-1. Moreover, 3BP inhibited tumor growth in a SW480 xenograft mouse model. These results indicate that 3BP can suppress tumor growth and induce cell death by multiple mechanisms at the same time and concentration in different types of colon cancer cell by depleting cellular energy stores.
C1 [Sun, Yiming; Liu, Zhe; Zou, Xue; Sun, Xiaojin; Wang, Xiu; Zhao, Surong; Liu, Hao] Bengbu Med Coll, Fac Pharm, Bengbu 233000, Anhui, Peoples R China.
   [Lan, Yadong] Bengbu Med Coll, Affiliated Hosp 1, Dept Surg Oncol, Bengbu 233004, Peoples R China.
   [Jiang, Chenchen] Univ Newcastle, Fac Hlth, Sch Med & Publ Hlth, Newcastle, NSW 2300, Australia.
RP Liu, H (通讯作者)，Bengbu Med Coll, Fac Pharm, Bengbu 233000, Anhui, Peoples R China.
EM liuhao6886@foxmail.com
FU Natural Science Foundation of Anhui provinceNatural Science Foundation
   of Anhui Province [1508085MH166]; National Science Foundation of
   ChinaNational Natural Science Foundation of China (NSFC) [81372899,
   81000992]; Foundation of Bengbu Medical College [Byycx1432]
FX This work was supported by the Natural Science Foundation of Anhui
   province (No. 1508085MH166), the National Science Foundation of China
   (No. 81372899, No. 81000992) and the Foundation of Bengbu Medical
   College (No. Byycx1432).
CR BELLAIRS R, 1961, J ANAT, V95, P54
   Cardaci S, 2012, J BIOENERG BIOMEMBR, V44, P17, DOI 10.1007/s10863-012-9422-7
   Chen Z, 2009, BBA-BIOENERGETICS, V1787, P553, DOI 10.1016/j.bbabio.2009.03.003
   Chesney J, 1999, P NATL ACAD SCI USA, V96, P3047, DOI 10.1073/pnas.96.6.3047
   Cho Y, 2009, CELL, V137, P1112, DOI 10.1016/j.cell.2009.05.037
   CLARKE PGH, 1990, ANAT EMBRYOL, V181, P195, DOI 10.1007/bf00174615
   da-Silva WS, 2004, J BIOL CHEM, V279, P39846, DOI 10.1074/jbc.M403835200
   Degterev A, 2005, NAT CHEM BIOL, V1, P112, DOI 10.1038/nchembio711
   Du CY, 2000, CELL, V102, P33, DOI 10.1016/S0092-8674(00)00008-8
   Ferraro E, 2008, MOL BIOL CELL, V19, P3576, DOI 10.1091/mbc.E07-09-0858
   Festjens N, 2006, BBA-BIOENERGETICS, V1757, P1371, DOI 10.1016/j.bbabio.2006.06.014
   Galluzzi L, 2012, CELL DEATH DIFFER, V19, P107, DOI 10.1038/cdd.2011.96
   Ganapathy-Kanniappan S, 2010, CURR PHARM BIOTECHNO, V11, P510, DOI 10.2174/138920110791591427
   Geschwind JFH, 2002, CANCER RES, V62, P3909
   He SD, 2009, CELL, V137, P1100, DOI 10.1016/j.cell.2009.05.021
   Jemal A, 2011, CA-CANCER J CLIN, V61, P134, DOI [10.3322/caac.20115, 10.3322/caac.20107]
   Jin SK, 2008, AUTOPHAGY, V4, P563, DOI 10.4161/auto.5830
   Kabeya Y, 2000, EMBO J, V19, P5720, DOI 10.1093/emboj/19.21.5720
   Komatsu M, 2006, NATURE, V441, P880, DOI 10.1038/nature04723
   Kuma A, 2004, NATURE, V432, P1032, DOI 10.1038/nature03029
   Leist M, 1997, J EXP MED, V185, P1481, DOI 10.1084/jem.185.8.1481
   Levy AG, 2012, INVEST NEW DRUG, V30, P191, DOI 10.1007/s10637-010-9551-y
   Li P, 1997, CELL, V91, P479, DOI 10.1016/S0092-8674(00)80434-1
   Liu XH, 2009, CHINESE MED J-PEKING, V122, P1681, DOI 10.3760/cma.j.issn.0366-6999.2009.14.014
   Liu Z, 2014, ANTI-CANCER DRUG, V25, P447, DOI 10.1097/CAD.0000000000000081
   Lockshin RA, 2007, J CELL MOL MED, V11, P1214, DOI 10.1111/j.1582-4934.2007.00150.x
   Lukens JR, 2013, NATURE, V498, P224, DOI 10.1038/nature12174
   Mathew R, 2011, CURR OPIN GENET DEV, V21, P113, DOI 10.1016/j.gde.2010.12.008
   Mathiasen IS, 2002, TRENDS MOL MED, V8, P212, DOI 10.1016/S1471-4914(02)02328-6
   Mizushima N, 2011, CELL, V147, P728, DOI 10.1016/j.cell.2011.10.026
   Mortensen M, 2011, J EXP MED, V208, P455, DOI 10.1084/jem.20101145
   Narendra D, 2008, J CELL BIOL, V183, P795, DOI 10.1083/jcb.200809125
   Ota S, 2013, TARGET ONCOL, V8, P145, DOI 10.1007/s11523-013-0273-x
   Parks SK, 2013, J CELL PHYSIOL, V228, P1854, DOI 10.1002/jcp.24346
   Peter ME, 2003, CELL DEATH DIFFER, V10, P26, DOI 10.1038/sj.cdd.4401186
   SCHWEICHEL JU, 1973, TERATOLOGY, V7, P253, DOI 10.1002/tera.1420070306
   Shoshan MC, 2012, J BIOENERG BIOMEMBR, V44, P7, DOI 10.1007/s10863-012-9419-2
   Simonnet H, 2002, CARCINOGENESIS, V23, P759, DOI 10.1093/carcin/23.5.759
   Takahashi A, 2012, AM J PATHOL, V180, P517, DOI 10.1016/j.ajpath.2011.11.001
   Tanida I, 2004, INT J BIOCHEM CELL B, V36, P2503, DOI 10.1016/j.biocel.2004.05.009
   Thapa RJ, 2013, P NATL ACAD SCI USA, V110, pE3109, DOI 10.1073/pnas.1301218110
   Verhagen AM, 2000, CELL, V102, P43, DOI 10.1016/S0092-8674(00)00009-X
   WARBURG O, 1956, SCIENCE, V123, P309, DOI 10.1126/science.123.3191.309
   Warburg O, 1928, SCIENCE, V68, P437, DOI 10.1126/science.68.1767.437
   Xu RH, 2005, CANCER RES, V65, P613
   Yuan JY, 2010, GENE DEV, V24, P2592, DOI 10.1101/gad.1984410
   Zhang DW, 2009, SCIENCE, V325, P332, DOI 10.1126/science.1172308
   Zhang Qianwen, 2014, Genes Cancer, V5, P100
   Zhang XD, 2009, ANTICANCER RES, V29, P1443
   Zuo XM, 2011, MOL PHARMACOL, V80, P476, DOI 10.1124/mol.111.072322
NR 50
TC 35
Z9 40
U1 0
U2 16
PU SPRINGER/PLENUM PUBLISHERS
PI NEW YORK
PA 233 SPRING ST, NEW YORK, NY 10013 USA
SN 0145-479X
EI 1573-6881
J9 J BIOENERG BIOMEMBR
JI J. Bioenerg. Biomembr.
PD AUG
PY 2015
VL 47
IS 4
BP 319
EP 329
DI 10.1007/s10863-015-9612-1
PG 11
WC Biophysics; Cell Biology
WE Science Citation Index Expanded (SCI-EXPANDED)
SC Biophysics; Cell Biology
GA CP9DC
UT WOS:000360192900003
PM 26054380
OA hybrid, Green Published, Green Submitted
DA 2022-04-27
ER

PT J
AU Guida, N
   Sanguigno, L
   Mascolo, L
   Calabrese, L
   Serani, A
   Molinaro, P
   Lau, CG
   Annunziato, L
   Formisano, L
AF Guida, Natascia
   Sanguigno, Luca
   Mascolo, Luigi
   Calabrese, Lucrezia
   Serani, Angelo
   Molinaro, Pasquale
   Lau, C. Geoffrey
   Annunziato, Lucio
   Formisano, Luigi
TI The Transcriptional Complex Sp1/KMT2A by Up-Regulating Restrictive
   Element 1 Silencing Transcription Factor Accelerates
   Methylmercury-Induced Cell Death in Motor Neuron-Like NSC34 Cells
   Overexpressing SOD1-G93A
SO FRONTIERS IN NEUROSCIENCE
LA English
DT Article
DE MeHg; SOD1-G93A; Sp transcription factors; REST (RE-1 silencing
   transcription factor); motor neuronal cell death
ID AMYOTROPHIC-LATERAL-SCLEROSIS; FACTOR REST; PHENOTYPE; APOPTOSIS;
   TOXICITY; RIPK1; GENE
AB Methylmercury (MeHg) exposure has been related to amyotrophic lateral sclerosis (ALS) pathogenesis and molecular mechanisms of its neurotoxicity has been associated to an overexpression of the Restrictive Element 1 Silencing Transcription factor (REST). Herein, we evaluated the possibility that MeHg could accelerate neuronal death of the motor neuron-like NSC34 cells transiently overexpressing the human Cu2+/Zn(2+)superoxide dismutase 1 (SOD1) gene mutated at glycine 93 (SOD1-G93A). Indeed, SOD1-G93A cells exposed to 100 nM MeHg for 24 h showed a reduction in cell viability, as compared to cells transfected with empty vector or with unmutated SOD1 construct. Interestingly, cell survival reduction in SOD1-G93A cells was associated with an increase of REST mRNA and protein levels. Furthermore, MeHg increased the expression of the transcriptional factor Sp1 and promoted its binding to REST gene promoter sequence. Notably, Sp1 knockdown reverted MeHg-induced REST increase. Co-immunoprecipitation experiments demonstrated that Sp1 physically interacted with the epigenetic writer Lysine-Methyltransferase-2A (KMT2A). Moreover, knocking-down of KMT2A reduced MeHg-induced REST mRNA and protein increase in SOD1-G93A cells. Finally, we found that MeHg-induced REST up-regulation triggered necropoptotic cell death, monitored by RIPK1 increased protein expression. Interestingly, REST knockdown or treatment with the necroptosis inhibitor Necrostatin-1 (Nec) decelerated MeH-induced cell death in SOD1-G93A cells. Collectively, this study demonstrated that MeHg hastens necroptotic cell death in SOD1-G93A cells via Sp1/KMT2A complex, that by epigenetic mechanisms increases REST gene expression.
C1 [Guida, Natascia; Annunziato, Lucio] IRCCS SDN, Naples, Italy.
   [Sanguigno, Luca; Mascolo, Luigi; Calabrese, Lucrezia; Serani, Angelo; Molinaro, Pasquale; Formisano, Luigi] Federico II Univ Naples, Sch Med, Dept Neurosci Reprod & Dent Sci, Div Pharmacol, Naples, Italy.
   [Lau, C. Geoffrey] City Univ Hong Kong, Dept Neurosci, Hong Kong, Peoples R China.
RP Formisano, L (通讯作者)，Federico II Univ Naples, Sch Med, Dept Neurosci Reprod & Dent Sci, Div Pharmacol, Naples, Italy.
EM luigi.formisano@unina.it
RI ; Lau, C. Geoffrey/G-4036-2014
OI Serani, Angelo/0000-0002-8734-6543; Lau, C.
   Geoffrey/0000-0001-9750-2514; sanguigno, luca/0000-0002-1375-6304
FU Italian Ministry of Research MIUR Programma Operativo Nazionale
   [PON_01602, PON03PE_00146_1, PON PERMEDNET ArSol-1226]; Research Grants
   CouncilHong Kong Research Grants Council [21103818, 11104320, 11104521];
   PRIN 2017Ministry of Education, Universities and Research (MIUR)Research
   Projects of National Relevance (PRIN) [2017 JL8SRX]
FX Funding This work was supported by the following grants: Italian
   Ministry of Research MIUR Programma Operativo Nazionale (PON_01602,
   PON03PE_00146_1, and PON PERMEDNET ArSol-1226) to LA; Research Grants
   Council 21103818, 11104320, and 11104521 to GL; and PRIN 2017 (2017
   JL8SRX) to LF.
CR Bailey Jordan M, 2017, Curr Environ Health Rep, V4, P200, DOI 10.1007/s40572-017-0144-1
   Chapman LA, 1999, TOXICOLOGY, V132, P167, DOI 10.1016/S0300-483X(98)00151-6
   Chen C, 2018, ENVIRON INT, V117, P125, DOI 10.1016/j.envint.2018.05.001
   Chen PC, 2018, CELL PHYSIOL BIOCHEM, V48, P2374, DOI 10.1159/000492653
   Chen S, 2013, MOL NEURODEGENER, V8, DOI 10.1186/1750-1326-8-28
   Chin-Chan M, 2015, FRONT CELL NEUROSCI, V9, DOI 10.3389/fncel.2015.00124
   Chong ZX, 2021, PEERJ, V9, DOI 10.7717/peerj.11165
   Das A, 2009, INT J ONCOL, V34, P757, DOI 10.3892/ijo_00000201
   Ernst P, 2001, MOL CELL BIOL, V21, P2249, DOI 10.1128/MCB.21.7.2249-2258.2001
   Formisano L, 2015, J NEUROSCI RES, V93, P167, DOI 10.1002/jnr.23464
   Gardner KE, 2011, J MOL BIOL, V409, P36, DOI 10.1016/j.jmb.2011.01.040
   Grad LI, 2014, P NATL ACAD SCI USA, V111, P3620, DOI 10.1073/pnas.1312245111
   Guida N, 2018, TOXICOL SCI, V163, P569, DOI 10.1093/toxsci/kfy051
   Guida N, 2017, BIOCHEM PHARMACOL, V142, P229, DOI 10.1016/j.bcp.2017.06.135
   Guida N, 2017, FRONT NEUROSCI-SWITZ, V11, DOI 10.3389/fnins.2017.00008
   Guida N, 2016, NEUROTOXICOLOGY, V52, P89, DOI 10.1016/j.neuro.2015.11.007
   Guida N, 2015, TOXICOL APPL PHARM, V288, P387, DOI 10.1016/j.taap.2015.08.010
   Halliday GM, 2016, J NEUROL SCI, V366, P197, DOI 10.1016/j.jns.2016.05.005
   Hounoum BM, 2016, FRONT CELL NEUROSCI, V10, DOI 10.3389/fncel.2016.00118
   Ito Y, 2016, SCIENCE, V353, P603, DOI 10.1126/science.aaf6803
   Johnson FO, 2011, J PHARMACOL EXP THER, V338, P518, DOI 10.1124/jpet.110.174466
   Johnson FO, 2009, NEUROTOXICOLOGY, V30, P761, DOI 10.1016/j.neuro.2009.07.010
   Koenigsberger C, 2000, P NATL ACAD SCI USA, V97, P2291, DOI 10.1073/pnas.050578797
   Kreisler A, 2010, ONCOGENE, V29, P5828, DOI 10.1038/onc.2010.321
   Limke TL, 2003, J PHARMACOL EXP THER, V304, P949, DOI 10.1124/jpet.102.042457
   Noh KM, 2012, P NATL ACAD SCI USA, V109, pE962, DOI 10.1073/pnas.1121568109
   Oosthuyse B, 2001, NAT GENET, V28, P131, DOI 10.1038/88842
   Philips Thomas, 2015, Curr Protoc Pharmacol, V69, DOI 10.1002/0471141755.ph0567s69
   Ravache M, 2010, PLOS ONE, V5, DOI 10.1371/journal.pone.0014311
   Rodenas-Ruano A, 2012, NAT NEUROSCI, V15, P1382, DOI 10.1038/nn.3214
   Stevens JC, 2010, PLOS ONE, V5, pA8, DOI 10.1371/journal.pone.0009541
   Turner BJ, 2005, J NEUROSCI, V25, P108, DOI 10.1523/JNEUROSCI.4253-04.2005
   Vucic S, 2014, TRENDS NEUROSCI, V37, P433, DOI 10.1016/j.tins.2014.05.006
   Wang Fei, 2019, Chemosphere, V232, P121, DOI 10.1016/j.chemosphere.2019.05.099
   Wang X, 2014, BBA-MOL CELL RES, V1843, P2592, DOI 10.1016/j.bbamcr.2014.06.013
   Westeneng HJ, 2018, LANCET NEUROL, V17, P423, DOI 10.1016/S1474-4422(18)30089-9
   Xu XJ, 2017, NAT COMMUN, V8, DOI 10.1038/ncomms14059
   Yang WW, 2017, CURR OPIN HEMATOL, V24, P322, DOI 10.1097/MOH.0000000000000346
   Yuan JY, 2019, NAT REV NEUROSCI, V20, P19, DOI 10.1038/s41583-018-0093-1
   Zhang F, 2020, FRONT NEUROANAT, V14, DOI 10.3389/fnana.2020.00036
NR 40
TC 0
Z9 0
U1 0
U2 0
PU FRONTIERS MEDIA SA
PI LAUSANNE
PA AVENUE DU TRIBUNAL FEDERAL 34, LAUSANNE, CH-1015, SWITZERLAND
EI 1662-453X
J9 FRONT NEUROSCI-SWITZ
JI Front. Neurosci.
PD NOV 26
PY 2021
VL 15
AR 771580
DI 10.3389/fnins.2021.771580
PG 13
WC Neurosciences
WE Science Citation Index Expanded (SCI-EXPANDED)
SC Neurosciences & Neurology
GA YK3ZE
UT WOS:000745154400001
PM 34899171
OA gold, Green Published
DA 2022-04-27
ER

PT J
AU Zhu, QT
   Hao, L
   Shen, QH
   Pan, JJ
   Liu, WL
   Gong, WJ
   Hu, LH
   Xiao, WM
   Wang, M
   Liu, XN
   Ding, YB
   Lu, GT
AF Zhu, Qingtian
   Hao, Lu
   Shen, Qinhao
   Pan, Jiajia
   Liu, Weili
   Gong, Weijuan
   Hu, Lianghao
   Xiao, Weiming
   Wang, Mei
   Liu, Xinnong
   Ding, Yanbing
   Lu, Guotao
TI CaMK II Inhibition Attenuates ROS Dependent Necroptosis in Acinar Cells
   and Protects against Acute Pancreatitis in Mice
SO OXIDATIVE MEDICINE AND CELLULAR LONGEVITY
LA English
DT Article
ID KINASE-II; MLKL; INFLAMMATION; MODELS; DEATH; KN93
AB As a calcium-regulated protein, CaMK II is closely related to cell death, and it participates in the development of pathological processes such as reperfusion injury, myocardial infarction, and oligodendrocyte death. The function of CaMK II activation in acute pancreatitis (AP) remains unclear. In our study, we confirmed that the expression of p-CaMK II was increased significantly and consistently in injured pancreatic tissues after caerulein-induced AP. Then, we found that KN93, an inhibitor of CaMK II, could mitigate the histopathological manifestations in pancreatic tissues, reduce serum levels of enzymology, and decrease oxidative stress products. Accordingly, we elucidated the effect of KN93 in vitro and found that KN93 had a protective effect on the pancreatic acinar cell necroptosis pathway by inhibiting the production of ROS and decreasing the expression of RIP3 and p-MLKL. In addition, we identified the protective effect of KN93 on AP through another mouse model induced by pancreatic duct ligation (PDL). Together, these data demonstrated that CaMK II participates in the development of AP and that inhibiting CaMK II activation could protect against AP by reducing acinar cell necroptosis, which may provide a new idea target for the prevention and treatment of AP in the clinic.
C1 [Zhu, Qingtian; Shen, Qinhao; Gong, Weijuan; Xiao, Weiming; Wang, Mei; Ding, Yanbing; Lu, Guotao] Yangzhou Univ, Affiliated Hosp, Dept Gastroenterol, Pancreat Ctr, Yangzhou, Peoples R China.
   [Zhu, Qingtian; Hu, Lianghao] Second Mil Med Univ, Dept Gastroenterol, Changhai Hosp, Shanghai, Peoples R China.
   [Zhu, Qingtian; Shen, Qinhao; Pan, Jiajia; Liu, Weili; Gong, Weijuan; Xiao, Weiming; Wang, Mei; Liu, Xinnong; Ding, Yanbing; Lu, Guotao] Yangzhou Univ, Inst Gastroenterol, Affiliated Hosp, Jiangsu, Peoples R China.
   [Hao, Lu] Zhejiang Univ, Affiliated Hosp 1, Dept Gastroenterol, Zhejiang, Peoples R China.
   [Pan, Jiajia; Liu, Weili] Yangzhou Univ, Affiliated Hosp, Dept Intens Care Unit, Yangzhou, Peoples R China.
RP Ding, YB; Lu, GT (通讯作者)，Yangzhou Univ, Affiliated Hosp, Dept Gastroenterol, Pancreat Ctr, Yangzhou, Peoples R China.; Liu, XN; Ding, YB; Lu, GT (通讯作者)，Yangzhou Univ, Inst Gastroenterol, Affiliated Hosp, Jiangsu, Peoples R China.
EM zqt19670925@163.com; haolu163@163.com; shenqinhao2020@163.com;
   jjpan@yzu.edu.cn; 090499@yzu.edu.cn; wjgong@yzu.edu.cn;
   lianghao-hu@hotmail.com; wmxiao@yzu.edu.cn; wangmei@yzu.edu.cn;
   xnliu@yzu.edu.cn; ybding@yzu.edu.cn; gtlu@yzu.edu.cn
OI Hao, Lu/0000-0002-9622-031X
FU National Natural Science Foundation of ChinaNational Natural Science
   Foundation of China (NSFC) [82000608, 82070668, 81801970]; Social
   development projects of Yangzhou [YZ2018091]; Major public health
   projects in Yangzhou: Screening projects of early gastrointestinal
   diseases (2018); National Natural Science Foundation of Yangzhou
   [2018YXZX20184]
FX This study was supported by the National Natural Science Foundation of
   China (No. 82000608; No. 82070668; No. 81801970), the Social development
   projects of Yangzhou (No. YZ2018091), the Major public health projects
   in Yangzhou: Screening projects of early gastrointestinal diseases
   (2018), and the National Natural Science Foundation of Yangzhou (No.
   2018YXZX20184, Gastroenterology).
CR Cai B, 2018, SCI SIGNAL, V11, DOI 10.1126/scisignal.aar3721
   Chan YC, 2007, PANCREAS, V34, P1, DOI 10.1097/01.mpa.0000246658.38375.04
   Chua TY, 2017, CLEV CLIN J MED, V84, P639, DOI 10.3949/ccjm.84a.16052
   Djordjevic A, 2004, J Matern Fetal Neonatal Med, V16, P367
   Edvinsson L, 2014, J NEUROINFLAMM, V11, DOI 10.1186/s12974-014-0207-2
   Forsmark CE, 2016, NEW ENGL J MED, V375, P1972, DOI 10.1056/NEJMra1505202
   Fu YX, 2018, INT J MOL MED, V42, P2294, DOI 10.3892/ijmm.2018.3793
   Garg PK, 2019, GASTROENTEROLOGY, V156, P2008, DOI 10.1053/j.gastro.2018.12.041
   Greenberg JA, 2016, CAN J SURG, V59, P128, DOI 10.1503/cjs.015015
   IKEDA A, 1991, J BIOL CHEM, V266, P11582
   Kang R, 2014, MOL MED, V20, P466, DOI 10.2119/molmed.2014.00117
   Lankisch PG, 2015, LANCET, V386, P85, DOI 10.1016/S0140-6736(14)60649-8
   Li BQ, 2018, BIOCHEM BIOPH RES CO, V503, P38, DOI 10.1016/j.bbrc.2018.05.120
   Li S, 2018, WORLD J CLIN CASES, V6, P745, DOI 10.12998/wjcc.v6.i14.745
   Li XG, 2020, BIOCHEM BIOPH RES CO, V521, P569, DOI 10.1016/j.bbrc.2019.09.111
   Liu XN, 2018, OXID MED CELL LONGEV, V2018, DOI 10.1155/2018/7161592
   Liu Y, 2014, PHARMACOL BIOCHEM BE, V124, P19, DOI 10.1016/j.pbb.2014.05.003
   Louhimo JM, 2016, CELL MOL GASTROENTER, V2, P519, DOI 10.1016/j.jcmgh.2016.04.002
   Lu GT, 2016, BIOMED RES INT, V2016, DOI 10.1155/2016/6089430
   Lu S, 2020, CIRC RES, V126, pE80, DOI 10.1161/CIRCRESAHA.119.316288
   Murphy JM, 2013, IMMUNITY, V39, P443, DOI 10.1016/j.immuni.2013.06.018
   Newton K, 2016, CELL DEATH DIFFER, V23, P1565, DOI 10.1038/cdd.2016.46
   Portelli M, 2017, HEPATOB PANCREAT DIS, V16, P155, DOI 10.1016/S1499-3872(16)60163-7
   Rusciano MR, 2019, INT J MOL SCI, V20, DOI 10.3390/ijms20184374
   Satsu H, 2004, FEBS LETT, V569, P123, DOI 10.1016/j.febslet.2004.05.062
   Su YR, 2019, MEDIAT INFLAMM, V2019, DOI 10.1155/2019/2512687
   Suetomi T, 2019, AM J PHYSIOL-HEART C, V317, pH877, DOI 10.1152/ajpheart.00223.2019
   Wang Y, 2018, J IMMUNOL, V200, P2571, DOI 10.4049/jimmunol.1701681
   Wen YJ, 2020, PHYTOMEDICINE, V79, DOI 10.1016/j.phymed.2020.153328
   Wu JF, 2013, CELL RES, V23, P994, DOI 10.1038/cr.2013.91
   Wu JH, 2018, J IMMUNOL, V200, P2104, DOI 10.4049/jimmunol.1701169
   Xu Y, 2021, NEUROSCI LETT, V749, DOI 10.1016/j.neulet.2021.135699
   YAMAGUCHI Y, 1993, GASTROENTEROLOGY, V104, P1498, DOI 10.1016/0016-5085(93)90362-G
   Yang XX, 2013, NEUROPSYCH DIS TREAT, V9, P1213, DOI 10.2147/NDT.S45422
   Yang Z, 2018, J MOL CELL CARDIOL, V125, P185, DOI 10.1016/j.yjmcc.2018.10.018
   Zalcman G, 2018, FRONT MOL NEUROSCI, V11, DOI 10.3389/fnmol.2018.00445
   Zhan XB, 2019, AM J PHYSIOL-GASTR L, V316, pG816, DOI 10.1152/ajpgi.00004.2019
   Zhang J, 2016, CELL MOL LIFE SCI, V73, P2153, DOI 10.1007/s00018-016-2190-5
   Zhang T, 2016, NAT MED, V22, P175, DOI 10.1038/nm.4017
   Zhou XD, 2017, CELL DEATH DIS, V8, DOI 10.1038/cddis.2017.313
   Zhu QT, 2018, BIOCHEM BIOPH RES CO, V505, P126, DOI 10.1016/j.bbrc.2018.09.066
NR 41
TC 1
Z9 1
U1 4
U2 4
PU HINDAWI LTD
PI LONDON
PA ADAM HOUSE, 3RD FLR, 1 FITZROY SQ, LONDON, W1T 5HF, ENGLAND
SN 1942-0900
EI 1942-0994
J9 OXID MED CELL LONGEV
JI Oxidative Med. Cell. Longev.
PD NOV 17
PY 2021
VL 2021
AR 4187398
DI 10.1155/2021/4187398
PG 17
WC Cell Biology
WE Science Citation Index Expanded (SCI-EXPANDED)
SC Cell Biology
GA XL2KQ
UT WOS:000727978500002
PM 34840668
OA Green Published, gold
DA 2022-04-27
ER

PT J
AU Qi, JL
   He, JR
   Jin, SM
   Yang, X
   Bai, HM
   Liu, CB
   Ma, YB
AF Qi, Jia-long
   He, Jin-rong
   Jin, Shu-mei
   Yang, Xu
   Bai, Hong-mei
   Liu, Cun-bao
   Ma, Yan-bing
TI P. aeruginosa Mediated Necroptosis in Mouse Tumor Cells Induces
   Long-Lasting Systemic Antitumor Immunity
SO FRONTIERS IN ONCOLOGY
LA English
DT Article
DE dying tumor cell; tumor microenvironment; antitumor immunity;
   necroptosis; P; aeruginosa
AB Necroptosis is a form of programmed cell death (PCD) characterized by RIP3 mediated MLKL activation and increased membrane permeability via MLKL oligomerization. Tumor cell immunogenic cell death (ICD) has been considered to be essential for the anti-tumor response, which is associated with DC recruitment, activation, and maturation. In this study, we found that P. aeruginosa showed its potential to suppress tumor growth and enable long-lasting anti-tumor immunity in vivo. What's more, phosphorylation- RIP3 and MLKL activation induced by P. aeruginosa infection resulted in tumor cell necrotic cell death and HMGB1 production, indicating that P. aeruginosa can cause immunogenic cell death. The necrotic cell death can further drive a robust anti-tumor response via promoting tumor cell death, inhibiting tumor cell proliferation, and modulating systemic immune responses and local immune microenvironment in tumor. Moreover, dying tumor cells killed by P. aeruginosa can catalyze DC maturation, which enhanced the antigen-presenting ability of DC cells. These findings demonstrate that P. aeruginosa can induce immunogenic cell death and trigger a robust long-lasting anti-tumor response along with reshaping tumor microenvironment.
C1 [Qi, Jia-long; He, Jin-rong; Yang, Xu; Bai, Hong-mei; Liu, Cun-bao; Ma, Yan-bing] Chinese Acad Med Sci & Peking Union Med Coll, Inst Med Biol, Kunming, Yunnan, Peoples R China.
   [He, Jin-rong] Kunming Med Univ, Inst Med Biol, Kunming, Yunnan, Peoples R China.
   [Jin, Shu-mei] Yunnan Inst Mat, Dept Pathol, Kunming, Yunnan, Peoples R China.
RP Ma, YB (通讯作者)，Chinese Acad Med Sci & Peking Union Med Coll, Inst Med Biol, Kunming, Yunnan, Peoples R China.
EM yanbingma@126.com
OI jialong, qi/0000-0001-6361-7479
FU CAMS initiative for innovative medicine [2016-12M-1-019]; Fundamental
   Research Funds for the Central Universities of ChinaFundamental Research
   Funds for the Central Universities [3332019162]; Foundation for Studying
   Abroad from the China Scholarship Council [201906210477, 201808110121];
   funds for IMBCAMS PhD Innovation [2018018001]
FX This work was financially supported by the CAMS initiative for
   innovative medicine (grant number 2016-12M-1-019), the Fundamental
   Research Funds for the Central Universities of China (grant number
   3332019162), and the funds for IMBCAMS PhD Innovation (grant number
   2018018001) and the Foundation for Studying Abroad from the China
   Scholarship Council (grant number 201906210477 and 201808110121).
CR Apetoh L, 2007, NAT MED, V13, P1050, DOI 10.1038/nm1622
   Azzouz D, 2018, CELL DEATH DISCOV, V4, DOI 10.1038/s41420-018-0048-3
   Carbone C, 2019, MEDIAT INFLAMM, V2019, DOI 10.1155/2019/7652014
   Chen JX, 2017, THERANOSTICS, V7, P2250, DOI 10.7150/thno.18816
   Cheng X, 2016, ONCOTARGET, V7, P77916, DOI 10.18632/oncotarget.12844
   Chowdhury S, 2019, NAT MED, V25, P1057, DOI 10.1038/s41591-019-0498-z
   Chu XJ, 2018, ARTIF CELL NANOMED B, V46, P1199, DOI 10.1080/21691401.2018.1482306
   Chu XJ, 2016, INT J NANOMED, V11, P2417, DOI 10.2147/IJN.S102467
   Decker WK, 2017, FRONT IMMUNOL, V8, DOI 10.3389/fimmu.2017.00829
   Din MO, 2016, NATURE, V536, P81, DOI 10.1038/nature18930
   Elinav E, 2019, NAT REV CANCER, V19, P371, DOI 10.1038/s41568-019-0155-3
   Feng XJ, 2019, ACTA BIOMATER, V100, P316, DOI 10.1016/j.actbio.2019.09.024
   Geserick P, 2015, CELL DEATH DIS, V6, DOI 10.1038/cddis.2015.240
   He L, 2013, ONCOTARGETS THER, V6, P1539, DOI [10.2147/OTT.SS2805, 10.2147/OTT.S52805]
   Huang WW, 2020, ACTA BIOMATER, V108, P300, DOI 10.1016/j.actbio.2020.03.030
   Huang Z, 2015, CELL HOST MICROBE, V17, P229, DOI 10.1016/j.chom.2015.01.002
   Kawano M, 2016, ONCOL LETT, V11, P2169, DOI 10.3892/ol.2016.4175
   Kitur K, 2015, PLOS PATHOG, V11, DOI 10.1371/journal.ppat.1004820
   Koo GB, 2015, CELL RES, V25, P707, DOI 10.1038/cr.2015.56
   Li T, 2015, LIVER INT, V35, P1416, DOI 10.1111/liv.12644
   Li X, 2017, TECHNOL CANCER RES T, V16, P428, DOI 10.1177/1533034616655909
   Liu CB, 2018, INT IMMUNOPHARMACOL, V65, P382, DOI 10.1016/j.intimp.2018.10.030
   Liu ZY, 2019, THERANOSTICS, V9, P3659, DOI 10.7150/thno.32126
   Obeid M, 2007, NAT MED, V13, P54, DOI 10.1038/nm1523
   Pope JL, 2017, TRANSL RES, V179, P139, DOI 10.1016/j.trsl.2016.07.021
   Ruan ZH, 2019, CURR MED SCI, V39, P513, DOI 10.1007/s11596-019-2067-6
   Seifert L, 2016, NATURE, V532, P245, DOI 10.1038/nature17403
   Shu CY, 2020, INT J NANOMED, V15, P1983, DOI 10.2147/IJN.S237182
   Sommariva M, 2020, CELL MOL LIFE SCI, V77, P2739, DOI 10.1007/s00018-020-03452-8
   Sun LM, 2012, CELL, V148, P213, DOI 10.1016/j.cell.2011.11.031
   Sun W, 2019, ONCOL LETT, V18, P3830, DOI 10.3892/ol.2019.10687
   TANAMOTO K, 1979, EUR J BIOCHEM, V97, P623, DOI 10.1111/j.1432-1033.1979.tb13152.x
   Van Hoecke L, 2018, CELL STRESS, V2, P279, DOI 10.15698/cst2018.10.160
   Van Hoecke L, 2018, NAT COMMUN, V9, DOI 10.1038/s41467-018-05979-8
   Wang SJ, 2017, INT J NANOMED, V12, P6813, DOI 10.2147/IJN.S143264
   Wang YW, 2019, J EXP CLIN CANC RES, V38, DOI 10.1186/s13046-019-1423-5
   Wei YZ, 2016, CANCER MED-US, V5, P3520, DOI 10.1002/cam4.938
   Wen SH, 2018, LIFE SCI, V195, P81, DOI 10.1016/j.lfs.2018.01.008
   Xu WH, 2014, BMC CANCER, V14, DOI 10.1186/1471-2407-14-273
   Yang H, 2016, ONCOIMMUNOLOGY, V5, DOI 10.1080/2162402X.2016.1149673
   Zhang M, 2014, J PHARMACOL EXP THER, V349, P279, DOI 10.1124/jpet.113.212316
   Zhang Z, 2014, BIOMED PHARMACOTHER, V68, P1057, DOI 10.1016/j.biopha.2014.10.024
   Zhao Q, 2019, CANCER LETT, V459, P100, DOI 10.1016/j.canlet.2019.05.034
   Zitvogel L, 2016, CELL, V165, P276, DOI 10.1016/j.cell.2016.03.001
NR 44
TC 0
Z9 0
U1 0
U2 2
PU FRONTIERS MEDIA SA
PI LAUSANNE
PA AVENUE DU TRIBUNAL FEDERAL 34, LAUSANNE, CH-1015, SWITZERLAND
SN 2234-943X
J9 FRONT ONCOL
JI Front. Oncol.
PD FEB 12
PY 2021
VL 10
AR 610651
DI 10.3389/fonc.2020.610651
PG 12
WC Oncology
WE Science Citation Index Expanded (SCI-EXPANDED)
SC Oncology
GA QM7CH
UT WOS:000621932600001
PM 33643911
OA Green Published, gold
DA 2022-04-27
ER

PT J
AU Moros, M
   Lewinska, A
   Merola, F
   Ferraro, P
   Wnuk, M
   Tino, A
   Tortiglione, C
AF Moros, Maria
   Lewinska, Anna
   Merola, Francesco
   Ferraro, Pietro
   Wnuk, Maciej
   Tino, Angela
   Tortiglione, Claudia
TI Gold Nanorods and Nanoprisms Mediate Different Photothermal Cell Death
   Mechanisms In Vitro and In Vivo
SO ACS APPLIED MATERIALS & INTERFACES
LA English
DT Article
DE gold nanoparticles; hyperthermia; model organism; apoptosis;
   necroptosis; Hydra vulgaris
ID CANCER; APOPTOSIS; NANOPARTICLES; ABLATION; NECROPTOSIS; EFFICIENCY;
   NECROSIS; SIZE; INTERNALIZATION; NANOCAGES
AB Photothermal therapy (PTT) is an efficient method of inducing localized hyperthermia and can be achieved using gold nanoparticles as photothermal agents. However, there are many hurdles to get over before this therapy can safely reach the clinics, including nanoparticles' optimal shape and the accurate prediction of cellular responses. Here, we describe the synthesis of gold nanorods and nanoprisms with similar surface plasmon resonances in the near-infrared (NIR) and comparable photothermal conversion efficiencies and characterize the response to NIR irradiation in two biological systems, melanoma cells and the small invertebrate Hydra vulgaris. By integrating animal, cellular, and molecular biology approaches, we show a diverse outcome of nanorods and nanoprisms on the two systems, sustained by the elicitation of different pathways, from necrosis to programmed cell death mechanisms (apoptosis and necroptosis). The comparative multilevel analysis shows great accuracy of in vivo invertebrate models to predict overall responses to photothermal challenging and superior photothermal performance of nanoprisms. Understanding the molecular pathways of these responses may help develop optimized nanoheaters that, safe by design, may improve PTT efficacy for clinical purposes.
C1 [Moros, Maria; Merola, Francesco; Ferraro, Pietro; Tino, Angela; Tortiglione, Claudia] CNR, Ist Sci Applicate & Sistemi Intelligenti Eduardo, I-80078 Pozzuoli, Italy.
   [Lewinska, Anna] Univ Rzeszow, Fac Biotechnol, Dept Cell Biochem, PL-35310 Rzeszow, Poland.
   [Wnuk, Maciej] Univ Rzeszow, Fac Biotechnol, Dept Genet, PL-35310 Rzeszow, Poland.
RP Moros, M; Tortiglione, C (通讯作者)，CNR, Ist Sci Applicate & Sistemi Intelligenti Eduardo, I-80078 Pozzuoli, Italy.
EM mamoros@unizar.es; claudia.tortiglione@isasi.cnr.it
RI Moros, María/A-1422-2019; Tortiglione, Claudia/N-3290-2019; Tortiglione,
   Claudia/K-5200-2014; Ferraro, Pietro/ABA-2985-2020; Ferraro,
   Pietro/A-5288-2009; Tino, Angela/E-8425-2014; Wnuk, Maciej/O-1582-2018
OI Moros, María/0000-0002-2861-2469; Tortiglione,
   Claudia/0000-0003-1447-7611; Tortiglione, Claudia/0000-0003-1447-7611;
   Ferraro, Pietro/0000-0002-0158-3856; Ferraro,
   Pietro/0000-0002-0158-3856; Tino, Angela/0000-0002-9673-1064; Lewinska,
   Anna/0000-0001-8055-1918; Wnuk, Maciej/0000-0002-8518-6670
FU European Union's Horizon 2020 research and innovation program (Marie
   Sklodowska-Curie grant) [660228]; Spanish Juan de la Cierva
   ProgramSpanish Government [IJCI-2016-30520]
FX This work was supported by the European Union's Horizon 2020 research
   and innovation program (Marie Sklodowska-Curie grant agreement no.
   660228) and Spanish Juan de la Cierva Program (IJCI-2016-30520).
CR Abadeer NS, 2016, J PHYS CHEM C, V120, P4691, DOI 10.1021/acs.jpcc.5b11232
   Aioub M, 2016, J AM CHEM SOC, V138, P1258, DOI 10.1021/jacs.5b10997
   Alfranca G, 2016, NANOMEDICINE-UK, V11, P2903, DOI 10.2217/nnm-2016-0257
   Ali MRK, 2019, J PHYS CHEM C, V123, P15375, DOI 10.1021/acs.jpcc.9b01961
   Ali MRK, 2017, P NATL ACAD SCI USA, V114, pE3110, DOI 10.1073/pnas.1619302114
   Ali MRK, 2016, INT J NANOMED, V11, P4849, DOI 10.2147/IJN.S109470
   Allocca M, 2019, ENVIRON SCI TECHNOL, V53, P3938, DOI 10.1021/acs.est.9b00373
   Ambrosone A, 2014, NANOMEDICINE-UK, V9, P1913, DOI [10.2217/nnm.14.100, 10.2217/NNM.14.100]
   Ambrosone A, 2012, BIOMATERIALS, V33, P1991, DOI 10.1016/j.biomaterials.2011.11.041
   Bridge D, 2010, PLOS ONE, V5, DOI 10.1371/journal.pone.0011686
   Cao-Milan R, 2014, EXPERT OPIN DRUG DEL, V11, P741, DOI 10.1517/17425247.2014.891582
   Chen CL, 2010, BIOMATERIALS, V31, P4104, DOI 10.1016/j.biomaterials.2010.01.140
   Chu KF, 2014, NAT REV CANCER, V14, P199, DOI 10.1038/nrc3672
   Conde J, 2012, ACS NANO, V6, P8316, DOI 10.1021/nn3030223
   Dalle-Donne I, 2003, TRENDS MOL MED, V9, P169, DOI 10.1016/S1471-4914(03)00031-5
   Davidovich P, 2014, BIOL CHEM, V395, P1163, DOI 10.1515/hsz-2014-0164
   Espinosa A, 2016, ADV HEALTHC MATER, V5, P1040, DOI 10.1002/adhm.201501035
   Fuentes D, 2009, ANN BIOMED ENG, V37, P763, DOI 10.1007/s10439-008-9631-8
   Goldstein LS, 2003, INT J HYPERTHER, V19, P373, DOI 10.1080/0265673031000090701
   Ito A, 2006, CANCER IMMUNOL IMMUN, V55, P320, DOI 10.1007/s00262-005-0049-y
   Jiang K, 2013, J PHYS CHEM C, V117, P27073, DOI 10.1021/jp409067h
   Kuzelova K, 2011, J CELL BIOCHEM, V112, P3334, DOI 10.1002/jcb.23263
   Lee SY, 2017, ONCOL LETT, V14, P73, DOI 10.3892/ol.2017.6117
   Lewinska A, 2007, CLIN EXP PHARMACOL P, V34, P781, DOI 10.1111/j.1440-1681.2007.04637.x
   Li JL, 2008, ADV MATER, V20, P3866, DOI 10.1002/adma.200800941
   Liu B, 2019, ACTA BIOMATER, V99, P307, DOI 10.1016/j.actbio.2019.08.046
   Liu YJ, 2019, CHEM SOC REV, V48, P2053, DOI 10.1039/c8cs00618k
   Mackey MA, 2014, J PHYS CHEM B, V118, P1319, DOI 10.1021/jp409298f
   Malafoglia V, 2016, PLOS ONE, V11, DOI 10.1371/journal.pone.0151386
   Melamed JR, 2015, ACS NANO, V9, P6, DOI 10.1021/acsnano.5b00021
   Meng MB, 2016, ONCOTARGET, V7, P57391, DOI 10.18632/oncotarget.10548
   Moros M, 2019, MICRO NANO TECHNOL, P229, DOI 10.1016/B978-0-12-813928-8.00009-0
   Moros M, 2019, ACS APPL MATER INTER, V11, P13905, DOI 10.1021/acsami.8b17846
   Moros M, 2018, MRS COMMUN, V8, P918, DOI 10.1557/mrc.2018.104
   Moros M, 2016, J PHYS D APPL PHYS, V49, DOI 10.1088/0022-3727/49/5/054003
   Moros M, 2015, NANOMEDICINE-UK, V10, P2167, DOI [10.2217/NNM.15.70, 10.2217/nnm.15.70]
   Moros M, 2012, ACS NANO, V6, P1565, DOI 10.1021/nn204543c
   Mouratidis PXE, 2015, INT J HYPERTHER, V31, P476, DOI 10.3109/02656736.2015.1029995
   Nambara K, 2016, LANGMUIR, V32, P12559, DOI 10.1021/acs.langmuir.6b02064
   Nikoletopoulou V, 2013, BBA-MOL CELL RES, V1833, P3448, DOI 10.1016/j.bbamcr.2013.06.001
   Parida S, 2017, BBA-GEN SUBJECTS, V1861, P3039, DOI 10.1016/j.bbagen.2016.10.004
   Pelaz B, 2012, LANGMUIR, V28, P8965, DOI 10.1021/la204712u
   Perez-Hernandez M, 2017, PART FIBRE TOXICOL, V14, DOI 10.1186/s12989-017-0222-4
   Perez-Hernandez M, 2015, ACS NANO, V9, P52, DOI 10.1021/nn505468v
   Philipp S, 2016, CELL MOL LIFE SCI, V73, P2183, DOI 10.1007/s00018-016-2193-2
   Qi ZE, 2019, MAT SCI ENG C-MATER, V104, DOI 10.1016/j.msec.2019.109889
   Remijsen Q, 2011, CELL DEATH DIFFER, V18, P581, DOI 10.1038/cdd.2011.1
   Ren YT, 2017, NANOMATERIALS-BASEL, V7, DOI 10.3390/nano7120416
   Robinson R, 2015, J CONTROL RELEASE, V220, P245, DOI 10.1016/j.jconrel.2015.10.036
   Roper DK, 2007, J PHYS CHEM C, V111, P3636, DOI 10.1021/jp064341w
   Sharifi M, 2019, J CONTROL RELEASE, V299, P121, DOI 10.1016/j.jconrel.2019.02.007
   Smith CCT, 2011, J CELL MOL MED, V15, P1797, DOI 10.1111/j.1582-4934.2011.01341.x
   Song AS, 2014, J BIOMECH ENG-T ASME, V136, DOI 10.1115/1.4027272
   Tian QW, 2011, ACS NANO, V5, P9761, DOI 10.1021/nn203293t
   Vandenabeele P, 2013, CELL DEATH DIFFER, V20, P185, DOI 10.1038/cdd.2012.151
   Vigderman L, 2013, CHEM MATER, V25, P1450, DOI 10.1021/cm303661d
   Vines JB, 2019, FRONT CHEM, V7, DOI 10.3389/fchem.2019.00167
   Wang YC, 2013, ACS NANO, V7, P2068, DOI 10.1021/nn304332s
   WILBY OK, 1990, TOXICOL IN VITRO, V4, P582, DOI 10.1016/0887-2333(90)90119-E
   Xie XP, 2017, SCI REP-UK, V7, DOI 10.1038/s41598-017-04229-z
   Yan C., 2015, MAT SCI ENG C, V9, P152
   Zeeshan M, 2017, ENVIRON POLLUT, V224, P54, DOI 10.1016/j.envpol.2016.12.042
   Zhang WW, 2019, THERANOSTICS, V9, P5610, DOI 10.7150/thno.34755
   Zhang YJ, 2018, SCI REP-UK, V8, DOI 10.1038/s41598-018-26978-1
   Zhang Z, 2018, J MATER SCI, V53, P1810, DOI 10.1007/s10853-017-1628-y
   Zhou HY, 2016, CHEMPHYSCHEM, V17, P27, DOI 10.1002/cphc.201500753
NR 66
TC 8
Z9 8
U1 2
U2 47
PU AMER CHEMICAL SOC
PI WASHINGTON
PA 1155 16TH ST, NW, WASHINGTON, DC 20036 USA
SN 1944-8244
EI 1944-8252
J9 ACS APPL MATER INTER
JI ACS Appl. Mater. Interfaces
PD MAR 25
PY 2020
VL 12
IS 12
BP 13718
EP 13730
DI 10.1021/acsami.0c02022
PG 13
WC Nanoscience & Nanotechnology; Materials Science, Multidisciplinary
WE Science Citation Index Expanded (SCI-EXPANDED)
SC Science & Technology - Other Topics; Materials Science
GA LE2KN
UT WOS:000526552100013
PM 32134240
DA 2022-04-27
ER

PT J
AU Ye, L
   Pang, WX
   Huang, YH
   Wu, HL
   Huang, XR
   Liu, JX
   Wang, SJ
   Yang, C
   Pan, QJ
   Liu, HF
AF Ye, Lin
   Pang, Wanxia
   Huang, Yanheng
   Wu, Hongluan
   Huang, Xiaorong
   Liu, Jianxing
   Wang, Shujun
   Yang, Chen
   Pan, Qingjun
   Liu, Huafeng
TI Lansoprazole promotes cisplatin-induced acute kidney injury via
   enhancing tubular necroptosis
SO JOURNAL OF CELLULAR AND MOLECULAR MEDICINE
LA English
DT Article
DE acute kidney injury; cisplatin; inflammation; lansoprazole; necroptosis
AB Acute kidney injury (AKI) is the main obstacle that limits the use of cisplatin in cancer treatment. Proton pump inhibitors (PPIs), the most commonly used class of medications for gastrointestinal complications in cancer patients, have been reported to cause adverse renal events. However, the effect of PPIs on cisplatin-induced AKI remains unclear. Herein, the effect and mechanism of lansoprazole (LPZ), one of the most frequently prescribed PPIs, on cisplatin-induced AKI were investigated in vivo and in vitro. C57BL/6 mice received a single intraperitoneal (i.p.) injection of cisplatin (18 mg/kg) to induce AKI, and LPZ (12.5 or 25 mg/kg) was administered 2 hours prior to cisplatin administration and then once daily for another 2 days via i.p. injection. The results showed that LPZ significantly aggravated the tubular damage and further increased the elevated levels of serum creatinine and blood urea nitrogen induced by cisplatin. However, LPZ did not enhance cisplatin-induced tubular apoptosis, as evidenced by a lack of significant change in mRNA and protein expression of Bax/Bcl-2 ratio and TUNEL staining. Notably, LPZ increased the number of necrotic renal tubular cells compared to that by cisplatin treatment alone, which was further confirmed by the elevated necroptosis-associated protein expression of RIPK1, p-RIPK3 and p-MLKL. Furthermore, LPZ deteriorated cisplatin-induced inflammation, as revealed by the increased mRNA expression of pro-inflammatory factors including, NLRP3, IL-1 beta, TNF-alpha and caspase 1, as well as neutrophil infiltration. Consistently, in in vitro study, LPZ increased HK-2 cell death and enhanced inflammation, compared with cisplatin treatment alone. Collectively, our results demonstrate that LPZ aggravates cisplatin-induced AKI, and necroptosis may be involved in the exacerbation of kidney damage.
C1 [Ye, Lin; Pang, Wanxia; Huang, Yanheng; Wu, Hongluan; Huang, Xiaorong; Liu, Jianxing; Wang, Shujun; Yang, Chen; Pan, Qingjun; Liu, Huafeng] Guangdong Med Univ, Inst Nephrol, Affiliated Hosp, Key Lab Prevent & Management Chron Kidney Dis Zha, Zhanjiang 524001, Guangdong, Peoples R China.
   [Pang, Wanxia] Maoming Peoples Hosp, Dept Nephrol, Maoming, Peoples R China.
RP Liu, HF (通讯作者)，Guangdong Med Univ, Inst Nephrol, Affiliated Hosp, Key Lab Prevent & Management Chron Kidney Dis Zha, Zhanjiang 524001, Guangdong, Peoples R China.
EM hf-liu@263.net
FU National Natural Science Foundation of ChinaNational Natural Science
   Foundation of China (NSFC) [81974095, 81670654, 81700627]; Guangdong
   Medical Science and Technology Research Fund [A2018473]; Guangdong
   Provincial Medical Research Fund [A2016135, A2018072]; Key Lab of
   Prevention and Management of Chronic Kidney Disease of Zhanjiang City
   [KF201903, KF201904]
FX National Natural Science Foundation of China, Grant/Award Number:
   81974095, 81670654 and 81700627; Guangdong Medical Science and
   Technology Research Fund, Grant/Award Number: A2018473; Guangdong
   Provincial Medical Research Fund, Grant/Award Number: A2016135 and
   A2018072; Key Lab of Prevention and Management of Chronic Kidney Disease
   of Zhanjiang City, Grant/Award Number: KF201903 and KF201904
CR Association MMCoCH, 2013, PHARM CAR CLIN APPL
   BLACHLEY JD, 1981, ANN INTERN MED, V95, P628, DOI 10.7326/0003-4819-95-5-628
   Cai ZY, 2014, NAT CELL BIOL, V16, P55, DOI 10.1038/ncb2883
   Casanova AG, 2020, EUR J CLIN PHARMACOL, V76, P23, DOI 10.1007/s00228-019-02771-5
   Cho Y, 2009, CELL, V137, P1112, DOI 10.1016/j.cell.2009.05.037
   Crona DJ, 2017, ONCOLOGIST, V22, P609, DOI 10.1634/theoncologist.2016-0319
   Cummings BS, 2002, J PHARMACOL EXP THER, V302, P8, DOI 10.1124/jpet.302.1.8
   Dhuriya YK, 2018, J NEUROINFLAMM, V15, DOI 10.1186/s12974-018-1235-0
   ERIKSSON S, 1995, EUR J GASTROEN HEPAT, V7, P467
   Fontecha-Barriuso M, 2020, REDOX BIOL, V32, DOI 10.1016/j.redox.2020.101464
   Forgacs I, 2008, BMJ-BRIT MED J, V336, P2, DOI 10.1136/bmj.39406.449456.BE
   Gao H, 2019, CHEM-BIOL INTERACT, V297, P130, DOI 10.1016/j.cbi.2018.11.008
   Hamroun A, 2019, DRUGS, V79, P1567, DOI 10.1007/s40265-019-01182-1
   Hart E, 2019, PHARMACOTHERAPY, V39, P443, DOI 10.1002/phar.2235
   Herzog C, 2012, AM J PHYSIOL-RENAL, V303, pF1239, DOI 10.1152/ajprenal.00659.2011
   Hoshyar R, 2013, DNA CELL BIOL, V32, P50, DOI 10.1089/dna.2012.1866
   Ikemura K, 2017, CANCER CHEMOTH PHARM, V79, P943, DOI 10.1007/s00280-017-3296-7
   Kearney CJ, 2017, MOL CELL, V65, P965, DOI 10.1016/j.molcel.2017.02.024
   Kim TW, 2016, PHARMACOL REP, V68, P27, DOI 10.1016/j.pharep.2015.06.007
   Lazarus B, 2016, JAMA INTERN MED, V176, P238, DOI 10.1001/jamainternmed.2015.7193
   Lieberthal W, 1996, AM J PHYSIOL-RENAL, V270, pF700, DOI 10.1152/ajprenal.1996.270.4.F700
   Lin J, 2016, NATURE, V540, P124, DOI 10.1038/nature20558
   Liu WJ, 2015, AM J PHYSIOL-RENAL, V308, pF639, DOI 10.1152/ajprenal.00383.2014
   Ozkok A, 2014, BIOMED RES INT, V2014, DOI 10.1155/2014/967826
   Pasparakis M, 2015, NATURE, V517, P311, DOI 10.1038/nature14191
   Pieters TT, 2019, PHYSIOL REP, V7, DOI 10.14814/phy2.14000
   Smelick GS, 2013, MOL PHARMACEUT, V10, P4055, DOI 10.1021/mp400403s
   Sridevi P, 2013, CELL DEATH DIFFER, V20, P953, DOI 10.1038/cdd.2013.42
   Wang HY, 2014, MOL CELL, V54, P133, DOI 10.1016/j.molcel.2014.03.003
   Wang JN, 2019, CLIN SCI, V133, P1609, DOI 10.1042/CS20190599
   Wei Q, 2007, KIDNEY INT, V72, P53, DOI 10.1038/sj.ki.5002256
   Wu XN, 2014, CELL DEATH DIFFER, V21, P1709, DOI 10.1038/cdd.2014.77
   Xie Y, 2016, J AM SOC NEPHROL, V27, P3153, DOI 10.1681/ASN.2015121377
   Xu X, 2018, CLIN J AM SOC NEPHRO, V13, P1791, DOI 10.2215/CJN.00800118
   Xu X, 2015, CLIN J AM SOC NEPHRO, V10, P1510, DOI 10.2215/CJN.02140215
   Xu YF, 2017, CELL SIGNAL, V31, P112, DOI 10.1016/j.cellsig.2017.01.004
   Xu YF, 2015, J AM SOC NEPHROL, V26, P2647, DOI 10.1681/ASN.2014080741
   Yang C, 2018, MED SCI MONITOR, V24, P6882, DOI 10.12659/MSM.909353
   Ye L, 2021, J CELL MOL MED, V25, P2703, DOI 10.1111/jcmm.16302
NR 39
TC 6
Z9 6
U1 0
U2 4
PU WILEY
PI HOBOKEN
PA 111 RIVER ST, HOBOKEN 07030-5774, NJ USA
SN 1582-1838
EI 1582-4934
J9 J CELL MOL MED
JI J. Cell. Mol. Med.
PD MAR
PY 2021
VL 25
IS 5
BP 2703
EP 2713
DI 10.1111/jcmm.16302
EA FEB 2021
PG 11
WC Cell Biology; Medicine, Research & Experimental
WE Science Citation Index Expanded (SCI-EXPANDED)
SC Cell Biology; Research & Experimental Medicine
GA QU1GT
UT WOS:000619305700001
PM 33605079
OA Green Published, gold
DA 2022-04-27
ER

PT J
AU Chen, MS
   Wang, SF
   Hsu, CY
   Yin, PH
   Yeh, TS
   Lee, HC
   Tseng, LM
AF Chen, Meng-Shian
   Wang, Sheng-Fan
   Hsu, Chih-Yi
   Yin, Pen-Hui
   Yeh, Tien-Shun
   Lee, Hsin-Chen
   Tseng, Ling-Ming
TI CHAC1 degradation of glutathione enhances cystine-starvation-induced
   necroptosis and ferroptosis in human triple negative breast cancer cells
   via the GCN2-eIF2 alpha-ATF4 pathway
SO ONCOTARGET
LA English
DT Article
DE TNBC; cystine starvation; glutathione; necroptosis; ferroptosis
ID CYSTINE/GLUTAMATE ANTIPORTER; STRESS-RESPONSE; DOWN-REGULATION;
   MESSENGER-RNA; SENSITIVITY; EXPRESSION; SURVIVAL; X(C)(-); DEATH; ATF4
AB Cancer cells exhibit an abnormal amino acid metabolism and a dependence on specific amino acids, which might provide potential targets for treating cancer patients. In this study, we demonstrated that human triple negative breast cancer (TNBC) cells were highly susceptible to cystine starvation. We found that necrostatin-1 (Nec-1, a RIP1 inhibitor), necrosulfonamide (an MLKL inhibitor), deferoxamine (an ion chelator), ferrostatin-1 (a ferroptosis inhibitor) and RIP1 knockdown can prevent cystine-starvation-induced cell death, suggesting that cystine starvation induces necroptosis and ferroptosis in TNBC cells. Moreover, cystine starvation induced mitochondrial fragmentation, dysfunction, and ROS production. A mitochondrial ROS scavenger, Necrox-5, can prevent cystine-starvation-induced cell death. In addition, cystine starvation was found to activate GCN2, but not PERK, to increase the phosphorylation of eIF2 alpha at serine 51, the protein expression of ATF4, and the expression of ATF4 target genes such as CHAC1, which might be downstream of the RIP1/RIP3-MLKL pathway and contribute to cystine-starvation-induced cell death. Knockdown of CHAC1 rescued the cystine-starvation-induced reduction in glutathione (GSH) levels and cell death. Furthermore, N-acetyl-cysteine (NAC), Trolox, and Nec-1 significantly prevented the cystine-starvation-induced increase in intracellular ROS levels, mitochondrial fragmentation and cell death. In summary, these results suggest that CHAC1 degradation of GSH enhances cystine-starvation-induced necroptosis and ferroptosis through the activated GCN2-eIF2 alpha-ATF4 pathway in TNBC cells. Our findings improve our understanding of the mechanism underlying cystine-starvation-induced TNBC cell death.
C1 [Chen, Meng-Shian; Wang, Sheng-Fan; Lee, Hsin-Chen] Natl Yang Ming Univ, Sch Med, Dept & Inst Pharmacol, Taipei 112, Taiwan.
   [Chen, Meng-Shian; Lee, Hsin-Chen; Tseng, Ling-Ming] Taipei Vet Gen Hosp, Comprehens Breast Hlth Ctr, Taipei 112, Taiwan.
   [Wang, Sheng-Fan] Taipei Vet Gen Hosp, Dept Pharm, Taipei 112, Taiwan.
   [Hsu, Chih-Yi] Taipei Vet Gen Hosp, Dept Pathol & Lab Med, Taipei 112, Taiwan.
   [Yin, Pen-Hui] Taipei Vet Gen Hosp, Dept Med Res, Taipei 112, Taiwan.
   [Yeh, Tien-Shun] Natl Yang Ming Univ, Sch Med, Dept Anat & Cell Biol, Taipei 112, Taiwan.
   [Tseng, Ling-Ming] Taipei Vet Gen Hosp, Dept Surg, Taipei 112, Taiwan.
   [Tseng, Ling-Ming] Natl Yang Ming Univ, Sch Med, Dept Surg, Taipei 112, Taiwan.
RP Lee, HC (通讯作者)，Natl Yang Ming Univ, Sch Med, Dept & Inst Pharmacol, Taipei 112, Taiwan.; Lee, HC; Tseng, LM (通讯作者)，Taipei Vet Gen Hosp, Comprehens Breast Hlth Ctr, Taipei 112, Taiwan.; Tseng, LM (通讯作者)，Taipei Vet Gen Hosp, Dept Surg, Taipei 112, Taiwan.; Tseng, LM (通讯作者)，Natl Yang Ming Univ, Sch Med, Dept Surg, Taipei 112, Taiwan.
EM hclee2@ym.edu.tw; lmtseng@vghtpe.gov.tw
RI Lee, Hsin-Chen/H-6767-2019
OI Lee, Hsin-Chen/0000-0001-7455-9593
FU Center of Excellence for Cancer Research at Taipei Veterans General;
   Ministry of Health and Welfare, Executive Yuan
   [MOHW105-TDU-B-211-134-003, MOHW106-TDU-B-211-144-003]; Ministry of
   Education, Aim for the Top University PlanMinistry of Education, Taiwan;
   Ministry of Science and Technology, TaiwanMinistry of Science and
   Technology, Taiwan [MOST 106-2320-B-010-032, MOST
   105-2314-B-075-044-MY3]
FX We thank Ms. Shu-Hui Li for excellent technical assistance in this
   study. This work was partly supported by grants from the Center of
   Excellence for Cancer Research at Taipei Veterans General, the Ministry
   of Health and Welfare (MOHW105-TDU-B-211-134-003;
   MOHW106-TDU-B-211-144-003), Executive Yuan; a grant from the Ministry of
   Education, Aim for the Top University Plan; and the grants MOST
   106-2320-B-010-032 and MOST 105-2314-B-075-044-MY3 from the Ministry of
   Science and Technology, Taiwan. The funders had no role in the study
   design, data collection and analysis, decision to publish, or
   preparation of the manuscript.
CR Armstrong JL, 2010, J BIOL CHEM, V285, P6091, DOI 10.1074/jbc.M109.014092
   Cerami E, 2012, CANCER DISCOV, V2, P401, DOI 10.1158/2159-8290.CD-12-0095
   Chacon RD, 2010, BREAST CANCER RES, V12, DOI 10.1186/bcr2574
   Changou CA, 2014, P NATL ACAD SCI USA, V111, P14147, DOI 10.1073/pnas.1404171111
   Chi ZK, 2014, CELL REP, V7, P681, DOI 10.1016/j.celrep.2014.03.048
   Chintala S, 2010, CHEMOTHERAPY, V56, P223, DOI 10.1159/000316334
   Ciriello G, 2015, CELL, V163, P506, DOI 10.1016/j.cell.2015.09.033
   Cramer SL, 2017, NAT MED, V23, P120, DOI 10.1038/nm.4232
   Crawford RR, 2015, J BIOL CHEM, V290, P15878, DOI 10.1074/jbc.M114.635144
   Dixon SJ, 2014, ELIFE, V3, DOI 10.7554/eLife.02523
   Dixon SJ, 2012, CELL, V149, P1060, DOI 10.1016/j.cell.2012.03.042
   Foulkes WD, 2010, NEW ENGL J MED, V363, P1938, DOI 10.1056/NEJMra1001389
   Galluzzi L, 2013, NAT REV DRUG DISCOV, V12, P829, DOI 10.1038/nrd4145
   Gao JJ, 2013, SCI SIGNAL, V6, DOI 10.1126/scisignal.2004088
   Gao MH, 2015, MOL CELL, V59, P298, DOI 10.1016/j.molcel.2015.06.011
   Griffith OW, 1999, FREE RADICAL BIO MED, V27, P922, DOI 10.1016/S0891-5849(99)00176-8
   Habib E, 2015, REDOX BIOL, V5, P33, DOI 10.1016/j.redox.2015.03.003
   Harding HP, 2000, MOL CELL, V5, P897, DOI 10.1016/S1097-2765(00)80330-5
   Harris IS, 2015, CANCER CELL, V27, P211, DOI 10.1016/j.ccell.2014.11.019
   Hasegawa M, 2016, ONCOTARGET, V7, P11756, DOI 10.18632/oncotarget.7598
   Heiden MGV, 2009, SCIENCE, V324, P1029, DOI 10.1126/science.1160809
   Hung MH, 2014, PLOS ONE, V9, DOI 10.1371/journal.pone.0089389
   Kumar A, 2012, EMBO REP, V13, P1095, DOI 10.1038/embor.2012.156
   Kwon MY, 2015, ONCOTARGET, V6, P24393, DOI 10.18632/oncotarget.5162
   Lewerenz J, 2014, ANTIOXID REDOX SIGN, V20, P2907, DOI 10.1089/ars.2013.5455
   Li BS, 2006, LEUKEMIA, V20, P2199, DOI 10.1038/sj.leu.2404423
   Lo M, 2008, J CELL PHYSIOL, V215, P593, DOI 10.1002/jcp.21366
   Lu SC, 2013, BBA-GEN SUBJECTS, V1830, P3143, DOI 10.1016/j.bbagen.2012.09.008
   McQuade T, 2013, BIOCHEM J, V456, P409, DOI 10.1042/BJ20130860
   Mungrue IN, 2009, J IMMUNOL, V182, P466, DOI 10.4049/jimmunol.182.1.466
   Pakos-Zebrucka K, 2016, EMBO REP, V17, P1374, DOI 10.15252/embr.201642195
   Peng JY, 2011, PLOS COMPUT BIOL, V7, DOI 10.1371/journal.pcbi.1002212
   Possemato R, 2011, NATURE, V476, P346, DOI 10.1038/nature10350
   Qiu FM, 2014, SCI SIGNAL, V7, DOI 10.1126/scisignal.2004761
   Quiros PM, 2017, J CELL BIOL, V216, P2027, DOI 10.1083/jcb.201702058
   Rosado JO, 2007, MOL CELL BIOCHEM, V301, P1, DOI 10.1007/s11010-006-9389-y
   Shin S, 2015, MOL CELL, V59, P382, DOI 10.1016/j.molcel.2015.06.020
   Su N, 2008, PEDIATR BLOOD CANCER, V50, P274, DOI 10.1002/pbc.21213
   Tang XH, 2016, CANCER RES, V76, P1892, DOI 10.1158/0008-5472.CAN-15-2328
   Timmerman LA, 2013, CANCER CELL, V24, P450, DOI 10.1016/j.ccr.2013.08.020
   Wang XQ, 2014, NAT IMMUNOL, V15, P1126, DOI 10.1038/ni.3015
   Wang ZG, 2012, CELL, V148, P228, DOI 10.1016/j.cell.2011.11.030
   Wek RC, 2006, BIOCHEM SOC T, V34, P7, DOI 10.1042/BST0340007
   Wise DR, 2010, TRENDS BIOCHEM SCI, V35, P427, DOI 10.1016/j.tibs.2010.05.003
   Ye JB, 2010, EMBO J, V29, P2082, DOI 10.1038/emboj.2010.81
   Zhou W, 2014, SEMIN CELL DEV BIOL, V35, P14, DOI 10.1016/j.semcdb.2014.07.013
NR 46
TC 77
Z9 83
U1 6
U2 36
PU IMPACT JOURNALS LLC
PI ORCHARD PARK
PA 6666 E QUAKER ST, STE 1, ORCHARD PARK, NY 14127 USA
EI 1949-2553
J9 ONCOTARGET
JI Oncotarget
PD DEC 29
PY 2017
VL 8
IS 70
BP 114588
EP 114602
DI 10.18632/oncotarget.23055
PG 15
WC Oncology; Cell Biology
WE Science Citation Index Expanded (SCI-EXPANDED)
SC Oncology; Cell Biology
GA FS1XB
UT WOS:000419571000021
PM 29383104
OA gold, Green Published, Green Submitted
DA 2022-04-27
ER

PT J
AU Luo, JL
   Tao, YM
   Liang, XL
   Chen, YH
   Zhang, L
   Jiang, F
   Liu, SX
   Ye, ZM
   Li, ZL
   Shi, W
AF Luo, Jialun
   Tao, Yiming
   Liang, Xinling
   Chen, Yuanhan
   Zhang, Li
   Jiang, Fen
   Liu, Shuangxin
   Ye, Zhiming
   Li, Zhilian
   Shi, Wei
TI Flow control effect of necrostatin-1 on cell death of the NRK-52E renal
   tubular epithelial cell line
SO MOLECULAR MEDICINE REPORTS
LA English
DT Article
DE acute kidney injury; necroptosis; flow control; renal tubular epithelial
   cells
ID MITOCHONDRIAL FISSION; APOPTOSIS; INJURY; NECROPTOSIS; DRP1; INHIBITOR;
   MECHANISM; NECROSIS; RIP3
AB Apoptosis and necroptosis occur in renal tubular epithelial cell (RTEC) death in acute kidney injury (AKI), and may be regulated by several methods. The present study identified a protective effect of necrostatin-1 (Nec-1) on RTECs via a flow-control-like effect. The results established a hypoxic-ischemic injury model of rat NRK-52E RTECs using tumour necrosis factor-a followed by ATP depletion with antimycin A and the pan-caspase pathway blocker, benzyloxycarbonyl-Val-Ala-Asp-fluoro-methylketone. Following pre-treatment of cells with Nec-1, cell organelle inflation, fragmentation inhibition and improved cell viability were observed with a parallel reduced expression of microtubule-associated protein 1A/ 1B-light chain 3-II. Nec-1 was involved in flow control in the process of cell injury and death. In conclusion, the present study indicated that Nec-1 provides a protective effect and serves an important role in the prevention of AKI in an NRK-52E cell model. Further studies will be required to fully investigate the role of Nec-1 in the development of AKI in vivo.
C1 [Luo, Jialun; Tao, Yiming; Liang, Xinling; Zhang, Li] Southern Med Univ, Guangzhou 510515, Guangdong, Peoples R China.
   [Luo, Jialun; Tao, Yiming; Liang, Xinling; Chen, Yuanhan; Zhang, Li; Liu, Shuangxin; Ye, Zhiming; Li, Zhilian; Shi, Wei] Guangdong Acad Med Sci, Guangdong Gen Hosp, Dept Nephrol, 106 Zhongshan Er Rd, Guangzhou 510080, Guangdong, Peoples R China.
   [Jiang, Fen] Nanhua Univ, Dept Nephrol, Affiliated Hosp 1, Hengyang 421001, Hunan, Peoples R China.
RP Liang, XL (通讯作者)，Guangdong Acad Med Sci, Guangdong Gen Hosp, Dept Nephrol, 106 Zhongshan Er Rd, Guangzhou 510080, Guangdong, Peoples R China.
EM dr_xlliang@126.com
RI liu, shuangxin/AAS-7429-2020
OI liang, Xinling/0000-0002-6764-9571
FU National Natural Science Foundation of ChinaNational Natural Science
   Foundation of China (NSFC) [81570609]; Natural Science Foundation of
   Guangdong ProvinceNational Natural Science Foundation of Guangdong
   Province [2014A030313545]; National Clinical Key Specialty Construction
   Preparatory Projects
FX This study was supported by the National Natural Science Foundation of
   China (grant no. 81570609) and the Natural Science Foundation of
   Guangdong Province (grant no. 2014A030313545) and the National Clinical
   Key Specialty Construction Preparatory Projects.
CR Bagshaw SM, 2006, CURR OPIN CRIT CARE, V12, P561, DOI 10.1097/01.ccx.0000247445.71381.72
   Christofferson DE, 2010, CURR OPIN CELL BIOL, V22, P263, DOI 10.1016/j.ceb.2009.12.003
   Coca SG, 2009, AM J KIDNEY DIS, V53, P961, DOI 10.1053/j.ajkd.2008.11.034
   Frank S, 2001, DEV CELL, V1, P515, DOI 10.1016/S1534-5807(01)00055-7
   Fulda S, 2013, CANCER BIOL THER, V14, P999, DOI 10.4161/cbt.26428
   Gonzalez-Guerrero C, 2013, TOXICOL APPL PHARM, V272, P825, DOI 10.1016/j.taap.2013.08.011
   Heyman SN, 2012, NEPHROL DIAL TRANSPL, V27, P1721, DOI 10.1093/ndt/gfs100
   Li PKT, 2013, TRANSPLANTATION, V95, P653, DOI 10.1097/TP.0b013e31828848bc
   Linkermann A, 2013, AM J TRANSPLANT, V13, P2797, DOI 10.1111/ajt.12448
   Liu J, 2013, DIABETES, V62, P3927, DOI 10.2337/db13-0251
   Moriwaki K, 2013, GENE DEV, V27, P1640, DOI 10.1101/gad.223321.113
   Muppidi J, 2004, CURR PROTOC IMMUNOL, V17
   Plaisance I, 2003, PFLUG ARCH EUR J PHY, V447, P181, DOI 10.1007/s00424-003-1158-0
   Ricci Z, 2012, SWISS MED WKLY, V142, DOI 10.4414/smw.2012.13662
   Smirnova E, 2001, MOL BIOL CELL, V12, P2245, DOI 10.1091/mbc.12.8.2245
   Tanaka A, 2008, MOL CELL, V29, P409, DOI 10.1016/j.molcel.2008.02.005
   Tharaux PL, 2012, SEMIN NEPHROL, V32, P394, DOI 10.1016/j.semnephrol.2012.06.011
   Vandenabeele P, 2010, NAT REV MOL CELL BIO, V11, P700, DOI 10.1038/nrm2970
   Webster KA, 2012, FUTUR CARDIOL, V8, P863, DOI [10.2217/FCA.12.58, 10.2217/fca.12.58]
   Yang JR, 2014, AM J PHYSIOL-RENAL, V306, pF75, DOI 10.1152/ajprenal.00117.2013
   Zhang DW, 2009, SCIENCE, V325, P332, DOI 10.1126/science.1172308
   Zhang L, 2013, INT J MOL SCI, V14, P24742, DOI 10.3390/ijms141224742
NR 22
TC 4
Z9 5
U1 0
U2 8
PU SPANDIDOS PUBL LTD
PI ATHENS
PA POB 18179, ATHENS, 116 10, GREECE
SN 1791-2997
EI 1791-3004
J9 MOL MED REP
JI Mol. Med. Rep.
PD JUL
PY 2017
VL 16
IS 1
BP 57
EP 62
DI 10.3892/mmr.2017.6556
PG 6
WC Oncology; Medicine, Research & Experimental
WE Science Citation Index Expanded (SCI-EXPANDED)
SC Oncology; Research & Experimental Medicine
GA EZ9TZ
UT WOS:000405074100007
PM 28487950
OA Green Published, Green Submitted, hybrid
DA 2022-04-27
ER

PT J
AU Lin, YC
   Chen, MC
   Hsieh, TH
   Liou, JP
   Chen, CH
AF Lin, Yu-Chen
   Chen, Mei-Chuan
   Hsieh, Tsung-Han
   Liou, Jing-Ping
   Chen, Chun-Han
TI CK1 delta as a potential therapeutic target to treat bladder cancer
SO AGING-US
LA English
DT Article
DE bladder cancer; CK1 delta; apoptosis; necroptosis; migration
ID CASEIN KINASE-I; INHIBITORS; PHOSPHORYLATION; NECROPTOSIS; ACTIVATION;
   APOPTOSIS; EPSILON; PATHWAY; GENE
AB Bladder cancer is the second most common genitourinary malignancy in the world. However, only immune-checkpoint inhibitors and erdafitinib are available to treat advanced bladder cancer. Our previous study reported that 4-((4-(4-ethylpiperazin-1-yl) phenyl)amino)-N-(3,4,5-trichlorophenyl)-7H-pyrrolo-[2, 3-d]-pyrimidine-7-carboxamide hydrochloride (13i HCl) is a potent CK1 delta inhibitor showing significant anti-bladder cancer activity. In this study, we elucidated the pharmacological mechanisms underlying 13i HCl's inhibition of human bladder cancer. Our results demonstrate that expression of the CSNK1D gene, which codes for CK1 delta, is upregulated in superficial and infiltrating bladder cancer patients in two independent datasets. CK1 delta knockdown decreased beta-catenin expression in bladder cancer cells and inhibited their growth. Additionally, 13i HCl suppressed bladder cancer cell proliferation and increased apoptosis. We also observed that inhibition of CK1 delta using 13i HCl or PF-670462 triggers necroptosis in bladder cancer cells. Finally, 13i HCl inhibited bladder cancer cell migration and reversed their mesenchymal characteristics. These findings suggest further development of 13i HCl as a potential therapeutic agent to treat bladder cancer is warranted.
C1 [Lin, Yu-Chen; Chen, Chun-Han] Taipei Med Univ, Sch Med, Dept Pharmacol, Coll Med, Taipei, Taiwan.
   [Chen, Mei-Chuan] Taipei Med Univ, Coll Pharm, PhD Program Clin Drug Dev Herbal Med, Taipei, Taiwan.
   [Chen, Mei-Chuan] Taipei Med Univ Hosp, Tradit Herbal Med Res Ctr, Taipei, Taiwan.
   [Hsieh, Tsung-Han] Taipei Med Univ, Joint Biobank, Off Human Res, Taipei, Taiwan.
   [Liou, Jing-Ping] Taipei Med Univ, Sch Pharm, Coll Pharm, Taipei, Taiwan.
   [Chen, Chun-Han] Taipei Med Univ, Wan Fang Hosp, Cell Physiol & Mol Image Res Ctr, Taipei, Taiwan.
   [Chen, Chun-Han] Taipei Med Univ, TMU Res Ctr Canc Translat Med, Taipei, Taiwan.
RP Chen, CH (通讯作者)，Taipei Med Univ, Sch Med, Dept Pharmacol, Coll Med, Taipei, Taiwan.; Chen, CH (通讯作者)，Taipei Med Univ, Wan Fang Hosp, Cell Physiol & Mol Image Res Ctr, Taipei, Taiwan.; Chen, CH (通讯作者)，Taipei Med Univ, TMU Res Ctr Canc Translat Med, Taipei, Taiwan.
EM brianchc@tmu.edu.tw
FU Ministry of Science and Technology of the Republic of ChinaMinistry of
   Science and Technology, China [MOST-107-2320-B-038-039]; "TMU Research
   Center of Cancer Translational Medicine" from The Featured Areas
   Research Center Program within the framework of the Higher Education
   Sprout Project by the Ministry of Education (MOE) in Taiwan
FX This research was funded by the Ministry of Science and Technology of
   the Republic of China, grant No. MOST-107-2320-B-038-039. This work was
   also financially supported by the "TMU Research Center of Cancer
   Translational Medicine" from The Featured Areas Research Center Program
   within the framework of the Higher Education Sprout Project by the
   Ministry of Education (MOE) in Taiwan.
CR Alquezar C, 2016, MOL NEURODEGENER, V11, DOI 10.1186/s13024-016-0102-7
   Badura L, 2007, J PHARMACOL EXP THER, V322, P730, DOI 10.1124/jpet.107.122846
   Bar Isabelle, 2018, Oncotarget, V9, P30821, DOI 10.18632/oncotarget.25738
   Berdik C, 2017, NATURE, V551, pS34, DOI 10.1038/551S34a
   Bibian M, 2013, BIOORG MED CHEM LETT, V23, P4374, DOI 10.1016/j.bmcl.2013.05.075
   Bissaro M, 2018, CHEMMEDCHEM, V13, P2601, DOI 10.1002/cmdc.201800632
   Bray F, 2018, CA-CANCER J CLIN, V68, P394, DOI 10.3322/caac.21492
   Bukhari Nedal, 2018, ScientificWorldJournal, V2018, P5682078, DOI 10.1155/2018/5682078
   Chen CH, 2018, CLIN CANCER RES, V24, P1176, DOI 10.1158/1078-0432.CCR-17-2066
   Chen DS, 2016, BBA-REV CANCER, V1865, P228, DOI 10.1016/j.bbcan.2016.03.003
   Cheong JK, 2011, ONCOGENE, V30, P2558, DOI 10.1038/onc.2010.627
   Cheong JK, 2016, ANN TRANSL MED, V4, DOI 10.21037/atm.2016.11.07
   Cheong JK, 2011, INT J BIOCHEM CELL B, V43, P465, DOI 10.1016/j.biocel.2010.12.004
   CHIJIWA T, 1989, J BIOL CHEM, V264, P4924
   Dushukyan N, 2017, CELL REP, V21, P1883, DOI 10.1016/j.celrep.2017.10.074
   Dyrskjot L, 2004, CANCER RES, V64, P4040, DOI 10.1158/0008-5472.CAN-03-3620
   Flaig TW, 2018, J NATL COMPR CANC NE, V16, P1041, DOI 10.6004/jnccn.2018.0072
   Funt SA, 2017, NAT REV CLIN ONCOL, V14, P221, DOI 10.1038/nrclinonc.2016.188
   Ghasemzadeh A, 2016, CLIN CANCER RES, V22, P793, DOI 10.1158/1078-0432.CCR-15-1135
   Ghosh M, 2014, CURR OPIN ONCOL, V26, P305, DOI 10.1097/CCO.0000000000000064
   Gong YT, 2019, MOL CANCER, V18, DOI 10.1186/s12943-019-1029-8
   Grootjans S, 2017, CELL DEATH DIFFER, V24, P1184, DOI 10.1038/cdd.2017.65
   Kastritis E, 2009, INT J CANCER, V124, P103, DOI 10.1002/ijc.23917
   Keenan CR, 2018, FRONT PHARMACOL, V9, DOI 10.3389/fphar.2018.00738
   Knippschild U, 2014, FRONT ONCOL, V4, DOI 10.3389/fonc.2014.00096
   Li DR, 2015, P NATL ACAD SCI USA, V112, P5017, DOI 10.1073/pnas.1505244112
   Li T, 2018, J HEMATOL ONCOL, V11, DOI 10.1186/s13045-018-0602-8
   Liu YM, 2019, FUTURE MED CHEM, V11, P959, DOI 10.4155/fmc-2018-0564
   Liu YM, 2015, EUR J MED CHEM, V89, P320, DOI 10.1016/j.ejmech.2014.10.052
   Logan CY, 2004, ANNU REV CELL DEV BI, V20, P781, DOI 10.1146/annurev.cellbio.20.010403.113126
   Marino G, 2014, NAT REV MOL CELL BIO, V15, P81, DOI 10.1038/nrm3735
   Mishra AP, 2018, MOL DIAGN THER, V22, P281, DOI 10.1007/s40291-018-0329-9
   Morales-Garcia JA, 2017, ACS OMEGA, V2, P5215, DOI 10.1021/acsomega.7b00869
   Nadal R, 2019, CANCER TREAT REV, V76, P10, DOI 10.1016/j.ctrv.2019.04.002
   Oumata N, 2008, J MED CHEM, V51, P5229, DOI 10.1021/jm800109e
   Redza-Dutordoir M, 2016, BBA-MOL CELL RES, V1863, P2977, DOI 10.1016/j.bbamcr.2016.09.012
   Rena G, 2004, EMBO REP, V5, P60, DOI 10.1038/sj.embor.7400048
   Rivers A, 1998, J BIOL CHEM, V273, P15980, DOI 10.1074/jbc.273.26.15980
   Rosenberg LH, 2015, SCI TRANSL MED, V7, DOI 10.1126/scitranslmed.aac8773
   Sanchez-Carbayo M, 2006, J CLIN ONCOL, V24, P778, DOI 10.1200/JCO.2005.03.2375
   Schittek B, 2014, MOL CANCER, V13, DOI 10.1186/1476-4598-13-231
   SCHULZEOSTHOFF K, 1992, J BIOL CHEM, V267, P5317
   Siegel RL, 2019, CA-CANCER J CLIN, V69, P7, DOI 10.3322/caac.21551
   Su Z, 2016, CELL DEATH DIFFER, V23, P748, DOI 10.1038/cdd.2016.8
   Svatek RS, 2014, EUR UROL, V66, P253, DOI 10.1016/j.eururo.2014.01.006
   Vaughan CK, 2008, MOL CELL, V31, P886, DOI 10.1016/j.molcel.2008.07.021
   Zhang YY, 2017, NAT COMMUN, V8, DOI 10.1038/ncomms14329
   Zhao XM, 2016, CELL DEATH DIS, V7, DOI 10.1038/cddis.2015.390
   Zhong JT, 2013, ONCOTARGET, V4, P2339, DOI 10.18632/oncotarget.1446
   Zhou W, 2014, SEMIN CELL DEV BIOL, V35, P14, DOI 10.1016/j.semcdb.2014.07.013
NR 50
TC 6
Z9 6
U1 1
U2 7
PU IMPACT JOURNALS LLC
PI ORCHARD PARK
PA 6666 E QUAKER ST, STE 1, ORCHARD PARK, NY 14127 USA
SN 1945-4589
J9 AGING-US
JI Aging-US
PD APR 15
PY 2020
VL 12
IS 7
BP 5764
EP 5780
DI 10.18632/aging.102966
PG 17
WC Cell Biology; Geriatrics & Gerontology
WE Science Citation Index Expanded (SCI-EXPANDED)
SC Cell Biology; Geriatrics & Gerontology
GA LE7WC
UT WOS:000526933400012
PM 32282334
OA Green Published, gold
DA 2022-04-27
ER

PT J
AU Su, XF
   Wang, HD
   Lin, YX
   Chen, FX
AF Su, Xingfen
   Wang, Handong
   Lin, Yuanxiang
   Chen, Fuxiang
TI RIP1 and RIP3 mediate hemin-induced cell death in HT22 hippocampal
   neuronal cells
SO NEUROPSYCHIATRIC DISEASE AND TREATMENT
LA English
DT Article
DE intracerebral hemorrhage; necroptosis; HT22; RIP1; RIP3; necrostatin-1
ID INTRACEREBRAL HEMORRHAGE; BRAIN-INJURY; GLUTATHIONE DEPLETION;
   PROGRAMMED NECROSIS; NECROPTOSIS; KINASE; NECROSTATIN-1; APOPTOSIS;
   PATHWAY; MICE
AB Badcground: Intracerebral hemorrhage (ICH) is a devastating neurological injury associated with significant mortality. Necroptosis is a newly identified type of programmed necrosis initiated by the activation of tumor necrosis factor alpha. Evidences had demonstrated the importance of necroptosis in neuronal cell death. Necrostatin-1 is a specific inhibitor of necroptosis. The present study was carried out to explore whether RIP1/RIP3 pathways participate in hemin induced cell death in HT-22 hippocampal neuronal cells and investigate the potential neuroprotection of necrostatin-1 in heroin induced cell death in HT-22.
   Methods: First, different concentrations of hemin (0, 25, 50, 100 mu mol/L) were added to HT-22 cells. Propidium iodide (PI) positive cells and cell viability were measured at 24 hours after hemin treatment. Then, necrostatin-1, pan-caspase inhibitor Benzyloxycarbonyl-Val-AlaAsp(OMe)-fluoromethylketone (z-VAD-fmk) and reactive oxygen species (ROS) scavenger butylated hydroxyanisole (BHA) were applied to hemin-treated HT-22 cells. PI positive cells and cell viability were measured at 24 hours after hemin treatment. MitoSox Red was used to indicate ROS level. Last, the effect of RIP3 in hemin induced HT-22 cell death was explored through RIP3 knockdown using siRNA. PI positive cells, cell viability and ROS lever were measured at 24 h after hemin treatment.
   Results: Heroin could induce a dose dependent cell death in HT-22 neural cells. RIP1 specific inhibitor necrostatin-1 significantly inhibited cell death induced by hemin in HT-22 cells, greatly reducing PI positive cells, dramatically improving cell viability and decreasing ROS accumulation. BHA could significantly inhibit PI positive cells induced by hemin in HT-22 cells. Furthermore, silencing of RIP3 using si RNA attenuated hem in induced cell death in HT-22 cells, greatly reducing PI positive cells, dramatically improving cell viability and decreasing ROS accumulation.
   Conclusion: These data revealed that RIP1/RIP3 might mediate hemin induced cell death in HT-22 cells, and necrostatin-1 played a neuroprotection role in hemin induced cell death in HT-22. RIP1 and RIP3 might represent novel therapeutic targets for ICH.
C1 [Su, Xingfen; Lin, Yuanxiang; Chen, Fuxiang] Fujian Med Univ, Dept Neurosurg, Affiliated Hosp 1, 20 Chazhong Rd, Fuzhou 350005, Fujian, Peoples R China.
   [Wang, Handong] Nanjing Univ, Jinling Hosp, Sch Med, Dept Neurosurg, Nanjing 210002, Jiangsu, Peoples R China.
RP Su, XF (通讯作者)，Fujian Med Univ, Dept Neurosurg, Affiliated Hosp 1, 20 Chazhong Rd, Fuzhou 350005, Fujian, Peoples R China.
EM flying828@163.com
FU National Natural Science Foundation of ChinaNational Natural Science
   Foundation of China (NSFC) [81501012]; Fujian Province Natural Science
   FoundationNatural Science Foundation of Fujian Province [2015J05149]
FX This work was supported by the National Natural Science Foundation of
   China (No 81501012) and the Fujian Province Natural Science Foundation
   (No 2015J05149).
CR Aronowski J, 2011, STROKE, V42, P1781, DOI 10.1161/STROKEAHA.110.596718
   Chang P, 2014, J MOL NEUROSCI, V52, P242, DOI 10.1007/s12031-013-0132-3
   Chen FX, 2017, NEUROPSYCH DIS TREAT, V13, P1771, DOI 10.2147/NDT.S140801
   Cho Y, 2009, CELL, V137, P1112, DOI 10.1016/j.cell.2009.05.037
   Dang TN, 2011, GLIA, V59, P1540, DOI 10.1002/glia.21198
   Degterev A, 2005, NAT CHEM BIOL, V1, P112, DOI 10.1038/nchembio711
   Degterev A, 2008, NAT CHEM BIOL, V4, P313, DOI 10.1038/nchembio.83
   Feng SS, 2007, CELL SIGNAL, V19, P2056, DOI 10.1016/j.cellsig.2007.05.016
   He SD, 2011, P NATL ACAD SCI USA, V108, P20054, DOI 10.1073/pnas.1116302108
   He SD, 2009, CELL, V137, P1100, DOI 10.1016/j.cell.2009.05.021
   Karuppagounder SS, 2016, SCI TRANSL MED, V8, DOI 10.1126/scitranslmed.aac6008
   Keep RF, 2012, LANCET NEUROL, V11, P720, DOI 10.1016/S1474-4422(12)70104-7
   Kim YS, 2007, MOL CELL, V26, P675, DOI 10.1016/j.molcel.2007.04.021
   King MD, 2014, INT J CELL BIOL, V2014, P1
   Laird MD, 2008, FREE RADICAL BIO MED, V45, P1103, DOI 10.1016/j.freeradbiomed.2008.07.003
   Lule S, 2017, STROKE, V48, P2549, DOI 10.1161/STROKEAHA.117.017702
   Majmundar N, 2016, WORLD NEUROSURG, V89, P716, DOI 10.1016/j.wneu.2016.03.071
   Newton K, 2004, MOL CELL BIOL, V24, P1464, DOI 10.1128/MCB.24.4.1464-1469.2004
   Oerlemans MIFJ, 2012, BASIC RES CARDIOL, V107, DOI 10.1007/s00395-012-0270-8
   Qureshi AI, 2001, NEW ENGL J MED, V344, P1450, DOI 10.1056/NEJM200105103441907
   Regan RF, 2004, BMC NEUROSCI, V5, DOI 10.1186/1471-2202-5-34
   Regan RF, 2001, J NEUROCHEM, V79, P545, DOI 10.1046/j.1471-4159.2001.00590.x
   Robinson SR, 2009, REDOX REP, V14, P228, DOI 10.1179/135100009X12525712409931
   Shen HT, 2017, CELL DEATH DIS, V8, DOI 10.1038/cddis.2017.58
   Su XF, 2015, NEUROCHEM RES, V40, P643, DOI 10.1007/s11064-014-1510-0
   Sun LM, 2012, CELL, V148, P213, DOI 10.1016/j.cell.2011.11.031
   Sun XQ, 1999, J BIOL CHEM, V274, P16871, DOI 10.1074/jbc.274.24.16871
   Trichonas G, 2010, P NATL ACAD SCI USA, V107, P21695, DOI 10.1073/pnas.1009179107
   Vandenabeele P, 2010, NAT REV MOL CELL BIO, V11, P700, DOI 10.1038/nrm2970
   Vandenabeele P, 2010, SCI SIGNAL, V3, DOI 10.1126/scisignal.3115re4
   Wang ZG, 2012, CELL, V148, P228, DOI 10.1016/j.cell.2011.11.030
   Xu XS, 2007, J NEUROCHEM, V103, P2004, DOI 10.1111/j.1471-4159.2007.04884.x
   You ZR, 2008, J CEREBR BLOOD F MET, V28, P1564, DOI 10.1038/jcbfm.2008.44
   Yu PW, 1999, CURR BIOL, V9, P539, DOI 10.1016/S0960-9822(99)80239-5
   Zhang DW, 2009, SCIENCE, V325, P332, DOI 10.1126/science.1172308
   Zhu XX, 2012, STROKE, V43, P524, DOI 10.1161/STROKEAHA.111.635672
   Zille M, 2017, STROKE, V48, P1033, DOI 10.1161/STROKEAHA.116.015609
NR 37
TC 10
Z9 11
U1 3
U2 4
PU DOVE MEDICAL PRESS LTD
PI ALBANY
PA PO BOX 300-008, ALBANY, AUCKLAND 0752, NEW ZEALAND
SN 1178-2021
J9 NEUROPSYCH DIS TREAT
JI Neuropsychiatr. Dis. Treat.
PY 2018
VL 14
BP 3111
EP 3119
DI 10.2147/NDT.S181074
PG 9
WC Clinical Neurology; Psychiatry
WE Science Citation Index Expanded (SCI-EXPANDED)
SC Neurosciences & Neurology; Psychiatry
GA HA5GT
UT WOS:000450298600001
PM 30532542
OA Green Published, gold, Green Submitted
DA 2022-04-27
ER

PT J
AU Moerke, C
   Jaco, I
   Dewitz, C
   Muller, T
   Jacobsen, AV
   Gautheron, J
   Fritsch, J
   Schmitz, J
   Brasen, JH
   Gunther, C
   Murphy, JM
   Kunzendorf, U
   Meier, P
   Krautwald, S
AF Moerke, Caroline
   Jaco, Isabel
   Dewitz, Christin
   Mueller, Tammo
   Jacobsen, Annette, V
   Gautheron, Jeremie
   Fritsch, Juergen
   Schmitz, Jessica
   Braesen, Jan Hinrich
   Guenther, Claudia
   Murphy, James M.
   Kunzendorf, Ulrich
   Meier, Pascal
   Krautwald, Stefan
TI The anticonvulsive Phenhydan (R) suppresses extrinsic cell death
SO CELL DEATH AND DIFFERENTIATION
LA English
DT Article
ID MIXED LINEAGE KINASE; LIPID RAFTS; PROGRAMMED NECROSIS; NECROPTOSIS;
   RECEPTOR; PROTEIN; RIP3; DOMAIN; PHOSPHORYLATION; ACTIVATION
AB Different forms of regulated cell death-like apoptosis and necroptosis contribute to the pathophysiology of clinical conditions including ischemia-reperfusion injury, myocardial infarction, sepsis, and multiple sclerosis. In particular, the kinase activity of the receptor-interacting serine/threonine protein kinase 1 (RIPK1) is crucial for cell fate in inflammation and cell death. However, despite its involvement in pathological conditions, no pharmacologic inhibitor of RIPK1-mediated cell death is currently in clinical use. Herein, we screened a collection of clinical compounds to assess their ability to modulate RIPK1-mediated cell death. Our small-scale screen identified the anti-epilepsy drug Phenhydan (R) as a potent inhibitor of death receptor-induced necroptosis and apoptosis. Accordingly, Phenhydan (R) blocked activation of necrosome formation/activation as well as death receptor-induced NF-kappa B signaling by influencing the membrane function of cells, such as lipid raft formation, thus exerting an inhibitory effect on pathophysiologic cell death processes. By targeting death receptor signaling, the already FDA-approved Phenhydan (R) may provide new therapeutic strategies for inflammation-driven diseases caused by aberrant cell death.
C1 [Moerke, Caroline; Dewitz, Christin; Mueller, Tammo; Kunzendorf, Ulrich; Krautwald, Stefan] Univ Hosp Schleswig Holstein, Dept Nephrol & Hypertens, D-24105 Kiel, Germany.
   [Jaco, Isabel; Meier, Pascal] Inst Canc Res, Toby Robins Res Ctr, London SW3 6JB, England.
   [Jacobsen, Annette, V; Murphy, James M.] Walter & Eliza Hall Inst Med Res, Parkville, Vic 3052, Australia.
   [Jacobsen, Annette, V; Murphy, James M.] Univ Melbourne, Dept Med Biol, Parkville, Vic 3052, Australia.
   [Gautheron, Jeremie] Univ Paris 06, UMR S 938, F-75012 Paris, France.
   [Fritsch, Juergen] Univ Regensburg, Inst Clin Microbiol & Hyg, D-93053 Regensburg, Germany.
   [Schmitz, Jessica; Braesen, Jan Hinrich] Leibniz Univ Hannover, Dept Pathol, D-30625 Hannover, Germany.
   [Guenther, Claudia] Friedrich Alexander Univ, Dept Med 1, D-91052 Erlangen, Germany.
RP Krautwald, S (通讯作者)，Univ Hosp Schleswig Holstein, Dept Nephrol & Hypertens, D-24105 Kiel, Germany.
EM krautwald@nephro.uni-kiel.de
RI Fritsch, Jürgen/Z-1146-2018; Krautwald, Stefan/J-9984-2016; Gautheron,
   Jérémie/AAI-1760-2019; Murphy, James/B-4863-2017
OI Fritsch, Jürgen/0000-0001-6909-6096; Krautwald,
   Stefan/0000-0001-7768-2132; Murphy, James/0000-0003-0195-3949; Meier,
   Pascal/0000-0003-2760-6523; Gautheron, Jeremie/0000-0002-7727-9893
FU Deutsche Forschungsgemeinschaft (DFG, German Research Foundation)German
   Research Foundation (DFG) [400339789 [KR 1690/6-1]]; Medical Faculty of
   CAU Kiel, Germany; Dr. Werner Jackstadt-Stiftung; Australian Government
   Research Training Program ScholarshipAustralian GovernmentDepartment of
   Industry, Innovation and Science; Fondation pour la recherche
   MedicaleFondation pour la Recherche Medicale [FRM-ARF20170938613];
   Institute of Cardiometabolism and Nutrition [ICAN-PAP17NCEJG]; National
   Health and Medical Research Council of AustraliaNational Health and
   Medical Research Council (NHMRC) of Australia [1124735, 1105754, IRIISS
   9000433]; Victorian Government Operational Infrastructure Support; World
   Wide Cancer Research grant [14-1328]; Breast Cancer Now [CTR-QR14-007];
   NHS funding; ERCEuropean Research Council (ERC)European Commission
   [323040]; BBSRCUK Research & Innovation (UKRI)Biotechnology and
   Biological Sciences Research Council (BBSRC) [BB/L021684/1] Funding
   Source: UKRI; MRCUK Research & Innovation (UKRI)Medical Research Council
   UK (MRC) [MR/M019217/1] Funding Source: UKRI
FX We thank Maike Berger, Janina Kahl, Katja Bruch, and Parvin Davarnia for
   excellent technical assistance. We also thank the former lab member
   Federica De Zen, who contributed to the concept at the initial phase of
   the study. SK is supported by a grant provided by the Deutsche
   Forschungsgemeinschaft (DFG, German Research Foundation, Projektnummer:
   400339789 [KR 1690/6-1]). This work was additionally funded by the
   Medical Faculty of CAU Kiel, Germany (to CM and SK), and Dr. Werner
   Jackstadt-Stiftung (to SK). AVJ is supported by an Australian Government
   Research Training Program Scholarship. JG is supported by the Fondation
   pour la recherche Medicale (FRM-ARF20170938613) and the Institute of
   Cardiometabolism and Nutrition (ICAN-PAP17NCEJG). JMM acknowledges
   funding from the National Health and Medical Research Council of
   Australia (1124735, 1105754, and IRIISS 9000433) and Victorian
   Government Operational Infrastructure Support. The Meier lab is
   supported by a World Wide Cancer Research grant (14-1328) and Breast
   Cancer Now CTR-QR14-007. PM acknowledges NHS funding to the NIHR
   Biomedical Research Centre and from the ERC (grant agreement no.
   323040).
CR Bieberich E, 2018, CHEM PHYS LIPIDS, V216, P114, DOI 10.1016/j.chemphyslip.2018.08.003
   Blasius AL, 2010, IMMUNITY, V32, P305, DOI 10.1016/j.immuni.2010.03.012
   Bonventre JV, 2011, J CLIN INVEST, V121, P4210, DOI 10.1172/JCI45161
   Chamberlain LH, 2004, FEBS LETT, V559, P1, DOI 10.1016/S0014-5793(04)00050-X
   Chan FKM, 2015, ANNU REV IMMUNOL, V33, P79, DOI 10.1146/annurev-immunol-032414-112248
   Cho Y, 2009, CELL, V137, P1112, DOI 10.1016/j.cell.2009.05.037
   Degterev A, 2005, NAT CHEM BIOL, V1, P112, DOI 10.1038/nchembio711
   Dondelinger Y, 2014, CELL REP, V7, P971, DOI 10.1016/j.celrep.2014.04.026
   Edelmann B, 2011, EMBO J, V30, P379, DOI 10.1038/emboj.2010.326
   Fauster A, 2015, CELL DEATH DIS, V6, DOI 10.1038/cddis.2015.130
   Fischer R, 2017, SCI REP-UK, V7, DOI 10.1038/s41598-017-06993-4
   Fuchs Y, 2011, CELL, V147, P742, DOI 10.1016/j.cell.2011.10.033
   Grosse PY, 1998, BRIT J CANCER, V78, P1165, DOI 10.1038/bjc.1998.648
   Gunther C, 2016, J CLIN INVEST, V126, P4346, DOI 10.1172/JCI87545
   Harris PA, 2017, J MED CHEM, V60, P1247, DOI 10.1021/acs.jmedchem.6b01751
   He SD, 2016, CELL MOL LIFE SCI, V73, P2177, DOI 10.1007/s00018-016-2192-3
   He SD, 2011, P NATL ACAD SCI USA, V108, P20054, DOI 10.1073/pnas.1116302108
   He SD, 2009, CELL, V137, P1100, DOI 10.1016/j.cell.2009.05.021
   Hueber AO, 2002, EMBO REP, V3, P190, DOI 10.1093/embo-reports/kvf022
   Hunter I, 2006, J BIOL CHEM, V281, P34705, DOI 10.1074/jbc.M605738200
   Ingolfsson HI, 2010, JOVE-J VIS EXP, V13, DOI [10.3791/2131, DOI 10.3791/2131]
   Johannessen SI, 2010, CURR NEUROPHARMACOL, V8, P254, DOI 10.2174/157015910792246254
   Kaiser WJ, 2013, J BIOL CHEM, V288, P31268, DOI 10.1074/jbc.M113.462341
   Kaushik NK, 2013, MOLECULES, V18, P6620, DOI 10.3390/molecules18066620
   Kearney CJ, 2014, FEBS J, V281, P4921, DOI 10.1111/febs.13034
   Li Y, 2017, CURR OPIN CHEM BIOL, V39, P74, DOI 10.1016/j.cbpa.2017.05.007
   Linkermann A, 2013, P NATL ACAD SCI USA, V110, P12024, DOI 10.1073/pnas.1305538110
   Lotocki G, 2004, J NEUROSCI, V24, P11010, DOI 10.1523/JNEUROSCI.3823-04.2004
   Mahammad S, 2015, METHODS MOL BIOL, V1232, P91, DOI 10.1007/978-1-4939-1752-5_8
   Mandal P, 2014, MOL CELL, V56, P481, DOI 10.1016/j.molcel.2014.10.021
   Margheri G, 2014, LIPIDS, V49, P203, DOI 10.1007/s11745-013-3845-8
   Muller T, 2017, CELL MOL LIFE SCI, V74, P3631, DOI 10.1007/s00018-017-2547-4
   Murphy JM, 2013, IMMUNITY, V39, P443, DOI 10.1016/j.immuni.2013.06.018
   Newton K, 2014, SCIENCE, V343, P1357, DOI 10.1126/science.1249361
   Petrie EJ, 2018, NAT COMMUN, V9, DOI 10.1038/s41467-018-04714-7
   Raju S, 2018, SCI SIGNAL, V11, DOI 10.1126/scisignal.aar2188
   Robinson N, 2012, NAT IMMUNOL, V13, P954, DOI 10.1038/ni.2397
   Sasaki Y, 2008, MOL CANCER RES, V6, P395, DOI 10.1158/1541-7786.MCR-07-0108
   Schneider-Brachert W, 2013, INT J MOL SCI, V14, P14475, DOI 10.3390/ijms140714475
   Song JH, 2007, CANCER RES, V67, P6946, DOI 10.1158/0008-5472.CAN-06-3896
   Sun LM, 2012, CELL, V148, P213, DOI 10.1016/j.cell.2011.11.031
   Takahashi N, 2012, CELL DEATH DIS, V3, DOI 10.1038/cddis.2012.176
   Tanzer MC, 2016, CELL DEATH DIFFER, V23, P1185, DOI 10.1038/cdd.2015.169
   Tanzer MC, 2015, BIOCHEM J, V471, P255, DOI 10.1042/BJ20150678
   TIEGS G, 1992, J CLIN INVEST, V90, P196, DOI 10.1172/JCI115836
   VanOosten RL, 2005, MOL THER, V11, P542, DOI 10.1016/j.ymthe.2004.12.008
   Veldman RJ, 2001, BIOCHEM J, V355, P859, DOI 10.1042/bj3550859
   Wang HY, 2014, MOL CELL, V54, P133, DOI 10.1016/j.molcel.2014.03.003
   Wang X, 2014, P NATL ACAD SCI USA, V111, P15438, DOI 10.1073/pnas.1412767111
   Zhang DW, 2009, SCIENCE, V325, P332, DOI 10.1126/science.1172308
   Zhang YY, 2017, NAT COMMUN, V8, DOI 10.1038/ncomms14329
NR 51
TC 13
Z9 14
U1 0
U2 5
PU NATURE PUBLISHING GROUP
PI LONDON
PA MACMILLAN BUILDING, 4 CRINAN ST, LONDON N1 9XW, ENGLAND
SN 1350-9047
EI 1476-5403
J9 CELL DEATH DIFFER
JI Cell Death Differ.
PD SEP
PY 2019
VL 26
IS 9
BP 1631
EP 1645
DI 10.1038/s41418-018-0232-2
PG 15
WC Biochemistry & Molecular Biology; Cell Biology
WE Science Citation Index Expanded (SCI-EXPANDED)
SC Biochemistry & Molecular Biology; Cell Biology
GA IQ3JQ
UT WOS:000480648400006
PM 30442947
OA Green Published, hybrid
DA 2022-04-27
ER

PT J
AU Song, S
   Ding, Y
   Dai, GL
   Zhang, Y
   Xu, MT
   Shen, JR
   Chen, TT
   Chen, Y
   Meng, GL
AF Song, Shu
   Ding, Yue
   Dai, Guo-liang
   Zhang, Yue
   Xu, Meng-ting
   Shen, Jie-ru
   Chen, Ting-ting
   Chen, Yun
   Meng, Guo-liang
TI Sirtuin 3 deficiency exacerbates diabetic cardiomyopathy via necroptosis
   enhancement and NLRP3 activation
SO ACTA PHARMACOLOGICA SINICA
LA English
DT Article
DE Sirtuin 3; diabetic cardiomyopathy; necroptosis; mitochondria; ROS;
   NLRP3; RIPK3
ID ATHEROSCLEROSIS; INFLAMMATION; MECHANISMS; ISCHEMIA
AB Sirtuin 3 (SIRT3) is a potential therapeutic target for cardiovascular, metabolic, and other aging-related diseases. In this study, we investigated the role of SIRT3 in diabetic cardiomyopathy (DCM). Mice were injected with streptozotocin (STZ, 60 mg/kg, ip) to induce diabetes mellitus. Our proteomics analysis revealed that SIRT3 expression in the myocardium of diabetic mice was lower than that of control mice, as subsequently confirmed by real-time PCR and Western blotting. To explore the role of SIRT3 in DCM, SIRT3-knockout mice and 129S1/SvImJ wild-type mice were injected with STZ. We found that diabetic mice with SIRT3 deficiency exhibited aggravated cardiac dysfunction, increased lactate dehydrogenase (LDH) level in the serum, decreased adenosine triphosphate (ATP) level in the myocardium, exacerbated myocardial injury, and promoted myocardial reactive oxygen species (ROS) accumulation. Neonatal rat cardiomyocytes were transfected with SIRT3 siRNA, then exposed to high glucose (HG, 25.5 mM). We found that downregulation of SIRT3 further increased LDH release, decreased ATP level, suppressed the mitochondrial membrane potential, and elevated oxidative stress in HG-treated cardiomyocytes. SIRT3 deficiency further raised expression of necroptosis-related proteins including receptor-interacting protein kinase 1 (RIPK1), RIPK3, and cleaved caspase 3, and upregulated the expression of inflammation-related proteins including NLR family pyrin domain-containing protein 3 (NLRP3), caspase 1 p20, and interleukin-1 beta both in vitro and in vivo. Collectively, SIRT3 deficiency aggravated hyperglycemia-induced mitochondrial damage, increased ROS accumulation, promoted necroptosis, possibly activated the NLRP3 inflammasome, and ultimately exacerbated DCM in the mice. These results suggest that SIRT3 can be a molecular intervention target for the prevention and treatment of DCM.
C1 [Song, Shu; Ding, Yue; Zhang, Yue; Xu, Meng-ting; Shen, Jie-ru; Chen, Ting-ting; Chen, Yun; Meng, Guo-liang] Nantong Univ, Sch Pharm, Dept Pharmacol, Nantong 226001, Peoples R China.
   [Song, Shu; Ding, Yue; Zhang, Yue; Xu, Meng-ting; Shen, Jie-ru; Chen, Ting-ting; Chen, Yun; Meng, Guo-liang] Nantong Univ, Key Lab Inflammat & Mol Drug Target Jiangsu Prov, Nantong 226001, Peoples R China.
   [Dai, Guo-liang] Nanjing Univ Chinese Med, Affiliated Hosp, Dept Clin Pharmacol, Nanjing 210029, Peoples R China.
RP Meng, GL (通讯作者)，Nantong Univ, Sch Pharm, Dept Pharmacol, Nantong 226001, Peoples R China.; Meng, GL (通讯作者)，Nantong Univ, Key Lab Inflammat & Mol Drug Target Jiangsu Prov, Nantong 226001, Peoples R China.
EM mengguoliang@ntu.edu.cn
FU National Natural Science Foundation of ChinaNational Natural Science
   Foundation of China (NSFC) [81770279]; major project of Natural Science
   Research in Jiangsu Higher Education Institutions [18KJA310005]; Six
   Talent Peaks Project in Jiangsu Province [2018-WSN-062]; China
   Postdoctoral Science FoundationChina Postdoctoral Science Foundation
   [2019T120449, 2017M610342]; Jiangsu Planned Project for Postdoctoral
   Research Funds [1701050A]; Science and Technology Project of Taicang
   City [TC2019KJFZ02]; Science and Technology Project of Nantong City
   [JC2018009]; Nantong University Cooperative Innovation Program of Small
   Molecular Compound RD [NTU2016-1]
FX The work was funded by a grant from the National Natural Science
   Foundation of China (81770279), a major project of Natural Science
   Research in Jiangsu Higher Education Institutions (18KJA310005), the Six
   Talent Peaks Project in Jiangsu Province (2018-WSN-062), the China
   Postdoctoral Science Foundation (2019T120449 and 2017M610342), a Jiangsu
   Planned Project for Postdoctoral Research Funds (1701050A), a Science
   and Technology Project of Taicang City (TC2019KJFZ02), a Science and
   Technology Project of Nantong City (JC2018009), and the Nantong
   University Cooperative Innovation Program of Small Molecular Compound
   R&D (NTU2016-1).
CR Al Hroob AM, 2019, BIOMED PHARMACOTHER, V109, P2155, DOI 10.1016/j.biopha.2018.11.086
   Alonso N, 2018, ADV EXP MED BIOL, V1067, P197, DOI 10.1007/5584_2017_105
   Athithtan L, 2019, WORLD J DIABETES, V10, P490, DOI 10.4239/wjd.v10.i10.490
   Baig MA, 2020, CURR DIABETES REV, V16, P26, DOI 10.2174/1573399815666190411115829
   Benigni A, 2019, ANTIOXID REDOX SIGN, V31, P1255, DOI 10.1089/ars.2018.7703
   Boniakowski AM, 2019, J INVEST DERMATOL, V139, P2528, DOI 10.1016/j.jid.2019.05.017
   Cao H, 2015, CURR MED CHEM, V22, P4
   Chelladurai P, 2021, BRIT J PHARMACOL, V178, P54, DOI 10.1111/bph.14932
   Chen Y, 2020, FRONT PHARMACOL, V11, DOI 10.3389/fphar.2020.00042
   Choi ME, 2019, JCI INSIGHT, V4, DOI 10.1172/jci.insight.128834
   Dhuriya YK, 2018, J NEUROINFLAMM, V15, DOI 10.1186/s12974-018-1235-0
   Du LF, 2019, TOXICOL LETT, V301, P53, DOI 10.1016/j.toxlet.2018.10.020
   Filardi T, 2019, INT J MOL SCI, V20, DOI 10.3390/ijms20133299
   Guo HY, 2018, CELL DEATH DIS, V9, DOI 10.1038/s41419-018-0868-3
   Gupta K, 2018, J MOL CELL CARDIOL, V118, P26, DOI 10.1016/j.yjmcc.2018.03.003
   He XC, 2019, J CELL PHYSIOL, V234, P2252, DOI 10.1002/jcp.27200
   He XC, 2016, INT J CARDIOL, V215, P349, DOI 10.1016/j.ijcard.2016.04.092
   Jensen S, 2020, SCI SIGNAL, V13, DOI 10.1126/scisignal.aax8295
   Jia GH, 2018, CIRC RES, V122, P624, DOI 10.1161/CIRCRESAHA.117.311586
   Jia GH, 2018, DIABETOLOGIA, V61, P21, DOI 10.1007/s00125-017-4390-4
   Jiao HP, 2020, NATURE, V580, P391, DOI 10.1038/s41586-020-2129-8
   Kaludercic N, 2020, FRONT CARDIOVASC MED, V7, DOI 10.3389/fcvm.2020.00012
   Karunakaran D, 2016, SCI ADV, V2, DOI 10.1126/sciadv.1600224
   Kearney CJ, 2017, MOL CELL, V65, P965, DOI 10.1016/j.molcel.2017.02.024
   Khoury MK, 2020, AM J PATHOL, V190, P272, DOI 10.1016/j.ajpath.2019.10.012
   Kim TS, 2019, AUTOPHAGY, V15, P1356, DOI 10.1080/15548627.2019.1582743
   Kurundkar D, 2019, JCI INSIGHT, V4, DOI 10.1172/jci.insight.120722
   Li M, 2019, CANCER CELL, V35, P916, DOI 10.1016/j.ccell.2019.05.002
   Li XS, 2019, J BIOCHEM MOL TOXIC, V33, DOI 10.1002/jbt.22249
   Liu JX, 2019, CELL SIGNAL, V53, P1, DOI 10.1016/j.cellsig.2018.09.009
   Liu YP, 2019, INT J MOL MED, V44, P771, DOI 10.3892/ijmm.2019.4244
   Luo HQ, 2019, OXID MED CELL LONGEV, V2019, DOI 10.1155/2019/2193019
   Maroni L, 2020, CELLS-BASEL, V9, DOI 10.3390/cells9030736
   Martens S, 2020, TRENDS PHARMACOL SCI, V41, P209, DOI 10.1016/j.tips.2020.01.002
   Meng GL, 2018, BRIT J PHARMACOL, V175, P1146, DOI 10.1111/bph.13825
   Meng GL, 2018, BRIT J PHARMACOL, V175, P1126, DOI 10.1111/bph.13861
   Miller FJ, 2020, CIRC RES, V126, P453, DOI 10.1161/CIRCRESAHA.120.316567
   Newton K, 2016, ANNU REV BIOCHEM, V85, P743, DOI 10.1146/annurev-biochem-060815-014830
   Paolillo S, 2019, HEART FAIL CLIN, V15, P341, DOI 10.1016/j.hfc.2019.02.003
   Petrie EJ, 2019, TRENDS BIOCHEM SCI, V44, P53, DOI 10.1016/j.tibs.2018.11.002
   Pirzada RH, 2020, GENES-BASEL, V11, DOI 10.3390/genes11020131
   Sebaa R, 2019, MOL METAB, V25, P35, DOI 10.1016/j.molmet.2019.04.008
   Shi ZW, 2018, FRONT PHARMACOL, V9, DOI 10.3389/fphar.2018.00721
   Snyder AG, 2019, SCI IMMUNOL, V4, DOI 10.1126/sciimmunol.aaw2004
   Storder J, 2019, BIOCHEM PHARMACOL, V169, DOI 10.1016/j.bcp.2019.08.023
   Sun LL, 2019, BIOCHEM PHARMACOL, V163, P194, DOI 10.1016/j.bcp.2019.02.022
   Sun W, 2018, OXID MED CELL LONGEV, V2018, DOI 10.1155/2018/7293861
   Tan H, 2018, CELL PHYSIOL BIOCHEM, V51, P46, DOI 10.1159/000495161
   Tian J, 2018, TRANSL STROKE RES, V9, P382, DOI 10.1007/s12975-017-0581-z
   Wang RQ, 2017, LAB INVEST, V97, P922, DOI 10.1038/labinvest.2017.30
   Wang Z, 2020, OXID MED CELL LONGEV, V2020, DOI 10.1155/2020/4063562
   Wei XY, 2018, FRONT PHARMACOL, V9, DOI 10.3389/fphar.2018.00955
   Weinlich R, 2017, NAT REV MOL CELL BIO, V18, P127, DOI 10.1038/nrm.2016.149
   Wu J, 2019, FREE RADICAL RES, V53, P139, DOI 10.1080/10715762.2018.1549732
   Wu MY, 2018, CELL PHYSIOL BIOCHEM, V46, P1650, DOI 10.1159/000489241
   Xie LP, 2016, DIABETES, V65, P3171, DOI 10.2337/db16-0020
   Yang SJ, 2020, J CELL MOL MED, V24, P4415, DOI 10.1111/jcmm.15100
   Yuan JY, 2019, NAT REV NEUROSCI, V20, P19, DOI 10.1038/s41583-018-0093-1
   Zha ZM, 2018, J BIOMED RES, V32, P281, DOI 10.7555/JBR.31.20160116
   Zhang JY, 2018, OXID MED CELL LONGEV, V2018, DOI 10.1155/2018/9396089
   Zhang JY, 2018, FRONT PHARMACOL, V9, DOI 10.3389/fphar.2018.01204
   Zhang LC, 2017, METHODS MOL BIOL, V1550, P185, DOI 10.1007/978-1-4939-6747-6_14
   Zhang T, 2016, NAT MED, V22, P175, DOI 10.1038/nm.4017
   Zhang YH, 2017, NAT COMMUN, V8, DOI 10.1038/s41467-017-00175-6
   Zhao MY, 2016, OXID MED CELL LONGEV, V2016, DOI 10.1155/2016/1451676
   Zhen Y, 2019, FRONT IMMUNOL, V10, DOI 10.3389/fimmu.2019.00276
   Zheng XL, 2020, ACTA PHARMACOL SIN, V41, P1223, DOI 10.1038/s41401-019-0340-7
   Zhu CL, 2018, IRAN J BASIC MED SCI, V21, P863, DOI 10.22038/IJBMS.2018.26276.6444
NR 68
TC 18
Z9 18
U1 2
U2 21
PU NATURE PUBLISHING GROUP
PI LONDON
PA MACMILLAN BUILDING, 4 CRINAN ST, LONDON N1 9XW, ENGLAND
SN 1671-4083
EI 1745-7254
J9 ACTA PHARMACOL SIN
JI Acta Pharmacol. Sin.
PD FEB
PY 2021
VL 42
IS 2
BP 230
EP 241
DI 10.1038/s41401-020-0490-7
EA AUG 2020
PG 12
WC Chemistry, Multidisciplinary; Pharmacology & Pharmacy
WE Science Citation Index Expanded (SCI-EXPANDED)
SC Chemistry; Pharmacology & Pharmacy
GA QA9NW
UT WOS:000557225300001
PM 32770173
OA Bronze, Green Published
DA 2022-04-27
ER

PT J
AU Zhang, SH
   Sun, HX
   Kong, WX
   Zhang, B
AF Zhang, Suhua
   Sun, Huaixin
   Kong, Weixin
   Zhang, Bo
TI Functional role of microRNA-500a-3P-loaded liposomes in the treatment of
   cisplatin-induced AKI
SO IET NANOBIOTECHNOLOGY
LA English
DT Article
DE medical disorders; biochemistry; cancer; cellular biophysics; kidney;
   enzymes; drugs; toxicology; patient treatment; injuries; genetics;
   molecular biophysics; current 500; 0 A; functional role;
   microRNA-500a-3P-loaded liposomes; cisplatin-induced AKI; cisplatin
   treatment results; acute kidney injury; phosphorylation; mixed lineage
   kinase domain; necroptosis; AKI symptoms; therapeutic efficacy;
   appropriate miRNA therapeutics; liposome delivery carrier; miR-LIP;
   RIPK3; inflammatory response; CDDP-induced NF-kB; MLKL pathways
ID ACUTE KIDNEY INJURY; DELIVERY; DRUG; POLY(L-LYSINE); THERAPY; CARRIER
AB Cisplatin treatment results in acute kidney injury (AKI) by the phosphorylation of mixed lineage kinase domain-like protein (MLKL). The knockout of MLKL, which is a principle mediator of necroptosis, is believed to alleviate the AKI symptoms. The present study was aimed to improve the therapeutic efficacy in AKI. For this purpose, miR-500a-3P was identified as appropriate miRNA therapeutics and loaded in liposome delivery carrier. The authors have showed that the miR-LIP directly controls the expression of RIPK3 and MLKL - a modulator of necroptosis and thereby reduces the severity of kidney injury. The miR-LIP significantly controlled the phosphorylation of MLKL compared to that of CDDP-treated HK2 cells. Similar results are observed with RIPK3. The miR-LIP has also been demonstrated to control the inflammatory response in tubular cells. Western blot analysis further revealed that the phosphorylation of P-65 was mainly responsible for the inflammatory response and miR-LIP significantly decreased the CDDP-induced NF-kB phosphorylation. Overall, the present study explored the molecular mechanism behind the necroptosis in AKI and potential of miRNA in targeting MLKL pathways. Study further highlights the potential advantage of liposome as a delivery carrier for miRNA therapeutics.
C1 [Zhang, Suhua; Sun, Huaixin; Kong, Weixin] Shanghai Jiao Tong Univ, Suzhou Kowloon Hosp, Med Coll, Dept Kidney Dis, Suzhou 215028, Jiangsu, Peoples R China.
   [Zhang, Bo] Nanjing Med Univ, Affiliated Hosp 1, Dept Nephrol, Nanjing 210029, Jiangsu, Peoples R China.
RP Zhang, B (通讯作者)，Nanjing Med Univ, Affiliated Hosp 1, Dept Nephrol, Nanjing 210029, Jiangsu, Peoples R China.
EM BlausteinMuraru@yahoo.com
FU National Natural Science FoundationNational Natural Science Foundation
   of China (NSFC) [20873999]; Suzhou Science and Technology Bureau
   Technology Demonstration Project [SS201712, SS201812]; Shanghai Jiaotong
   University Humanities and Social Science Academic Fund [WKC20160412]
FX The project was funded by the National Natural Science Foundation
   (20873999), Suzhou Science and Technology Bureau Technology
   Demonstration Project (SS201712, SS201812) and Shanghai Jiaotong
   University Humanities and Social Science Academic Fund (WKC20160412).
CR Berdis AJ, 2017, FRONT MOL BIOSCI, V4, DOI 10.3389/fmolb.2017.00078
   Boyd JH, 2011, CRIT CARE MED, V39, P259, DOI 10.1097/CCM.0b013e3181feeb15
   Brandenburger T, 2018, KIDNEY INT, V94, P870, DOI 10.1016/j.kint.2018.06.033
   Cai ZY, 2014, NAT CELL BIOL, V16, P55, DOI 10.1038/ncb2883
   Calin GA, 2006, NAT REV CANCER, V6, P857, DOI 10.1038/nrc1997
   Chen YC, 2015, ADV DRUG DELIVER REV, V81, P128, DOI 10.1016/j.addr.2014.05.009
   Crona DJ, 2017, ONCOLOGIST, V22, P609, DOI 10.1634/theoncologist.2016-0319
   Galluzzi L, 2017, ANNU REV PATHOL-MECH, V12, P103, DOI 10.1146/annurev-pathol-052016-100247
   Hata A, 2015, SCI SIGNAL, V8, DOI 10.1126/scisignal.2005825
   Jiang CL, 2017, J EXP CLIN CANC RES, V36, DOI 10.1186/s13046-017-0568-3
   Legrand M, 2013, CRIT CARE, V17, DOI 10.1186/cc13133
   Linkermann A, 2016, KIDNEY INT, V89, P46, DOI 10.1016/j.kint.2015.10.008
   Linkermann A, 2013, P NATL ACAD SCI USA, V110, P12024, DOI 10.1073/pnas.1305538110
   Liu T, 2019, DRUG DELIV, V26, P744, DOI 10.1080/10717544.2019.1642421
   Liu T, 2018, J MATER CHEM B, V6, P4314, DOI 10.1039/c8tb00489g
   Ma D, 2014, BIOMATERIALS, V35, P4357, DOI 10.1016/j.biomaterials.2014.01.070
   Meng XM, 2018, LAB INVEST, V98, P79, DOI 10.1038/labinvest.2017.115
   Mulay SR, 2016, NAT COMMUN, V7, DOI 10.1038/ncomms10274
   Novak J, 2017, CARDIOVASC TOXICOL, V17, P355, DOI 10.1007/s12012-016-9393-8
   Ozkok A, 2014, BIOMED RES INT, V2014, DOI 10.1155/2014/967826
   Pavkovic M, 2016, PHARMACOL THERAPEUT, V163, P48, DOI 10.1016/j.pharmthera.2016.03.016
   Ramasamy T, 2019, ACS BIOMATER SCI ENG, V5, P5159, DOI 10.1021/acsbiomaterials.9b00982
   Ramasamy T, 2017, J CONTROL RELEASE, V258, P226, DOI 10.1016/j.jconrel.2017.04.043
   Ren D, 2014, CELL TISSUE RES, V358, P763, DOI 10.1007/s00441-014-2001-y
   Selbach M, 2008, NATURE, V455, P58, DOI 10.1038/nature07228
   von Massenhausen A, 2018, NEPHRON, V140, P144, DOI 10.1159/000490807
   Wang S, 2016, CELL DEATH DIS, V7, DOI 10.1038/cddis.2016.37
   Xu X, 2015, CLIN J AM SOC NEPHRO, V10, P1510, DOI 10.2215/CJN.02140215
   Zhou XY, 2016, ACS APPL MATER INTER, V8, P12609, DOI 10.1021/acsami.6b01611
NR 29
TC 2
Z9 2
U1 6
U2 10
PU INST ENGINEERING TECHNOLOGY-IET
PI HERTFORD
PA MICHAEL FARADAY HOUSE SIX HILLS WAY STEVENAGE, HERTFORD SG1 2AY, ENGLAND
SN 1751-8741
EI 1751-875X
J9 IET NANOBIOTECHNOL
JI IET Nanobiotechnol.
PD AUG
PY 2020
VL 14
IS 6
BP 465
EP 469
DI 10.1049/iet-nbt.2019.0247
PG 5
WC Biochemical Research Methods; Nanoscience & Nanotechnology
WE Science Citation Index Expanded (SCI-EXPANDED)
SC Biochemistry & Molecular Biology; Science & Technology - Other Topics
GA NB3KT
UT WOS:000560414600004
PM 32755955
OA Green Published, Bronze
DA 2022-04-27
ER

PT J
AU Wang, F
   Wang, JN
   He, XY
   Suo, XG
   Li, C
   Ni, WJ
   Cai, YT
   He, Y
   Fang, XY
   Dong, YH
   Xing, T
   Yang, YR
   Zhang, F
   Zhong, X
   Zang, HM
   Liu, MM
   Li, J
   Meng, XM
   Jin, J
AF Wang, Fang
   Wang, Jia-nan
   He, Xiao-yan
   Suo, Xiao-guo
   Li, Chao
   Ni, Wei-jian
   Cai, Yu-ting
   He, Yuan
   Fang, Xin-yun
   Dong, Yu-hang
   Xing, Tian
   Yang, Ya-ru
   Zhang, Feng
   Zhong, Xiang
   Zang, Hong-mei
   Liu, Ming-ming
   Li, Jun
   Meng, Xiao-ming
   Jin, Juan
TI Stratifin promotes renal dysfunction in ischemic and nephrotoxic AKI
   mouse models via enhancing RIPK3-mediated necroptosis
SO ACTA PHARMACOLOGICA SINICA
LA English
DT Article
DE acute kidney injury; programmed cell death; necroptosis; stratifin;
   RIPK3
AB Stratifin (SFN) is a member of the 14-3-3 family of highly conserved soluble acidic proteins, which regulates a variety of cellular activities such as cell cycle, cell growth and development, cell survival and death, and gene transcription. Acute kidney injury (AKI) is prevalent disorder characterized by inflammatory response, oxidative stress, and programmed cell death in renal tubular epithelial cells, but there is still a lack of effective therapeutic target for AKI. In this study, we investigated the role of SFN in AKI and the underlying mechanisms. We established ischemic and nephrotoxic AKI mouse models caused by ischemia-reperfusion (I/R) and cisplatin, respectively. We conducted proteomic and immunohistochemical analyses and found that SFN expression levels were significantly increased in AKI patients, cisplatin- or I/R-induced AKI mice. In cisplatin- or hypoxia/reoxygenation (H/R)-treated human proximal tubule epithelial cells (HK2), we showed that knockdown of SFN significantly reduced the expression of kidney injury marker Kim-1, attenuated programmed cell death and inflammatory response. Knockdown of SFN also significantly alleviated the decline of renal function and histological damage in cisplatin-caused AKI mice in vivo. We further revealed that SFN bound to RIPK3, a key signaling modulator in necroptosis, to induce necroptosis and the subsequent inflammation in cisplatin- or H/R-treated HK2 cells. Overexpression of SFN increased Kim-1 protein levels in cisplatin-treated MTEC cells, which was suppressed by RIPK3 knockout. Taken together, our results demonstrate that SFN that enhances cisplatin- or I/R-caused programmed cell death and inflammation via interacting with RIPK3 may serve as a promising therapeutic target for AKI treatment.
C1 [Wang, Fang; Wang, Jia-nan; He, Xiao-yan; Suo, Xiao-guo; Li, Chao; Ni, Wei-jian; Cai, Yu-ting; He, Yuan; Fang, Xin-yun; Dong, Yu-hang; Yang, Ya-ru; Zang, Hong-mei; Liu, Ming-ming; Li, Jun; Meng, Xiao-ming] Anhui Med Univ, Inflammat & Immune Mediated Dis Lab Anhui Prov, Anhui Inst Innovat Drugs, Sch Pharm,Key Lab Antiinflammatory Immune Med,Min, Hefei 230032, Peoples R China.
   [Ni, Wei-jian] Univ Sci & Technol China, Dept Pharm, Anhui Prov Hosp, Affiliated Hosp 1,Div Life Sci & Med, Hefei 230001, Peoples R China.
   [Xing, Tian] Anhui Med Univ, Hosp Stomatol, Key Lab Oral Dis Res Anhui Prov, Hefei 230032, Peoples R China.
   [Zhang, Feng] Naval Med Univ, Changzheng Hosp, Dept Pharm, Shanghai 200003, Peoples R China.
   [Zhong, Xiang] Univ Elect Sci & Technol China, Dept Nephrol, Sichuan Acad Med Sci, Sch Med, Chengdu 610072, Peoples R China.
   [Zhong, Xiang] Univ Elect Sci & Technol China, Sichuan Prov Peoples Hosp, Sch Med, Chengdu 610072, Peoples R China.
   [Jin, Juan] Anhui Med Univ, Sch Basic Med Sci, Hefei 230032, Peoples R China.
RP Meng, XM (通讯作者)，Anhui Med Univ, Inflammat & Immune Mediated Dis Lab Anhui Prov, Anhui Inst Innovat Drugs, Sch Pharm,Key Lab Antiinflammatory Immune Med,Min, Hefei 230032, Peoples R China.; Jin, J (通讯作者)，Anhui Med Univ, Sch Basic Med Sci, Hefei 230032, Peoples R China.
EM mengxiaoming@ahmu.edu.cn; jinjuan@ahmu.edu.cn
OI Meng, Xiao-ming/0000-0002-1166-561X
FU National Natural Science Foundation of ChinaNational Natural Science
   Foundation of China (NSFC) [81970584]; Promotion plan of basic and
   clinical cooperative research in Anhui Medical University [2019xkjT014,
   2020xkjT016]
FX We thank the Center for Scientific Research of Anhui Medical University
   for valuable help in our experiment. This work was supported by the
   National Natural Science Foundation of China (No. 81970584). Promotion
   plan of basic and clinical cooperative research in Anhui Medical
   University (No. 2019xkjT014; No. 2020xkjT016).
CR Abais JM, 2014, J BIOL CHEM, V289, P27159, DOI 10.1074/jbc.M114.567537
   Brandenburger T, 2018, KIDNEY INT, V94, P870, DOI 10.1016/j.kint.2018.06.033
   Cascio S, 2018, J ALLERGY CLIN IMMUN, V142, P109, DOI 10.1016/j.jaci.2017.10.029
   Darling DL, 2005, CURR TOP DEV BIOL, V68, P281, DOI 10.1016/S0070-2153(05)68010-6
   Deepa SS, 2018, AGING CELL, V17, DOI 10.1111/acel.12770
   Deng XX, 2019, AGING DIS, V10, P807, DOI 10.14336/AD.2018.0728
   Fettweis G, 2017, BBA-MOL CELL RES, V1864, P113, DOI 10.1016/j.bbamcr.2016.10.014
   Fortrie G, 2019, CRIT CARE, V23, DOI 10.1186/s13054-019-2314-z
   Gao L, 2020, SIGNAL TRANSDUCT TAR, V5, DOI 10.1038/s41392-020-0106-1
   Gao L, 2016, FRONT PHARMACOL, V7, DOI 10.3389/fphar.2016.00479
   Gonsalez SR, 2019, PHARMACOL THERAPEUT, V200, P1, DOI 10.1016/j.pharmthera.2019.04.001
   Huang ZJ, 2018, CELL DEATH DIFFER, V25, P180, DOI 10.1038/cdd.2017.141
   Jing L, 2018, CANCER LETT, V414, P136, DOI 10.1016/j.canlet.2017.10.047
   Kilani RT, 2007, J RHEUMATOL, V34, P1650
   Liu KD, 2019, AM J KIDNEY DIS, V73, P163, DOI 10.1053/j.ajkd.2018.08.008
   Liu WJ, 2018, P NATL ACAD SCI USA, V115, pE1475, DOI 10.1073/pnas.1716959115
   Liu YP, 2019, INT J MOL MED, V44, P771, DOI 10.3892/ijmm.2019.4244
   Maheshwari K, 2018, INTENS CARE MED, V44, P857, DOI 10.1007/s00134-018-5218-5
   McCoy IE, 2020, AM J KIDNEY DIS, V75, P508, DOI 10.1053/j.ajkd.2019.11.010
   Meng XM, 2010, J AM SOC NEPHROL, V21, P1477, DOI 10.1681/ASN.2009121244
   Meng XM, 2018, LAB INVEST, V98, P63, DOI 10.1038/labinvest.2017.120
   Meng XM, 2018, LAB INVEST, V98, P79, DOI 10.1038/labinvest.2017.115
   Mhawech P, 2005, CELL RES, V15, P228, DOI 10.1038/sj.cr.7290291
   Mishima E, 2020, J AM SOC NEPHROL, V31, P280, DOI 10.1681/ASN.2019060570
   Munier CC, 2021, PHARMACOL RES, V163, DOI 10.1016/j.phrs.2020.105236
   Newton K, 2015, TRENDS CELL BIOL, V25, P347, DOI 10.1016/j.tcb.2015.01.001
   Noel S, 2019, J CLIN INVEST, V129, P4583, DOI 10.1172/JCI131935
   Pang P, 2015, KIDNEY INT, V87, P771, DOI 10.1038/ki.2014.364
   Peerapornratana S, 2019, KIDNEY INT, V96, P1083, DOI 10.1016/j.kint.2019.05.026
   Rizou M, 2018, J CELL MOL MED, V22, P4139, DOI 10.1111/jcmm.13691
   Robin F, 2020, BRIT J CANCER, V123, P72, DOI 10.1038/s41416-020-0863-1
   Sime W, 2018, CELL DEATH DIS, V9, DOI 10.1038/s41419-018-0500-6
   Sirivatanauksorn V, 2020, SURG ONCOL, V32, P57, DOI 10.1016/j.suronc.2019.10.022
   Suarez-Bonnet A, 2018, VET PATHOL, V55, P233, DOI 10.1177/0300985817738097
   Sun J, 2019, J AM SOC NEPHROL, V30, P1151, DOI 10.1681/ASN.2018111126
   Tarvasmaki T, 2018, EUR J HEART FAIL, V20, P572, DOI 10.1002/ejhf.958
   Tonnus W, 2019, J PATHOL, V247, P697, DOI 10.1002/path.5248
   Wallach D, 2016, SCIENCE, V352, DOI 10.1126/science.aaf2154
   Wang JN, 2020, REDOX BIOL, V32, DOI 10.1016/j.redox.2020.101479
   Wang JN, 2019, CLIN SCI, V133, P1609, DOI 10.1042/CS20190599
   Wang S, 2016, ONCOTARGET, V7, P8809, DOI 10.18632/oncotarget.6604
   Xu YF, 2015, J AM SOC NEPHROL, V26, P2647, DOI 10.1681/ASN.2014080741
   Yang Q, 2019, THERANOSTICS, V9, P8277, DOI 10.7150/thno.35686
   Zhang YY, 2019, N-S ARCH PHARMACOL, V392, P1085, DOI 10.1007/s00210-019-01656-9
   Zhu H, 2018, J MOL CELL CARDIOL, V116, P125, DOI 10.1016/j.yjmcc.2018.01.018
NR 45
TC 0
Z9 0
U1 6
U2 18
PU NATURE PUBL GROUP
PI LONDON
PA MACMILLAN BUILDING, 4 CRINAN ST, LONDON N1 9XW, ENGLAND
SN 1671-4083
EI 1745-7254
J9 ACTA PHARMACOL SIN
JI Acta Pharmacol. Sin.
PD FEB
PY 2022
VL 43
IS 2
BP 330
EP 341
DI 10.1038/s41401-021-00649-w
EA APR 2021
PG 12
WC Chemistry, Multidisciplinary; Pharmacology & Pharmacy
WE Science Citation Index Expanded (SCI-EXPANDED)
SC Chemistry; Pharmacology & Pharmacy
GA YN4TG
UT WOS:000638057900001
PM 33833407
DA 2022-04-27
ER

PT J
AU Yamanaka, K
   Urano, Y
   Takabe, W
   Saito, Y
   Noguchi, N
AF Yamanaka, K.
   Urano, Y.
   Takabe, W.
   Saito, Y.
   Noguchi, N.
TI Induction of apoptosis and necroptosis by 24(S)-hydroxycholesterol is
   dependent on activity of acyl-CoA: cholesterol acyltransferase 1
SO CELL DEATH & DISEASE
LA English
DT Article
DE 24S-hydroxycholesterol; apoptosis; necroptosis; acyl-CoA:cholesterol
   acyltransferase; lipid droplets
ID INDEPENDENT CELL-DEATH; MOLECULAR-MECHANISMS; LIPID DROPLETS;
   24S-HYDROXYCHOLESTEROL; COENZYME; COMPLEX; BRAIN; CYTOTOXICITY;
   OXYSTEROL; AUTOPHAGY
AB 24(S)-hydroxycholesterol (24S-OHC), which is enzymatically produced in the brain, has an important role in maintaining brain cholesterol homeostasis. We have previously reported that 24S-OHC induces necroptosis in human neuroblastoma SH-SY5Y cells. In the present study, we investigated the mechanisms by which 24S-OHC-induced cell death occurs. We found that lipid droplets formed at the early stages in the treatment of SH-SY5Y cells with 24S-OHC. These lipid droplets could be almost completely eliminated by treatment with a specific inhibitor or by siRNA knockdown of acyl-CoA: cholesterol acyltransferase 1 (ACAT1). In association with disappearance of lipid droplets, cell viability was recovered by treatment with the inhibitor or siRNA for ACAT1. Using gas chromatography-mass spectrometry, we confirmed that 24S-OHC-treated cells exhibited accumulation of 24S-OHC esters but not of cholesteryl esters and confirmed that accumulation of 24S-OHC esters was reduced when ACAT1 was inhibited. 24S-OHC induced apoptosis in T-lymphoma Jurkat cells, which endogenously expressed caspase-8, but did not induce apoptosis in SH-SY5Y cells, which expressed no caspase-8. In Jurkat cells treated with the pan-caspase inhibitor ZVAD and in caspase-8-deficient Jurkat cells, 24S-OHC was found to induce caspase-independent cell death, and this was partially but significantly inhibited by Necrostatin-1. Similarly, knockdown of receptor-interacting protein kinase 3, which is one of the essential kinases for necroptosis, significantly suppressed 24S-OHC-induced cell death in Jurkat cells treated with ZVAD. These results suggest that 24S-OHC can induce apoptosis or necroptosis, which of the two is induced being determined by caspase activity. Regardless of the presence or absence of ZVAD, 24S-OHC treatment induced the formation of lipid droplets and cell death in Jurkat cells, and this was suppressed by treatment with ACAT1 inhibitor. Collectively, these results suggest that it is ACAT1-catalyzed 24S-OHC esterification and the resulting lipid droplet formation that is the initial key event which is responsible for 24S-OHC-induced cell death.
C1 [Yamanaka, K.; Urano, Y.; Takabe, W.; Saito, Y.; Noguchi, N.] Doshisha Univ, Fac Life & Med Sci, Dept Med Life Syst, Kyoto 6100394, Japan.
RP Urano, Y (通讯作者)，Doshisha Univ, Fac Life & Med Sci, Dept Med Life Syst, 1-3 Miyakodani, Kyoto 6100394, Japan.
EM yurano@mail.doshisha.ac.jp; nnoguchi@mail.doshisha.ac.jp
RI Saito, Yoshiro/H-4597-2019
OI Saito, Yoshiro/0000-0002-0559-5889
FU KAKENHIMinistry of Education, Culture, Sports, Science and Technology,
   Japan (MEXT)Japan Society for the Promotion of ScienceGrants-in-Aid for
   Scientific Research (KAKENHI) [23700428, 25830041]; JSPSMinistry of
   Education, Culture, Sports, Science and Technology, Japan (MEXT)Japan
   Society for the Promotion of Science [243567]; JSPSMinistry of
   Education, Culture, Sports, Science and Technology, Japan (MEXT)Japan
   Society for the Promotion of Science; MEXT-Supported Program for the
   Strategic Research Foundation at Private Universities in Japan
FX We thank Dr. Yoko Ogawa Akazawa (National Institute of Advanced
   Industrial Science and Technology, Osaka, Japan) for supporting GC-MS
   analysis. We thank Dr. Paul Huang in Dr. Ta-Yuan Chang's lab (Dartmouth
   Medical School) for providing the ACAT1 siRNA sequence used in this
   study. We also thank Dr. Ta-Yuan Chang and Kowa Co. Ltd (Tokyo, Japan)
   for providing valuable reagents. This work was supported in part by the
   KAKENHI Grant-in-Aid for Young Scientists (B) 23700428, 25830041 to YU
   and for JSPS fellows 243567 to KY from JSPS and the MEXT-Supported
   Program for the Strategic Research Foundation at Private Universities in
   Japan for the years 2012-2016.
CR Bantel H, 1999, CANCER RES, V59, P2083
   Bao LP, 2006, J BIOL CHEM, V281, P33635, DOI 10.1074/jbc.M606339200
   Bjorkhem I, 1998, J LIPID RES, V39, P1594
   BONILLA E, 1987, J HISTOCHEM CYTOCHEM, V35, P619, DOI 10.1177/35.5.3559182
   Brown J, 2004, J BIOL CHEM, V279, P34674, DOI 10.1074/jbc.M402324200
   Bryleva EY, 2010, P NATL ACAD SCI USA, V107, P3081, DOI 10.1073/pnas.0913828107
   Chang CCY, 2000, J BIOL CHEM, V275, P28083
   Chang TY, 2009, AM J PHYSIOL-ENDOC M, V297, pE1, DOI 10.1152/ajpendo.90926.2008
   CHENG D, 1995, J BIOL CHEM, V270, P685, DOI 10.1074/jbc.270.2.685
   Cho Y, 2009, CELL, V137, P1112, DOI 10.1016/j.cell.2009.05.037
   Christofferson DE, 2010, CURR OPIN CELL BIOL, V22, P263, DOI 10.1016/j.ceb.2009.12.003
   Degterev A, 2005, NAT CHEM BIOL, V1, P112, DOI 10.1038/nchembio711
   Dietschy JM, 2004, J LIPID RES, V45, P1375, DOI 10.1194/jlr.R400004-JLR200
   Feng B, 2003, NAT CELL BIOL, V5, P781, DOI 10.1038/ncb1035
   Feoktistova M, 2011, MOL CELL, V43, P449, DOI 10.1016/j.molcel.2011.06.011
   Freeman NE, 2005, J LIPID RES, V46, P1933, DOI 10.1194/jlr.M500101-JLR200
   Fukunaga M, 2010, EXP CELL RES, V316, P3272, DOI 10.1016/j.yexcr.2010.09.002
   Galluzzi L, 2012, CELL DEATH DIFFER, V19, P107, DOI 10.1038/cdd.2011.96
   He MX, 2013, CELL DEATH DIFFER, V20, P188, DOI 10.1038/cdd.2012.148
   He SD, 2009, CELL, V137, P1100, DOI 10.1016/j.cell.2009.05.021
   Ikenoya M, 2007, ATHEROSCLEROSIS, V191, P290, DOI 10.1016/j.atherosclerosis.2006.05.048
   Jeitner TM, 2011, CURR MED CHEM, V18, P1515
   Kolsch H, 1999, BRAIN RES, V818, P171, DOI 10.1016/S0006-8993(98)01274-8
   Lutjohann D, 2000, J LIPID RES, V41, P195
   Mei S, 2011, J PHARMACOL EXP THER, V339, P487, DOI 10.1124/jpet.111.184341
   Rosenbaum DM, 2010, J NEUROSCI RES, V88, P1569, DOI 10.1002/jnr.22314
   Russell DW, 2009, ANNU REV BIOCHEM, V78, P1017, DOI 10.1146/annurev.biochem.78.072407.103859
   Saito Y, 2007, FREE RADICAL BIO MED, V42, P675, DOI 10.1016/j.freeradbiomed.2006.12.004
   Shafaati M, 2007, NEUROSCI LETT, V425, P78, DOI 10.1016/j.neulet.2007.08.014
   Shichiri M, 2011, FREE RADICAL BIO MED, V50, P1801, DOI 10.1016/j.freeradbiomed.2011.03.023
   Urano Y, 2005, J LIPID RES, V46, P904, DOI 10.1194/jlr.M400333-JLR200
   Urano Y, 2008, P NATL ACAD SCI USA, V105, P16513, DOI 10.1073/pnas.0807450105
   Urano Y, 2013, FASEB J, V27, P4305, DOI 10.1096/fj.13-231456
   Vandenabeele P, 2010, NAT REV MOL CELL BIO, V11, P700, DOI 10.1038/nrm2970
   Vercammen D, 1997, CYTOKINE, V9, P801, DOI 10.1006/cyto.1997.0252
   von Haefen C, 2003, ONCOGENE, V22, P2236, DOI 10.1038/sj.onc.1206280
   Walther TC, 2012, ANNU REV BIOCHEM, V81, P687, DOI 10.1146/annurev-biochem-061009-102430
   Wilson NS, 2009, NAT IMMUNOL, V10, P348, DOI 10.1038/ni.1714
   Xaus J, 2000, BLOOD, V95, P3823
   Xu XS, 2007, J NEUROCHEM, V103, P2004, DOI 10.1111/j.1471-4159.2007.04884.x
   Yamanaka K, 2011, J BIOL CHEM, V286, P24666, DOI 10.1074/jbc.M111.236273
   Zhang Y, 2003, J BIOL CHEM, V278, P11642, DOI 10.1074/jbc.M211559200
NR 42
TC 63
Z9 65
U1 0
U2 5
PU NATURE PUBLISHING GROUP
PI LONDON
PA MACMILLAN BUILDING, 4 CRINAN ST, LONDON N1 9XW, ENGLAND
SN 2041-4889
J9 CELL DEATH DIS
JI Cell Death Dis.
PD JAN
PY 2014
VL 5
AR e990
DI 10.1038/cddis.2013.524
PG 9
WC Cell Biology
WE Science Citation Index Expanded (SCI-EXPANDED)
SC Cell Biology
GA AC0YZ
UT WOS:000332222700014
PM 24407243
OA gold, Green Published
DA 2022-04-27
ER

PT J
AU Zhang, QL
   Li, MQ
   Jiao, X
   Xu, L
   Guo, WL
   Ji, XL
   Ji, JW
   Yang, HL
   Zhang, C
   Niu, Q
AF Zhang Qinli
   Li Meiqing
   Jiao Xia
   Xu Li
   Guo Weili
   Ji Xiuliang
   Ji Junwei
   Yang Hailan
   Zhang Ce
   Niu Qiao
TI Necrostatin-1 inhibits the degeneration of neural cells induced by
   aluminum exposure
SO RESTORATIVE NEUROLOGY AND NEUROSCIENCE
LA English
DT Article
DE Necrostatin-1; necroptosis; neurodegeneration; cell death; aluminum
ID ALZHEIMERS-DISEASE; DEATH PATHWAY; INDUCED NECROPTOSIS; TAU;
   NEURODEGENERATION; IDENTIFICATION; DISORDERS; APOPTOSIS; ISCHEMIA;
   NECROSIS
AB Purpose: There are many in vivo and in vitro studies suggested the involvement of apoptosis in neurodegenerative processes. There is considerable evidence that various complex events may contribute to neural cell death. The present study focuses on the underlined neurodegenerative mechanism and the preventive effect of necrostatin-1 (Nec-1) on neural cell death induced by aluminum (Al).
   Methods: Al-exposed primary cultures of newborn mice cortical cells were separately treated with 3-methylamphetamine (3-MA), benzyloxycarbonylvalyl-alanyl-aspartic acid (O-methyl)-fluoro-methylketone (zVAD-fmk), and Nec-1, the cell viability analysis was used to evaluate cell damage from apoptosis, necroptosis and autophagy. Morphology of neural cells treated with 2mM Al, and 2mM Al plus 60 mu M Nec-1 were examined by fluorescent microscope, and the cell death rates were quantified by cytometry. For the in vivo experiments, male ICR mice were microinjected with normal saline, 2mM Al, and 2mM Al plus Nec-1 at the concentrations of 2 mM, 4mM and 8mM into the lateral cerebral ventricles. The Morris water maze task was performed in 20 days after intracerebroventricular injection, Nissl staining was used to demonstrate the loss of Nissl substance and the number of neural cells, and western blot was used to analyze the expressing of cell death and Alzheimer's disease related proteins.
   Results: The cell viabilities inhibited by Al could be enhanced by 3-MA, zVAD-fmk and Nec-1, of which Nec-1 improved the cell viability most significantly. Furthermore, the cell viability of neural cells treated with Nec-1 increased concentration-dependently, and the expressions of cell death-related proteins were decreased also in a concentration-dependent manner. The in vivo experiments indicated that administration of Nec-1 on Al-treated mice significantly improved learning and memory retention in the Morris water maze task, decreased the neural cells death and inhibited the expression of Alzheimer's disease related proteins in the mice brain.
   Conclusions: The present study provides the first direct evidence of a connection between necroptosis and neurodegeneration, which indicates that necroptosis is involved in neurodegenerative cell death. Furthermore, Nec-1 may be useful for the prevention and treatment of neurodegenerative disorders.
C1 [Zhang Qinli; Li Meiqing; Jiao Xia; Xu Li; Guo Weili; Ji Xiuliang; Ji Junwei; Yang Hailan; Zhang Ce; Niu Qiao] Shanxi Med Univ, Sch Publ Hlth, Minist Educ, Dept Occupat Hlth,Key Lab, Taiyuan 030001, Shanxi, Peoples R China.
RP Zhang, QL (通讯作者)，Shanxi Med Univ, Sch Publ Hlth, Taiyuan 030001, Shanxi, Peoples R China.
EM zhangql930611@126.com; niuqiao55@163.com
OI Niu, Qiao/0000-0003-0015-3341
FU National Natural Scientific Foundation of ChinaNational Natural Science
   Foundation of China (NSFC) [30470032]; Shanxi Provincial Natural Science
   FoundationNatural Science Foundation of Shanxi Province [2009011054-1]
FX We thank for Deliang Tang, PhD and Associate Professor of Molecular
   Epidemiologic Laboratory in Columbia University (USA), Yongping Bao, PhD
   and Reader of Nutrition Department in East Anglia University (UK), and
   Peter Spencer, PhD and Professor of Toxicology in Oregon Science &
   Health University for assistance with text. This research was supported
   by a grant from the National Natural Scientific Foundation of China
   (30470032) and Shanxi Provincial Natural Science Foundation
   (2009011054-1).
CR Ballatore C, 2007, NAT REV NEUROSCI, V8, P663, DOI 10.1038/nrn2194
   Bharathi, 2006, BRAIN RES REV, V52, P275, DOI 10.1016/j.brainresrev.2006.04.003
   Bruno V, 2001, J CEREBR BLOOD F MET, V21, P1013, DOI 10.1097/00004647-200109000-00001
   Buee L, 2000, BRAIN RES REV, V33, P95, DOI 10.1016/S0165-0173(00)00019-9
   Caraci F, 2011, MOL PHARMACOL, V79, P618, DOI 10.1124/mol.110.067488
   Christofferson DE, 2010, CURR OPIN CELL BIOL, V22, P263, DOI 10.1016/j.ceb.2009.12.003
   CRAPPER DR, 1973, SCIENCE, V180, P511, DOI 10.1126/science.180.4085.511
   Degterev A, 2008, NAT CHEM BIOL, V4, P313, DOI 10.1038/nchembio.83
   Gunther C, 2011, NATURE, V477, P335, DOI 10.1038/nature10400
   Han WD, 2009, APOPTOSIS, V14, P674, DOI 10.1007/s10495-009-0334-x
   Hitomi JI, 2008, CELL, V135, P1311, DOI 10.1016/j.cell.2008.10.044
   Holler N, 2000, NAT IMMUNOL, V1, P489, DOI 10.1038/82732
   House E, 2012, METALLOMICS, V4, P56, DOI 10.1039/c1mt00139f
   Johansen T, 2011, AUTOPHAGY, V7, P279, DOI 10.4161/auto.7.3.14487
   Kawahara M, 2011, INT J ALZHEIMERS DIS, V2011, P276
   Kumar A, 2011, PHARMACOL REP, V63, P915, DOI 10.1016/S1734-1140(11)70607-7
   Mehta SL, 2007, BRAIN RES REV, V54, P34, DOI 10.1016/j.brainresrev.2006.11.003
   Miu AC, 2006, J ALZHEIMERS DIS, V10, P179
   Motani K, 2011, J BIOL CHEM, V286, P33963, DOI 10.1074/jbc.M111.286823
   O'Donnell MA, 2011, NAT CELL BIOL, V13, P1437, DOI 10.1038/ncb2362
   Obulesu M, 2010, INT J NEUROSCI, V120, P531, DOI 10.3109/00207451003760080
   Rosenbaum DM, 2010, J NEUROSCI RES, V88, P1569, DOI 10.1002/jnr.22314
   Savory J, 2006, J ALZHEIMERS DIS, V10, P135
   Smith CCT, 2011, J CELL MOL MED, V15, P1797, DOI 10.1111/j.1582-4934.2011.01341.x
   Vasudevaraju BP, 2008, INDIAN J MED RES, V128, P545
   Walton JR, 2007, J INORG BIOCHEM, V101, P1275, DOI 10.1016/j.jinorgbio.2007.06.001
   Walton JR, 2010, J ALZHEIMERS DIS, V22, P65, DOI 10.3233/JAD-2010-100486
   Xu JJ, 2009, NEUROSCI LETT, V453, P58, DOI 10.1016/j.neulet.2009.01.067
   Xu XS, 2010, BRAIN RES, V1343, P206, DOI 10.1016/j.brainres.2010.04.080
   Zhang QL, 2008, INT J IMMUNOPATH PH, V21, P787, DOI 10.1177/039463200802100403
NR 30
TC 43
Z9 44
U1 3
U2 10
PU IOS PRESS
PI AMSTERDAM
PA NIEUWE HEMWEG 6B, 1013 BG AMSTERDAM, NETHERLANDS
SN 0922-6028
EI 1878-3627
J9 RESTOR NEUROL NEUROS
JI Restor. Neurol. Neurosci.
PY 2013
VL 31
IS 5
BP 543
EP 555
DI 10.3233/RNN-120304
PG 13
WC Neurosciences
WE Science Citation Index Expanded (SCI-EXPANDED)
SC Neurosciences & Neurology
GA 216DQ
UT WOS:000324262100003
PM 23735313
DA 2022-04-27
ER

PT J
AU Aden, K
   Tran, F
   Ito, G
   Sheibani-Tezerji, R
   Lipinski, S
   Kuiper, JW
   Tschurtschenthaler, M
   Saveljeva, S
   Bhattacharyya, J
   Hasler, R
   Bartsch, K
   Luzius, A
   Jentzsch, M
   Falk-Paulsen, M
   Stengel, ST
   Welz, L
   Schwarzer, R
   Rabe, B
   Barchet, W
   Krautwald, S
   Hartmann, G
   Pasparakis, M
   Blumberg, RS
   Schreiber, S
   Kaser, A
   Rosenstiel, P
AF Aden, Konrad
   Tran, Florian
   Ito, Go
   Sheibani-Tezerji, Raheleh
   Lipinski, Simone
   Kuiper, Jan W.
   Tschurtschenthaler, Markus
   Saveljeva, Svetlana
   Bhattacharyya, Joya
   Haesler, Robert
   Bartsch, Kareen
   Luzius, Anne
   Jentzsch, Marlene
   Falk-Paulsen, Maren
   Stengel, Stephanie T.
   Welz, Lina
   Schwarzer, Robin
   Rabe, Bjoern
   Barchet, Winfried
   Krautwald, Stefan
   Hartmann, Gunther
   Pasparakis, Manolis
   Blumberg, Richard S.
   Schreiber, Stefan
   Kaser, Arthur
   Rosenstiel, Philip
TI ATG16L1 orchestrates interleukin-22 signaling in the intestinal
   epithelium via cGAS-STING
SO JOURNAL OF EXPERIMENTAL MEDICINE
LA English
DT Article
ID INTERFERON-STIMULATED GENES; INNATE LYMPHOID-CELLS; CROHNS-DISEASE; ER
   STRESS; DNA-DAMAGE; IN-VITRO; T-CELLS; AUTOPHAGY; INFLAMMATION; IL-22
AB A coding variant of the inflammatory bowel disease (IBD) risk gene ATG16L1 has been associated with defective autophagy and deregulation of endoplasmic reticulum (ER) function. IL-22 is a barrier protective cytokine by inducing regeneration and antimicrobial responses in the intestinal mucosa. We show that ATG16L1 critically orchestrates IL-22 signaling in the intestinal epithelium. IL-22 stimulation physiologically leads to transient ER stress and subsequent activation of STI NG-dependent type I interferon (IFN-I) signaling, which is augmented in Atg16l1(Delta IEC) intestinal organoids. IFN-I signals amplify epithelial TNF production downstream of IL-22 and contribute to necroptotic cell death. In vivo, IL-22 treatment in Atg16l1(Delta IEC) and Atg16l1(Delta IEC)/Xbp1(Delta IEC) mice potentiates endogenous ileal inflammation and causes widespread necroptotic epithelial cell death. Therapeutic blockade of IFN-I signaling ameliorates IL-22-induced ileal inflammation in Atg16l1(Delta IEC) mice. Our data demonstrate an unexpected role of ATG16L1 in coordinating the outcome of IL-22 signaling in the intestinal epithelium.
C1 [Aden, Konrad; Tran, Florian; Ito, Go; Sheibani-Tezerji, Raheleh; Lipinski, Simone; Kuiper, Jan W.; Haesler, Robert; Luzius, Anne; Jentzsch, Marlene; Falk-Paulsen, Maren; Stengel, Stephanie T.; Welz, Lina; Schreiber, Stefan; Rosenstiel, Philip] Univ Kiel, Inst Clin Mol Biol, Campus Kiel, Kiel, Germany.
   [Aden, Konrad; Tran, Florian; Ito, Go; Sheibani-Tezerji, Raheleh; Lipinski, Simone; Kuiper, Jan W.; Haesler, Robert; Luzius, Anne; Jentzsch, Marlene; Falk-Paulsen, Maren; Stengel, Stephanie T.; Welz, Lina; Schreiber, Stefan; Rosenstiel, Philip] Univ Hosp Schleswig Holstein, Campus Kiel, Kiel, Germany.
   Univ Kiel, Dept Internal Med 1, Campus Kiel, Kiel, Germany.
   [Ito, Go] Tokyo Med & Dent Univ, Dept Gastroenterol & Hepatol, Tokyo, Japan.
   [Tschurtschenthaler, Markus] Tech Univ Munich, Klinikum Rechts Isar, Dept Med 2, Munich, Germany.
   [Tschurtschenthaler, Markus; Saveljeva, Svetlana; Bhattacharyya, Joya; Kaser, Arthur] Univ Cambridge, Addenbrookes Hosp, Dept Med, Div Gastroenterol & Hepatol, Cambridge, England.
   [Bartsch, Kareen; Rabe, Bjoern] Univ Kiel, Inst Biochem, Kiel, Germany.
   [Schwarzer, Robin; Pasparakis, Manolis] Univ Cologne, CECAD, Inst Genet, Cologne, Germany.
   [Barchet, Winfried; Hartmann, Gunther] Univ Hosp Bonn, Inst Clin Chem & Clin Pharmacol, Bonn, Germany.
   [Krautwald, Stefan] Univ Hosp Schleswig Holstein, Dept Nephrol & Hypertens, Campus Kiel, Kiel, Germany.
   [Blumberg, Richard S.] Harvard Med Sch, Brigham & Womens Hosp, Dept Med, Gastroenterol Div, Boston, MA USA.
RP Rosenstiel, P (通讯作者)，Univ Kiel, Inst Clin Mol Biol, Campus Kiel, Kiel, Germany.; Rosenstiel, P (通讯作者)，Univ Hosp Schleswig Holstein, Campus Kiel, Kiel, Germany.
EM p.rosenstiel@mucosa.de
RI Tran, Florian/AHA-4179-2022; Aden, Konrad/AAG-3290-2020; Rosenstiel,
   Philip/A-5137-2009; Häsler, Robert/A-4908-2009; Krautwald,
   Stefan/J-9984-2016; Aden, Konrad/H-1477-2014; Pasparakis,
   Manolis/N-4350-2019; Tschurtschenthaler, Markus/O-8931-2019; Hartmann,
   Gunther/P-7492-2017
OI Tran, Florian/0000-0002-3735-9872; Rosenstiel,
   Philip/0000-0002-9692-8828; Häsler, Robert/0000-0003-4174-8229;
   Krautwald, Stefan/0000-0001-7768-2132; Aden, Konrad/0000-0003-3482-7316;
   Pasparakis, Manolis/0000-0002-9870-0966; Tschurtschenthaler,
   Markus/0000-0002-0060-4790; Barchet, Winfried/0000-0002-6745-6606;
   Hartmann, Gunther/0000-0003-1021-2018; Bhattacharyya,
   Joya/0000-0003-1745-4167; Sheibani Tezerji, Raheleh/0000-0002-1025-646X
FU Deutsche ForschungsgemeinschaftGerman Research Foundation (DFG) [DFG
   ExC306, DFG ExC1023, DFG RTG1743, DFG CRC877, DFG CRC1182 C2];
   EUEuropean Commission [733100]; Schleswig Holstein Excellence Chair
   program; Wellcome TrustWellcome TrustEuropean Commission
   [106260/Z/14/Z]; European Research Council under the European
   Community's Seventh Framework ProgramEuropean Research Council (ERC)
   [FP7/2007-2013, 260961, 323040, 648889]; Cambridge Biomedical Research
   CentreGeneral Electric; National Institutes of HealthUnited States
   Department of Health & Human ServicesNational Institutes of Health (NIH)
   - USA [DK044319, DK051362, DK053056, DK088199, DK034854]; NATIONAL
   INSTITUTE OF DIABETES AND DIGESTIVE AND KIDNEY DISEASESUnited States
   Department of Health & Human ServicesNational Institutes of Health (NIH)
   - USANIH National Institute of Diabetes & Digestive & Kidney Diseases
   (NIDDK) [P30DK034854, R01DK088199, R01DK051362, R56DK053056,
   R01DK053056, R01DK044319, R37DK044319] Funding Source: NIH RePORTER
FX This work was supported by Deutsche Forschungsgemeinschaft DFG ExC306
   Excellence Cluster Inflammation at Interfaces (to P. Rosenstiel), DFG
   ExC1023 Excellence Cluster ImmunoSensation (to W. Barchet and G.
   Hartmann), the DFG RTG1743 Research Training Group 1743 (to P.
   Rosenstiel), the DFG CRC877 Collaborative Research Center B9 project (to
   P. Rosenstiel), the DFG CRC1182 C2 (to P. Rosenstiel), the EU H2020
   Project SYS CID no. 733100 (to P. Rosenstiel), the Schleswig Holstein
   Excellence Chair program (to P. Rosenstiel), the Wellcome Trust
   Investigator award (grant no. 106260/Z/14/Z; to A. Kaser), European
   Research Council under the European Community's Seventh Framework
   Program (grant no. FP7/2007-2013)/ERC StG agreement no. 260961 (to A.
   Kaser), ERC AdG agreement 323040 (to M. Pasparakis), and Horizon 2020
   ERC CoG agreement no. 648889 (to A. Kaser); Cambridge Biomedical
   Research Centre (to A. Kaser), and the National Institutes of Health
   (grant nos. DK044319, DK051362, DK053056, and DK088199 to R.S. Blumberg)
   and grant to the Harvard Digestive Diseases Center (grant no. DK034854
   to R.S. Blumberg).
CR Aden K, 2016, CELL REP, V16, P2208, DOI 10.1016/j.celrep.2016.07.054
   Adolph TE, 2013, NATURE, V503, P272, DOI 10.1038/nature12599
   Anders S, 2015, BIOINFORMATICS, V31, P166, DOI 10.1093/bioinformatics/btu638
   Bachmann M, 2010, PLOS PATHOG, V6, DOI 10.1371/journal.ppat.1001144
   Barber GN, 2015, NAT REV IMMUNOL, V15, P760, DOI 10.1038/nri3921
   Bartsch K, 2017, HUM MOL GENET, V26, P3960, DOI 10.1093/hmg/ddx283
   Brand S, 2006, AM J PHYSIOL-GASTR L, V290, pG827, DOI 10.1152/ajpgi.00513.2005
   Breuer K, 2013, NUCLEIC ACIDS RES, V41, pD1228, DOI 10.1093/nar/gks1147
   Cadwell K, 2008, NATURE, V456, P259, DOI 10.1038/nature07416
   Cadwell K, 2010, CELL, V141, P1135, DOI 10.1016/j.cell.2010.05.009
   Cerboni S, 2017, J EXP MED, V214, P1769, DOI 10.1084/jem.20161674
   Chen H, 2011, BMC BIOINFORMATICS, V12, DOI 10.1186/1471-2105-12-35
   Chiriac MT, 2017, GASTROENTEROLOGY, V153, P123, DOI 10.1053/j.gastro.2017.03.015
   Dannappel M, 2014, NATURE, V513, P90, DOI 10.1038/nature13608
   Deuring JJ, 2014, GUT, V63, P1081, DOI 10.1136/gutjnl-2012-303527
   Duprez L, 2011, IMMUNITY, V35, P908, DOI 10.1016/j.immuni.2011.09.020
   Duraes C, 2013, INFLAMM BOWEL DIS, V19, P230, DOI 10.1002/ibd.23007
   Feagan BG, 2017, LANCET, V389, P1699, DOI 10.1016/S0140-6736(17)30570-6
   Franke A, 2010, NAT GENET, V42, P1118, DOI 10.1038/ng.717
   Gaidt MM, 2017, CELL, V171, P1110, DOI 10.1016/j.cell.2017.09.039
   Geremia A, 2011, J EXP MED, V208, P1127, DOI 10.1084/jem.20101712
   Gunther C, 2016, J CLIN INVEST, V126, P4346, DOI 10.1172/JCI87545
   Gunther C, 2011, NATURE, V477, P335, DOI 10.1038/nature10400
   Hampe J, 2007, NAT GENET, V39, P207, DOI 10.1038/ng1954
   Hasnain SZ, 2014, NAT MED, V20, P1417, DOI 10.1038/nm.3705
   Hasnain SZ, 2013, GASTROENTEROLOGY, V144, P357, DOI 10.1053/j.gastro.2012.10.043
   Hernandez PP, 2015, NAT IMMUNOL, V16, P698, DOI 10.1038/ni.3180
   Huber S, 2012, NATURE, V491, P259, DOI 10.1038/nature11535
   Jostins L, 2012, NATURE, V491, P119, DOI 10.1038/nature11582
   Kaser A, 2008, CELL, V134, P743, DOI 10.1016/j.cell.2008.07.021
   Kuriakose T, 2016, SCI IMMUNOL, V1, DOI 10.1126/sciimmunol.aag2045
   Larkin B, 2017, J IMMUNOL, V199, P397, DOI 10.4049/jimmunol.1601999
   Lassen KG, 2014, P NATL ACAD SCI USA, V111, P7741, DOI 10.1073/pnas.1407001111
   Legarda D, 2016, CELL REP, V15, P2449, DOI 10.1016/j.celrep.2016.05.032
   Lekkerkerker A, 2017, J CROHNS COLITIS, V11, pS289
   Liang CC, 2007, NAT PROTOC, V2, P329, DOI 10.1038/nprot.2007.30
   Lindemans CA, 2015, NATURE, V528, P560, DOI 10.1038/nature16460
   Liu EY, 2015, P NATL ACAD SCI USA, V112, P773, DOI 10.1073/pnas.1409563112
   Love MI, 2014, GENOME BIOL, V15, DOI 10.1186/s13059-014-0550-8
   Lubbers J, 2013, ANN RHEUM DIS, V72, P776, DOI 10.1136/annrheumdis-2012-202753
[truncated: 3,563,135 more chars]
