# Supplementary material for: Bibliometric analysis of publications on necroptosis from 2001 to 2021
Source: Front Cell Dev Biol. 2022 Sep 20;10:946363. doi: 10.3389/fcell.2022.946363 (PMC9531166; doi:10.3389/fcell.2022.946363)
Supplement: Supplementary file 1 [file DataSheet1.ZIP › Supplementary material/RAW DATA/2001-2500.txt]

FN Clarivate Analytics Web of Science
VR 1.0
PT J
AU Long, KL
   Gu, LL
   Li, LL
   Zhang, ZY
   Li, EJ
   Zhang, YL
   He, LF
   Pan, FY
   Guo, ZG
   Hu, ZG
AF Long, Kaili
   Gu, Lili
   Li, Lulu
   Zhang, Ziyu
   Li, Enjie
   Zhang, Yilan
   He, Lingfeng
   Pan, Feiyan
   Guo, Zhigang
   Hu, Zhigang
TI Small-molecule inhibition of APE1 induces apoptosis, pyroptosis, and
   necroptosis in non-small cell lung cancer
SO CELL DEATH & DISEASE
LA English
DT Article
ID APURINIC/APYRIMIDINIC ENDONUCLEASE ACTIVITY; DNA-DAMAGE RESPONSE;
   REPAIR; CHEMOTHERAPY; RESISTANCE; PROTEIN; PROGRESSION; EXPRESSION;
   CISPLATIN; THERAPIES
AB Apurinic/apyrimidinic endonuclease 1 (APE1) plays a critical role in the base excision repair (BER) pathway, which is responsible for the excision of apurinic sites (AP sites). In non-small cell lung cancer (NSCLC), APE1 is highly expressed and associated with poor patient prognosis. The suppression of APE1 could lead to the accumulation of unrepaired DNA damage in cells. Therefore, APE1 is viewed as an important marker of malignant tumors and could serve as a potent target for the development of antitumor drugs. In this study, we performed a high-throughput virtual screening of a small-molecule library using the three-dimensional structure of APE1 protein. Using the AP site cleavage assay and a cell survival assay, we identified a small molecular compound, NO.0449-0145, to act as an APE1 inhibitor. Treatment with NO.0449-0145 induced DNA damage, apoptosis, pyroptosis, and necroptosis in the NSCLC cell lines A549 and NCI-H460. This inhibitor was also able to impede cancer progression in an NCI-H460 mouse model. Moreover, NO.0449-0145 overcame both cisplatin- and erlotinib-resistance in NSCLC cell lines. These findings underscore the importance of APE1 as a therapeutic target in NSCLC and offer a paradigm for the development of small-molecule drugs that target key DNA repair proteins for the treatment of NSCLC and other cancers.
C1 [Long, Kaili; Gu, Lili; Li, Lulu; Zhang, Ziyu; Li, Enjie; Zhang, Yilan; He, Lingfeng; Pan, Feiyan; Guo, Zhigang; Hu, Zhigang] Nanjing Normal Univ, Coll Life Sci, Jiangsu Key Lab Mol & Med Biotechnol, 1 WenYuan Rd, Nanjing 210023, Peoples R China.
RP Guo, ZG; Hu, ZG (通讯作者)，Nanjing Normal Univ, Coll Life Sci, Jiangsu Key Lab Mol & Med Biotechnol, 1 WenYuan Rd, Nanjing 210023, Peoples R China.
EM guo@njnu.edu.cn; huzg_2000@126.com
FU National Natural Science Foundation of ChinaNational Natural Science
   Foundation of China (NSFC) [81872284]; Natural Science Fund of Colleges
   and Universities in Jiangsu Province [19KJA180010]; Priority Academic
   Program Development of Jiangsu Higher Education Institutions
FX This work was supported by National Natural Science Foundation of China
   (81872284), Natural Science Fund of Colleges and Universities in Jiangsu
   Province (19KJA180010), and the Priority Academic Program Development of
   Jiangsu Higher Education Institutions.
CR Abdel-Fatah TMA, 2014, BREAST CANCER RES TR, V143, P411, DOI 10.1007/s10549-013-2820-7
   Antoniali G, 2017, NAT COMMUN, V8, DOI 10.1038/s41467-017-00842-8
   Antoniali G, 2017, DNA REPAIR, V56, P65, DOI 10.1016/j.dnarep.2017.06.008
   Bhakat KK, 2009, ANTIOXID REDOX SIGN, V11, P621, DOI 10.1089/ARS.2008.2198
   Bobola MS, 2011, INT J CANCER, V129, P2370, DOI 10.1002/ijc.25900
   Bobola MS, 2005, CLIN CANCER RES, V11, P7405, DOI 10.1158/1078-0432.CCR-05-1068
   Bray F, 2018, CA-CANCER J CLIN, V68, P394, DOI 10.3322/caac.21492
   Chen X, 2016, CELL RES, V26, P1007, DOI 10.1038/cr.2016.100
   Choi YD, 2020, INT J MOL SCI, V21, DOI 10.3390/ijms21103586
   Codrich M, 2019, DNA REPAIR, V82, DOI 10.1016/j.dnarep.2019.102675
   Feng Zhiwei, 2015, Journal of Chemical Biology, V8, P79, DOI 10.1007/s12154-015-0131-7
   Fishel M, 2019, MOL CANCER THER, V18, P1947, DOI 10.1158/1535-7163.MCT-18-1166
   Freudenthal BD, 2015, NAT STRUCT MOL BIOL, V22, P924, DOI 10.1038/nsmb.3105
   Frossi B, 2019, J BIOL CHEM, V294, P5198, DOI 10.1074/jbc.RA118.006601
   Fung H, 2005, MOL CELL, V17, P463, DOI 10.1016/j.molcel.2004.12.029
   Galluzzi L, 2012, CELL DEATH DIFFER, V19, P107, DOI 10.1038/cdd.2011.96
   Galluzzi L, 2016, CELL MOL LIFE SCI, V73, P2405, DOI 10.1007/s00018-016-2209-y
   Goffin J, 2010, J THORAC ONCOL, V5, P260, DOI 10.1097/JTO.0b013e3181c6f035
   Gu XQ, 2013, INT J MED SCI, V10, P870, DOI 10.7150/ijms.5727
   He LF, 2017, MOL ONCOL, V11, P640, DOI 10.1002/1878-0261.12058
   He LF, 2016, EBIOMEDICINE, V14, P32, DOI 10.1016/j.ebiom.2016.11.012
   Herbst RS, 2018, NATURE, V553, P446, DOI 10.1038/nature25183
   Hirsch FR, 2017, LANCET, V389, P299, DOI 10.1016/S0140-6736(16)30958-8
   Izumi T, 2004, BIOCHEMISTRY-US, V43, P684, DOI 10.1021/bi0346190
   Kelley MR, 2016, J PHARMACOL EXP THER, V359, P300, DOI 10.1124/jpet.116.235283
   Kroemer G, 2009, CELL DEATH DIFFER, V16, P3, DOI 10.1038/cdd.2008.150
   Lawson MH, 2011, CANCER RES, V71, P4877, DOI 10.1158/0008-5472.CAN-11-0080
   Li L, 2016, INT J MOL SCI, V17, DOI 10.3390/ijms17060839
   Li LL, 2021, CURR MED CHEM, V28, P963, DOI 10.2174/0929867327666200224102309
   Li YY, 2019, CELL METAB, V30, P477, DOI 10.1016/j.cmet.2019.06.016
   Liu X, 2016, NATURE, V535, P153, DOI 10.1038/nature18629
   Lu GS, 2018, CELL DEATH DIS, V9, DOI 10.1038/s41419-018-1162-0
   Lu X, 2020, ONCOGENE, V39, P234, DOI 10.1038/s41388-019-0986-0
   Madhusudan S, 2005, NUCLEIC ACIDS RES, V33, P4711, DOI 10.1093/nar/gki781
   MAJNO G, 1995, AM J PATHOL, V146, P3
   Manguinhas R, 2020, ANTIOXIDANTS-BASEL, V9, DOI 10.3390/antiox9060550
   Minguet J, 2016, INT J CANCER, V138, P2549, DOI 10.1002/ijc.29915
   Moriwaki K, 2015, J IMMUNOL, V194, P1938, DOI 10.4049/jimmunol.1402167
   Orlow I, 2008, J CLIN ONCOL, V26, P3560, DOI 10.1200/JCO.2007.13.2654
   Peng Y, 2014, INT J CANCER, V135, P2687, DOI 10.1002/ijc.28892
   Poletto M, 2016, MOL CARCINOGEN, V55, P688, DOI 10.1002/mc.22313
   Reed JC, 2000, AM J PATHOL, V157, P1415, DOI 10.1016/S0002-9440(10)64779-7
   Ren T, 2015, DRUG DES DEV THER, V9, P2887, DOI 10.2147/DDDT.S82724
   Shahda S, 2019, J CLIN ONCOL, V37, DOI 10.1200/JCO.2019.37.15_suppl.3097
   Shi JJ, 2015, NATURE, V526, P660, DOI 10.1038/nature15514
   Shimizu N, 2000, NAT BIOTECHNOL, V18, P877, DOI 10.1038/78496
   Silber JR, 2002, CLIN CANCER RES, V8, P3008
   Sultana R, 2012, INT J CANCER, V131, P2433, DOI 10.1002/ijc.27512
   Sun ZP, 2018, BIOSCI TRENDS, V12, P456, DOI 10.5582/bst.2018.01239
   Tang DL, 2019, CELL RES, V29, P347, DOI 10.1038/s41422-019-0164-5
   Tsao AS, 2016, J THORAC ONCOL, V11, P613, DOI 10.1016/j.jtho.2016.03.012
   Wang D, 2009, LUNG CANCER, V66, P298, DOI 10.1016/j.lungcan.2009.02.019
   Wang MN, 2019, MOL CANCER RES, V17, P2077, DOI 10.1158/1541-7786.MCR-19-0482
   Wen XM, 2016, CANCER BIOMARK, V17, P313, DOI 10.3233/CBM-160643
   Whitaker AM, 2018, DNA REPAIR, V71, P93, DOI 10.1016/j.dnarep.2018.08.012
   Wu XF, 2005, CANCER RES, V65, P349
   Yang X, 2018, CANCER MED-US, V7, P4406, DOI 10.1002/cam4.1717
   Yang ZZ, 2010, CANCER SCI, V101, P180, DOI 10.1111/j.1349-7006.2009.01366.x
   Zhong CR, 2017, PLOS PATHOG, V13, DOI 10.1371/journal.ppat.1006289
NR 59
TC 5
Z9 5
U1 7
U2 13
PU SPRINGERNATURE
PI LONDON
PA CAMPUS, 4 CRINAN ST, LONDON, N1 9XW, ENGLAND
SN 2041-4889
J9 CELL DEATH DIS
JI Cell Death Dis.
PD MAY 18
PY 2021
VL 12
IS 6
AR 503
DI 10.1038/s41419-021-03804-7
PG 15
WC Cell Biology
WE Science Citation Index Expanded (SCI-EXPANDED)
SC Cell Biology
GA SE1YC
UT WOS:000651869600007
PM 34006852
OA Green Published, gold
DA 2022-04-27
ER

PT J
AU Zhang, YC
   Zhang, XY
   Wang, Y
   Lin, HJ
   Yu, CY
   Jing, S
   Zhuang, WY
   Wang, CM
   Sun, JH
   Li, H
   Chen, JG
AF Zhang Yuchong
   Zhang Xinyun
   Wang Yao
   Lin Huijiao
   Yu Chunyan
   Jing Shu
   Zhuang Wenyue
   Wang Chunmei
   Sun Jinghui
   Li He
   Chen Jianguang
TI Anwulignan Alleviates Carbon Tetrachloride-Induced Acute Liver Injury in
   Mice
SO NATURAL PRODUCT COMMUNICATIONS
LA English
DT Article
DE anwulignan; liver injury; carbon tetrachloride (ccl(4)); necroptosis
ID SCHISANDRA-SPHENANTHERA EXTRACT; HEPATIC-INJURY; INFLAMMATION;
   APOPTOSIS; PROTECTS; PATHWAY
AB Acute liver injury is a serious threat to human health. Complementary therapy including a traditional Chinese herb has been used for the prevention and treatment of liver injuries. Schisandrae sphenantherae fructus (Schisandra) is the mature dry fruit of Schisandra sphenanthera Rehd. et Wils. Wuzhi capsule, a preparation containing Schisandra and its main component anwulignan, is used to treat hepatitis and hepatic insufficiency caused by viruses and drugs in the clinic. However, to date, there has been little study to reveal the effect of anwulignan in the protection of the liver. Therefore, in this study, we hypothesized that anwulignan could protect carbon tetrachloride (CCl4)-induced acute liver injury in mice. Anwulignan was shown to reduce significantly the liver index, decrease liver histopathological injury, decrease the serum level of aspartate aminotransferase and alanine aminotransferase, increase the activities of superoxide dismutase (SOD) and glutathione peroxidase, reduce liver malondialdehyde content, and downregulate the expression levels of interleukin (IL)-6, IL-1 beta, and tumor necrosis factor-alpha in the liver tissue, as well as the protein expression levels of receptor-interacting serine/threonine-protein kinase 1 (RIPK1), RIPK3, and phosphorylated mixed lineage kinase domain-like protein. All these results suggest that anwulignan can alleviate the CCl4-induced acute liver injury in mice, which may be related to its antioxidant, anti-inflammation, and inhibition of liver cell necroptosis effects.
C1 [Zhang Yuchong; Zhang Xinyun; Wang Yao; Lin Huijiao; Wang Chunmei; Sun Jinghui; Li He; Chen Jianguang] Beihua Univ, Coll Pharm, Dept Pharmacol, Jilin 132013, Jilin, Peoples R China.
   [Yu Chunyan] Beihua Univ, Med Coll, Dept Pathol, Jilin, Jilin, Peoples R China.
   [Jing Shu] Beihua Univ, Dept Gen Surg, Affiliated Hosp, Jilin, Jilin, Peoples R China.
   [Zhuang Wenyue] Beihua Univ, Coll Med Technol, Dept Mol Biol Test Tech, Jilin, Jilin, Peoples R China.
RP Li, H; Chen, JG (通讯作者)，Beihua Univ, Coll Pharm, Dept Pharmacol, Jilin 132013, Jilin, Peoples R China.
EM yitonglh@126.com; Chenjg@beihua.edu.cn
FU Department of Science and Technology of Jilin Province [20200201521JC,
   20200404053YY, 20200404022YY]; Jilin Development and Reform Commission
   [2020C033-2]; Jilin Province Traditional Chinese Medicine Administration
   [2020121]; Education Department of Jilin Province [JJKH20200076KJ];
   Jilin City Science and Technology Innovation Development Plan Project
   [20190601177]
FX The author(s) disclosed receipt of the following financial support for
   the research, authorship, and/or publication of this article: this
   project was financially supported by the Department of Science and
   Technology of Jilin Province (20200201521JC, 20200404053YY,
   20200404022YY), Jilin Development and Reform Commission (2020C033-2),
   Jilin Province Traditional Chinese Medicine Administration (2020121),
   the Education Department of Jilin Province (JJKH20200076KJ), and Jilin
   City Science and Technology Innovation Development Plan Project
   (20190601177).
CR Chen GQ, 2002, SCIENCE, V296, P1634, DOI 10.1126/science.1071924
   Chen ZQ, 2019, BIOMED PHARMACOTHER, V110, P285, DOI 10.1016/j.biopha.2018.11.069
   Dai CS, 2018, CELL DEATH DIS, V9, DOI 10.1038/s41419-018-1136-2
   Degterev A, 2005, NAT CHEM BIOL, V1, P112, DOI 10.1038/nchembio711
   Ea CK, 2006, MOL CELL, V22, P245, DOI 10.1016/j.molcel.2006.03.026
   Fan XM, 2015, DRUG METAB DISPOS, V43, P317, DOI 10.1124/dmd.114.062067
   Gao JQ, 2018, CLIN INTERV AGING, V13, P1859, DOI 10.2147/CIA.S173838
   Kappus MR, 2020, NUTR CLIN PRACT, V35, P30, DOI 10.1002/ncp.10462
   Kopec AK, 2016, J THROMB HAEMOST, V14, P1337, DOI 10.1111/jth.13327
   Li M, 2019, TOXICOL RES-UK, V8, P67, DOI 10.1039/c8tx00185e
   Li X, 2020, CLIN INTERV AGING, V15, P97, DOI 10.2147/CIA.S237601
   McGill MR, 2019, BBA-MOL BASIS DIS, V1865, P1031, DOI 10.1016/j.bbadis.2018.08.037
   Mitazaki S, 2018, BIOMED PHARMACOTHER, V104, P427, DOI 10.1016/j.biopha.2018.05.065
   Munakarmi S, 2020, INT J MOL SCI, V21, DOI 10.3390/ijms21062048
   National Pharmacopoeia Committee, 2010, PHARMACOPOEIA PEOPLE, V20
   Oerlemans MIFJ, 2012, BASIC RES CARDIOL, V107, DOI 10.1007/s00395-012-0270-8
   Pingili RB, 2020, PHYTOTHER RES, V34, P5, DOI 10.1002/ptr.6503
   Roderfeld M, 2018, MATRIX BIOL, V68-69, P452, DOI 10.1016/j.matbio.2017.11.011
   Valko M, 2007, INT J BIOCHEM CELL B, V39, P44, DOI 10.1016/j.biocel.2006.07.001
   Wang HY, 2014, MOL CELL, V54, P133, DOI 10.1016/j.molcel.2014.03.003
   Wei H, 2010, ANAL CHIM ACTA, V662, P97, DOI 10.1016/j.aca.2009.12.039
   Woolbright BL, 2015, EXPERT REV GASTROENT, V9, P1027, DOI 10.1586/17474124.2015.1060855
   Yang DW, 2019, GENE THER, V26, P217, DOI 10.1038/s41434-019-0068-5
   Yang X, 2016, HEPATOLOGY, V64, P311, DOI 10.1002/hep.28263
   [尹连红 Yin Lianhong], 2015, [中国现代应用药学, Chinese Journal of Modern Applied Pharmacy], V32, P1147
   Yu ZP, 2019, NAT PROD COMMUN, V14, DOI 10.1177/1934578X19846316
   Zeng XZ, 2017, ACTA PHARM SIN B, V7, P583, DOI [10.1016/j.apsh.2017.04.002, 10.1016/j.apsb.2017.04.002]
   Zhang XY, 2019, FOOD FUNCT, V10, P7755, DOI [10.1039/C9FO01182J, 10.1039/c9fo01182j]
   Zhu PL, 2019, PHYTOMEDICINE, V59, DOI 10.1016/j.phymed.2018.11.020
NR 29
TC 0
Z9 0
U1 4
U2 7
PU SAGE PUBLICATIONS INC
PI THOUSAND OAKS
PA 2455 TELLER RD, THOUSAND OAKS, CA 91320 USA
SN 1934-578X
EI 1555-9475
J9 NAT PROD COMMUN
JI Nat. Prod. Commun.
PD OCT
PY 2020
VL 15
IS 10
DI 10.1177/1934578X20962679
PG 8
WC Chemistry, Medicinal; Food Science & Technology
WE Science Citation Index Expanded (SCI-EXPANDED)
SC Pharmacology & Pharmacy; Food Science & Technology
GA OJ3OF
UT WOS:000583874000001
OA gold
DA 2022-04-27
ER

PT J
AU Gerhauser, I
   Li, L
   Li, DD
   Klein, S
   Elmarabet, SA
   Deschl, U
   Kalkuhl, A
   Baumgartner, W
   Ulrich, R
   Beineke, A
AF Gerhauser, Ingo
   Li, Lin
   Li, Dandan
   Klein, Stephanie
   Elmarabet, Suliman Ahmed
   Deschl, Ulrich
   Kalkuhl, Arno
   Baumgaertner, Wolfgang
   Ulrich, Reiner
   Beineke, Andreas
TI Dynamic changes and molecular analysis of cell death in the spinal cord
   of SJL mice infected with the BeAn strain of Theiler's murine
   encephalomyelitis virus
SO APOPTOSIS
LA English
DT Article
DE Apoptosis; Endoplasmic reticulum stress; Multiple sclerosis;
   Necroptosis; Pyroptosis; Theiler's murine encephalomyelitis virus
ID CENTRAL-NERVOUS-SYSTEM; EXPERIMENTAL AUTOIMMUNE ENCEPHALOMYELITIS;
   ACTIVATED T-LYMPHOCYTES; REMITTING MULTIPLE-SCLEROSIS; FAS-MEDIATED
   APOPTOSIS; NEWLY FORMING LESIONS; DISEASE-ACTIVITY; INTERFERON-GAMMA;
   PROGENITOR CELLS; PROTEIN-KINASE
AB Theiler's murine encephalomyelitis (TME) is caused by the TME virus (TMEV) and represents an important animal model for multiple sclerosis (MS). Oligodendroglial apoptosis and reduced apoptotic elimination of encephalitogenic leukocytes seem to participate in autoimmune demyelination in MS. The present study quantified apoptotic cells in BeAn-TMEV-induced spinal cord white matter lesions at 14, 42, 98, and 196 days post infection (dpi) using immunostaining. Apoptotic cells were identified by transmission electron microscopy and double-immunofluorescence. The mRNA expression of apoptosis-related genes was investigated using microarray analysis. Oligodendroglial apoptosis was already detected in the predemyelinating phase at 14 dpi. Apoptotic cell numbers peaked at 42 dpi and decreased until 196 dpi partly due to reduced T cell apoptosis. In addition to genes involved in the classical pathways of apoptosis induction, microarray analysis detected the expression of genes related to alternative mechanisms of cell death such as pyroptosis, necroptosis, and endoplasmic reticulum stress. Consequently, oligodendroglial apoptosis is involved in the initiation of the TME demyelination process, whereas the development of apoptosis resistance of T cells potentially favors the maintenance of inflammation and myelin loss.
C1 [Gerhauser, Ingo; Li, Lin; Li, Dandan; Klein, Stephanie; Elmarabet, Suliman Ahmed; Baumgaertner, Wolfgang; Ulrich, Reiner; Beineke, Andreas] Univ Vet Med Hannover, Dept Pathol, Bunteweg 17, D-30559 Hannover, Germany.
   [Baumgaertner, Wolfgang; Ulrich, Reiner; Beineke, Andreas] Ctr Syst Neurosci Hannover, Bunteweg 17, D-30559 Hannover, Germany.
   [Deschl, Ulrich; Kalkuhl, Arno] Boehringer Ingelheim Pharma GmbH & Co KG, Dept Nonclin Drug Safety, Biberach, Riss, Germany.
   [Ulrich, Reiner] Friedrich Loeffler Inst, Dept Expt Anim Facil & Biorisk Management, Greifswald, Insel Riems, Germany.
RP Beineke, A (通讯作者)，Univ Vet Med Hannover, Dept Pathol, Bunteweg 17, D-30559 Hannover, Germany.; Beineke, A (通讯作者)，Ctr Syst Neurosci Hannover, Bunteweg 17, D-30559 Hannover, Germany.
EM Ingo.Gerhauser@tiho-hannover.de; 174198096@qq.com;
   Dandan.Li@tiho-hannover.de; Stephanie.k.klein@gmx.net; kshty1@yahoo.com;
   ulrich.deschl@bc.boehringer-ingelheim.com;
   arno.kalkuhl@bc.boehringer-ingelheim.com;
   Wolfgang.Baumgaertner@tiho-hannover.de; Reiner.Ulrich@fli.bund.de;
   andreas.beineke@tiho-hannover.de
FU China Scholarship CouncilChina Scholarship Council [201206170042,
   201606170128]; Deutsche Forschungsgemeinschaft (DFG)German Research
   Foundation (DFG) [BE 4200/3-1]; Niedersachsen-Research Network on
   Neuroinfectiology (N-RENNT) of the Ministry of Science and Culture of
   Lower Saxony, Germany
FX The authors wish to thank Bettina Buck, Petra Grunig, Claudia Herrmann,
   Kerstin Rohn, Kerstin Schone, Caroline Schutz, and Danuta Waschke for
   their excellent technical assistance. Lin Li (File No. 201206170042) and
   Dandan Li (File No. 201606170128) were supported by grants from the
   China Scholarship Council. This study was supported by the Deutsche
   Forschungsgemeinschaft (DFG, BE 4200/3-1) and in part by the
   Niedersachsen-Research Network on Neuroinfectiology (N-RENNT) of the
   Ministry of Science and Culture of Lower Saxony, Germany.
CR Artemiadis AK, 2010, EUR NEUROL, V63, P65, DOI 10.1159/000272940
   AUBERT C, 1995, J VIROL, V69, P3197, DOI 10.1128/JVI.69.5.3197-3200.1995
   Baranzini SE, 2010, NATURE, V464, P1351, DOI 10.1038/nature08990
   Barnett MH, 2004, ANN NEUROL, V55, P458, DOI 10.1002/ana.20016
   Bergsbaken T, 2009, NAT REV MICROBIOL, V7, P99, DOI 10.1038/nrmicro2070
   Bourdon JC, 2002, J CELL BIOL, V158, P235, DOI 10.1083/jcb.200203006
   Brown C, 2016, NATURE, V540, pS4, DOI 10.1038/540S4a
   Buntinx M, 2004, J NEUROSCI RES, V76, P834, DOI 10.1002/jnr.20118
   Camicia R, 2013, J CELL SCI, V126, P1969, DOI 10.1242/jcs.118174
   Carlson NG, 2006, J NEUROIMMUNOL, V174, P21, DOI 10.1016/j.jneuroim.2006.01.008
   Cho SH, 2009, BLOOD, V113, P2416, DOI 10.1182/blood-2008-03-144121
   Chowdhury D, 2008, ANNU REV IMMUNOL, V26, P389, DOI 10.1146/annurev.immunol.26.021607.090404
   Chwieralski CE, 2006, APOPTOSIS, V11, P143, DOI 10.1007/s10495-006-3486-y
   Clarke P, 2009, NAT REV MICROBIOL, V7, P144, DOI 10.1038/nrmicro2071
   Fernandes-Alnemri T, 2007, CELL DEATH DIFFER, V14, P1590, DOI 10.1038/sj.cdd.4402194
   Fink SL, 2005, INFECT IMMUN, V73, P1907, DOI 10.1128/IAI.73.4.1907-1916.2005
   Furlan R, 1999, J NEUROL NEUROSUR PS, V67, P785, DOI 10.1136/jnnp.67.6.785
   Ge BS, 2003, J IMMUNOL, V171, P4210, DOI 10.4049/jimmunol.171.8.4210
   Gerhauser I, 2007, J NEUROIMMUNOL, V188, P86, DOI 10.1016/j.jneuroim.2007.05.019
   Haanstra KG, 2015, J IMMUNOL, V194, P1454, DOI 10.4049/jimmunol.1402563
   Hanninen A, 2017, ACTA NEUROL SCAND, V136, P10, DOI 10.1111/ane.12838
   Hebb ALO, 2008, MULT SCLER J, V14, P577, DOI 10.1177/1352458507087468
   Hebb Andrea L O, 2008, Curr Drug Discov Technol, V5, P75
   Henderson APD, 2009, ANN NEUROL, V66, P739, DOI 10.1002/ana.21800
   Herder V, 2015, BRAIN PATHOL, V25, P712, DOI 10.1111/bpa.12238
   Jacobs SR, 2012, J LEUKOCYTE BIOL, V92, P469, DOI 10.1189/jlb.0312132
   Jones RG, 2002, J EXP MED, V196, P335, DOI 10.1084/jem.20020307
   Kruidering M, 2000, IUBMB LIFE, V50, P85, DOI 10.1080/713803693
   Kummerfeld M, 2009, J VIROL METHODS, V160, P185, DOI 10.1016/j.jviromet.2009.04.030
   Labbe K, 2008, CELL DEATH DIFFER, V15, P1339, DOI 10.1038/cdd.2008.91
   Labzin LI, 2016, J ALLERGY CLIN IMMUN, V138, P37, DOI 10.1016/j.jaci.2016.05.010
   Lawson BR, 2015, CLIN IMMUNOL, V161, P260, DOI 10.1016/j.clim.2015.08.007
   Li H, 2013, NEUROSCIENCE, V253, P89, DOI 10.1016/j.neuroscience.2013.08.051
   Loda E, 2012, REV NEUROSCIENCE, V23, P145, DOI 10.1515/revneuro-2011-068
   Lucchinetti CF, 2004, ANN NEUROL, V56, P308, DOI 10.1002/ana.20182
   Lundmark F, 2007, J NEUROIMMUNOL, V192, P171, DOI 10.1016/j.jneuroim.2007.08.015
   McMahon EJ, 2005, NAT MED, V11, P335, DOI 10.1038/nm1202
   Mecha M, 2013, PROG NEUROBIOL, V101, P46, DOI 10.1016/j.pneurobio.2012.11.003
   Meir O, 2010, PLOS ONE, V5, DOI 10.1371/journal.pone.0009516
   Mentis AFA, 2017, MOL NEUROBIOL, V54, P3911, DOI 10.1007/s12035-017-0530-6
   Michel L, 2008, J CLIN INVEST, V118, P3411, DOI 10.1172/JCI35365
   Ming X, 2002, J NEUROL SCI, V197, P9, DOI 10.1016/S0022-510X(02)00030-8
   Ofengeim D, 2015, CELL REP, V10, P1836, DOI 10.1016/j.celrep.2015.02.051
   Oleszak EL, 2004, CLIN MICROBIOL REV, V17, P174, DOI 10.1128/CMR.17.1.174-207.2004
   Oleszak EL, 2003, VIROLOGY, V315, P110, DOI 10.1016/S0042-6822(03)00517-8
   Polachini CRN, 2014, NEUROSCIENCE, V266, P266, DOI 10.1016/j.neuroscience.2014.01.048
   Pouly S, 2000, J NEUROPATH EXP NEUR, V59, P280, DOI 10.1093/jnen/59.4.280
   Rosche B, 2003, NERVENARZT, V74, P654, DOI 10.1007/s00115-003-1534-1
   Ruprecht K, 2017, J NEUROL
   Saeed AI, 2003, BIOTECHNIQUES, V34, P374, DOI 10.2144/03342mt01
   Said-Sadier Najwane, 2012, Biomed J, V35, P437, DOI 10.4103/2319-4170.104408
   Sato F, 2015, BMC NEUROL, V15, DOI 10.1186/s12883-015-0478-y
   Schlitt BP, 2003, J VIROL, V77, P4383, DOI 10.1128/JVI.77.7.4383-4388.2003
   Seidi OA, 2002, J NEUROIMMUNOL, V130, P202, DOI 10.1016/S0165-5728(02)00222-9
   Semra YK, 2001, J NEUROIMMUNOL, V113, P268, DOI 10.1016/S0165-5728(00)00443-4
   Sharief MK, 2003, J NEUROIMMUNOL, V134, P158, DOI 10.1016/S0165-5728(02)00400-9
   Sharief MK, 2002, EUR J NEUROL, V9, P503, DOI 10.1046/j.1468-1331.2002.00454.x
   Sharief MK, 2001, J NEUROIMMUNOL, V120, P199, DOI 10.1016/S0165-5728(01)00422-2
   Sharief MK, 2001, J NEUROIMMUNOL, V119, P350, DOI 10.1016/S0165-5728(01)00365-4
   Sharief MK, 2001, J NEUROIMMUNOL, V119, P358, DOI 10.1016/S0165-5728(01)00389-7
   Shaw PJ, 2010, J IMMUNOL, V184, P4610, DOI 10.4049/jimmunol.1000217
   Shimazawa M, 2007, INVEST OPHTH VIS SCI, V48, P3729, DOI 10.1167/iovs.06-1122
   Son KN, 2015, VIRUS RES, V195, P177, DOI 10.1016/j.virusres.2014.10.017
   TABI Z, 1994, EUR J IMMUNOL, V24, P2609, DOI 10.1002/eji.1830241107
   Tomasin R, 2001, J BIOL CHEM, V276, P44185, DOI 10.1074/jbc.M105647200
   Tsunoda I, 1997, VIROLOGY, V228, P388, DOI 10.1006/viro.1996.8382
   Tsunoda I, 2007, J NEUROIMMUNOL, V190, P80, DOI 10.1016/j.jneuroim.2007.07.026
   Tsunoda I, 2010, J NEUROIMMUNE PHARM, V5, P355, DOI 10.1007/s11481-009-9179-x
   Ulrich R, 2008, NEUROPATH APPL NEURO, V34, P603, DOI 10.1111/j.1365-2990.2008.00956.x
   Ulrich R, 2006, J NEUROPATH EXP NEUR, V65, P783, DOI 10.1097/01.jnen.0000229990.32795.0d
   Ulrich R, 2010, J CELL MOL MED, V14, P434, DOI 10.1111/j.1582-4934.2008.00646.x
   Vaccari JPD, 2014, J CEREBR BLOOD F MET, V34, P369, DOI 10.1038/jcbfm.2013.227
   VARTANIAN T, 1995, MOL MED, V1, P732, DOI 10.1007/BF03401888
   Waiczies S, 2002, J NEUROIMMUNOL, V126, P213, DOI 10.1016/S0165-5728(02)00067-X
   Wang SY, 1998, CELL, V92, P501, DOI 10.1016/S0092-8674(00)80943-5
   Wang Y, 2010, GLIA, V58, P195, DOI 10.1002/glia.20912
   Zettl UK, 1998, NEUROPATH APPL NEURO, V24, P202
   Zipp F, 2000, CELL TISSUE RES, V301, P163, DOI 10.1007/s004410000179
NR 78
TC 8
Z9 8
U1 1
U2 8
PU SPRINGER
PI DORDRECHT
PA VAN GODEWIJCKSTRAAT 30, 3311 GZ DORDRECHT, NETHERLANDS
SN 1360-8185
EI 1573-675X
J9 APOPTOSIS
JI Apoptosis
PD FEB
PY 2018
VL 23
IS 2
BP 170
EP 186
DI 10.1007/s10495-018-1448-9
PG 17
WC Biochemistry & Molecular Biology; Cell Biology
WE Science Citation Index Expanded (SCI-EXPANDED)
SC Biochemistry & Molecular Biology; Cell Biology
GA FW7XT
UT WOS:000425541800006
PM 29435686
DA 2022-04-27
ER

PT J
AU Wang, Y
   Jiao, JH
   Zhang, SY
   Zheng, CJ
   Wu, MF
AF Wang, Yang
   Jiao, Jianhang
   Zhang, Shanyong
   Zheng, Changjun
   Wu, Minfei
TI RIP3 inhibition protects locomotion function through ameliorating
   mitochondrial antioxidative capacity after spinal cord injury
SO BIOMEDICINE & PHARMACOTHERAPY
LA English
DT Article
DE Spinal cord injury; RIP3; Mitochondrial function; GSK872; Antioxidative
   capacity
ID CELL-DEATH; GLUCOSE DEPRIVATION; BAX ACTIVATION; ROS PRODUCTION;
   IN-VITRO; NECROPTOSIS; DYSFUNCTION; APOPTOSIS; OXYGEN; INFLAMMATION
AB A novel type of programmed necrosis called necroptosis has been identified in the field of cell death, thereby offering an opportunity for re-examining necrosis after spinal cord injury (SCI). Several recent studies have suggested receptor-interacting protein kinase 3 (RIP3) plays an important role in necrosis in many cell types. However, it is still unclear what downstream events that lead to cell death are triggered by RIP3 activation. Hence, link between RIP3 inhibition and induction of neuronal cell death via mitochondrial function and antioxidative capacity after SCI was studied in our work. We examined the protective effects of RIP3 inhibition in SCI-mice. Furthermore, mimicking the pathological conditions of SCI in vitro, spinal cord neurons were subjected to oxygen-glucose deprivation. Notably, we found GSK872 and Nec-1 ameliorated the locomotor function and spinal cord edema, and conferred reverse of SCI-induced loss of mitochondrial integrity, ATP, glutathione and superoxide dismutase and elevation of reactive oxygen species and malonyldialdehyde in SCI-mice. Moreover, GSK872 alleviated OGD-inducted mitochondrial dysfunction, decreased antioxidative capacity and cell death in spinal cord neurons, through inhibiting RIP3 activity. The data suggest improving antioxidative capacity as a potential multifunctional treatment after SCI and the broader possibility of targeting RIP3 activity as a therapeutic window for spinal neuroprotective intervention.
C1 [Wang, Yang; Jiao, Jianhang; Zhang, Shanyong; Zheng, Changjun; Wu, Minfei] Jilin Univ, Hosp 2, Dept Orthoped, 218 Ziliang St, Changchun 130041, Jilin, Peoples R China.
RP Wu, MF (通讯作者)，Jilin Univ, Hosp 2, Dept Orthoped, 218 Ziliang St, Changchun 130041, Jilin, Peoples R China.
EM andylue2046@163.com
CR Baek A, 2018, FRONT NEUROL, V9, DOI 10.3389/fneur.2018.00050
   Barclay LA, 2015, MOL CELL, V57, P873, DOI 10.1016/j.molcel.2015.01.014
   Basso DM, 2006, J NEUROTRAUM, V23, P635, DOI 10.1089/neu.2006.23.635
   Beattie MS, 2002, PROG BRAIN RES, V137, P37
   Bernardi P, 1999, EUR J BIOCHEM, V264, P687, DOI 10.1046/j.1432-1327.1999.00725.x
   Chen JX, 2018, J TRANSL MED, V16, DOI 10.1186/s12967-018-1606-4
   Chen S, 2007, CANCER RES, V67, P782, DOI 10.1158/0008-5472.CAN-06-3964
   Chen T, 2011, NEUROSCIENCE, V183, P203, DOI 10.1016/j.neuroscience.2011.03.038
   Chen T, 2018, BIOMED PHARMACOTHER, V107, P563, DOI 10.1016/j.biopha.2018.08.056
   Ding W, 2015, BMC NEUROSCI, V16, DOI 10.1186/s12868-015-0187-x
   Fan H, 2016, MOL NEURODEGENER, V11, DOI 10.1186/s13024-016-0081-8
   Foster KA, 2014, J NEURO-ONCOL, V120, P459, DOI 10.1007/s11060-014-1575-2
   Fu DY, 2017, FRONT NEUROSCI-SWITZ, V11, DOI 10.3389/fnins.2017.00603
   Gavathiotis E, 2008, NATURE, V455, P1076, DOI 10.1038/nature07396
   He SD, 2016, CELL MOL LIFE SCI, V73, P2177, DOI 10.1007/s00018-016-2192-3
   Hu W, 2017, NEUROSCI LETT, V642, P107, DOI 10.1016/j.neulet.2017.02.004
   Huang JL, 2016, MED GAS RES, V6, P174, DOI 10.4103/2045-9912.191365
   Ito Y, 2016, SCIENCE, V353, P603, DOI 10.1126/science.aaf6803
   Jiang W, 2017, J NEUROINFLAMM, V14, DOI 10.1186/s12974-017-0980-9
   Kanno H, 2015, BMC NEUROSCI, V16, DOI 10.1186/s12868-015-0204-0
   Li G, 2015, NEUROCHEM RES, V40, P1379, DOI 10.1007/s11064-015-1604-3
   Liu F, 2018, AGING DIS, V9, P924, DOI 10.14336/AD.2017.1126
   Liu M, 2015, J SPINAL CORD MED, V38, P745, DOI 10.1179/2045772314Y.0000000224
   Lu B, 2017, ACTA PHARMACOL SIN, V38, P1543, DOI 10.1038/aps.2017.112
   Mandal P, 2014, MOL CELL, V56, P481, DOI 10.1016/j.molcel.2014.10.021
   Miao BC, 2009, METHODS MOL BIOL, V559, P79, DOI 10.1007/978-1-60327-017-5_6
   Moriwaki K, 2013, GENE DEV, V27, P1640, DOI 10.1101/gad.223321.113
   Mortezaee K, 2018, J CELL PHYSIOL, V233, P5160, DOI 10.1002/jcp.26287
   Ofengeim D, 2015, CELL REP, V10, P1836, DOI 10.1016/j.celrep.2015.02.051
   Patel SP, 2012, NEUROSCIENCE, V210, P296, DOI 10.1016/j.neuroscience.2012.03.006
   Patel SP, 2009, J NEUROSCI RES, V87, P130, DOI 10.1002/jnr.21814
   Profyris C, 2004, NEUROBIOL DIS, V15, P415, DOI 10.1016/j.nbd.2003.11.015
   Qiu XF, 2018, CELL DEATH DIFFER, V25, P821, DOI 10.1038/s41418-018-0075-x
   Remijsen Q, 2014, CELL DEATH DIS, V5, DOI 10.1038/cddis.2013.531
   Roychowdhury S, 2013, HEPATOLOGY, V57, P1773, DOI 10.1002/hep.26200
   Scholpa NE, 2017, J PHARMACOL EXP THER, V363, P303, DOI 10.1124/jpet.117.244806
   Stoica BA, 2010, NEUROTHERAPEUTICS, V7, P3, DOI 10.1016/j.nurt.2009.10.023
   Sun W, 2017, FREE RADICAL BIO MED, V108, P433, DOI 10.1016/j.freeradbiomed.2017.04.010
   Tasca CI, 2015, METHODS MOL BIOL, V1254, P197, DOI 10.1007/978-1-4939-2152-2_15
   Teng YD, 2004, P NATL ACAD SCI USA, V101, P3071, DOI 10.1073/pnas.0306239101
   Upton JW, 2010, CELL HOST MICROBE, V7, P302, DOI 10.1016/j.chom.2010.03.006
   Vanden Berghe T, 2014, NAT REV MOL CELL BIO, V15, P134, DOI 10.1038/nrm3737
   Vekaria HJ, 2017, NEUROCHEM INT, V109, P117, DOI 10.1016/j.neuint.2017.04.004
   Wang CP, 2014, J PHYSIOL BIOCHEM, V70, P735, DOI 10.1007/s13105-014-0342-3
   Wang S, 2017, NEUROCHEM RES, V42, P3548, DOI 10.1007/s11064-017-2402-x
   Wang Y, 2015, NEUROSCIENCE, V289, P224, DOI 10.1016/j.neuroscience.2014.12.061
   Xu F, 2018, CELL PHYSIOL BIOCHEM, V46, P699, DOI 10.1159/000488726
   Yang L, 2018, CELL PHYSIOL BIOCHEM, V51, P1921, DOI 10.1159/000495717
   Ye YC, 2012, INT IMMUNOPHARMACOL, V14, P674, DOI 10.1016/j.intimp.2012.08.003
   Zhang YY, 2017, NAT COMMUN, V8, DOI 10.1038/ncomms14329
   Zhou TB, 2013, SCI REP-UK, V3, DOI 10.1038/srep03123
   Zhou ZR, 2012, PROTEIN CELL, V3, P811, DOI 10.1007/s13238-012-2083-9
NR 52
TC 8
Z9 9
U1 3
U2 11
PU ELSEVIER FRANCE-EDITIONS SCIENTIFIQUES MEDICALES ELSEVIER
PI ISSY-LES-MOULINEAUX
PA 65 RUE CAMILLE DESMOULINS, CS50083, 92442 ISSY-LES-MOULINEAUX, FRANCE
SN 0753-3322
EI 1950-6007
J9 BIOMED PHARMACOTHER
JI Biomed. Pharmacother.
PD AUG
PY 2019
VL 116
AR 109019
DI 10.1016/j.biopha.2019.109019
PG 9
WC Medicine, Research & Experimental; Pharmacology & Pharmacy
WE Science Citation Index Expanded (SCI-EXPANDED)
SC Research & Experimental Medicine; Pharmacology & Pharmacy
GA ID3QV
UT WOS:000471592900063
PM 31146112
OA gold
DA 2022-04-27
ER

PT J
AU Ma, HW
   Yang, F
   Ding, XQ
AF Ma Hongwei
   Yang Fan
   Ding Xi-Qin
TI Inhibition of thyroid hormone signaling protects retinal pigment
   epithelium and photoreceptors from cell death in a mouse model of
   age-related macular degeneration
SO CELL DEATH & DISEASE
LA English
DT Article
ID SODIUM IODATE; STRESS; DYSFUNCTION; EXPRESSION; INJECTION; RECEPTOR;
   LEADS
AB Age-related macular degeneration (AMD) is the leading cause of blindness in the elderly. Dry AMD is characterized by a progressive macular degeneration of the retinal pigment epithelium (RPE) and photoreceptors, and the RPE oxidative damage/dystrophy is at the core of the disease. Recent population/patients-based studies have shown an association of high free serum thyroid hormone (TH) levels with increased risk of AMD. This work investigated the effects of TH signaling inhibition on RPE and photoreceptor damage/cell death in an oxidative stress-induced mouse model of AMD. TH signaling inhibition was achieved by anti-thyroid drug treatment and oxidative stress was induced by sodium iodate (NaIO3) administration. Mice treated with NaIO3 showed severe RPE and photoreceptor cell death/necroptosis, destruction, oxidative damage, retinal stress, and reduced retinal function. Treatment with anti-thyroid drug protected RPE and photoreceptors from damage/cell death induced by NaIO3, reduced oxidative damage of RPE and photoreceptors, and preserved retinal function. Gene expression analysis showed that the NaIO3-induced RPE/photoreceptor damage/cell death involves multiple mechanisms, including cellular oxidative stress responses, activation of necroptosis/apoptosis signaling, and inflammatory responses. Treatment with anti-thyroid drug abolished these cellular stress/death responses. The findings of this study demonstrate a role of TH signaling in RPE and photoreceptor cell death after oxidative stress challenge, and support a role of TH signaling in the pathogenesis of AMD.
C1 [Ma Hongwei; Yang Fan; Ding Xi-Qin] Univ Oklahoma, Hlth Sci Ctr, Dept Cell Biol, Oklahoma City, OK 73104 USA.
RP Ding, XQ (通讯作者)，Univ Oklahoma, Hlth Sci Ctr, Dept Cell Biol, Oklahoma City, OK 73104 USA.
EM xi-qin-ding@ouhsc.edu
FU BrightFocus FoundationBrightFocus Foundation [M2018107]; NIH NEIUnited
   States Department of Health & Human ServicesNational Institutes of
   Health (NIH) - USANIH National Eye Institute (NEI) [P30EY021725]
FX We thank the Imaging Core Facility and the Histology Core Facility of
   the Department of Cell Biology at the University of Oklahoma Health
   Sciences Center for technical assistance. This work was supported by the
   BrightFocus Foundation grant M2018107 and the NIH NEI grant P30EY021725.
CR Ambati J, 2012, NEURON, V75, P26, DOI 10.1016/j.neuron.2012.06.018
   Anand R, 2000, OPHTHALMOLOGY, V107, P2224
   Balmer J, 2015, INT J MOL SCI, V16, P15086, DOI 10.3390/ijms160715086
   Ceresini G, 2009, J AM GERIATR SOC, V57, P89, DOI 10.1111/j.1532-5415.2008.02080.x
   Chaker L, 2015, BMC MED, V13, DOI 10.1186/s12916-015-0329-0
   Chatziralli I, 2017, BIOMED HUB, V2, P1, DOI [10.1159/000454706, DOI 10.1159/000454706]
   Cho BJ, 2016, JPN J OPHTHALMOL, V60, P226, DOI 10.1007/s10384-016-0429-1
   Chowers G, 2017, INVEST OPHTH VIS SCI, V58, P2239, DOI 10.1167/iovs.16-21255
   Cruz-Guilloty F, 2011, NATURE, V478, P42, DOI 10.1038/478042a
   Friedman DS, 2004, ARCH OPHTHALMOL-CHIC, V122, P564
   Gopinath B, 2016, INVEST OPHTH VIS SCI, V57, P5273, DOI 10.1167/iovs.16-19735
   Hanus J, 2016, CELL DEATH DISCOV, V2, DOI 10.1038/cddiscovery.2016.54
   Hanus J, 2013, CELL DEATH DIS, V4, DOI 10.1038/cddis.2013.478
   Hanus J, 2015, AGEING RES REV, V24, P286, DOI 10.1016/j.arr.2015.09.002
   HOSODA L, 1993, ACTA OPHTHALMOL, V71, P616
   Jang KH, 2019, EXP EYE RES, V180, P8, DOI 10.1016/j.exer.2018.11.026
   Kalmijn S, 2000, CLIN ENDOCRINOL, V53, P733, DOI 10.1046/j.1365-2265.2000.01146.x
   Kim GH, 2016, GRAEF ARCH CLIN EXP, V254, P705, DOI 10.1007/s00417-015-3258-x
   KIRYU J, 1992, VISION RES, V32, P2221, DOI 10.1016/0042-6989(92)90086-X
   Kiuchi K, 2002, CURR EYE RES, V25, P373, DOI 10.1076/ceyr.25.6.373.14227
   KORTE GE, 1984, INVEST OPHTH VIS SCI, V25, P1135
   Kuo LJ, 2008, IN VIVO, V22, P305
   Lin SY, 2018, INT J ENV RES PUB HE, V15, DOI 10.3390/ijerph15050902
   Ma HW, 2017, FASEB J, V31, P3425, DOI 10.1096/fj.201601166RR
   Ma HW, 2015, J BIOL CHEM, V290, P20880, DOI 10.1074/jbc.M115.641159
   Ma HW, 2014, P NATL ACAD SCI USA, V111, P3602, DOI 10.1073/pnas.1317041111
   Ma HW, 2013, HUM MOL GENET, V22, P3906, DOI 10.1093/hmg/ddt245
   Machalinska A, 2010, NEUROCHEM RES, V35, P1819, DOI 10.1007/s11064-010-0248-6
   Mao XY, 2018, BIOMED PHARMACOTHER, V103, P517, DOI 10.1016/j.biopha.2018.04.038
   Mones J, 2016, INVEST OPHTH VIS SCI, V57, P6712, DOI 10.1167/iovs.16-19355a
   Moriguchi M, 2018, INVEST OPHTH VIS SCI, V59, P3476, DOI 10.1167/iovs.17-23532
   Ng L, 2001, NAT GENET, V27, P94, DOI 10.1038/83829
   Ng L, 2010, J NEUROSCI, V30, P3347, DOI 10.1523/JNEUROSCI.5267-09.2010
   NILSSON SEG, 1977, ACTA OPHTHALMOL, V55, P994
   Reisenhofer MH, 2017, CURR MOL MED, V17, P100, DOI 10.2174/1566524017666170331162048
   Rickman CB, 2013, INVEST OPHTH VIS SCI, V54, pORSF68, DOI 10.1167/iovs.13-12757
   Roberts MR, 2006, P NATL ACAD SCI USA, V103, P6218, DOI 10.1073/pnas.0509981103
   Wang CXZ, 2012, EXP EYE RES, V102, P1, DOI 10.1016/j.exer.2012.06.003
   Wang JM, 2014, INVEST OPHTH VIS SCI, V55, P1941, DOI 10.1167/iovs.13-13075
   Xu JH, 2013, J NEUROSCI, V33, P14939, DOI 10.1523/JNEUROSCI.0909-13.2013
   Xu JH, 2012, INVEST OPHTH VIS SCI, V53, P1117, DOI 10.1167/iovs.11-8168
   Xu JH, 2011, INVEST OPHTH VIS SCI, V52, P3557, DOI 10.1167/iovs.10-6358
   Yang F, 2018, FASEB J, V32, P6316, DOI 10.1096/fj.201800484RR
   Yang F, 2016, FASEB J, V30, P4313, DOI 10.1096/fj.201600715R
   Zhang XY, 2016, SCI REP-UK, V6, DOI 10.1038/srep37279
   Zhao C, 2011, J CLIN INVEST, V121, P369, DOI 10.1172/JCI44303
NR 46
TC 13
Z9 13
U1 0
U2 2
PU NATURE PUBLISHING GROUP
PI LONDON
PA MACMILLAN BUILDING, 4 CRINAN ST, LONDON N1 9XW, ENGLAND
SN 2041-4889
J9 CELL DEATH DIS
JI Cell Death Dis.
PD JAN 13
PY 2020
VL 11
IS 1
AR 24
DI 10.1038/s41419-019-2216-7
PG 13
WC Cell Biology
WE Science Citation Index Expanded (SCI-EXPANDED)
SC Cell Biology
GA LF8RI
UT WOS:000527681400002
PM 31932580
OA Green Published, gold
DA 2022-04-27
ER

PT J
AU Moujalled, DM
   Cook, WD
   Okamoto, T
   Murphy, J
   Lawlor, KE
   Vince, JE
   Vaux, DL
AF Moujalled, D. M.
   Cook, W. D.
   Okamoto, T.
   Murphy, J.
   Lawlor, K. E.
   Vince, J. E.
   Vaux, D. L.
TI TNF can activate RIPK3 and cause programmed necrosis in the absence of
   RIPK1
SO CELL DEATH & DISEASE
LA English
DT Article
DE TNF; necroptosis; receptor-interacting protein kinases; smac-mimetic;
   inhibitor of apoptosis proteins TNF
ID MIXED LINEAGE KINASE; INDUCED CELL-DEATH; NF-KAPPA B; FACTOR RECEPTOR;
   DOMAIN-LIKE; APOPTOSIS; COMPLEX; INHIBITOR; TARGET; IDENTIFICATION
AB Ligation of tumor necrosis factor receptor 1 (TNFR1) can cause cell death by caspase 8 or receptor-interacting protein kinase 1 (RIPK1)- and RIPK3-dependent mechanisms. It has been assumed that because RIPK1 bears a death domain (DD), but RIPK3 does not, RIPK1 is necessary for recruitment of RIPK3 into signaling and death-inducing complexes. To test this assumption, we expressed elevated levels of RIPK3 in murine embryonic fibroblasts (MEFs) from wild-type (WT) and gene-deleted mice, and exposed them to TNF. Neither treatment with TNF nor overexpression of RIPK3 alone caused MEFs to die, but when levels of RIPK3 were increased, addition of TNF killed WT, Ripk1(-/-), caspase 8(-/-), and Bax(-/-)/Bak(-/-) MEFs, even in the presence of the broad-spectrum caspase inhibitor Q-VD-OPh. In contrast, Tnfr1(-/-) and Tradd(-/-) MEFs did not die. These results show for the first time that in the absence of RIPK1, TNF can activate RIPK3 to induce cell death both by a caspase 8-dependent mechanism and by a separate Bax/Bak- and caspase-independent mechanism. RIPK1 is therefore not essential for TNF to activate RIPK3 to induce necroptosis nor for the formation of a functional ripoptosome/necrosome. Cell Death and Disease (2013) 4, 465; doi:10.1038/cddis.2012.201; published online 17 January 2013
C1 [Moujalled, D. M.; Murphy, J.; Lawlor, K. E.; Vince, J. E.; Vaux, D. L.] Walter & Eliza Hall Inst Med Res, Melbourne, Vic 3050, Australia.
   [Moujalled, D. M.; Murphy, J.; Lawlor, K. E.; Vince, J. E.; Vaux, D. L.] Univ Melbourne, Dept Med Biol, Parkville, Vic 3052, Australia.
   [Cook, W. D.] La Trobe Univ, La Trobe Inst Mol Sci, Dept Biochem, Bundoora, Vic 3086, Australia.
   [Okamoto, T.] Osaka Univ, Microbial Dis Res Inst, Dept Mol Virol, Suita, Osaka 565, Japan.
RP Vaux, DL (通讯作者)，La Trobe Univ, La Trobe Inst Mol Sci, Dept Biochem, Kingsbury Dr Bundoora, Bundoora, Vic 3086, Australia.
EM vaux@wehi.edu.au
RI Cook, Wendy/N-7506-2019; Murphy, James/B-4863-2017; Vaux, David
   L/C-7249-2013
OI Murphy, James/0000-0003-0195-3949; Vaux, David L/0000-0003-2703-1651;
   Lawlor, Kate/0000-0003-0471-6842
FU NHMRCNational Health and Medical Research Council (NHMRC) of Australia
   [433063, 461221, 541901, 575512, 637342, 1003435]; ARC
   fellowshipAustralian Research Council [FT100100100]
FX This work was funded by NHMRC grants and fellowships 433063, 461221,
   541901, 575512, 637342, 1003435, and ARC fellowship FT100100100, and was
   made possible through Victorian State Government Operational
   Infrastructure Support and Australian Government NHMRC IRIISS. We thank
   Stephen Hedrick, Michelle Kelliher, and Heinrich Korner for caspase 8,
   TRADD, FADD, and RIPK1 gene-deleted cell lines and mice, and Mark
   McKinlay (TetraLogic Pharmaceuticals) for smac-mimetic compound. We
   would also like to acknowledge Ian Gentle for helping construct the
   4HT-inducible FLAG RIPK3 construct.
CR Abhari BA, 2013, ONCOGENE, V32, P3263, DOI 10.1038/onc.2012.337
   Baud V, 2001, TRENDS CELL BIOL, V11, P372, DOI 10.1016/S0962-8924(01)02064-5
   Beg AA, 1996, SCIENCE, V274, P782, DOI 10.1126/science.274.5288.782
   Callus BA, 2008, J MOL BIOL, V384, P313, DOI 10.1016/j.jmb.2008.09.041
   Caserta TM, 2003, APOPTOSIS, V8, P345, DOI 10.1023/A:1024116916932
   Chinnaiyan AM, 1996, J BIOL CHEM, V271, P4961
   Cho Y, 2009, CELL, V137, P1112, DOI 10.1016/j.cell.2009.05.037
   Chu ZL, 1997, P NATL ACAD SCI USA, V94, P10057, DOI 10.1073/pnas.94.19.10057
   Declercq W, 2009, CELL, V138, P229, DOI 10.1016/j.cell.2009.07.006
   Degterev A, 2005, NAT CHEM BIOL, V1, P112, DOI 10.1038/nchembio711
   Degterev A, 2008, NAT CHEM BIOL, V4, P313, DOI 10.1038/nchembio.83
   Feoktistova M, 2011, MOL CELL, V43, P449, DOI 10.1016/j.molcel.2011.06.011
   Gentle IE, 2011, J BIOL CHEM, V286, P13282, DOI 10.1074/jbc.M110.216226
   He KL, 2002, MOL CELL BIOL, V22, P6034, DOI 10.1128/MCB.22.17.6034-6045.2002
   He SD, 2009, CELL, V137, P1100, DOI 10.1016/j.cell.2009.05.021
   Irrinki KM, 2011, MOL CELL BIOL, V31, P3745, DOI 10.1128/MCB.05303-11
   Kaiser WJ, 2005, J IMMUNOL, V174, P4942, DOI 10.4049/jimmunol.174.8.4942
   Kunstle G, 1997, IMMUNOL LETT, V55, P5, DOI 10.1016/S0165-2478(96)02642-9
   LASTER SM, 1988, J IMMUNOL, V141, P2629
   Li JX, 2012, CELL, V150, P339, DOI 10.1016/j.cell.2012.06.019
   Micheau O, 2003, CELL, V114, P181, DOI 10.1016/S0092-8674(03)00521-X
   Moujalled DM, 2012, CELL DEATH DIFFER, V19, P808, DOI 10.1038/cdd.2011.151
   Muzio M, 1998, J BIOL CHEM, V273, P2926, DOI 10.1074/jbc.273.5.2926
   Sun LM, 2012, CELL, V148, P213, DOI 10.1016/j.cell.2011.11.031
   Sun XQ, 1999, J BIOL CHEM, V274, P16871, DOI 10.1074/jbc.274.24.16871
   Tenev T, 2011, MOL CELL, V43, P432, DOI 10.1016/j.molcel.2011.06.006
   Upton JW, 2012, CELL HOST MICROBE, V11, P290, DOI [10.1016/j.chom.2012.01.016, 10.1016/j.chom.2019.09.004]
   Vandenabeele P, 2010, SCI SIGNAL, V3, DOI 10.1126/scisignal.3115re4
   Vanlangenakker N, 2011, CELL DEATH DIFFER, V18, P656, DOI 10.1038/cdd.2010.138
   Varfolomeev EE, 1996, J EXP MED, V183, P1271, DOI 10.1084/jem.183.3.1271
   Vercammen D, 1998, J EXP MED, V187, P1477, DOI 10.1084/jem.187.9.1477
   Vince JE, 2007, CELL, V131, P682, DOI 10.1016/j.cell.2007.10.037
   Wang ZG, 2012, CELL, V148, P228, DOI 10.1016/j.cell.2011.11.030
   Wong WWL, 2010, CELL DEATH DIFFER, V17, P482, DOI 10.1038/cdd.2009.178
   Yamamoto M, 2012, IMMUNITY, V37, P302, DOI 10.1016/j.immuni.2012.06.009
   Yu PW, 1999, CURR BIOL, V9, P539, DOI 10.1016/S0960-9822(99)80239-5
   Zhang DW, 2009, SCIENCE, V325, P332, DOI 10.1126/science.1172308
   Zhao J, 2012, P NATL ACAD SCI USA, V109, P5322, DOI 10.1073/pnas.1200012109
   Zhou Q, 1997, J BIOL CHEM, V272, P7797, DOI 10.1074/jbc.272.12.7797
NR 39
TC 103
Z9 107
U1 0
U2 17
PU NATURE PUBLISHING GROUP
PI LONDON
PA MACMILLAN BUILDING, 4 CRINAN ST, LONDON N1 9XW, ENGLAND
SN 2041-4889
J9 CELL DEATH DIS
JI Cell Death Dis.
PD JAN
PY 2013
VL 4
AR e465
DI 10.1038/cddis.2012.201
PG 8
WC Cell Biology
WE Science Citation Index Expanded (SCI-EXPANDED)
SC Cell Biology
GA 101IE
UT WOS:000315767600015
PM 23328672
OA Green Published, gold
DA 2022-04-27
ER

PT J
AU Feoktistova, M
   Panayotova-Dimitrova, D
AF Feoktistova, Maria
   Panayotova-Dimitrova, Diana
TI Overcoming cell death resistance in skin cancer therapy: Novel
   translational perspectives
SO EXPERIMENTAL DERMATOLOGY
LA English
DT Article
DE apoptosis; cancer therapy; melanoma; necroptosis; squamous cell
   carcinoma
AB In the last decade, significant progress has been made in understanding skin cancer cell death resistance mechanisms, and a number of new treatment strategies have been developed. Systematic approach genomic studies of various cancer types have opened new possibilities for the development of anticancer therapies. However, there are still fundamental gaps in the challenging biomedical puzzle, which will form a complete picture for curing cancer. Thus, herein, we describe some of the current cancer treatment strategies and discuss additional cell signalling pathways that could be potential targets for skin cancer treatment.
C1 [Feoktistova, Maria; Panayotova-Dimitrova, Diana] Rhein Westfal TH Aachen, Univ Hosp, Dept Dermatol & Allergol, Aachen, Germany.
RP Feoktistova, M (通讯作者)，Rhein Westfal TH Aachen, Univ Hosp, Dept Dermatol & Allergol, Aachen, Germany.
EM mfeoktistova@ukaachen.de
CR Aaes TL, 2016, CELL REP, V15, P274, DOI 10.1016/j.celrep.2016.03.037
   Cai ZY, 2014, NAT CELL BIOL, V16, P55, DOI 10.1038/ncb2883
   De Donatis GM, 2016, ONCOGENE, V35, P2735, DOI 10.1038/onc.2015.331
   Feoktistova M, 2011, MOL CELL, V43, P449, DOI 10.1016/j.molcel.2011.06.011
   Fulda S, 2015, SEMIN CELL DEV BIOL, V39, P132, DOI 10.1016/j.semcdb.2014.12.005
   GESERICK P, 2015, CELL DEATH DIS, V6
   Sullivan RJ, 2016, CURR OPIN ONCOL, V28, P185, DOI 10.1097/CCO.0000000000000271
   Sun LM, 2012, CELL, V148, P213, DOI 10.1016/j.cell.2011.11.031
   Xia BQ, 2016, CELL RES, V26, P517, DOI 10.1038/cr.2016.26
NR 9
TC 3
Z9 3
U1 0
U2 3
PU WILEY
PI HOBOKEN
PA 111 RIVER ST, HOBOKEN 07030-5774, NJ USA
SN 0906-6705
EI 1600-0625
J9 EXP DERMATOL
JI Exp. Dermatol.
PD OCT
PY 2017
VL 26
IS 10
BP 854
EP 857
DI 10.1111/exd.13309
PG 4
WC Dermatology
WE Science Citation Index Expanded (SCI-EXPANDED)
SC Dermatology
GA FI2UQ
UT WOS:000411801600002
PM 28155250
OA Bronze
DA 2022-04-27
ER

PT J
AU Sikora, E
AF Sikora, Ewa
TI Activation-induced and damage-induced cell death in aging human T cells
SO MECHANISMS OF AGEING AND DEVELOPMENT
LA English
DT Article
DE Apoptosis; Autophagy; DNA damage; Immunosenescence; Inflammaging;
   Lymphocytes; Necroptosis
ID AGE-RELATED-CHANGES; INCREASED SUSCEPTIBILITY; REPLICATIVE SENESCENCE;
   INCREASED APOPTOSIS; IMMUNE-SYSTEM; HUMAN CD8(+)CD28(+);
   PERIPHERAL-BLOOD; OXIDATIVE DEATH; FAS LIGAND; LYMPHOCYTES
AB In multicellular organisms the proper system functionality is ensured by the balance between cell division, differentiation, senescence and death. This balance is changed during aging. Immunosenescence plays a crucial role in aging and leads to the shrinkage of T cell repertoire and the propensity to apoptosis. The elimination of expanded T cells at the end of immune response is crucial to maintain homeostasis and avoid any uncontrolled inflammation. Resting mature T lymphocytes, when activated via their antigen-specific receptor (TCR) and CD28 co-receptor, start to proliferate and then undergo the so called activation induced cell death (AICD), which mechanistically is triggered by the death receptor and leads to apoptosis. T lymphocytes, like other cells, are also exposed to damage, which can trigger the so called damage-induced cell death (DICD). It was hypothesized that oxidative stress and chronic antigenic load increasing with age reduced lymphocyte susceptibility to DICD and enhanced a proinflamatory status leading to increased AICD. However, data collected so far are inconsistent and does not support this assumption. Systematic and comprehensive studies are still needed for conclusive elucidation of the role of AICD and DICD in human immunosenescence, including the role of autophagy and necroptosis in the processes. (C) 2015 Elsevier Ireland Ltd. All rights reserved.
C1 [Sikora, Ewa] Polish Acad Sci, M Nencki Inst Expt Biol, Mol Bases Aging Lab, Warsaw, Poland.
RP Sikora, E (通讯作者)，Polish Acad Sci, M Nencki Inst Expt Biol, Mol Bases Aging Lab, Pasteura 3, Warsaw, Poland.
EM e.sikora@nencki.gov.pl
OI Sikora, Ewa/0000-0002-1111-1748
FU FP7 large-scale integrating project "European Study to Establish
   Biomarkers of Human Ageing" (MARK-AGE) [200880]
FX This study was supported by FP7 large-scale integrating project
   "European Study to Establish Biomarkers of Human Ageing" (MARK-AGE;
   grant agreement no.: 200880).
CR Aggarwal S, 1999, J IMMUNOL, V162, P2154
   Aggarwal S, 1998, J IMMUNOL, V160, P1627
   Arnold CR, 2014, EXP GERONTOL, V54, P75, DOI 10.1016/j.exger.2014.01.018
   Arnold R, 2006, EUR J IMMUNOL, V36, P1654, DOI 10.1002/eji.200636197
   Behrens MI, 2012, J GERONTOL A-BIOL, V67, P1036, DOI 10.1093/gerona/glr258
   Behrens MI, 2011, J GERONTOL A-BIOL, V66, P732, DOI 10.1093/gerona/glr039
   Bell BD, 2008, P NATL ACAD SCI USA, V105, P16677, DOI 10.1073/pnas.0808597105
   Brenner D, 2005, EMBO J, V24, P4279, DOI 10.1038/sj.emboj.7600894
   Brunner S., 2012, AGING CELL
   Brzezinska A, 2005, ACTA BIOCHIM POL, V52, P931
   Brzezinska A, 2004, EXP GERONTOL, V39, P539, DOI 10.1016/j.exger.2003.09.026
   Brzezinska A, 2003, MECH AGEING DEV, V124, P379, DOI 10.1016/S0047-6374(03)00012-5
   Campisi J, 2003, NAT REV CANCER, V3, P339, DOI 10.1038/nrc1073
   Capri M, 2006, ARTIF ORGANS, V30, P730, DOI 10.1111/j.1525-1594.2006.00295.x
   Ch'en IL, 2008, P NATL ACAD SCI USA, V105, P17463, DOI 10.1073/pnas.0808043105
   Chen WH, 2009, TRENDS IMMUNOL, V30, P351, DOI 10.1016/j.it.2009.05.002
   Chipuk JE, 2006, CELL DEATH DIFFER, V13, P994, DOI 10.1038/sj.cdd.4401908
   Christofferson DE, 2010, CURR OPIN CELL BIOL, V22, P263, DOI 10.1016/j.ceb.2009.12.003
   De Martinis M, 2007, CURR MED CHEM, V14, P1389, DOI 10.2174/092986707780831122
   Dejaco C, 2010, RHEUMATOL INT, V30, P297, DOI 10.1007/s00296-009-0949-9
   Dennett NS, 2002, EXP GERONTOL, V37, P271, DOI 10.1016/S0531-5565(01)00193-0
   di Fagagna FD, 2008, NAT REV CANCER, V8, P512, DOI 10.1038/nrc2440
   Donnini A, 2005, BIOGERONTOLOGY, V6, P193, DOI 10.1007/s10522-005-7955-4
   Dumitriu IE, 2009, CARDIOVASC RES, V81, P11, DOI 10.1093/cvr/cvn248
   Effros RB, 2005, IMMUNOL REV, V205, P147, DOI 10.1111/j.0105-2896.2005.00259.x
   Fagnoni FF, 2000, BLOOD, V95, P2860, DOI 10.1182/blood.V95.9.2860.009k35_2860_2868
   Franceschi C, 2000, ANN NY ACAD SCI, V908, P244
   Freund A, 2010, TRENDS MOL MED, V16, P238, DOI 10.1016/j.molmed.2010.03.003
   Ginaldi L, 2004, IMMUNOL RES, V30, P81, DOI 10.1385/IR:30:1:081
   Ginaldil L, 2005, TRENDS IMMUNOL, V26, P79, DOI 10.1016/j.it.2004.11.005
   Giovannetti A, 2008, CURR PHARM DESIGN, V14, P253
   Green DR, 2003, IMMUNOL REV, V193, P70, DOI 10.1034/j.1600-065X.2003.00051.x
   Hayflick L, 2000, BRIT J CANCER, V83, P841, DOI 10.1054/bjoc.2000.1296
   Herndon FJ, 1997, MECH AGEING DEV, V94, P123, DOI 10.1016/S0047-6374(97)01882-4
   Hoare M, 2013, NAT CELL BIOL, V15, P887, DOI 10.1038/ncb2811
   Hsu HC, 2005, IMMUNOL REV, V205, P130, DOI 10.1111/j.0105-2896.2005.00270.x
   Jeyapalan JC, 2008, MECH AGEING DEV, V129, P467, DOI 10.1016/j.mad.2008.04.001
   Joaquin AM, 2001, J AM GERIATR SOC, V49, P1234, DOI 10.1046/j.1532-5415.2001.04990.x
   Kirchhoff S, 2000, EUR J IMMUNOL, V30, P2765, DOI 10.1002/1521-4141(200010)30:10<2765::AID-IMMU2765>3.0.CO;2-W
   Kirkwood TBL, 2008, NATURE, V451, P644, DOI 10.1038/451644a
   Krammer PH, 2007, NAT REV IMMUNOL, V7, P532, DOI 10.1038/nri2115
   Krueger A, 2003, IMMUNOL REV, V193, P58, DOI 10.1034/j.1600-065X.2003.00047.x
   Kuilman T, 2010, GENE DEV, V24, P2463, DOI 10.1101/gad.1971610
   Lechner H, 1996, INT ARCH ALLERGY IMM, V110, P238, DOI 10.1159/000237293
   Li HF, 2011, AGING DIS, V2, P466
   Lockshin RA, 2001, NAT REV MOL CELL BIO, V2, P545, DOI 10.1038/35080097
   Lu B, 2008, CELL DEATH DIFFER, V15, P70, DOI 10.1038/sj.cdd.4402274
   Lu JV, 2012, IMMUNOL REV, V249, P205, DOI 10.1111/j.1600-065X.2012.01147.x
   Lurain NS, 2013, J INFECT DIS, V208, P564, DOI 10.1093/infdis/jit210
   McLeod JD, 1998, J IMMUNOL, V160, P2072
   Monti D, 2000, MECH AGEING DEV, V121, P239
   Munoz-Espin D, 2013, CELL, V155, P1104, DOI 10.1016/j.cell.2013.10.019
   Osborne BA, 1996, CURR OPIN IMMUNOL, V8, P245, DOI 10.1016/S0952-7915(96)80063-X
   Pallis AG, 2014, J GERIATR ONCOL, V5, P204, DOI 10.1016/j.jgo.2013.09.001
   Palmer E, 2003, NAT REV IMMUNOL, V3, P383, DOI 10.1038/nri1085
   Pasparakis M, 2015, NATURE, V517, P311, DOI 10.1038/nature14191
   Pawelec G, 1996, EXP GERONTOL, V31, P655, DOI 10.1016/S0531-5565(96)00097-6
   Pawelec G, 2014, CURR OPIN IMMUNOL, V29, P23, DOI 10.1016/j.coi.2014.03.007
   Pawelec G, 2014, EXP GERONTOL, V54, P1, DOI 10.1016/j.exger.2013.11.010
   Phelouzat MA, 1997, MECH AGEING DEV, V96, P35, DOI 10.1016/S0047-6374(97)01883-6
   Pinti M, 2004, CIRCULATION, V110, P3108, DOI 10.1161/01.CIR.0000146903.43026.82
   Ponce DP, 2014, CURR ALZHEIMER RES, V11, P892
   Posnett DN, 1999, INT IMMUNOL, V11, P229, DOI 10.1093/intimm/11.2.229
   Potestio M, 1999, EXP GERONTOL, V34, P659, DOI 10.1016/S0531-5565(99)00041-8
   Potestio M, 1998, MECH AGEING DEV, V102, P221, DOI 10.1016/S0047-6374(98)00020-7
   Prado-Garcia H, 2012, CLIN DEV IMMUNOL, DOI 10.1155/2012/741741
   Radziszewska E, 1999, CELL BIOL INT, V23, P97, DOI 10.1006/cbir.1998.0341
   Radziszewska E, 2000, ACTA BIOCHIM POL, V47, P339, DOI 10.18388/abp.2000_4013
   Rodier F, 2011, J CELL BIOL, V192, P547, DOI 10.1083/jcb.201009094
   Salminen A, 2011, CELL MOL LIFE SCI, V68, P1021, DOI 10.1007/s00018-010-0597-y
   Schindowski K, 2000, NEUROBIOL AGING, V21, P661, DOI 10.1016/S0197-4580(00)00171-8
   Schirmer M, 2002, ARTHRITIS RES, V4, P71, DOI 10.1186/ar386
   Semba RD, 2005, EXP GERONTOL, V40, P81, DOI 10.1016/j.exger.2004.09.006
   Sikora E, 2013, EXP GERONTOL, V48, P661, DOI 10.1016/j.exger.2012.09.008
   Sikora E, 2011, AGEING RES REV, V10, P146, DOI 10.1016/j.arr.2010.10.002
   Spaulding C, 1999, EXP GERONTOL, V34, P633, DOI 10.1016/S0531-5565(99)00033-9
   Sprent J, 2001, SCIENCE, V293, P245, DOI 10.1126/science.1062416
   Storer M, 2013, CELL, V155, P1119, DOI 10.1016/j.cell.2013.10.041
   TAKAHASHI T, 1994, CELL, V76, P969, DOI 10.1016/0092-8674(94)90375-1
   Valdor R, 2012, PHARMACOL RES, V66, P475, DOI 10.1016/j.phrs.2012.10.003
   Vallejo AN, 2000, J IMMUNOL, V165, P6301, DOI 10.4049/jimmunol.165.11.6301
   Vallejo AN, 2005, IMMUNOL REV, V205, P158, DOI 10.1111/j.0105-2896.2005.00256.x
   Vasto Sonya, 2007, Immun Ageing, V4, P2, DOI 10.1186/1742-4933-4-2
   Walker LSK, 1998, IMMUNOLOGY, V94, P41
   Walsh CM, 2010, IMMUNOL REV, V236, P95, DOI 10.1111/j.1600-065X.2010.00919.x
   Wang CF, 2009, AGING CELL, V8, P311, DOI 10.1111/j.1474-9726.2009.00481.x
   Warner HR, 1999, ANN NY ACAD SCI, V887, P1
   Warner HR, 2007, MECH AGEING DEV, V128, P13, DOI 10.1016/j.mad.2006.11.004
   WATANABEFUKUNAGA R, 1992, NATURE, V356, P314, DOI 10.1038/356314a0
   Widlak P, 2005, J CELL BIOCHEM, V94, P1078, DOI 10.1002/jcb.20409
   Wikby A, 2005, J GERONTOL A-BIOL, V60, P556, DOI 10.1093/gerona/60.5.556
   Zanni F, 2003, EXP GERONTOL, V38, P981, DOI 10.1016/S0531-5565(03)00160-8
   Zimniak Piotr, 2012, Frontiers in Genetics, V3, P189, DOI 10.3389/fgene.2012.00189
NR 93
TC 21
Z9 22
U1 0
U2 9
PU ELSEVIER IRELAND LTD
PI CLARE
PA ELSEVIER HOUSE, BROOKVALE PLAZA, EAST PARK SHANNON, CO, CLARE, 00000,
   IRELAND
SN 0047-6374
EI 1872-6216
J9 MECH AGEING DEV
JI Mech. Ageing Dev.
PD NOV
PY 2015
VL 151
SI SI
BP 85
EP 92
DI 10.1016/j.mad.2015.03.011
PG 8
WC Cell Biology; Geriatrics & Gerontology
WE Science Citation Index Expanded (SCI-EXPANDED)
SC Cell Biology; Geriatrics & Gerontology
GA CX0CH
UT WOS:000365364000012
PM 25843236
OA hybrid
DA 2022-04-27
ER

PT J
AU Knop, J
   Spilgies, LM
   Rufli, S
   Reinhart, R
   Vasilikos, L
   Yabal, M
   Crowley, E
   Jost, PJ
   Marsh, RA
   Wajant, H
   Robinson, MD
   Kaufmann, T
   Wong, WWL
AF Knop, Janin
   Spilgies, Lisanne M.
   Rufli, Stefanie
   Reinhart, Ramona
   Vasilikos, Lazaros
   Yabal, Monica
   Crowley, Erika
   Jost, Philipp J.
   Marsh, Rebecca A.
   Wajant, Harald
   Robinson, Mark D.
   Kaufmann, Thomas
   Wong, W. Wei-Lynn
TI TNFR2 induced priming of the inflammasome leads to a RIPK1-dependent
   cell death in the absence of XIAP
SO CELL DEATH & DISEASE
LA English
DT Article
ID TUMOR-NECROSIS-FACTOR; X-LINKED INHIBITOR; ACTIVATION; APOPTOSIS;
   NECROPTOSIS; DEFICIENCY; COMPLEX; RIPK1; EXPRESSION; RECEPTORS
AB The pediatric immune deficiency X-linked proliferative disease-2 (XLP-2) is a unique disease, with patients presenting with either hemophagocytic lymphohistiocytosis (HLH) or intestinal bowel disease (IBD). Interestingly, XLP-2 patients display high levels of IL-18 in the serum even while in stable condition, presumably through spontaneous inflammasome activation. Recent data suggests that LPS stimulation can trigger inflammasome activation through a TNFR2/TNF/TNFR1 mediated loop in xiap(-/-) macrophages. Yet, the direct role TNFR2-specific activation plays in the absence of XIAP is unknown. We found TNFR2-specific activation leads to cell death in xiap(-/-) myeloid cells, particularly in the absence of the RING domain. RIPK1 kinase activity downstream of TNFR2 resulted in a TNF/TNFR1 cell death, independent of necroptosis. TNFR2-specific activation leads to a similar inflammatory NF-kB driven transcriptional profile as TNFR1 activation with the exception of upregulation of NLRP3 and caspase-11. Activation and upregulation of the canonical inflammasome upon loss of XIAP was mediated by RIPK1 kinase activity and ROS production. While both the inhibition of RIPK1 kinase activity and ROS production reduced cell death, as well as release of IL-1 beta, the release of IL-18 was not reduced to basal levels. This study supports targeting TNFR2 specifically to reduce IL-18 release in XLP-2 patients and to reduce priming of the inflammasome components.
C1 [Knop, Janin; Spilgies, Lisanne M.; Rufli, Stefanie; Vasilikos, Lazaros; Wong, W. Wei-Lynn] Univ Zurich, Inst Expt Immunol, Zurich, Switzerland.
   [Reinhart, Ramona; Kaufmann, Thomas] Univ Bern, Inst Pharmacol, Bern, Switzerland.
   [Yabal, Monica; Jost, Philipp J.] Tech Univ Munich, Klinikum Rechts Isar, Med Klink 3, Munich, Germany.
   [Crowley, Erika; Marsh, Rebecca A.] Cincinnati Childrens Hosp, UC Dept Pediat, Cincinnati, OH USA.
   [Wajant, Harald] Univ Hosp Wurzburg, Dept Internal Med 2, Div Mol Internal Med, Wurzburg, Germany.
   [Robinson, Mark D.] Univ Zurich, Inst Mol Life Sci, Zurich, Switzerland.
   [Robinson, Mark D.] Univ Zurich, SIB Swiss Inst Bioinformat, Zurich, Switzerland.
RP Wong, WWL (通讯作者)，Univ Zurich, Inst Expt Immunol, Zurich, Switzerland.
EM wong@immunology.uzh.ch
RI Robinson, Mark D./O-2254-2019; Jost, Philipp J./S-4962-2016; Wong, W.
   Wei-Lynn/A-6851-2015
OI Robinson, Mark D./0000-0002-3048-5518; Jost, Philipp
   J./0000-0003-2454-0362; Wong, W. Wei-Lynn/0000-0003-3155-1211; Kaufmann,
   Thomas/0000-0001-9906-874X; Vasilikos, Lazaros/0000-0003-4071-7025
FU Hartmann Muller Stiftung; ZUNIV-FAN; Swiss National Science Project
   Grant; Novartis Foundation for Medical Biological ResearchUK Research &
   Innovation (UKRI)Biotechnology and Biological Sciences Research Council
   (BBSRC); SPARKS XLP Trust Fund; Stiftung fur wissenschaftliche Forschung
   an der Universitat Zurich; EMDO Stiftung; Krebsliga Zurich;
   Forschungskredit Candoc (University of Zurich); DFGGerman Research
   Foundation (DFG)European Commission [WA1025/31-1, TRR221]; Max
   Eder-Program grant from the Deutsche Krebshilfe [111738]; Deutsche Jose
   Carreras Leukamie-Stiftung [DJCLS R 12/22, DJCLS 21R/2016]; Else Kroner
   Fresenius Stiftung [2014_A185]; Deutsche ForschungsgemeinschaftGerman
   Research Foundation (DFG) [DFG FOR 2036]; Deutsche Konsortium fur
   translationale Krebsforschung (DKTK) of the German Cancer Center (DKFZ)
FX This research was supported by Hartmann Muller Stiftung, ZUNIV-FAN,
   Swiss National Science Project Grant, Novartis Foundation for Medical
   Biological Research, SPARKS XLP Trust Fund, Stiftung fur
   wissenschaftliche Forschung an der Universitat Zurich, EMDO Stiftung,
   Krebsliga Zurich. L.M.S. and L.V. were supported by the Forschungskredit
   Candoc (University of Zurich). W.W.W. is supported by the Cloetta
   Medical Research Fellow. The authors acknowledge the assistance and
   support of the Center for Microscopy and Image Analysis, University of
   Zurich for performing scanning electron microscopy experiments. H.W. is
   supported by DFG (grants WA1025/31-1 and TRR221 project B02. P.J.J. was
   supported by a Max Eder-Program grant from the Deutsche Krebshilfe
   (program #111738), Deutsche Jose Carreras Leukamie-Stiftung (DJCLS R
   12/22 and DJCLS 21R/2016), Else Kroner Fresenius Stiftung (2014_A185),
   from the Deutsche Forschungsgemeinschaft (DFG FOR 2036) and the Deutsche
   Konsortium fur translationale Krebsforschung (DKTK) of the German Cancer
   Center (DKFZ). The authors thank Prof. Dr. C. Munz and A. Fontana for
   critical reading and discussions.
CR Ammann S, 2014, CLIN EXP IMMUNOL, V176, P394, DOI 10.1111/cei.12306
   Bauernfeind FG, 2009, J IMMUNOL, V183, P787, DOI 10.4049/jimmunol.0901363
   Bell JH, 2007, J LEUKOCYTE BIOL, V82, P173, DOI 10.1189/jlb.0307193
   Berger SB, 2014, J IMMUNOL, V192, P5476, DOI 10.4049/jimmunol.1400499
   Chirieleison SM, 2017, J BIOL CHEM, V292, P9666, DOI 10.1074/jbc.M117.781500
   Chopra M, 2016, J EXP MED, V213, P1881, DOI 10.1084/jem.20151563
   Damgaard RB, 2013, EMBO MOL MED, V5, P1278, DOI 10.1002/emmm.201303090
   Damgaard RB, 2012, MOL CELL, V46, P746, DOI 10.1016/j.molcel.2012.04.014
   Dobin A, 2013, BIOINFORMATICS, V29, P15, DOI 10.1093/bioinformatics/bts635
   Dondelinger Y., 2017, NAT CELL BIOL, V12, P147
   Fick Andrea, 2012, Methods Mol Biol, V907, P597, DOI 10.1007/978-1-61779-974-7_33
   Filipovich AH, 2010, BLOOD, V116, P3398, DOI 10.1182/blood-2010-03-275909
   Grell M, 1999, EMBO J, V18, P3034, DOI 10.1093/emboj/18.11.3034
   GRELL M, 1995, CELL, V83, P793, DOI 10.1016/0092-8674(95)90192-2
   Harlin H, 2001, MOL CELL BIOL, V21, P3604, DOI 10.1128/MCB.21.10.3604-3608.2001
   Henry CM, 2017, MOL CELL, V65, P715, DOI 10.1016/j.molcel.2017.01.022
   Jaco I, 2017, MOL CELL, V66, P698, DOI 10.1016/j.molcel.2017.05.003
   Kayagaki N, 2015, NATURE, V526, P666, DOI 10.1038/nature15541
   Krippner-Heidenreich A, 2002, J BIOL CHEM, V277, P44155, DOI 10.1074/jbc.M207399200
   Law CW, 2014, GENOME BIOL, V15, DOI 10.1186/gb-2014-15-2-r29
   Lawlor KE, 2017, CELL REP, V20, P668, DOI 10.1016/j.celrep.2017.06.073
   Lawlor KE, 2015, NAT COMMUN, V6, DOI 10.1038/ncomms7282
   Li H, 2009, BIOINFORMATICS, V25, P1094, DOI [10.1093/bioinformatics/btp324, 10.1093/bioinformatics/btp100]
   Malireddi RKS, 2018, J EXP MED, V215, P1023, DOI 10.1084/jem.20171922
   Marsh RA, 2013, BLOOD, V121, P877, DOI 10.1182/blood-2012-06-432500
   Martinon F, 2002, MOL CELL, V10, P417, DOI 10.1016/S1097-2765(02)00599-3
   Menon M. B., 2017, NAT CELL BIOL, V76, P129
   Meunier E, 2014, NATURE, V509, P366, DOI 10.1038/nature13157
   Moulin M, 2012, EMBO J, V31, P1679, DOI 10.1038/emboj.2012.18
   Murphy JM, 2013, IMMUNITY, V39, P443, DOI 10.1016/j.immuni.2013.06.018
   Najjar M, 2016, IMMUNITY, V45, P46, DOI 10.1016/j.immuni.2016.06.007
   Newton K, 2016, NATURE, V540, P129, DOI 10.1038/nature20559
   Newton K, 2014, SCIENCE, V343, P1357, DOI 10.1126/science.1249361
   Olayioye MA, 2005, CELL DEATH DIFFER, V12, P87, DOI 10.1038/sj.cdd.4401524
   Patro R, 2017, NAT METHODS, V14, P417, DOI 10.1038/nmeth.4197
   Peschon JJ, 1998, J IMMUNOL, V160, P943
   Polz J, 2014, IMMUN INFLAMM DIS, V2, P121, DOI 10.1002/iid3.19
   Prokop JW, 2017, J MOL MODEL, V23, DOI 10.1007/s00894-017-3258-3
   Rauert H, 2010, J BIOL CHEM, V285, P7394, DOI 10.1074/jbc.M109.037341
   Robinson MD, 2010, BIOINFORMATICS, V26, P139, DOI 10.1093/bioinformatics/btp616
   Rothe M, 1995, CELL, V83, P1243, DOI 10.1016/0092-8674(95)90149-3
   Schile AJ, 2008, GENE DEV, V22, P2256, DOI 10.1101/gad.1663108
   Schmid JP, 2011, BLOOD, V117, P1522, DOI 10.1182/blood-2010-07-298372
   Schneider P, 1999, EUR J IMMUNOL, V29, P1785, DOI 10.1002/(SICI)1521-4141(199906)29:06<1785::AID-IMMU1785>3.0.CO;2-U
   Siegmund D, 2018, CELL DEATH DIS, V9, DOI 10.1038/s41419-018-0973-3
   Siegmund D, 2016, CELL DEATH DIS, V7, DOI 10.1038/cddis.2016.285
   Vince JE, 2008, J CELL BIOL, V182, P171, DOI 10.1083/jcb.200801010
   Vince JE, 2012, IMMUNITY, V36, P215, DOI 10.1016/j.immuni.2012.01.012
   Wada T, 2014, CYTOKINE, V65, P74, DOI 10.1016/j.cyto.2013.09.007
   Wicki S, 2016, CELL DEATH DIS, V7, DOI 10.1038/cddis.2016.311
   Wicovsky A, 2009, ONCOGENE, V28, P1769, DOI 10.1038/onc.2009.29
   Wong WWL, 2014, BLOOD, V123, P2562, DOI 10.1182/blood-2013-06-510743
   Yabal M, 2014, CELL REP, V7, P1796, DOI 10.1016/j.celrep.2014.05.008
   Zhao XQ, 2012, J CLIN INVEST, V122, P4094, DOI 10.1172/JCI64115
NR 54
TC 13
Z9 13
U1 1
U2 6
PU SPRINGERNATURE
PI LONDON
PA CAMPUS, 4 CRINAN ST, LONDON, N1 9XW, ENGLAND
SN 2041-4889
J9 CELL DEATH DIS
JI Cell Death Dis.
PD SEP 20
PY 2019
VL 10
AR 700
DI 10.1038/s41419-019-1938-x
PG 14
WC Cell Biology
WE Science Citation Index Expanded (SCI-EXPANDED)
SC Cell Biology
GA JB8UI
UT WOS:000488852600006
PM 31541082
OA Green Published, gold, Green Accepted, Green Submitted
DA 2022-04-27
ER

PT J
AU Pescatore, A
   Esposito, E
   Draber, P
   Walczak, H
   Ursini, MV
AF Pescatore, Alessandra
   Esposito, Elio
   Draber, Peter
   Walczak, Henning
   Ursini, Matilde Valeria
TI NEMO regulates a cell death switch in TNF signaling by inhibiting
   recruitment of RIPK3 to the cell death-inducing complex II
SO CELL DEATH & DISEASE
LA English
DT Article
ID NF-KAPPA-B; GAMMA-DEFICIENT MICE; MIXED LINEAGE KINASE; INCONTINENTIA
   PIGMENTI; PROGRAMMED NECROSIS; INDUCED APOPTOSIS; ACTIVATION;
   NECROPTOSIS; ALPHA; IDENTIFICATION
AB Incontinentia Pigmenti (IP) is a rare X-linked disease characterized by early male lethality and multiple abnormalities in heterozygous females. IP is caused by NF-kappa B essential modulator (NEMO) mutations. The current mechanistic model suggests that NEMO functions as a crucial component mediating the recruitment of the I kappa B-kinase (IKK) complex to tumor necrosis factor receptor 1 (TNF-R1), thus allowing activation of the pro-survival NF-kappa B response. However, recent studies have suggested that gene activation and cell death inhibition are two independent activities of NEMO. Here we describe that cells expressing the IP-associated NEMO-A323P mutant had completely abrogated TNF-induced NF-kappa B activation, but retained partial antiapoptotic activity and exhibited high sensitivity to death by necroptosis. We found that robust caspase activation in NEMO-deficient cells is concomitant with RIPK3 recruitment to the apoptosis-mediating complex. In contrast, cells expressing the ubiquitin-binding mutant NEMO-A323P did not recruit RIPK3 to complex II, an event that prevented caspase activation. Hence NEMO, independently from NF-kappa B activation, represents per se a key component in the structural and functional dynamics of the different TNF-R1-induced complexes. Alteration of this process may result in differing cellular outcomes and, consequently, also pathological effects in IP patients with different NEMO mutations.
C1 [Pescatore, Alessandra; Esposito, Elio; Ursini, Matilde Valeria] Inst Genet & Biophys Adriano Buzzati Traverso CNR, I-80131 Naples, Italy.
   [Draber, Peter; Walczak, Henning] UCL, UCL Canc Inst, Ctr Cell Death Canc & Inflammat CCCI, 72 Huntley St, London WC1E 6BT, England.
RP Ursini, MV (通讯作者)，IGB CNR, Inst Genet & Biophys Adriano Buzzati Traverso, Grp Leader Human Mol Genet Lab, Via P Castellino 111, I-80131 Naples, Italy.
EM ursini@igb.cnr.it
RI pescatore, alessandra/J-3037-2018; Draber, Peter/G-3141-2014; Walczak,
   Henning/AAV-2214-2020
OI pescatore, alessandra/0000-0001-8453-8198; Draber,
   Peter/0000-0001-8658-4614; Walczak, Henning/0000-0002-6312-4591
FU France Incontinentia Pigmenti Foundation (FIP); 'TIMING project';
   Regione Campania (Legge5); EMBOEuropean Molecular Biology Organization
   (EMBO) [ASTF 25-2013]
FX We are grateful to D Abbott for providing Hek-293 NEMO-null cells. We
   thank the IGB-FACS facility for FACS analyses. We thank Dr. G Courtois
   for useful discussions. This work was supported by France Incontinentia
   Pigmenti Foundation (FIP, http://incontinentia-pigmenti.fr/), 'TIMING
   project' (PO FESR 2007/2013) and Regione Campania (Legge5, LR5 2007) to
   MVU. AP also acknowledges EMBO for fellowship (ASTF 25-2013).
CR Chan FKM, 2015, ANNU REV IMMUNOL, V33, P79, DOI 10.1146/annurev-immunol-032414-112248
   Conte MI, 2014, HUM MUTAT, V35, P165, DOI 10.1002/humu.22483
   Cook WD, 2014, CELL DEATH DIFFER, V21, P1600, DOI 10.1038/cdd.2014.70
   Cordier F, 2009, J BIOL CHEM, V284, P2902, DOI 10.1074/jbc.M806655200
   Degterev A, 2008, NAT CHEM BIOL, V4, P313, DOI 10.1038/nchembio.83
   Dondelinger Y, 2013, CELL DEATH DIFFER, V20, P1381, DOI 10.1038/cdd.2013.94
   Dondelinger Y, 2015, MOL CELL, V60, P63, DOI 10.1016/j.molcel.2015.07.032
   Ea CK, 2006, MOL CELL, V22, P245, DOI 10.1016/j.molcel.2006.03.026
   Feng SS, 2007, CELL SIGNAL, V19, P2056, DOI 10.1016/j.cellsig.2007.05.016
   Fusco F, 2012, HUM MOL GENET, V21, P1260, DOI 10.1093/hmg/ddr556
   Gautheron J, 2010, HUM MOL GENET, V19, P3138, DOI 10.1093/hmg/ddq222
   Haas TL, 2009, MOL CELL, V36, P831, DOI 10.1016/j.molcel.2009.10.013
   Hayden MS, 2012, GENE DEV, V26, P203, DOI 10.1101/gad.183434.111
   He SD, 2009, CELL, V137, P1100, DOI 10.1016/j.cell.2009.05.021
   Irrinki KM, 2011, MOL CELL BIOL, V31, P3745, DOI 10.1128/MCB.05303-11
   Kaiser WJ, 2011, NATURE, V471, P368, DOI 10.1038/nature09857
   Kondylis V, 2015, CANCER CELL, V28, P582, DOI 10.1016/j.ccell.2015.10.001
   Kreuz S, 2001, MOL CELL BIOL, V21, P3964, DOI 10.1128/MCB.21.12.3964-3973.2001
   Legarda-Addison D, 2009, CELL DEATH DIFFER, V16, P1279, DOI 10.1038/cdd.2009.41
   Li YG, 1999, P NATL ACAD SCI USA, V96, P1042, DOI 10.1073/pnas.96.3.1042
   Lin Y, 1999, GENE DEV, V13, P2514, DOI 10.1101/gad.13.19.2514
   Lo YC, 2009, MOL CELL, V33, P602, DOI 10.1016/j.molcel.2009.01.012
   Mandal P, 2014, MOL CELL, V56, P481, DOI 10.1016/j.molcel.2014.10.021
   Micheau O, 2001, MOL CELL BIOL, V21, P5299, DOI 10.1128/MCB.21.16.5299-5305.2001
   Micheau O, 2003, CELL, V114, P181, DOI 10.1016/S0092-8674(03)00521-X
   Moujalled DM, 2013, CELL DEATH DIS, V4, DOI 10.1038/cddis.2012.201
   Newton K, 2014, SCIENCE, V343, P1357, DOI 10.1126/science.1249361
   O'Donnell MA, 2012, PLOS ONE, V7, DOI 10.1371/journal.pone.0041238
   O'Donnell MA, 2011, NAT CELL BIOL, V13, P1437, DOI 10.1038/ncb2362
   Oberst A, 2011, NATURE, V471, P363, DOI 10.1038/nature09852
   Paciolla M, 2011, HUM REPROD, V26, P1191, DOI 10.1093/humrep/der040
   Pasparakis M, 2015, NATURE, V517, P311, DOI 10.1038/nature14191
   Rodriguez DA, 2016, CELL DEATH DIFFER, V23, P76, DOI 10.1038/cdd.2015.70
   Rudolph D, 2000, GENE DEV, V14, P854
   Schmidt-Supprian M, 2000, MOL CELL, V5, P981, DOI 10.1016/S1097-2765(00)80263-4
   Sebban-Benin H, 2007, HUM MOL GENET, V16, P2805, DOI 10.1093/hmg/ddm237
   Silke J, 2015, NAT IMMUNOL, V16, P689, DOI [10.1038/ni.3206, 10.1038/ni0815-889b]
   Smahi A, 2000, NATURE, V405, P466
   Sun LM, 2012, CELL, V148, P213, DOI 10.1016/j.cell.2011.11.031
   Sun XQ, 1999, J BIOL CHEM, V274, P16871, DOI 10.1074/jbc.274.24.16871
   Walczak H, 2011, IMMUNOL REV, V244, P9, DOI 10.1111/j.1600-065X.2011.01066.x
   Wang HY, 2014, MOL CELL, V54, P133, DOI 10.1016/j.molcel.2014.03.003
   Wu CJ, 2006, NAT CELL BIOL, V8, P398, DOI 10.1038/ncb1384
   Wu XN, 2014, CELL DEATH DIFFER, V21, P1709, DOI 10.1038/cdd.2014.77
   Zhang DW, 2009, SCIENCE, V325, P332, DOI 10.1126/science.1172308
NR 45
TC 15
Z9 15
U1 0
U2 7
PU NATURE PUBLISHING GROUP
PI LONDON
PA MACMILLAN BUILDING, 4 CRINAN ST, LONDON N1 9XW, ENGLAND
SN 2041-4889
J9 CELL DEATH DIS
JI Cell Death Dis.
PD AUG
PY 2016
VL 7
AR e2346
DI 10.1038/cddis.2016.245
PG 11
WC Cell Biology
WE Science Citation Index Expanded (SCI-EXPANDED)
SC Cell Biology
GA DU2YP
UT WOS:000382077800002
PM 27560715
OA Green Published, gold, Green Submitted
DA 2022-04-27
ER

PT J
AU Borghi, A
   Verstrepen, L
   Beyaert, R
AF Borghi, Alice
   Verstrepen, Lynn
   Beyaert, Rudi
TI TRAF2 multitasking in TNF receptor-induced signaling to NF-kappa B, MAP
   kinases and cell death
SO BIOCHEMICAL PHARMACOLOGY
LA English
DT Article
DE TRAF2; NF-kappa B; Apoptosis; Necroptosis; TNF
ID TUMOR-NECROSIS-FACTOR; MIXED LINEAGE KINASE; DOMAIN-LIKE; INTERACTING
   PROTEIN; GENE-EXPRESSION; ACTIVATION; ALPHA; PHOSPHORYLATION; APOPTOSIS;
   COMPLEX
AB Tumor Necrosis Factor (TNF) is a potent inflammatory cytokine that exerts its functions through the activation of two distinct receptors, TNFR1 and TNFR2. Both receptors can activate canonical NF-kappa B and JNK MAP kinase signaling, while TNFR2 can also activate non-canonical NF-kappa B signaling, leading to numerous changes in gene expression that drive inflammation, cell proliferation and cell survival. On the other hand, TNFR1 also activates signaling pathways leading to cell death by either apoptosis or necroptosis, depending on the cellular context. A key player in TNFR1- and TNFR2-induced signaling is the RING finger protein TRAF2, which is recruited to both receptors upon their stimulation. TRAF2 exerts multiple receptor specific functions but also mediates cross-talk between TNFR1 and TNFR2, dictating the outcome of TNF stimulation. In this review, we provide an overview of the positive and negative regulatory role of TRAF2 in different TNFR1 and TNFR2 signaling pathways. We discuss the underlying molecular mechanism of action, distinguishing between TRAF2 scaffold and E3 ubiquitin ligase functions, and the regulation of TRAF2 by specific post-translational modifications. Finally, we elaborate on some possible strategies to modulate TRAF2 function in the context of therapeutic targeting in autoimmunity and cancer. (C) 2016 Elsevier Inc. All rights reserved.
C1 VIB, Unit Mol Signal Transduct Inflammat, Inflammat Res Ctr, Ghent, Belgium.
   Univ Ghent, Dept Biomed Mol Biol, Ghent, Belgium.
RP Beyaert, R (通讯作者)，Technol Pk 927, B-9052 Ghent, Belgium.
EM Rudi.Beyaert@irc.vib-UGent.be
RI Beyaert, Rudi/B-2589-2009
OI Beyaert, Rudi/0000-0002-5704-582X
FU Fund for Scientific Research Flanders (FWO)FWO [G090914N, G027413N,
   G016413N, 1509712N]; Belgian Foundation Against Cancer; 'Agency for
   Innovation by Science and Technology' (IWT)Institute for the Promotion
   of Innovation by Science and Technology in Flanders (IWT);
   Interuniversity Attraction PolesBelgian Federal Science Policy Office
   [P7/32]; Ghent UniversityGhent University [BOF13-GOA-005]; European
   Commission granted TOLLerant projectEuropean CommissionEuropean
   Commission Joint Research Centre [H2020-MSC-ETN-642157]; FWOFWO
FX Research in the authors' lab is supported by grants (G090914N, G027413N,
   G016413N, 1509712N) from the 'Fund for Scientific Research Flanders
   (FWO)', 'Belgian Foundation Against Cancer', 'Agency for Innovation by
   Science and Technology' (IWT); 'Interuniversity Attraction Poles'
   (P7/32); Ghent University ('Hercules', 'Concerted Research Actions (GOA,
   BOF13-GOA-005)', 'Group-ID Multidisciplinary research partnership') and
   a European Commission granted TOLLerant H2020-MSC-ETN-642157 project.
   A.B. and L.V. are supported by a predoctoral and postdoctoral
   fellowship, respectively, from the FWO.
CR Aggarwal BB, 2003, NAT REV IMMUNOL, V3, P745, DOI 10.1038/nri1184
   Aggarwal Bharat B., 2002, Current Drug Targets - Inflammation and Allergy, V1, P327, DOI 10.2174/1568010023344571
   Apostolaki M, 2010, CURR DIR AUTOIMMUN, V11, P1, DOI 10.1159/000289195
   Baud V, 2001, TRENDS CELL BIOL, V11, P372, DOI 10.1016/S0962-8924(01)02064-5
   Benetatos CA, 2014, MOL CANCER THER, V13, P867, DOI 10.1158/1535-7163.MCT-13-0798
   Bertrand MJM, 2008, MOL CELL, V30, P689, DOI 10.1016/j.molcel.2008.05.014
   Blackwell K, 2009, MOL CELL BIOL, V29, P303, DOI 10.1128/MCB.00699-08
   Bradley JR, 2008, J PATHOL, V214, P149, DOI 10.1002/path.2287
   Brenner D, 2015, NAT REV IMMUNOL, V15, P362, DOI 10.1038/nri3834
   Cabal-Hierro L, 2014, CELL SIGNAL, V26, P2658, DOI 10.1016/j.cellsig.2014.08.011
   Cabal-Hierro L, 2014, ONCOTARGET, V5, P224, DOI 10.18632/oncotarget.1492
   Cabal-Hierro L, 2012, CELL SIGNAL, V24, P1297, DOI 10.1016/j.cellsig.2012.02.006
   Carpentier I, 1999, FEBS LETT, V460, P246, DOI 10.1016/S0014-5793(99)01356-3
   Catrysse L, 2014, TRENDS IMMUNOL, V35, P22, DOI 10.1016/j.it.2013.10.005
   Ceccarelli A, 2015, BIOCHEMISTRY-US, V54, P6153, DOI 10.1021/acs.biochem.5b00674
   Cho Y, 2009, CELL, V137, P1112, DOI 10.1016/j.cell.2009.05.037
   Chung JY, 2002, J CELL SCI, V115, P679
   Depuydt B, 2005, J CELL SCI, V118, P497, DOI 10.1242/jcs.01640
   Doppler H, 2013, PLOS ONE, V8, DOI 10.1371/journal.pone.0053676
   Etemadi N, 2015, ELIFE, V4, DOI 10.7554/eLife.10592
   Fotin-Mleczek M, 2002, J CELL SCI, V115, P2757
   Fulda S, 2015, CLIN CANCER RES, V21, P5030, DOI 10.1158/1078-0432.CCR-15-0365
   Galluzzi L, 2012, CELL DEATH DIFFER, V19, P107, DOI 10.1038/cdd.2011.96
   Gentle IE, 2011, J BIOL CHEM, V286, P13282, DOI 10.1074/jbc.M110.216226
   Gonzalvez F, 2012, MOL CELL, V48, P888, DOI 10.1016/j.molcel.2012.09.031
   Grech AP, 2004, IMMUNITY, V21, P629, DOI 10.1016/j.immuni.2004.09.011
   GRELL M, 1995, CELL, V83, P793, DOI 10.1016/0092-8674(95)90192-2
   Gustin JA, 2004, J BIOL CHEM, V279, P1615, DOI 10.1074/jbc.M306976200
   Haas TL, 2009, MOL CELL, V36, P831, DOI 10.1016/j.molcel.2009.10.013
   Habelhah H, 2004, EMBO J, V23, P322, DOI 10.1038/sj.emboj.7600044
   He LS, 2004, J BIOL CHEM, V279, P55855, DOI 10.1074/jbc.M407284200
   He SD, 2009, CELL, V137, P1100, DOI 10.1016/j.cell.2009.05.021
   Holler N, 2000, NAT IMMUNOL, V1, P489, DOI 10.1038/82732
   HSU HL, 1995, CELL, V81, P495, DOI 10.1016/0092-8674(95)90070-5
   Hsu HL, 1996, IMMUNITY, V4, P387, DOI 10.1016/S1074-7613(00)80252-6
   Hsu HL, 1996, CELL, V84, P299, DOI 10.1016/S0092-8674(00)80984-8
   Ji WD, 2012, ARTERIOSCL THROM VAS, V32, P2271, DOI 10.1161/ATVBAHA.112.253666
   Jia L, 2011, CURR CANCER DRUG TAR, V11, P347, DOI 10.2174/156800911794519734
   Kovalenko A, 2003, NATURE, V424, P801, DOI 10.1038/nature01802
   Lee TH, 2004, J BIOL CHEM, V279, P33185, DOI 10.1074/jbc.M404206200
   Legler DF, 2003, IMMUNITY, V18, P655, DOI 10.1016/S1074-7613(03)00092-X
   Li LY, 2009, BBA-MOL CELL RES, V1793, P346, DOI 10.1016/j.bbamcr.2008.09.013
   Li SH, 2008, PROCEEDINGS OF FIRST JOINT INTERNATIONAL PRE-OLYMPIC CONFERENCE OF SPORTS SCIENCE AND SPORTS ENGINEERING, VOL III, P33
   Li XM, 2002, NATURE, V416, P345, DOI 10.1038/416345a
   Liu Y, 2012, J MICROENCAPSUL, V29, P194, DOI 10.3109/02652048.2011.642015
   MacEwan DJ, 2002, BRIT J PHARMACOL, V135, P855, DOI 10.1038/sj.bjp.0704549
   Manna SK, 2010, J BIOL CHEM, V285, P11617, DOI 10.1074/jbc.M109.094961
   Marchetti L, 2004, J BIOL CHEM, V279, P32869, DOI 10.1074/jbc.M311766200
   Micheau O, 2003, CELL, V114, P181, DOI 10.1016/S0092-8674(03)00521-X
   Moss ML, 1997, J NEUROIMMUNOL, V72, P127, DOI 10.1016/S0165-5728(96)00180-4
   Naude PJW, 2011, FEBS J, V278, P888, DOI 10.1111/j.1742-4658.2011.08017.x
   Nguyen LT, 1999, IMMUNITY, V11, P379, DOI 10.1016/S1074-7613(00)80113-2
   Park SM, 2004, FEBS LETT, V566, P151, DOI 10.1016/j.feblset.2004.04.021
   Pereira R, 2015, DRUG DEVELOP RES, V76, P419, DOI 10.1002/ddr.21285
   Petersen SL, 2015, CELL DEATH DIFFER, V22, P1846, DOI 10.1038/cdd.2015.35
   Piao JH, 2011, J BIOL CHEM, V286, P17879, DOI 10.1074/jbc.M111.221853
   Rauert H, 2010, J BIOL CHEM, V285, P7394, DOI 10.1074/jbc.M109.037341
   Reuss R, 2013, NEUROIMMUNOMODULAT, V20, P177, DOI 10.1159/000346794
   Rodriguez M, 2011, J BIOL CHEM, V286, P22814, DOI 10.1074/jbc.M111.225631
   Rothe M, 1995, CELL, V83, P1243, DOI 10.1016/0092-8674(95)90149-3
   ROTHE M, 1994, CELL, V78, P681, DOI 10.1016/0092-8674(94)90532-0
   Ruspi G, 2014, CELL SIGNAL, V26, P683, DOI 10.1016/j.cellsig.2013.12.009
   Schneider-Brachert W, 2004, IMMUNITY, V21, P415, DOI 10.1016/j.immuni.2004.08.017
   Shi CS, 2003, J BIOL CHEM, V278, P15429, DOI 10.1074/jbc.M211796200
   Sun LM, 2012, CELL, V148, P213, DOI 10.1016/j.cell.2011.11.031
   Sun SC, 2012, IMMUNOL REV, V246, P125, DOI 10.1111/j.1600-065X.2011.01088.x
   Tada K, 2001, J BIOL CHEM, V276, P36530, DOI 10.1074/jbc.M104837200
   Tenev T, 2011, MOL CELL, V43, P432, DOI 10.1016/j.molcel.2011.06.006
   Thomas GS, 2009, CANCER RES, V69, P3665, DOI 10.1158/0008-5472.CAN-08-4867
   Vallabhapurapu S, 2008, NAT IMMUNOL, V9, P1364, DOI 10.1038/ni.1678
   Varfolomeev E, 2008, J BIOL CHEM, V283, P24295, DOI 10.1074/jbc.C800128200
   Vereecke L, 2010, J EXP MED, V207, P1513, DOI 10.1084/jem.20092474
   Verstrepen L, 2014, BIOCHEM PHARMACOL, V92, P519, DOI 10.1016/j.bcp.2014.10.017
   Vince JE, 2009, J BIOL CHEM, V284, P35906, DOI 10.1074/jbc.M109.072256
   Wang HY, 2014, MOL CELL, V54, P133, DOI 10.1016/j.molcel.2014.03.003
   Wang L, 2008, CELL, V133, P693, DOI 10.1016/j.cell.2008.03.036
   Wicovsky A, 2009, ONCOGENE, V28, P1769, DOI 10.1038/onc.2009.29
   Wu CJ, 2005, EMBO J, V24, P1886, DOI 10.1038/sj.emboj.7600649
   Xie Ping, 2013, J Mol Signal, V8, P7, DOI 10.1186/1750-2187-8-7
   Yamaguchi N, 2013, SCI REP-UK, V3, DOI 10.1038/srep02568
   Yang XD, 2015, IMMUNOL REV, V266, P56, DOI 10.1111/imr.12311
   Yeh WC, 1997, IMMUNITY, V7, P715, DOI 10.1016/S1074-7613(00)80391-X
   Zarnegar BJ, 2008, NAT IMMUNOL, V9, P1371, DOI 10.1038/ni.1676
   Zhang LQ, 2011, MOL BIOL CELL, V22, P128, DOI 10.1091/mbc.E10-06-0556
   Zhang LQ, 2010, J MOL BIOL, V396, P528, DOI 10.1016/j.jmb.2010.01.008
   Zhang LQ, 2009, J MOL BIOL, V389, P495, DOI 10.1016/j.jmb.2009.04.054
   Zhao J, 2012, P NATL ACAD SCI USA, V109, P5322, DOI 10.1073/pnas.1200012109
   Zheng C, 2010, MOL CELL, V38, P101, DOI 10.1016/j.molcel.2010.03.009
NR 88
TC 82
Z9 90
U1 3
U2 43
PU PERGAMON-ELSEVIER SCIENCE LTD
PI OXFORD
PA THE BOULEVARD, LANGFORD LANE, KIDLINGTON, OXFORD OX5 1GB, ENGLAND
SN 0006-2952
EI 1873-2968
J9 BIOCHEM PHARMACOL
JI Biochem. Pharmacol.
PD SEP 15
PY 2016
VL 116
BP 1
EP 10
DI 10.1016/j.bcp.2016.03.009
PG 10
WC Pharmacology & Pharmacy
WE Science Citation Index Expanded (SCI-EXPANDED)
SC Pharmacology & Pharmacy
GA DW4TS
UT WOS:000383636500001
PM 26993379
DA 2022-04-27
ER

PT J
AU Warkad, MS
   Kim, CH
   Kang, BG
   Park, SH
   Jung, JS
   Feng, JH
   Inci, G
   Kim, SC
   Suh, HW
   Lim, SS
   Lee, JY
AF Warkad, Madhuri Shende
   Kim, Chea-Ha
   Kang, Beom-Goo
   Park, Soo-Hyun
   Jung, Jun-Sub
   Feng, Jing-Hui
   Inci, Gozde
   Kim, Sung-Chan
   Suh, Hong-Won
   Lim, Soon Sung
   Lee, Jae-Yong
TI Metformin-induced ROS upregulation as amplified by apigenin causes
   profound anticancer activity while sparing normal cells
SO SCIENTIFIC REPORTS
LA English
DT Article
ID OXIDATIVE STRESS; CANCER-CELLS; TUMOR-GROWTH; APOPTOSIS; PATHWAY;
   HOMEOSTASIS; INHIBITION
AB Metformin increased cellular ROS levels in AsPC-1 pancreatic cancer cells, with minimal effect in HDF, human primary dermal fibroblasts. Metformin reduced cellular ATP levels in HDF, but not in AsPC-1 cells. Metformin increased AMPK, p-AMPK (Thr172), FOXO3a, p-FOXO3a (Ser413), and MnSOD levels in HDF, but not in AsPC-1 cells. p-AMPK and p-FOXO3a also translocated from the cytosol to the nucleus by metformin in HDF, but not in AsPC-1 cells. Transfection of si-FOXO3a in HDF increased ROS levels, while wt-FOXO3a-transfected AsPC-1 cells decreased ROS levels. Metformin combined with apigenin increased ROS levels dramatically and decreased cell viability in various cancer cells including AsPC-1 cells, with each drug used singly having a minimal effect. Metformin/apigenin combination synergistically decreased mitochondrial membrane potential in AsPC-1 cells but to a lesser extent in HDF cells. Metformin/apigenin combination in AsPC-1 cells increased DNA damage-, apoptosis-, autophagy- and necroptosis-related factors, but not in HDF cells. Oral administration with metformin/apigenin caused dramatic blocks tumor size in AsPC-1-xenografted nude mice. Our results suggest that metformin in cancer cells differentially regulates cellular ROS levels via AMPK-FOXO3a-MnSOD pathway and combination of metformin/apigenin exerts anticancer activity through DNA damage-induced apoptosis, autophagy and necroptosis by cancer cell-specific ROS amplification.
C1 [Warkad, Madhuri Shende; Kim, Chea-Ha; Kang, Beom-Goo; Inci, Gozde; Kim, Sung-Chan; Lee, Jae-Yong] Hallym Univ, Coll Med, Inst Cell Differentiat & Aging, Dept Biochem, 1 Hallymdeahak Gil, Chunchon 24252, South Korea.
   [Feng, Jing-Hui; Suh, Hong-Won] Hallym Univ, Inst Nat Med, Dept Pharmacol, 1 Hallymdeahak Gil, Chunchon 24252, South Korea.
   [Lim, Soon Sung] Hallym Univ, Coll Nat Sci, Korean Inst Nutr, Dept Food Sci & Nutr, 1 Hallymdeahak Gil, Chunchon 24252, South Korea.
   [Park, Soo-Hyun; Jung, Jun-Sub] FrontBio Inc, 301,Bio 2,32 Soyanggang Ro, Chuncheon Si 24232, Gangwon Do, South Korea.
RP Lee, JY (通讯作者)，Hallym Univ, Coll Med, Inst Cell Differentiat & Aging, Dept Biochem, 1 Hallymdeahak Gil, Chunchon 24252, South Korea.
EM jyl3746@gmail.com
OI Suh, HongWon/0000-0001-8691-6797; Feng, JingHui/0000-0002-2472-2169
FU FrontBio Inc.
FX This work was funded by a grant from FrontBio Inc.
CR Alcendor RR, 2007, CIRC RES, V100, P1512, DOI 10.1161/01.RES.0000267723.65696.4a
   Andueza A, 2015, FREE RADICAL BIO MED, V87, P169, DOI 10.1016/j.freeradbiomed.2015.06.003
   Bedard K, 2007, PHYSIOL REV, V87, P245, DOI 10.1152/physrev.00044.2005
   Bridges HR, 2014, BIOCHEM J, V462, P475, DOI 10.1042/BJ20140620
   Diwanji N, 2018, SEMIN CELL DEV BIOL, V80, P74, DOI 10.1016/j.semcdb.2017.07.004
   du Sert NP, 2020, BRIT J PHARMACOL, V177, P3617, DOI [10.1111/bph.15193, 10.1371/journal.pbio.3000411, 10.1113/JP280389, 10.1177/0271678X20943823, 10.1186/s12917-020-02451-y, 10.1371/journal.pbio.3000410, 10.1113/EP088870]
   Fadaka A., 2017, J ONCOL SCI, V3, P45
   Forman HJ, 2014, J MOL CELL CARDIOL, V73, P2, DOI 10.1016/j.yjmcc.2014.01.018
   Greer EL, 2007, CURR BIOL, V17, P1646, DOI 10.1016/j.cub.2007.08.047
   Guo LM, 2021, MOL THER-ONCOLYTICS, V20, P119, DOI 10.1016/j.omto.2020.11.004
   Han G, 2015, CANCER BIOL THER, V16, P77, DOI 10.4161/15384047.2014.987021
   He L, 2017, CELL PHYSIOL BIOCHEM, V44, P532, DOI 10.1159/000485089
   Heiden MGV, 2009, SCIENCE, V324, P1029, DOI 10.1126/science.1160809
   Huang SJ, 2020, J CANCER, V11, P2123, DOI 10.7150/jca.34981
   Jiang B, 2017, GENES DIS, V4, P25, DOI 10.1016/j.gendis.2017.02.003
   Kheirandish M, 2018, CURR DRUG METAB, V19, P793, DOI 10.2174/1389200219666180416161846
   Ko Eunjeong, 2020, Dev Reprod, V24, P113, DOI 10.12717/DR.2020.24.2.113
   Ko Yunmi, 2016, Korean J Pediatr, V59, P374
   Kops GJPL, 2002, NATURE, V419, P316, DOI 10.1038/nature01036
   Leavesley HB, 2008, TOXICOL SCI, V101, P101, DOI 10.1093/toxsci/kfm254
   Lee SH, 2008, CANCER LETT, V259, P39, DOI 10.1016/j.canlet.2007.09.015
   Li SMH, 2018, J BIOMED SCI, V25, DOI 10.1186/s12929-018-0478-5
   Li Y, 2018, ONCOTARGET, V9, P2158, DOI 10.18632/oncotarget.23187
   Libina N, 2003, CELL, V115, P489, DOI 10.1016/S0092-8674(03)00889-4
   Lin CC, 2012, J AGR FOOD CHEM, V60, P11395, DOI 10.1021/jf303446x
   Miyoshi N, 2007, ARCH BIOCHEM BIOPHYS, V466, P274, DOI 10.1016/j.abb.2007.07.026
   Morrissey C, 2005, PROSTATE, V63, P131, DOI 10.1002/pros.20167
   MOSMANN T, 1983, J IMMUNOL METHODS, V65, P55, DOI 10.1016/0022-1759(83)90303-4
   Nemoto S, 2002, SCIENCE, V295, P2450, DOI 10.1126/science.1069004
   Nishikawa M, 2008, CANCER LETT, V266, P53, DOI 10.1016/j.canlet.2008.02.031
   Nogueira V, 2013, CLIN CANCER RES, V19, P4309, DOI 10.1158/1078-0432.CCR-12-1424
   Park S, 2018, J CELL PHYSIOL, V233, P3055, DOI 10.1002/jcp.26054
   Perillo B, 2020, EXP MOL MED, V52, P192, DOI 10.1038/s12276-020-0384-2
   Scherz-Shouval R, 2011, TRENDS BIOCHEM SCI, V36, P30, DOI 10.1016/j.tibs.2010.07.007
   Shao HJ, 2013, MOL CANCER THER, V12, P2640, DOI 10.1158/1535-7163.MCT-13-0066
   Shi MD, 2015, CANCER CELL INT, V15, DOI 10.1186/s12935-015-0186-0
   Storz P, 2005, FRONT BIOSCI-LANDMRK, V10, P1881, DOI 10.2741/1667
   Sung Bokyung, 2016, J Cancer Prev, V21, P216, DOI 10.15430/JCP.2016.21.4.216
   Woo SH, 2002, INT J ONCOL, V21, P57
   Xia CL, 2019, EUR J PHARMACOL, V848, P62, DOI 10.1016/j.ejphar.2019.01.045
   Xu L, 2021, CURR PHARM DESIGN, V27, P479, DOI 10.2174/1381612826666200713171137
   Yan XH, 2017, CELL BIOSCI, V7, DOI 10.1186/s13578-017-0179-x
   Yang JL, 2018, BIOMED PHARMACOTHER, V103, P699, DOI 10.1016/j.biopha.2018.04.072
   Zhao B, 2020, LIFE SCI, V254, DOI 10.1016/j.lfs.2020.117717
   Zhao D, 2015, INT J CANCER, V136, P2556, DOI 10.1002/ijc.29305
NR 45
TC 8
Z9 8
U1 3
U2 4
PU NATURE RESEARCH
PI BERLIN
PA HEIDELBERGER PLATZ 3, BERLIN, 14197, GERMANY
SN 2045-2322
J9 SCI REP-UK
JI Sci Rep
PD JUL 7
PY 2021
VL 11
IS 1
AR 14002
DI 10.1038/s41598-021-93270-0
PG 13
WC Multidisciplinary Sciences
WE Science Citation Index Expanded (SCI-EXPANDED)
SC Science & Technology - Other Topics
GA TL0LW
UT WOS:000674547300010
PM 34234193
OA Green Published, gold
DA 2022-04-27
ER

PT J
AU Shen, QH
   Shi, XL
   Tao, LD
   Zhu, QT
   Xiao, WM
   Ding, YB
   Gong, WJ
   Lu, GT
   Wang, M
   Yao, GH
AF Shen, Qinhao
   Shi, Xiaolei
   Tao, Lide
   Zhu, Qingtian
   Xiao, Weiming
   Ding, Yanbing
   Gong, Weijuan
   Lu, Guotao
   Wang, Mei
   Yao, Guanghuai
TI Inhibition of hypoxia-inducible factor-1 alpha alleviates acinar cell
   necrosis in a mouse model of acute pancreatitis
SO BIOCHEMICAL AND BIOPHYSICAL RESEARCH COMMUNICATIONS
LA English
DT Article
DE Acute pancreatitis; Acinar cell; Hif1 alpha; Necroptosis
ID MIXED LINEAGE KINASE; DOMAIN-LIKE; NECROPTOSIS; DOWNSTREAM; TARGET; MLKL
AB Hypoxia-inducible factor-1 alpha (Hif1 alpha) is activated in hypoxia and is closely related to oxidative stress, immunity and cell metabolism. Recently, it is reported that Hif1 alpha is involved in atherosclerosis, ischemiareperfusion (I/R) injury, alcoholic liver disease and pancreatic tumors. In this study, we found that Hif1 signal pathway is significantly changed in pancreas of acute pancreatitis (AP) mice. Meanwhile, we verified that the high expression of Hif1 alpha injured pancreatic tissues of cerulean-induced AP mice, which prompting that Hif1 alpha participated in the progress of histopathology on AP. We applied a Hif1 alpha inhibitor PX478 and observed that it could alleviate histological injury of pancreas as well as the levels of serum amylase, lipase and proinflammatory cytokine in the murine model of AP induced by caerulein. In addition, PX478 could reduce the formation of necrosome (RIP3 and p-MLKL) and the generation of reactive oxygen species (ROS) in AP mice. Correspondingly, we further confirmed the effectiveness of PX478 in vitro and found that inhibiting Hif1 alpha could mitigated the necrosis of pancreatic acinar cells via reducing the RIP3 and p-MLKL expression and the ROS production. In conclusion, inhibiting Hif1 alpha could protect against acinar cells necrosis in AP, which may provide a new target for the prevention and treatment of AP clinically. (C) 2021 Elsevier Inc. All rights reserved.
C1 [Shen, Qinhao; Shi, Xiaolei; Zhu, Qingtian; Xiao, Weiming; Ding, Yanbing; Gong, Weijuan; Lu, Guotao; Wang, Mei; Yao, Guanghuai] Yangzhou Univ, Affiliated Hosp, Dept Gastroenterol, Pancreat Ctr, Yangzhou, Jiangsu, Peoples R China.
   [Tao, Lide] Yangzhou Univ, Affiliated Hosp, Dept Surg, Yangzhou, Jiangsu, Peoples R China.
RP Lu, GT; Wang, M; Yao, GH (通讯作者)，Yangzhou Univ, Affiliated Hosp, Dept Gastroenterol, Pancreat Ctr, Yangzhou, Jiangsu, Peoples R China.
EM gtlu@yzu.edu.cn; wangmei@yzu.edu.cn; ghyao@yzu.edu.cn
FU National Natural Science Foundation of ChinaNational Natural Science
   Foundation of China (NSFC) [81801970, 82070668]; Social development
   projects of Yangzhou [YZ2018091]; Major public health projects in
   Yangzhou: Screening projects of early gastrointestinal diseases;
   National Natural Science Foundation of Yangzhou [2018YXZX20184]
FX This study was supported by the National Natural Science Foundation of
   China (No. 81801970, 82070668) ; Social development projects of Yangzhou
   (No. YZ2018091) ; Major public health projects in Yangzhou: Screening
   projects of early gastrointestinal diseases (2018) and the National
   Natural Science Foundation of Yangzhou (No. 2018YXZX20184,
   Gastroenterology) .
CR Boonchan M, 2021, CELL DEATH DIS, V12, DOI 10.1038/s41419-021-03847-w
   Crockett SD, 2018, GASTROENTEROLOGY, V154, P1096, DOI 10.1053/j.gastro.2018.01.032
   He SD, 2016, CELL MOL LIFE SCI, V73, P2177, DOI 10.1007/s00018-016-2192-3
   He SD, 2009, CELL, V137, P1100, DOI 10.1016/j.cell.2009.05.021
   Hong YP, 2020, OXID MED CELL LONGEV, V2020, DOI 10.1155/2020/8172714
   Ji L, 2019, OXID MED CELL LONGEV, V2019, DOI 10.1155/2019/4363672
   Ke QD, 2006, MOL PHARMACOL, V70, P1469, DOI 10.1124/mol.106.027029
   Kolde Raivo, 2019, CRAN
   Lankisch PG, 2015, LANCET, V386, P85, DOI 10.1016/S0140-6736(14)60649-8
   Lee J.H., INT J MOL SCI, V22
   Li XY, 2020, BIOMED PHARMACOTHER, V128, DOI 10.1016/j.biopha.2020.110338
   Liu XN, 2018, OXID MED CELL LONGEV, V2018, DOI 10.1155/2018/7161592
   Louhimo JM, 2016, CELL MOL GASTROENTER, V2, P519, DOI 10.1016/j.jcmgh.2016.04.002
   Luan J, 2020, PANCREAS, V49, P1335, DOI 10.1097/MPA.0000000000001684
   Norberg KJ, 2018, PANCREATOLOGY, V18, P734, DOI 10.1016/j.pan.2018.08.005
   Park MJ, 2018, GASTROENTEROLOGY, V154, P1630, DOI 10.1053/j.gastro.2018.01.037
   R. Development Core Team, 2008, R LANG ENV STAT COMP
   Said H.M., AM J PHYSIOL-GASTR L, V320
   Saluja A, 2019, GASTROENTEROLOGY, V156, P1979, DOI 10.1053/j.gastro.2019.01.268
   Schepers NJ, 2019, GUT, V68, P1044, DOI 10.1136/gutjnl-2017-314657
   Semenza GL, 2007, SCI STKE, DOI DOI 10.1126/STKE.4072007CM8
   Srinivasan P, 2019, AM J PHYSIOL-CELL PH, V317, pC1107, DOI 10.1152/ajpcell.00225.2019
   Srinivasan P, 2015, AM J PHYSIOL-GASTR L, V309, pG750, DOI 10.1152/ajpgi.00226.2015
   Sun LM, 2012, CELL, V148, P213, DOI 10.1016/j.cell.2011.11.031
   Tanaka, 2021, J THORAC CARDIOV SUR, VS0022-5223
   Urrutia AA, 2018, BIOMEDICINES, V6, DOI 10.3390/biomedicines6020068
   van Dijk SM, 2017, GUT, V66, P2024, DOI 10.1136/gutjnl-2016-313595
   Wang G, 2016, APOPTOSIS, V21, P121, DOI 10.1007/s10495-015-1192-3
   Wang HY, 2014, MOL CELL, V54, P133, DOI 10.1016/j.molcel.2014.03.003
   Wen Y., J ETHNOPHARMACOL
   Wickham H, 2009, USE R, P1, DOI 10.1007/978-0-387-98141-3_1
   Wu JF, 2013, CELL RES, V23, P994, DOI 10.1038/cr.2013.91
   Xie XC, 2019, BIOCHEM BIOPH RES CO, V520, P211, DOI 10.1016/j.bbrc.2019.09.125
   Yang XS, 2017, SCI REP-UK, V7, DOI 10.1038/s41598-017-06088-0
   Zerem E, 2014, WORLD J GASTROENTERO, V20, P13879, DOI 10.3748/wjg.v20.i38.13879
   Zhang T, 2019, ADV EXP MED BIOL, V1136, P87, DOI 10.1007/978-3-030-12734-3_6
   Zhao J, 2012, P NATL ACAD SCI USA, V109, P5322, DOI 10.1073/pnas.1200012109
NR 37
TC 0
Z9 0
U1 6
U2 8
PU ACADEMIC PRESS INC ELSEVIER SCIENCE
PI SAN DIEGO
PA 525 B ST, STE 1900, SAN DIEGO, CA 92101-4495 USA
SN 0006-291X
EI 1090-2104
J9 BIOCHEM BIOPH RES CO
JI Biochem. Biophys. Res. Commun.
PD OCT 1
PY 2021
VL 572
BP 72
EP 79
DI 10.1016/j.bbrc.2021.07.043
EA AUG 2021
PG 8
WC Biochemistry & Molecular Biology; Biophysics
WE Science Citation Index Expanded (SCI-EXPANDED)
SC Biochemistry & Molecular Biology; Biophysics
GA TZ6UI
UT WOS:000684605700002
PM 34358966
DA 2022-04-27
ER

PT J
AU Shutinoski, B
   Patel, R
   Tomlinson, JJ
   Schlossmacher, MG
   Sad, S
AF Shutinoski, Bojan
   Patel, Rajen
   Tomlinson, Julianna J.
   Schlossmacher, Michael G.
   Sad, Subash
TI Ripk3 licenced protection against microbial infection in the absence of
   Caspase1-11 inflammasome
SO MICROBES AND INFECTION
LA English
DT Article
DE Salmonella; sifA; Ripk3; Casp1; Casp11
ID PATHOGENICITY ISLANDS; SALMONELLA; ACTIVATION; SECRETION; NECROPTOSIS;
   INTERLEUKIN-1-BETA; MACROPHAGES; IL-1-BETA; RECEPTORS; FLAGELLIN
AB Receptor interacting protein kinase 3 (Ripk3) is a signal relay protein involved in initiation of programmed cell death (necroptosis) and modulation of inflammasome activation. While caspase 1 and 11 are pro-inflammatory caspases responsible for unleashing inflammation and cell death by enzymatic activation of the executioners of inflammation and cell death (pyroptosis). Upon Salmonella infection, the host mounts a pro-inflammatory response which require Ripk3 and Caspase1/11. Here we show that bone marrow derived macrophages with combined deficiency of Ripk3 and Casp1/11 are highly resistant to Salmonella induced cell death, and that these macrophages show an anti-inflammatory cytokine profile. We confirm what was previously known that mice deficient in Casp1/11 have impaired ability to control Salmonella burden, and that the absence of Ripk3 alone does not influence the innate immune responses to Salmonella infection. However, we describe a synergistic role of Ripk3 and Casp1/11 in regulating Salmonella in vivo burden and that Ripk3-dependent host protection in the absence of Casp1/11 is evident during infection by sifA-expressing Salmonella. In summary, we show that the Ripk3 protection to Salmonella infection is obscured by presence of Caspase1/11 and that the Ripk3-dependent protection requires a phagosome-bound Salmonella. (C) 2019 Institut Pasteur. Published by Elsevier Masson SAS. All rights reserved.
C1 [Shutinoski, Bojan; Patel, Rajen; Sad, Subash] Univ Ottawa, Dept Biochem Microbiol & Immunol, Ottawa, ON, Canada.
   [Shutinoski, Bojan; Tomlinson, Julianna J.; Schlossmacher, Michael G.] Univ Ottawa, Ottawa Hosp Res Inst, Program Neurosci, Ottawa, ON, Canada.
   [Schlossmacher, Michael G.] Univ Ottawa, Dept Cellular & Mol Med, Ottawa, ON, Canada.
   [Schlossmacher, Michael G.] Univ Ottawa, Brain & Mind Res Inst, Ottawa, ON, Canada.
   [Schlossmacher, Michael G.] Univ Ottawa, Ottawa Hosp, Dept Med, Div Neurol, Ottawa, ON, Canada.
RP Shutinoski, B (通讯作者)，Ottawa Hosp Res Inst, Program Neurosci, 451 Smyth Rd 1444, Ottawa, ON K1H 8M5, Canada.; Sad, S (通讯作者)，Univ Ottawa, Fac Med, Dept Biochem Microbiol & Immunol, 451 Smyth Rd,Room 4139, Ottawa, ON K1H 8M5, Canada.
EM bshutino@uottawa.ca; Subash.Sad@uottawa.ca
RI Shutinoski, Bojan/M-5260-2016
OI Shutinoski, Bojan/0000-0003-4669-5656; Sad, Subash/0000-0002-2462-7137;
   Tomlinson, Julianna/0000-0003-2997-5162
FU Canadian Institutes of Health ResearchCanadian Institutes of Health
   Research (CIHR)
FX Canadian Institutes of Health Research grant awarded to S.S.
CR Aachoui Y, 2013, SCIENCE, V339, P975, DOI 10.1126/science.1230751
   Agbor TA, 2011, CELL MICROBIOL, V13, P1858, DOI 10.1111/j.1462-5822.2011.01701.x
   Casadevall A, 2002, ANN MED, V34, P2, DOI 10.1080/078538902317338580
   Chen KWW, 2014, CELL REP, V8, P569, DOI 10.1016/j.celrep.2014.06.028
   Feasey NA, 2012, LANCET, V379, P2489, DOI 10.1016/S0140-6736(11)61752-2
   Feltham R, 2017, CLIN TRANSL IMMUNOL, V6, DOI 10.1038/cti.2016.83
   Fettelschoss A, 2011, P NATL ACAD SCI USA, V108, P18055, DOI 10.1073/pnas.1109176108
   Franchi L, 2006, NAT IMMUNOL, V7, P576, DOI 10.1038/ni1346
   Garai P, 2012, VIRULENCE, V3, P377, DOI 10.4161/viru.21087
   Jennings E, 2017, CELL HOST MICROBE, V22, P217, DOI 10.1016/j.chom.2017.07.009
   Johnston A., 2018, J NAT SCI, V4
   Kaiser WJ, 2011, NATURE, V471, P368, DOI 10.1038/nature09857
   Kang S, 2015, NAT COMMUN, V6, DOI 10.1038/ncomms8515
   Kang TB, 2013, IMMUNITY, V38, P27, DOI 10.1016/j.immuni.2012.09.015
   Kawasaki T, 2014, FRONT IMMUNOL, V5, DOI 10.3389/fimmu.2014.00461
   Kayagaki N, 2015, NATURE, V526, P666, DOI 10.1038/nature15541
   Kieser KJ, 2017, NAT REV IMMUNOL, V17, P376, DOI 10.1038/nri.2017.25
   Klesney-Tait J, 2006, NAT IMMUNOL, V7, P1266, DOI 10.1038/ni1411
   Kofoed EM, 2011, NATURE, V477, P592, DOI 10.1038/nature10394
   Lage SL, 2014, FRONT IMMUNOL, V5, DOI 10.3389/fimmu.2014.00309
   Lamkanfi M, 2012, ANNU REV CELL DEV BI, V28, P137, DOI 10.1146/annurev-cellbio-101011-155745
   Man SM, 2013, J IMMUNOL, V191, P5239, DOI 10.4049/jimmunol.1301581
   Marcus SL, 2000, MICROBES INFECT, V2, P145, DOI 10.1016/S1286-4579(00)00273-2
   Martinez FO, 2009, ANNU REV IMMUNOL, V27, P451, DOI 10.1146/annurev.immunol.021908.132532
   Mascarenhas DPA, 2017, PLOS PATHOG, V13, DOI 10.1371/journal.ppat.1006502
   Matzinger P, 1998, SEMIN IMMUNOL, V10, P399, DOI 10.1006/smim.1998.0143
   MCDERMOTTLANCASTER RD, 1990, INT J EXP PATHOL, V71, P689
   Medzhitov R, 2000, SEMIN IMMUNOL, V12, P185, DOI 10.1006/smim.2000.0230
   Methot PO, 2014, VIRULENCE, V5, P775, DOI 10.4161/21505594.2014.960726
   Miao EA, 2006, NAT IMMUNOL, V7, P569, DOI 10.1038/ni1344
   Moriwaki K, 2015, J IMMUNOL, V194, P1938, DOI 10.4049/jimmunol.1402167
   Nieto PA, 2016, MICROBES INFECT, V18, P302, DOI 10.1016/j.micinf.2016.02.001
   Oberst A, 2011, NATURE, V471, P363, DOI 10.1038/nature09852
   Ohta A, 2001, NATURE, V414, P916, DOI 10.1038/414916a
   Patel R, 2017, CELL DEATH DIFFER, V24, P1900, DOI 10.1038/cdd.2017.112
   Raupach B, 2006, INFECT IMMUN, V74, P4922, DOI 10.1128/IAI.00417-06
   Robinson N, 2012, NAT IMMUNOL, V13, P954, DOI 10.1038/ni.2397
   Shi JJ, 2015, NATURE, V526, P660, DOI 10.1038/nature15514
   Shutinoski B, 2016, CELL DEATH DIFFER, V23, P1628, DOI 10.1038/cdd.2016.51
   Srikanth CV, 2010, SCIENCE, V330, P390, DOI 10.1126/science.1194598
   Stein MA, 1996, MOL MICROBIOL, V20, P151, DOI 10.1111/j.1365-2958.1996.tb02497.x
   Varfolomeev EE, 1998, IMMUNITY, V9, P267, DOI 10.1016/S1074-7613(00)80609-3
   Vasselon T, 2002, INFECT IMMUN, V70, P1033, DOI 10.1128/IAI.70.3.1033-1041.2002
   Vince JE, 2012, IMMUNITY, V36, P215, DOI 10.1016/j.immuni.2012.01.012
   Weinlich R, 2017, NAT REV MOL CELL BIO, V18, P127, DOI 10.1038/nrm.2016.149
   Weng D, 2014, P NATL ACAD SCI USA, V111, P7391, DOI 10.1073/pnas.1403477111
   Yang JL, 2013, P NATL ACAD SCI USA, V110, P14408, DOI 10.1073/pnas.1306376110
   Yoon S, 2017, IMMUNITY, V47, P51, DOI 10.1016/j.immuni.2017.06.001
   Zhao X, 2017, MUCOSAL IMMUNOL, V10, P1553, DOI 10.1038/mi.2017.12
   Zhao Y, 2015, IMMUNOL REV, V265, P85, DOI 10.1111/imr.12293
NR 50
TC 5
Z9 5
U1 2
U2 2
PU ELSEVIER
PI AMSTERDAM
PA RADARWEG 29, 1043 NX AMSTERDAM, NETHERLANDS
SN 1286-4579
EI 1769-714X
J9 MICROBES INFECT
JI Microbes Infect.
PD JAN-FEB
PY 2020
VL 22
IS 1
BP 40
EP 45
DI 10.1016/j.micinf.2019.08.002
PG 6
WC Immunology; Infectious Diseases; Microbiology
WE Science Citation Index Expanded (SCI-EXPANDED)
SC Immunology; Infectious Diseases; Microbiology
GA KH7UD
UT WOS:000510854200005
PM 31430539
DA 2022-04-27
ER

PT J
AU Kim, JY
   Kim, YJ
   Lee, S
   Park, JH
AF Kim, Jee-Youn
   Kim, Yong-Jun
   Lee, Sun
   Park, Jae-Hoon
TI BNip3 is a mediator of TNF-induced necrotic cell death
SO APOPTOSIS
LA English
DT Article
DE BNip3; TNF; Cell death; Reactive oxygen species
ID INDUCED APOPTOSIS; UP-REGULATION; NECROSIS; MITOCHONDRIAL; ACTIVATION;
   PROTEIN; ALPHA; EXPRESSION; JNK; INHIBITION
AB Tumor necrosis factor (TNF) is a pleiotropic cytokine involved in immune modulation, inflammatory reactions, and target cell death in many pathologic conditions. The cell death pathways triggered by TNF include the caspase-8/Bid-dependent apoptotic pathway and the caspase-independent necrosis pathway (necroptosis). While the signaling pathways activated after binding of TNF to the TNF receptor (TNFR) and subsequent insertion of Bid/Bax/Bik into the outer mitochondrial membrane are relatively well known, other cell death pathways and the participating signaling molecules remain to be clarified. BNip3 is a pro-death protein and a member of the BH3-only Bcl-2 family. When ectopically overexpressed or induced by hypoxia, BNip3 induces various types of cell death via mitochondrial or non-mitochondrial death cascades. In this study using A549 alveolar epithelial cells of the lung, we show that BNip3 is transcriptionally and translationally upregulated by TNF, and its expression level determines the sensitivity to necroptosis induced by TNF. However, BNip3 does not appear to be involved in caspase-8/Bid-dependent apoptotic cell death in these alveolar lung cells. Finally, we show that the generation of reactive oxygen species (ROS) is essential for mitochondrial insertion of BNip3, which is an important step in BNip3-induced mitochondrial catastrophe. Our results indicate that BNip3 is a candidate therapeutic target in pathologic conditions in which TNF causes tissue damage.
C1 [Park, Jae-Hoon] Kyung Hee Univ, Sch Med, Dept Pathol & Med Sci, Seoul 130701, South Korea.
   Kyung Hee Univ, Sch Med, Engn Res Ctr Bioreact React Oxygen Species, Seoul 130701, South Korea.
RP Park, JH (通讯作者)，Kyung Hee Univ, Sch Med, Dept Pathol & Med Sci, Seoul 130701, South Korea.
EM jhpark@khu.ac.kr
OI Kim, Yong Jun/0000-0002-5374-712X
FU Kyung Hee University [KHU-20100136]; Korea government (MOST)Ministry of
   Science and Technology (MOST) KoreaKorean Government
   [R13-2002-020-02002-0]
FX This work was supported by a grant from the Kyung Hee University in 2010
   (KHU-20100136) and the Korea Science and Engineering Foundation (KOSEF)
   grant funded by the Korea government (MOST) (No. R13-2002-020-02002-0).
CR An HJ, 2006, J BIOL CHEM, V281, P33939, DOI 10.1074/jbc.M605819200
   Aucello M, 2009, AUTOPHAGY, V5, P527, DOI 10.4161/auto.5.4.7962
   BOYD JM, 1994, CELL, V79, P341, DOI 10.1016/0092-8674(94)90202-X
   Bruick RK, 2000, P NATL ACAD SCI USA, V97, P9082, DOI 10.1073/pnas.97.16.9082
   Burton TR, 2009, CELL DEATH DIFFER, V16, P515, DOI 10.1038/cdd.2008.185
   Carneiro LAM, 2009, CELL HOST MICROBE, V5, P123, DOI 10.1016/j.chom.2008.12.011
   Chen G, 1997, J EXP MED, V186, P1975, DOI 10.1084/jem.186.12.1975
   Cho Y, 2009, CELL, V137, P1112, DOI 10.1016/j.cell.2009.05.037
   Chwieralski CE, 2006, APOPTOSIS, V11, P143, DOI 10.1007/s10495-006-3486-y
   Declercq W, 2009, CELL, V138, P229, DOI 10.1016/j.cell.2009.07.006
   Denecker G, 2001, CELL MOL LIFE SCI, V58, P356, DOI 10.1007/PL00000863
   Deng YB, 2003, CELL, V115, P61, DOI 10.1016/S0092-8674(03)00757-8
   Ding WX, 2004, J CELL MOL MED, V8, P445, DOI 10.1111/j.1582-4934.2004.tb00469.x
   Festjens N, 2007, CELL DEATH DIFFER, V14, P400, DOI 10.1038/sj.cdd.4402085
   Festjens N, 2006, BBA-BIOENERGETICS, V1757, P1371, DOI 10.1016/j.bbabio.2006.06.014
   Foghsgaard L, 2001, J CELL BIOL, V153, P999, DOI 10.1083/jcb.153.5.999
   Frazier DP, 2006, ANTIOXID REDOX SIGN, V8, P1625, DOI 10.1089/ars.2006.8.1625
   Ghavami S, 2009, BBA-MOL CELL RES, V1793, P546, DOI 10.1016/j.bbamcr.2009.01.002
   Giatromanolaki A, 2004, CLIN CANCER RES, V10, P5566, DOI 10.1158/1078-0432.CCR-04-0076
   Gobeil S, 2001, CELL DEATH DIFFER, V8, P588, DOI 10.1038/sj.cdd.4400851
   Goping IS, 1998, J CELL BIOL, V143, P207, DOI 10.1083/jcb.143.1.207
   Han D, 2006, FREE RADICAL BIO MED, V41, P627, DOI 10.1016/j.freeradbiomed.2006.05.002
   Han WD, 2009, APOPTOSIS, V14, P674, DOI 10.1007/s10495-009-0334-x
   Hanawa N, 2008, J BIOL CHEM, V283, P13565, DOI 10.1074/jbc.M708916200
   He SD, 2009, CELL, V137, P1100, DOI 10.1016/j.cell.2009.05.021
   Kanzawa T, 2005, ONCOGENE, V24, P980, DOI 10.1038/sj.onc.1208095
   Lin A, 2003, BIOESSAYS, V25, P17, DOI 10.1002/bies.10204
   Liu HL, 2002, HEPATOLOGY, V35, P772, DOI 10.1053/jhep.2002.32534
   Los M, 2002, MOL BIOL CELL, V13, P978, DOI 10.1091/mbc.01-05-0272
   Luke CJ, 2007, CELL, V130, P1108, DOI 10.1016/j.cell.2007.07.013
   Mahr JA, 1999, IMMUNOL REV, V168, P121, DOI 10.1111/j.1600-065X.1999.tb01287.x
   Mailloux RJ, 2007, TOXICOL IN VITRO, V21, P16, DOI 10.1016/j.tiv.2006.07.013
   Morgan MJ, 2008, CELL RES, V18, P343, DOI 10.1038/cr.2008.31
   Papadakis ES, 2006, FEBS LETT, V580, P1320, DOI 10.1016/j.febslet.2006.01.053
   Papandreou I, 2005, CANCER RES, V65, P3171, DOI 10.1158/0008-5472.CAN-04-3395
   Perez D, 2000, MOL CELL, V6, P53, DOI 10.1016/S1097-2765(00)00007-1
   Prabhakaran K, 2007, NEUROSCIENCE, V150, P159, DOI 10.1016/j.neuroscience.2007.07.033
   Prabhakaran K, 2009, NEUROTOXICOLOGY, V30, P414, DOI 10.1016/j.neuro.2009.02.012
   Ray R, 2000, J BIOL CHEM, V275, P1439, DOI 10.1074/jbc.275.2.1439
   Regula KM, 2002, CIRC RES, V91, P226, DOI 10.1161/01.RES.0000029232.42227.16
   RUSTIN P, 1994, CLIN CHIM ACTA, V228, P35, DOI 10.1016/0009-8981(94)90055-8
   Sundararajan R, 2001, J BIOL CHEM, V276, P45120, DOI 10.1074/jbc.M106386200
   Tang FM, 2002, MOL CELL BIOL, V22, P8571, DOI 10.1128/MCB.22.24.8571-8579.2002
   Tracy K, 2007, MOL CELL BIOL, V27, P6229, DOI 10.1128/MCB.02246-06
   Vande Velde C, 2000, MOL CELL BIOL, V20, P5454, DOI 10.1128/MCB.20.15.5454-5468.2000
   Vanden Berghe T, 2010, CELL DEATH DIFFER, V17, P922, DOI 10.1038/cdd.2009.184
   Vanden Berghe T, 2007, MOL CELL, V26, P769, DOI 10.1016/j.molcel.2007.06.002
   Webster KA, 2005, J MOL CELL CARDIOL, V38, P35, DOI 10.1016/j.yjmcc.2004.11.007
   Wei MC, 2000, GENE DEV, V14, P2060
   Yang YS, 2009, AM J PHYSIOL-LUNG C, V297, pL455, DOI 10.1152/ajplung.00144.2009
   Yook YH, 2004, BIOCHEM BIOPH RES CO, V321, P298, DOI 10.1016/j.bbrc.2004.06.144
   Zhang L, 2007, FREE RADICAL BIO MED, V43, P117, DOI 10.1016/j.freeradbiomed.2007.04.005
   Zhou SH, 2002, J VIROL, V76, P829, DOI 10.1128/JVI.76.2.829-840.2002
NR 53
TC 29
Z9 30
U1 0
U2 10
PU SPRINGER
PI DORDRECHT
PA VAN GODEWIJCKSTRAAT 30, 3311 GZ DORDRECHT, NETHERLANDS
SN 1360-8185
EI 1573-675X
J9 APOPTOSIS
JI Apoptosis
PD FEB
PY 2011
VL 16
IS 2
BP 114
EP 126
DI 10.1007/s10495-010-0550-4
PG 13
WC Biochemistry & Molecular Biology; Cell Biology
WE Science Citation Index Expanded (SCI-EXPANDED)
SC Biochemistry & Molecular Biology; Cell Biology
GA 718RE
UT WOS:000287142800002
PM 20963496
DA 2022-04-27
ER

PT J
AU Savard, A
   Brochu, ME
   Chevin, M
   Guiraut, C
   Grbic, D
   Sebire, G
AF Savard, Alexandre
   Brochu, Marie-Elsa
   Chevin, Mathilde
   Guiraut, Clemence
   Grbic, Djordje
   Sebire, Guillaume
TI Neuronal self-injury mediated by IL-1 beta and MMP-9 in a cerebral palsy
   model of severe neonatal encephalopathy induced by immune activation
   plus hypoxia-ischemia
SO JOURNAL OF NEUROINFLAMMATION
LA English
DT Article
DE Apoptosis; Cerebral palsy; Chemokines; Hypoxia-ischemia; Interleukin-1;
   Matrix metalloproteinase-9; Necroptosis; Neonatal encephalopathy
ID BRAIN-DAMAGE; PREMATURE-INFANTS; IMMATURE BRAIN; ANIMAL-MODEL;
   TNF-ALPHA; RAT MODEL; LIPOPOLYSACCHARIDE; SENSITIZES; DEFICITS; RECEPTOR
AB Background: Inflammation due to remote pathogen exposure combined to hypoxia/ischemia (HI) is one of the most common causes of neonatal encephalopathy affecting at-term or near-term human newborn, which will consequently develop cerebral palsy. Within term-equivalent rat brains exposed to systemic lipopolysaccharide (LPS) plus HI, it was previously showed that neurons produce IL-1 beta earlier than do glial cells, and that blocking IL-1 was neuroprotective. To further define the mechanisms whereby IL-1 exerts its neurotoxic effect, we hypothesize that IL-1 beta plays a pivotal role in a direct and/or indirect mechanistic loop of neuronal self-injury through matrix metalloproteinase (MMP)-9.
   Methods: An established preclinical rat model of LPS+HI-induced neonatal encephalopathy was used. In situ hybridization, ELISA, and immunolabeling techniques were employed. Selective blocking compounds allowed addressing the respective roles of IL-1 and MMP-9.
   Results: In LPS+HI-exposed forebrains, neuronal IL-1 beta was first detected in infarcted neocortical and striatal areas and later in glial cells of the adjacent white matter. Neuronal IL-1 beta played a key role: (i) in the early post-HI exacerbation of neuroinflammation and (ii) in generating both core and penumbral infarcted cerebral areas. Systemically administered IL-1 receptor antagonist (IL-1Ra) reached the brain and bound to the neocortical and deep gray neuronal membranes. Then, IL-1Ra down-regulated IL-1 beta mRNA and MMP-9 neuronal synthesis. Immediately post-HI, neuronal IL-1 beta up-regulated cytokine-induced neutrophil chemoattractant (CINC-1), monocyte chemoattractant protein-1 (MCP-1), and inducible nitric oxide synthase. MMP-9 would disrupt the blood-brain barrier, which, combined to CINC-1 up-regulation, would play a role in polymorphonuclear cell (PMN) infiltration into the LPS+HI-exposed brain. IL-1 beta blockade prevented PMN infiltration and oriented the phenotype of macrophagic/microglial cells towards anti-inflammatory and neurotrophic M2 profile. IL-1 beta increased the expression of activated caspase-3 and of receptor-interacting-protein (RIP)-3 within infarcted forebrain area. Such apoptotic and necroptotic pathway activations were prevented by IL-1Ra, as well as ensuing cerebral palsy-like brain damage and motor impairment.
   Conclusions: This work uncovered a new paradigm of neuronal self-injury orchestrated by neuronal synthesis of IL-1 beta and MMP-9. In addition, it reinforced the translational neuroprotective potential of IL-1 blockers to alleviate human perinatal brain injuries.
C1 [Savard, Alexandre; Brochu, Marie-Elsa; Chevin, Mathilde; Guiraut, Clemence; Grbic, Djordje; Sebire, Guillaume] Univ Sherbrooke, Lab Neurol Pediat, Sherbrooke, PQ J1K 2R1, Canada.
   [Sebire, Guillaume] McGill Univ, Montreal, PQ H3H 1P3, Canada.
RP Sebire, G (通讯作者)，Univ Sherbrooke, Lab Neurol Pediat, Sherbrooke, PQ J1K 2R1, Canada.
EM Guillaume.Sebire@Usherbrooke.ca
FU Canadian Institutes for Health Research (CIHR)Canadian Institutes of
   Health Research (CIHR); Fonds de la Recherche du Quebec-Sante (FRQ-S);
   Foundation of Stars, Heart and Stroke Foundation Canada; Centre
   Mere-Enfant de l'Universite de Sherbrooke; Centre des Neurosciences de
   l'Universite de Sherbrooke, Canada
FX We thank Karine Belleville and Jean Laine for their assistance. We thank
   Jasna Kriz for the in situ hybridization protocol. This work was
   supported by: Canadian Institutes for Health Research (CIHR), Fonds de
   la Recherche du Quebec-Sante (FRQ-S), Foundation of Stars, Heart and
   Stroke Foundation Canada, Centre Mere-Enfant de l'Universite de
   Sherbrooke, and Centre des Neurosciences de l'Universite de Sherbrooke,
   Canada. GS is a member of the FRQ-S-funded Centre de Recherche Clinique
   du CHU de Sherbrooke (CHUS)-.
CR Aden U, 2010, BRAIN BEHAV IMMUN, V24, P747, DOI 10.1016/j.bbi.2009.10.010
   Allan SM, 2005, NAT REV IMMUNOL, V5, P629, DOI 10.1038/nri1664
   Azzopardi D, 2014, NEW ENGL J MED, V371, P140, DOI 10.1056/NEJMoa1315788
   BORLONGAN CV, 1995, PHYSIOL BEHAV, V58, P909, DOI 10.1016/0031-9384(95)00103-P
   Brochu ME, 2011, J NEUROINFLAMM, V8, DOI 10.1186/1742-2094-8-55
   Chau V, 2009, ANN NEUROL, V66, P155, DOI 10.1002/ana.21713
   Chu K, 2004, BRAIN RES, V1016, P145, DOI 10.1016/j.brainres.2004.04.038
   Coumans ABC, 2003, PEDIATR RES, V53, P770, DOI 10.1203/01.PDR.0000059221.40073.82
   Danjo S, 2013, BRAIN RES, V1530, P44, DOI 10.1016/j.brainres.2013.06.043
   Degos V, 2013, ANN NEUROL, V73, P667, DOI 10.1002/ana.23868
   Eklind S, 2001, EUR J NEUROSCI, V13, P1101, DOI 10.1046/j.0953-816x.2001.01474.x
   Ferriero DM, 2004, NEW ENGL J MED, V351, P1985, DOI 10.1056/NEJMra041996
   Girard S, 2009, NEUROSCIENCE, V158, P673, DOI 10.1016/j.neuroscience.2008.10.032
   Grether JK, 1997, JAMA-J AM MED ASSOC, V278, P207, DOI 10.1001/jama.278.3.207
   Jiang Z, 2014, PLOS ONE, V9, DOI 10.1371/journal.pone.0093134
   Kadhim H, 2003, ACTA NEUROPATHOL, V105, P209, DOI 10.1007/s00401-002-0633-6
   Kaiser WJ, 2013, CURR OPIN VIROL, V3, P296, DOI 10.1016/j.coviro.2013.05.019
   Kigerl KA, 2009, J NEUROSCI, V29, P13435, DOI 10.1523/JNEUROSCI.3257-09.2009
   Lalancette-Hebert M, 2007, J NEUROSCI, V27, P2596, DOI 10.1523/JNEUROSCI.5360-06.2007
   Larouche A, 2005, DEV NEUROSCI-BASEL, V27, P134, DOI 10.1159/000085985
   Liu FD, 2013, ACTA PHARMACOL SIN, V34, P1121, DOI 10.1038/aps.2013.89
   Martinez FO, 2008, FRONT BIOSCI-LANDMRK, V13, P453, DOI 10.2741/2692
   Patel SD, 2014, BIOCHEM SOC T, V42, P564, DOI 10.1042/BST20130247
   Relton JK, 1996, EXP NEUROL, V138, P206, DOI 10.1006/exnr.1996.0059
   Sairanen TR, 1997, J CEREBR BLOOD F MET, V17, P1107, DOI 10.1097/00004647-199710000-00013
   Savard A, 2013, J NEUROINFLAMM, V10, DOI 10.1186/1742-2094-10-110
   Schroder K, 2010, CELL, V140, P821, DOI 10.1016/j.cell.2010.01.040
   Svedin P, 2007, J NEUROSCI, V27, P1511, DOI 10.1523/JNEUROSCI.4391-06.2007
   Tchelingerian JL, 1996, J NEUROSCI RES, V43, P99, DOI 10.1002/jnr.490430113
   Towfighi J, 1997, DEV BRAIN RES, V100, P149, DOI 10.1016/S0165-3806(97)00036-9
   Valentijn AJ, 2004, BIOCHEM SOC T, V32, P421, DOI 10.1042/BST0320421
   Volpe JJ, 2009, LANCET NEUROL, V8, P110, DOI 10.1016/S1474-4422(08)70294-1
   Wang XY, 2009, J IMMUNOL, V183, P7471, DOI 10.4049/jimmunol.0900762
   Wintermark P, 2010, AM J OBSTET GYNECOL, V203, DOI 10.1016/j.ajog.2010.08.024
   YAGER J, 1993, PEDIATR RES, V34, P525, DOI 10.1203/00006450-199310000-00029
NR 35
TC 47
Z9 48
U1 0
U2 16
PU BMC
PI LONDON
PA CAMPUS, 4 CRINAN ST, LONDON N1 9XW, ENGLAND
SN 1742-2094
J9 J NEUROINFLAMM
JI J. Neuroinflamm.
PD MAY 30
PY 2015
VL 12
AR 111
DI 10.1186/s12974-015-0330-8
PG 14
WC Immunology; Neurosciences
WE Science Citation Index Expanded (SCI-EXPANDED)
SC Immunology; Neurosciences & Neurology
GA CJ2HZ
UT WOS:000355306200001
PM 26025257
OA Green Published, gold
DA 2022-04-27
ER

PT J
AU Chang, CY
   Hsu, HJ
   Foo, J
   Shih, HJ
   Huang, CJ
AF Chang, Chao-Yuan
   Hsu, Hao-Jen
   Foo, Jossen
   Shih, Hung-Jen
   Huang, Chun-Jen
TI Peptide-Based TNF-alpha-Binding Decoy Therapy Mitigates
   Lipopolysaccharide-Induced Liver Injury in Mice
SO PHARMACEUTICALS
LA English
DT Article
DE TNF-alpha; necroptosis; pyroptosis; apoptosis; autophagy; mitochondrial
   injury
ID TUMOR-NECROSIS-FACTOR; KAPPA-B; MITOCHONDRIAL DYSFUNCTION; SEPTIC SHOCK;
   SEPSIS; ACTIVATION; PATHOPHYSIOLOGY; NEUTROPHILS; MECHANISMS; PROTEIN
AB A peptide named SEM18, possessing structural similarity to the binding site of tumor necrosis factor (TNF)-alpha to TNF receptor 1 (TNFR1), was designed. We investigated whether the SEM18 peptide can mitigate lipopolysaccharide (LPS)-induced liver injury in mice. Adult male Balb/cJ mice received LPS (15 mg/kg; LPS group) or LPS plus SEM18 (LSEM group). Control groups were run simultaneously. At 2 h after LPS, the first dose of SEM18 (0.3 mg/kg) was administered, followed by three supplemental doses of SEM18 (0.15 mg/kg, every 2 h). At 24 h after LPS, surviving mice were euthanized for analyses. Compared with the LPS group, binding of TNF-alpha to TNFR1 in liver tissues was significantly lower in the LSEM group (p < 0.001). Plasma concentrations of aspartate transaminase and alanine transaminase, as well as Suzuki's scores (liver damage assessment), wet/dry weight ratios, levels of polymorphonuclear neutrophil infiltration, and levels of mitochondrial injury in liver tissues, of the LSEM group were significantly lower than in the LPS group (all p < 0.05). Levels of necroptosis, pyroptosis, apoptosis, and autophagy upregulation in liver tissues in the LSEM group were also significantly lower than in the LPS group (all p < 0.05). Notably, exogenous TNF-alpha counteracted these effects of SEM18. SEM18 peptide mitigates LPS-induced liver injury in mice.
C1 [Chang, Chao-Yuan; Foo, Jossen; Huang, Chun-Jen] Taipei Med Univ, Dept Anesthesiol, Wan Fang Hosp, Taipei 116, Taiwan.
   [Chang, Chao-Yuan; Foo, Jossen; Shih, Hung-Jen; Huang, Chun-Jen] Taipei Med Univ, Wan Fang Hosp, Integrat Res Ctr Crit Care, Taipei 116, Taiwan.
   [Chang, Chao-Yuan; Huang, Chun-Jen] Taipei Med Univ, Coll Med, Grad Inst Clin Med, Taipei 110, Taiwan.
   [Hsu, Hao-Jen] Tzu Chi Univ, Dept Life Sci, Coll Med, Hualien 970, Taiwan.
   [Shih, Hung-Jen] Taipei Med Univ, Wan Fang Hosp, Dept Urol, Taipei 116, Taiwan.
   [Shih, Hung-Jen] Taipei Med Univ, Sch Med, Dept Urol, Coll Med, Taipei 110, Taiwan.
   [Huang, Chun-Jen] Taipei Med Univ, Sch Med, Dept Anesthesiol, Coll Med, Taipei 110, Taiwan.
RP Huang, CJ (通讯作者)，Taipei Med Univ, Dept Anesthesiol, Wan Fang Hosp, Taipei 116, Taiwan.; Shih, HJ; Huang, CJ (通讯作者)，Taipei Med Univ, Wan Fang Hosp, Integrat Res Ctr Crit Care, Taipei 116, Taiwan.; Huang, CJ (通讯作者)，Taipei Med Univ, Coll Med, Grad Inst Clin Med, Taipei 110, Taiwan.; Shih, HJ (通讯作者)，Taipei Med Univ, Wan Fang Hosp, Dept Urol, Taipei 116, Taiwan.; Shih, HJ (通讯作者)，Taipei Med Univ, Sch Med, Dept Urol, Coll Med, Taipei 110, Taiwan.; Huang, CJ (通讯作者)，Taipei Med Univ, Sch Med, Dept Anesthesiol, Coll Med, Taipei 110, Taiwan.
EM yuanc669@tmu.edu.tw; hjhsu32@mail.tcu.edu.tw; 105271@w.tmu.edu.tw;
   jasta1206@tmu.edu.tw; cjhuang@tmu.edu.tw
OI Hsu, Hao-Jen/0000-0001-6096-7481
FU Ministry of Science and Technology, TaiwanMinistry of Science and
   Technology, Taiwan [MOST 105-2314-B-303-001-MY3, MOST
   105-2811-B-303-005]; Taipei Medical University [TMU106-AE1-B18]; Wan
   Fang Hospital [108-wf-eva-27]
FX This research was funded by Ministry of Science and Technology, Taiwan,
   MOST 105-2314-B-303-001-MY3 and MOST 105-2811-B-303-005; Taipei Medical
   University, TMU106-AE1-B18; and Wan Fang Hospital, 108-wf-eva-27.
CR Bagchi S, 2015, METHODS MOL BIOL, V1318, P149, DOI 10.1007/978-1-4939-2742-5_15
   Bhatia M, 2004, J PATHOL, V202, P145, DOI 10.1002/path.1491
   Binkowska AM, 2015, CENT EUR J IMMUNOL, V40, P206, DOI 10.5114/ceji.2015.52835
   Blackwell TS, 1997, AM J RESP CELL MOL, V17, P3, DOI 10.1165/ajrcmb.17.1.f132
   Borregaard N, 2010, IMMUNITY, V33, P657, DOI 10.1016/j.immuni.2010.11.011
   Challa S, 2010, CELL MOL LIFE SCI, V67, P3241, DOI 10.1007/s00018-010-0413-8
   Chang CY, 2019, INT J MOL SCI, V20, DOI 10.3390/ijms20184622
   Chen CH, 2013, J SURG RES, V180, P301, DOI 10.1016/j.jss.2012.04.036
   Chen Q, 2018, SIGNAL TRANSDUCT TAR, V3, DOI 10.1038/s41392-018-0018-5
   Conos SA, 2017, P NATL ACAD SCI USA, V114, pE961, DOI 10.1073/pnas.1613305114
   Crouser ED, 2004, CRIT CARE MED, V32, P478, DOI 10.1097/01.CCM.0000109449.99160.81
   de Vasconcelos NM, 2016, CELL MOL LIFE SCI, V73, P2335, DOI 10.1007/s00018-016-2204-3
   Desai SB, 2006, BEST PRACT RES CL RH, V20, P757, DOI 10.1016/j.berh.2006.06.002
   Fox S, 2010, J INNATE IMMUN, V2, P216, DOI 10.1159/000284367
   Glick D, 2010, J PATHOL, V221, P3, DOI 10.1002/path.2697
   Gogos CA, 2000, J INFECT DIS, V181, P176, DOI 10.1086/315214
   Green DR, 2004, SCIENCE, V305, P626, DOI 10.1126/science.1099320
   Gustot T, 2011, CURR OPIN CRIT CARE, V17, P153, DOI 10.1097/MCC.0b013e328344b446
   Hakim MS, 2018, VIRUS RES, V253, P28, DOI 10.1016/j.virusres.2018.05.022
   Hoogendijk AJ, 2019, HAEMATOLOGICA, V104, pE233, DOI 10.3324/haematol.2018.201913
   Jiang SJ, 2019, SCI REP-UK, V9, DOI 10.1038/s41598-018-36492-z
   Jiang SJ, 2015, SCI REP-UK, V5, DOI 10.1038/srep18638
   Johnston Andrea, 2018, J Nat Sci, V4
   Kao MC, 2015, EVID-BASED COMPL ALT, V2015, DOI 10.1155/2015/504061
   Kilpatrick LE, 2002, AM J PHYSIOL-CELL PH, V283, pC48, DOI 10.1152/ajpcell.00385.2001
   Kroemer RT, 2007, CURR PROTEIN PEPT SC, V8, P312
   Kurose I, 1996, HEPATOLOGY, V24, P1185
   Liu SF, 2006, AM J PHYSIOL-LUNG C, V290, pL622, DOI 10.1152/ajplung.00477.2005
   Lv S, 2014, INT J CLIN PRACT, V68, P520, DOI 10.1111/ijcp.12382
   Malaviya R, 2017, PHARMACOL THERAPEUT, V180, P90, DOI 10.1016/j.pharmthera.2017.06.008
   MICHIE HR, 1988, NEW ENGL J MED, V318, P1481, DOI 10.1056/NEJM198806093182301
   Monaco C, 2015, INT IMMUNOL, V27, P55, DOI 10.1093/intimm/dxu102
   Nadal M, 2012, METHODS MOL BIOL, V835, P481, DOI 10.1007/978-1-61779-501-5_29
   Nguyen GC, 2016, GASTROENTEROLOGY, V150, P734, DOI 10.1053/j.gastro.2015.12.003
   Osuchowski MF, 2006, J IMMUNOL, V177, P1967, DOI 10.4049/jimmunol.177.3.1967
   Parameswaran N, 2010, CRIT REV EUKAR GENE, V20, P87, DOI 10.1615/CritRevEukarGeneExpr.v20.i2.10
   Peng TC, 2018, J SURG RES, V221, P190, DOI 10.1016/j.jss.2017.08.054
   Saladin PM, 2009, IDRUGS, V12, P779
   SELBY P, 1987, BRIT J CANCER, V56, P803, DOI 10.1038/bjc.1987.294
   Sfikakis PP, 2010, CURR DIR AUTOIMMUN, V11, P180, DOI 10.1159/000289205
   Sheikh MS, 2003, CELL CYCLE, V2, P550, DOI 10.4161/cc.2.6.566
   SPOONER CE, 1992, CLIN IMMUNOL IMMUNOP, V62, pS11, DOI 10.1016/0090-1229(92)90036-N
   Sureshbabu A, 2018, JCI INSIGHT, V3, DOI 10.1172/jci.insight.98411
   SUZUKI S, 1991, TRANSPLANTATION, V52, P978, DOI 10.1097/00007890-199112000-00008
   Tanida Isei, 2008, V445, P77, DOI 10.1007/978-1-59745-157-4_4
   van der Poll T, 2017, NAT REV IMMUNOL, V17, P407, DOI 10.1038/nri.2017.36
   WAAGE A, 1989, J EXP MED, V169, P333, DOI 10.1084/jem.169.1.333
   Wang HY, 2014, MOL CELL, V54, P133, DOI 10.1016/j.molcel.2014.03.003
   Wang SL, 2003, ONCOGENE, V22, P8628, DOI 10.1038/sj.onc.1207232
   Williams GM, 2002, TOXICOL PATHOL, V30, P41, DOI 10.1080/01926230252824699
   Wu HZ, 2018, PROTEIN PEPTIDE LETT, V25, P514, DOI 10.2174/0929866525666180530122835
   Yao YM, 2015, METHODS MOL BIOL, V1237, P5, DOI 10.1007/978-1-4939-1776-1_2
   Yu P, 2020, VIROLOGY, V546, P109, DOI 10.1016/j.virol.2020.04.010
NR 53
TC 4
Z9 4
U1 3
U2 7
PU MDPI
PI BASEL
PA ST ALBAN-ANLAGE 66, CH-4052 BASEL, SWITZERLAND
EI 1424-8247
J9 PHARMACEUTICALS-BASE
JI Pharmaceuticals
PD OCT
PY 2020
VL 13
IS 10
AR 280
DI 10.3390/ph13100280
PG 18
WC Chemistry, Medicinal; Pharmacology & Pharmacy
WE Science Citation Index Expanded (SCI-EXPANDED)
SC Pharmacology & Pharmacy
GA OO5JS
UT WOS:000587415200001
PM 33003495
OA Green Published, gold
DA 2022-04-27
ER

PT J
AU An, ST
   Qi, YY
   Zhang, ZG
   Mo, R
   Hou, L
   Yao, XY
   Ge, JB
AF An, Songtao
   Qi, Yanyan
   Zhang, Zhiguo
   Mo, Ru
   Hou, Lei
   Yao, Xiangyan
   Ge, Junbo
TI Antagonism of receptor interacting protein 1 using necrostatin-1 in
   oxidized LDL- induced endothelial injury
SO BIOMEDICINE & PHARMACOTHERAPY
LA English
DT Article
DE HUVECs; Oxidized LDL; RIP1; necrostatin-1; NF-kappa B
ID RIP1 KINASE; CELL-DEATH; ATHEROSCLEROSIS; NECROPTOSIS; INHIBITOR;
   SUPPRESSION; TUMOR
AB Oxidized LDL (ox-LDL) is the key risk factor of developing atherosclerosis. In endothelial cells, exposure of ox-LDL causes endothelial dysfunction and injury. In this study, we investigated the role of receptor interacting protein 1 (RIP1), one of the kinases involved in apoptosis and necroptosis mediated by the death receptor tumor necrosis factor receptor (TNFR), in endothelial dysfunction. We show that RIP1 is responsively induced in human umbilical vein endothelial cells (HUVECs) upon ox-LDL treatment. Blockage of RIP1 activity by its antagonist, necrostatin-1, ameliorates ox-LDL-induced nitric oxide (NO) reduction and induction of vascular adhesion molecules, including vascular cell adhesion molecule 1 (VCAM-1) and E-selectin, as well as adhesion of immune cells to endothelial cells. Mechanistically, we show that inactivation of RIP1 by necrostatin-1 suppressed nuclear factor kappa B (NF-kappa B) cascade signals, including activation of IKK alpha, nuclear factor kappa B inhibitor protein alpha (I kappa B alpha), accumulation of nuclear p65 and NF-kappa B promoter activity. Silencing of RIP1 largely attenuates the action of ox-LDL on the expression of vascular adhesion molecules and adhesion of immune cells to endothelial cells. Collectively, our data indicate that the response of RIP1 to ox-LDL and its activation are required for ox-LDL-induced endothelial injury.
C1 [An, Songtao; Hou, Lei; Ge, Junbo] Fudan Univ, Zhongshan Hosp, Dept Cardiol, Shanghai, Peoples R China.
   [Qi, Yanyan; Yao, Xiangyan] Zhengzhou Univ, Dept Cardiol, Peoples Hosp, Zhengzhou 450003, Henan, Peoples R China.
   [Zhang, Zhiguo; Mo, Ru] Jilin Univ, Hosp 1, Dept Cardiol, Changchun 130021, Jilin, Peoples R China.
RP Ge, JB (通讯作者)，Shanghai Zhongshan Hosp, 180 Fenglin Rd, Shanghai, Peoples R China.
EM brad0026@sohu.com
FU Chinese Postdoctoral Science FoundationChina Postdoctoral Science
   Foundation [2017M610228]
FX This work was supported by "Chinese Postdoctoral Science
   Foundation2017M610228".
CR Ahmad HM, 2014, RHEUMATOL INT, V34, P617, DOI 10.1007/s00296-013-2875-0
   Christofferson DE, 2014, ANNU REV PHYSIOL, V76, P129, DOI 10.1146/annurev-physiol-021113-170259
   Davignon J, 2004, CIRCULATION, V109, P27, DOI 10.1161/01.CIR.0000131515.03336.f8
   Degterev A, 2005, NAT CHEM BIOL, V1, P112, DOI 10.1038/nchembio711
   Degterev A, 2013, CELL DEATH DIFFER, V20, P366, DOI 10.1038/cdd.2012.133
   Degterev A, 2008, NAT CHEM BIOL, V4, P313, DOI 10.1038/nchembio.83
   Di Pietro N, 2016, VASC PHARMACOL, V84, P1, DOI 10.1016/j.vph.2016.05.013
   Enesa K, 2008, J BIOL CHEM, V283, P7036, DOI 10.1074/jbc.M708690200
   Enesa K, 2015, FASEB J, V29, P1869, DOI 10.1096/fj.14-258533
   Falk E, 2006, J AM COLL CARDIOL, V47, pC7, DOI 10.1016/j.jacc.2005.09.068
   Maziere C, 2009, FREE RADICAL BIO MED, V46, P127, DOI 10.1016/j.freeradbiomed.2008.10.024
   Smith CCT, 2007, CARDIOVASC DRUG THER, V21, P227, DOI 10.1007/s10557-007-6035-1
   Strilic B, 2016, NATURE, V536, P215, DOI 10.1038/nature19076
   Szobi A, 2016, PHYSIOL RES, V65, P861, DOI 10.33549/physiolres.933393
   Tuuminen R, 2016, TRANSPL IMMUNOL, V37, P40, DOI 10.1016/j.trim.2016.05.001
   Upton JW, 2008, J BIOL CHEM, V283, P16966, DOI 10.1074/jbc.C800051200
   Vandenabeele P, 2010, SCI SIGNAL, V3, DOI 10.1126/scisignal.3115re4
   Zhang R, 2007, J BIOL CHEM, V282, P14788, DOI 10.1074/jbc.M701148200
   Zhao WW, 2017, REDOX BIOL, V11, P524, DOI 10.1016/j.redox.2016.12.036
NR 19
TC 3
Z9 3
U1 0
U2 4
PU ELSEVIER FRANCE-EDITIONS SCIENTIFIQUES MEDICALES ELSEVIER
PI ISSY-LES-MOULINEAUX
PA 65 RUE CAMILLE DESMOULINS, CS50083, 92442 ISSY-LES-MOULINEAUX, FRANCE
SN 0753-3322
EI 1950-6007
J9 BIOMED PHARMACOTHER
JI Biomed. Pharmacother.
PD DEC
PY 2018
VL 108
BP 1809
EP 1815
DI 10.1016/j.biopha.2018.09.052
PG 7
WC Medicine, Research & Experimental; Pharmacology & Pharmacy
WE Science Citation Index Expanded (SCI-EXPANDED)
SC Research & Experimental Medicine; Pharmacology & Pharmacy
GA HA2UZ
UT WOS:000450101800201
PM 30372886
OA hybrid
DA 2022-04-27
ER

PT J
AU Kesavardhana, S
   Malireddi, RKS
   Burton, AR
   Porter, SN
   Vogel, P
   Pruett-Miller, SM
   Kanneganti, TD
AF Kesavardhana, Sannula
   Malireddi, R. K. Subbarao
   Burton, Amanda R.
   Porter, Shaina N.
   Vogel, Peter
   Pruett-Miller, Shondra M.
   Kanneganti, Thirumala-Devi
TI The Z?2 domain of ZBP1 is a molecular switch regulating
   influenza-induced PANoptosis and perinatal lethality during development
SO JOURNAL OF BIOLOGICAL CHEMISTRY
LA English
DT Article
DE influenza; influenza virus; RNA virus; negative-strand RNA virus;
   infection; microbiology
ID Z-DNA; RNA; NECROPTOSIS; CASPASE-1; REVEALS; COMPLEX; RIP3
AB Z-DNA-binding protein 1 (ZBP1) is an innate immune sensor of nucleic acids that regulates host defense responses and development. ZBP1 activation triggers inflammation and pyroptosis, necroptosis, and apoptosis (PANoptosis) by activating receptor-interacting Ser/Thr kinase 3 (RIPK3), caspase-8, and the NLRP3 inflammasome. ZBP1 is unique among innate immune sensors because of its N-terminal Z?1 and Z?2 domains, which bind to nucleic acids in the Z-conformation. However, the specific role of these Z? domains in orchestrating ZBP1 activation and subsequent inflammation and cell death is not clear. Here we generatedZbp1(?Z?2/?Z?2)mice that express ZBP1 lacking the Z?2 domain and demonstrate that this domain is critical for influenza A virus?induced PANoptosis and underlies perinatal lethality in mice in which the RIP homotypic interaction motif domain of RIPK1 has been mutated (Ripk1(mRHIM/mRHIM)). Deletion of the Z?2 domain in ZBP1 abolished influenza A virus?induced PANoptosis and NLRP3 inflammasome activation. Furthermore, deletion of the Z?2 domain of ZBP1 was sufficient to rescueRipk1(mRHIM/mRHIM)mice from perinatal lethality caused by ZBP1-driven cell death and inflammation. Our findings identify the essential role of the Z?2 domain of ZBP1 in several physiological functions and establish a link between Z-RNA sensing via the Z?2 domain and promotion of influenza-induced PANoptosis and perinatal lethality.
C1 [Kesavardhana, Sannula; Malireddi, R. K. Subbarao; Burton, Amanda R.; Kanneganti, Thirumala-Devi] St Jude Childrens Res Hosp, Dept Immunol, 332 N Lauderdale St, Memphis, TN 38105 USA.
   [Porter, Shaina N.; Pruett-Miller, Shondra M.] St Jude Childrens Res Hosp, Ctr Adv Genome Engn, 332 N Lauderdale St, Memphis, TN 38105 USA.
   [Vogel, Peter] St Jude Childrens Res Hosp, Anim Resources Ctr & Vet Pathol Core, 332 N Lauderdale St, Memphis, TN 38105 USA.
RP Kanneganti, TD (通讯作者)，St Jude Childrens Res Hosp, Dept Immunol, 332 N Lauderdale St, Memphis, TN 38105 USA.
EM Thirumala-Devi.Kanneganti@StJude.org
RI Kanneganti, Thirumala-Devi/Y-2503-2019
OI Kanneganti, Thirumala-Devi/0000-0002-6395-6443
FU National Institutes of HealthUnited States Department of Health & Human
   ServicesNational Institutes of Health (NIH) - USA [AR056296, CA163507,
   AI101935, AI124346]; American Lebanese Syrian Associated
   CharitiesAmerican Lebanese Syrian Associated Charities (ALSAC)
FX This study was supported by National Institutes of Health Grants
   AR056296, CA163507, AI101935, and AI124346 and the American Lebanese
   Syrian Associated Charities (to T.-D. K.). The content is solely the
   responsibility of the authors and does not necessarily represent the
   official views of the National Institutes of Health.
CR Connelly JP, 2019, SCI REP-UK, V9, DOI 10.1038/s41598-019-40896-w
   Deigendesch N, 2006, NUCLEIC ACIDS RES, V34, P5007, DOI 10.1093/nar/gkl575
   Fu YN, 1999, GENE, V240, P157, DOI 10.1016/S0378-1119(99)00419-9
   Ha SC, 2008, P NATL ACAD SCI USA, V105, P20671, DOI 10.1073/pnas.0810463106
   Jiao HP, 2020, NATURE, V580, P391, DOI 10.1038/s41586-020-2129-8
   Kanneganti TD, 2006, NATURE, V440, P233, DOI 10.1038/nature04517
   Kanneganti TD, 2006, J BIOL CHEM, V281, P36560, DOI 10.1074/jbc.M607594200
   Kesavardhana S, 2020, ANNU REV IMMUNOL, V38, P567, DOI 10.1146/annurev-immunol-073119-095439
   Kesavardhana S, 2017, J EXP MED, V214, P2217, DOI 10.1084/jem.20170550
   Kim K, 2011, P NATL ACAD SCI USA, V108, P6921, DOI 10.1073/pnas.1014898107
   Kuriakose T, 2018, TRENDS IMMUNOL, V39, P123, DOI 10.1016/j.it.2017.11.002
   Kuriakose T, 2016, SCI IMMUNOL, V1, DOI 10.1126/sciimmunol.aag2045
   Lin J, 2016, NATURE, V540, P124, DOI 10.1038/nature20558
   Maelfait J, 2017, EMBO J, V36, P2529, DOI 10.15252/embj.201796476
   Malireddi RKS, 2019, FRONT CELL INFECT MI, V9, DOI 10.3389/fcimb.2019.00406
   Newton K, 2016, NATURE, V540, P129, DOI 10.1038/nature20559
   Nogusa S, 2016, CELL HOST MICROBE, V20, P13, DOI 10.1016/j.chom.2016.05.011
   Pasparakis M, 2015, NATURE, V517, P311, DOI 10.1038/nature14191
   Placido D, 2007, STRUCTURE, V15, P395, DOI 10.1016/j.str.2007.03.001
   Rebsamen M, 2009, EMBO REP, V10, P916, DOI 10.1038/embor.2009.109
   Rich A, 2003, NAT REV GENET, V4, P566, DOI 10.1038/nrg1115
   Schwartz T, 2001, NAT STRUCT BIOL, V8, P761, DOI 10.1038/nsb0901-761
   Thapa RJ, 2016, CELL HOST MICROBE, V20, P674, DOI 10.1016/j.chom.2016.09.014
   Thomas PG, 2009, IMMUNITY, V30, P566, DOI 10.1016/j.immuni.2009.02.006
   Upton JW, 2012, CELL HOST MICROBE, V11, P290, DOI [10.1016/j.chom.2012.01.016, 10.1016/j.chom.2019.09.004]
   Wang RC, 2020, NATURE, V580, P386, DOI 10.1038/s41586-020-2127-x
   Zhang T, 2020, CELL, V180, P1115, DOI 10.1016/j.cell.2020.02.050
NR 27
TC 33
Z9 33
U1 2
U2 3
PU AMER SOC BIOCHEMISTRY MOLECULAR BIOLOGY INC
PI ROCKVILLE
PA 11200 ROCKVILLE PIKE, SUITE 302, ROCKVILLE, MD, UNITED STATES
SN 0021-9258
EI 1083-351X
J9 J BIOL CHEM
JI J. Biol. Chem.
PD JUN 12
PY 2020
VL 295
IS 24
BP 8325
EP 8330
DI 10.1074/jbc.RA120.013752
PG 6
WC Biochemistry & Molecular Biology
WE Science Citation Index Expanded (SCI-EXPANDED)
SC Biochemistry & Molecular Biology
GA MC0CT
UT WOS:000542965700018
PM 32350114
OA Green Published, hybrid, Green Submitted
DA 2022-04-27
ER

PT J
AU Dizaji, R
   Sharafi, A
   Pourahmad, J
   Abdollahifar, MA
   Vatanpour, H
   Hosseini, MJ
AF Dizaji, Rana
   Sharafi, Ali
   Pourahmad, Jalal
   Abdollahifar, Mohammad-Amin
   Vatanpour, Hossein
   Hosseini, Mir-Jamal
TI Induction of two independent immunological cell death signaling
   following hemoglobinuria -induced acute kidney injury: In vivo study
SO TOXICON
LA English
DT Article
DE Acute kidney injury (AKI); Hemiscorpius lepturus venom; Hemoglobinuria;
   Necroptosis; Ferroptosis
AB The main important clinical signs in acute kidney injury (AKI) after sever Hemiscorpius lepturus envenomation in patients is associated with proteinuria, hemolysis and hemoglobinuria. Unfortunately, our limited knowledge of molecular cell death mechanism in H. lepturus induced AKI restricts the development of desirable therapeutics. So, in the present study, the potential role of necroptosis and ferroptosis in H. lepturus induced AKI were investigated in male albino mice. The animals were administrated by SC injection of venom (1, 2.5, 5 and 10 mg/kg) based on LD50 determination. After 1 and 7 days, urinalysis, stereological assessments and gene expression of Ngal, Tnf-alpha, Tlr-4, Ripk3, Mlkl and Acsl4 were evaluated by real time PCR. Our data revealed that upregulation of renal Ngal expression is associated with the gene over expression of Tnf-alpha, Tlr-4, Ripk3 and Mlkl in venom treated kidneys. We observed that the Malondialdehyde (MDA) level was increased in dose-dependent manner similar to Acsl4 gene over expression suggesting a main role of ferroptosis in hemoglobinuria mediated AKI following envenomation. Moreover, transcriptional enhancement of Tlr-4and Tnf-alpha receptor can cause phosphorylation of Ripk3-Mlkl complex, collapse of membrane potential and DAMPs release which intensified the inflammation cytokines in kidney. Taken together, it supposes co-existence of two separate pathways of regulated necrosis and inflammatory environment provides a promising outlook in prevention and management of hemoglobinuria induced AKI following envenomation in clinical practice.
C1 [Dizaji, Rana; Pourahmad, Jalal; Vatanpour, Hossein] Shahid Beheshti Univ Med Sci, Fac Pharm, Dept Pharmacol, Tehran, Iran.
   [Dizaji, Rana; Pourahmad, Jalal; Vatanpour, Hossein] Shahid Beheshti Univ Med Sci, Fac Pharm, Dept Toxicol, Tehran, Iran.
   [Sharafi, Ali; Hosseini, Mir-Jamal] Zanjan Univ Med Sci, Zanjan Appl Pharmacol Res Ctr, Zanjan, Iran.
   [Sharafi, Ali] Zanjan Univ Med Sci, Zanjan Pharmaceut Biotechnol Res Ctr, Zanjan, Iran.
   [Abdollahifar, Mohammad-Amin] Shahid Beheshti Univ Med Sci, Dept Biol & Anat Sci, Tehran, Iran.
   [Hosseini, Mir-Jamal] Zanjan Univ Med Sci, Sch Pharm, Dept Pharmacol & Toxicol, Zanjan, Iran.
RP Vatanpour, H (通讯作者)，Shahid Beheshti Univ Med Sci, Fac Pharm, Dept Pharmacol, Tehran, Iran.; Vatanpour, H (通讯作者)，Shahid Beheshti Univ Med Sci, Fac Pharm, Dept Toxicol, Tehran, Iran.; Hosseini, MJ (通讯作者)，Zanjan Univ Med Sci, Zanjan Appl Pharmacol Res Ctr, Dept Pharmacol & Toxicol, Sch Pharm, POB 45139-56184, Zanjan, Iran.
EM vatanpour.hossein@gmail.com; jamal_hossini@yahoo.com
RI Sharafi, Ali/M-5884-2016; Dizaji, Rana/AAF-7540-2019; Pourahmad,
   Jalal/AAX-1920-2020; Sharafi, Ali/J-9647-2016; Hosseini,
   Mir-Jamal/M-5912-2016
OI Sharafi, Ali/0000-0002-6012-1424; Dizaji, Rana/0000-0001-6812-3902;
   Sharafi, Ali/0000-0002-6012-1424; Hosseini,
   Mir-Jamal/0000-0002-4469-9488; Abdollahifar, mohammad
   amin/0000-0001-6947-3285; Hosseini, Mir-Jamal/0000-0001-6300-7398
FU Shahid Beheshti University of Medical Sciences [96/11/15/11462]; Zanjan
   Applied Pharmacology Research Center in Zanjan University of Medical
   Sciences
FX This work was supported by Shahid Beheshti University of Medical
   Sciences, Deputy of Research [Grant NO 96/11/15/11462, 2016] in
   collaboration with Zanjan Applied Pharmacology Research Center located
   in Zanjan University of Medical Sciences.
CR Deuel JW, 2016, CELL DEATH DIS, V7, DOI 10.1038/cddis.2015.392
   Dutra FF, 2014, P NATL ACAD SCI USA, V111, pE4110, DOI 10.1073/pnas.1405023111
   Homsi E, 2015, AM J PHYSIOL-RENAL, V308, pF1259, DOI 10.1152/ajprenal.00311.2014
   Kaiser William J, 2013, J BIOL CHEM JBC M, VM113
   Larsen R, 2012, FRONT PHARMACOL, V3, DOI 10.3389/fphar.2012.00077
   Mizuno Masashi, 2016, CNIDARIA PRESENT FUT
   Mulay Shrikant R., 2015, J AM SOC NEPHROL
   Nyengaard JR, 1999, J AM SOC NEPHROL, V10, P1100
   Valavi E, 2008, Indian J Nephrol, V18, P166, DOI 10.4103/0971-4065.45293
   Valavi E, 2016, SAUDI J KIDNEY DIS T, V27, P936, DOI 10.4103/1319-2442.190841
   Vanden Berghe T, 2014, NAT REV MOL CELL BIO, V15, P134, DOI 10.1038/nrm3737
   Wang S, 2016, CELL DEATH DIS, V7, DOI 10.1038/cddis.2016.37
   Weber K, 2018, COMMUN BIOL, V1, DOI 10.1038/s42003-017-0007-1
   Xie Y, 2016, CELL DEATH DIFFER, V23, P369, DOI 10.1038/cdd.2015.158
   Xu Y, 2015, J AM SOC NEPHROL
   Yang WS, 2016, TRENDS CELL BIOL, V26, P165, DOI 10.1016/j.tcb.2015.10.014
   Yang WS, 2014, CELL, V156, P317, DOI 10.1016/j.cell.2013.12.010
   2007, TOXICON, V50, P984, DOI DOI 10.1016/J.TOXICON.2007.07.018
   1999, BIOMETALS, V12, P353
   2015, CLIN KIDNEY J, V8, P548, DOI DOI 10.1093/CKJ/SFV069
   2012, BLOOD, V119, P2368, DOI DOI 10.1182/BLOOD-2011-08-375303
   2017, BIOMD ENVIRON SCI, V30, P581, DOI DOI 10.3967/BES2017.077
   2017, J AM SOC NEPHROL, V28, P218, DOI DOI 10.1681/ASN.2015121376
   2011, TOXICON, V58, P130, DOI DOI 10.1016/J.TOXICON.2011.05.016
   2013, GENE DEV, V27, P1640, DOI DOI 10.1101/GAD.223321.113
   2017, CELL MOL LIFE SCI, V74, P3631, DOI DOI 10.1007/S00018-017-2547-4
   2018, LAB INVEST, V98, P79, DOI DOI 10.1038/LABINVEST.2017.115
   2014, NAT CELL BIOL, V16, P1180, DOI DOI 10.1038/NCB3064
   2006, TOXICON, V48, P93, DOI DOI 10.1016/J.TOXICON.2006.04.017
   2017, CELL, V171, P273, DOI DOI 10.1016/J.CELL.2017.09.021
   2008, ASIAN BIOMED, V2, P451
   2008, ANN REV PHARM TOXICO, V48, P463, DOI DOI 10.1146/ANNUREV.PHARMTOX.48.113006.094615
   2016, CELL RES, V26, P517, DOI DOI 10.1038/CR.2016.26
   2013, P NATL ACAD SCI USA, V110, P1202, DOI DOI 10.1073/PNAS.1305538110
   2015, ACS CHEM BIOL, V10, P1604, DOI DOI 10.1021/ACSCHEMBIO.5B00245
   2007, J BIOL CHEM, V282, P2022, DOI DOI 10.1074/JBC.M610737200
   2014, P NATL ACAD SCI USA, V111, P1683, DOI DOI 10.1073/PNAS.1415518111
   2010, ANN REV PHARM TOXICO, V50, P323, DOI DOI 10.1146/ANNUREV.PHARMTOX.010909.105600
   2014, IMMUNITY, V41, P567, DOI DOI 10.1016/J.IMMUNI.2014.09.016
   2017, CELL RES, V27, P1081, DOI DOI 10.1038/CR.2017.75
   2014, MOL MED REP, V10, P719, DOI DOI 10.3892/MMR.2014.2234
   2008, ANNU REV PATHMECHDIS, V3, P99, DOI DOI 10.1146/ANNUREV.PATHOL.3.121806.151456
   2017, NAT CHEM BIOL, V13, P91, DOI DOI 10.1038/NCHEMBIO.2239
   2014, NAT REV IMMUNOL, V14, P759, DOI DOI 10.1038/NRI3743
   1977, ENV SCI TECHNOL, V11, P714
   2017, IMMUNOL CELL BIOL, V95, P152, DOI DOI 10.1038/ICB.2016.125
   2018, CURR OPIN IMMUNOL, V50, P14, DOI DOI 10.1016/J.COI.2017.10.005
   2016, NAT CHEM BIOL, V12, P497, DOI DOI 10.1038/NCHEMBIO.2079
   2011, NAT MED, V17, P216, DOI DOI 10.1038/NM.2290
   2012, CELL, V149, P1060, DOI DOI 10.1016/J.CELL.2012.03.042
   2018, P NATL ACAD SCI USA, V115, P4182, DOI DOI 10.1073/PNAS.1716578115
   1998, INT J DERMATOL, V37, P500
   2017, CELL DEATH DIFFER, V24, P1184, DOI DOI 10.1038/CDD.2017.65
   2016, BIOCHEM BIOPH RES CO, V478, P1338, DOI DOI 10.1016/J.BBRC.2016.08.124
NR 54
TC 4
Z9 4
U1 2
U2 11
PU PERGAMON-ELSEVIER SCIENCE LTD
PI OXFORD
PA THE BOULEVARD, LANGFORD LANE, KIDLINGTON, OXFORD OX5 1GB, ENGLAND
SN 0041-0101
J9 TOXICON
JI Toxicon
PD MAY
PY 2019
VL 163
BP 23
EP 31
DI 10.1016/j.toxicon.2019.03.011
PG 9
WC Pharmacology & Pharmacy; Toxicology
WE Science Citation Index Expanded (SCI-EXPANDED)
SC Pharmacology & Pharmacy; Toxicology
GA HY1QB
UT WOS:000467890600005
PM 30890325
DA 2022-04-27
ER

PT J
AU Carafa, V
   Nebbioso, A
   Cuomo, F
   Rotili, D
   Cobellis, G
   Bontempo, P
   Baldi, A
   Spugnini, EP
   Citro, G
   Chambery, A
   Russo, R
   Ruvo, M
   Ciana, P
   Maravigna, L
   Shaik, J
   Radaelli, E
   De Antonellis, P
   Tarantino, D
   Pirolli, A
   Ragno, R
   Zollo, M
   Stunnenberg, HG
   Mai, A
   Altucci, L
AF Carafa, Vincenzo
   Nebbioso, Angela
   Cuomo, Francesca
   Rotili, Dante
   Cobellis, Gilda
   Bontempo, Paola
   Baldi, Alfonso
   Spugnini, Enrico P.
   Citro, Gennaro
   Chambery, Angela
   Russo, Rosita
   Ruvo, Menotti
   Ciana, Paolo
   Maravigna, Luca
   Shaik, Jani
   Radaelli, Enrico
   De Antonellis, Pasquale
   Tarantino, Domenico
   Pirolli, Adele
   Ragno, Rino
   Zollo, Massimo
   Stunnenberg, Hendrik G.
   Mai, Antonello
   Altucci, Lucia
TI RIP1-HAT1-SIRT Complex Identification and Targeting in Treatment and
   Prevention of Cancer
SO CLINICAL CANCER RESEARCH
LA English
DT Article
ID DEATH RECEPTOR PATHWAY; CELL-DEATH; TRANSCRIPTION FACTORS; PROGRAMMED
   NECROSIS; INDUCED APOPTOSIS; RIP1 KINASE; NECROPTOSIS; PROTEIN;
   INHIBITORS; DISEASE
AB Purpose: Alteration in cell death is a hallmark of cancer. A functional role regulating survival, apoptosis, and necroptosis has been attributed to RIP1/3 complexes.
   Experimental Design: We have investigated the role of RIP1 and the effects of MC2494 in cell death induction, using different methods as flow cytometry, transcriptome analysis, immunoprecipitation, enzymatic assays, transfections, mutagenesis, andin vivo studies with different mice models.
   Results: Here, we show that RIP1 is highly expressed in cancer, and we define a novel RIP1/3-SIRT1/2-HAT1/4 complex. Mass spectrometry identified five acetylations in the kinase and death domain of RIP1. The novel characterized pan-SIRT inhibitor, MC2494, increases RIP1 acetylation at two additional sites in the death domain. Mutagenesis of the acetylated lysine decreases RIP1-dependent cell death, suggesting a role for acetylation of the RIP1 complex in cell death modulation. Accordingly, MC2494 displays tumor-selective potential in vitro, in leuketnic blasts ex vivo, and in vivo in both xenograft and allograft cancer models. Mechanistically, MC2494 induces bona fide tumor-restricted acetylated RIP1/caspase-8-mediated apoptosis. Excitingly, MC2494 displays tumor-preventive activity by blocking 7,12-dimethylbenz(alpha)anthracene-induced mammary gland hyperproliferationin vivo.
   Conclusions:These preventive features might prove useful in patients who may benefit from a recurrence-preventive approach with low toxicity during follow-up phases and in cases of established cancer predisposition. Thus, targeting the newly identified RIP1 complex may represent an attractive novel paradigm in cancer treatment and prevention. (C)2018 AACR.
C1 [Carafa, Vincenzo; Nebbioso, Angela; Cuomo, Francesca; Cobellis, Gilda; Bontempo, Paola; Altucci, Lucia] Univ Campania Luigi Vanvitelli, Dipartimento Med Precis, Naples, Italy.
   [Rotili, Dante; Tarantino, Domenico; Pirolli, Adele; Ragno, Rino; Mai, Antonello] Sapienza Univ Roma, Dipartimento Chim & Tecnol Farm, Rome, Italy.
   [Baldi, Alfonso; Chambery, Angela; Russo, Rosita] Univ Campania Luigi Vanvitelli, Dipartimento Sci & Tecnol Ambientali Biol & Farma, Caserta, Italy.
   [Spugnini, Enrico P.] Biopulse Srl, Naples, Italy.
   [Citro, Gennaro] Regina Elena Inst Canc Res, SAFU Dept, Rome, Italy.
   [Ruvo, Menotti] CNR, Ist Biostrut & Bioimmagini, Naples, Italy.
   [Ruvo, Menotti] CIRPeB, Naples, Italy.
   [Ciana, Paolo; Maravigna, Luca] Univ Milan, Ctr Excellence Neurodegenerat Dis, Milan, Italy.
   [Ciana, Paolo; Maravigna, Luca] Univ Milan, Dept Pharmacol Sci, Milan, Italy.
   [Shaik, Jani; Stunnenberg, Hendrik G.] Radboud Univ Nijmegen, Dept Mol Biol, Nijmegen, Netherlands.
   [Radaelli, Enrico] Fdn Filarete, Mouse & Anim Pathol Lab, Milan, Italy.
   [Radaelli, Enrico] Univ Penn, Sch Vet Med, Dept Pathobiol, Philadelphia, PA 19104 USA.
   [De Antonellis, Pasquale; Zollo, Massimo] CEINGE, Naples, Italy.
   [Zollo, Massimo] Univ Federico II, Dipartimento Biochim & Biotecnol Med, Naples, Italy.
   [Mai, Antonello] Sapienza Univ Roma, Pasteur Fdn Cenci Bolognetti, Rome, Italy.
RP Altucci, L (通讯作者)，Univ Campania L Vanvitelli, Vico L De Crecchio 7, I-80138 Naples, Italy.
EM lucia.altucci@unicampania.it
RI Mai, Antonello/AAC-2144-2019; Ragno, Rino/I-1286-2013; Altucci,
   Lucia/S-8031-2019; Baldi, Alfonso/ABG-2397-2021; de Antonellis,
   Pasqualino/AAT-1233-2020
OI Ragno, Rino/0000-0001-5399-975X; de Antonellis,
   Pasqualino/0000-0001-8551-9431; altucci, lucia/0000-0002-7312-5387;
   Baldi, Alfonso/0000-0002-8693-3842; CIANA, PAOLO/0000-0001-5771-5638;
   Chambery, Angela/0000-0002-5136-0941; Cobellis,
   Gilda/0000-0003-2687-2272; carafa, vincenzo/0000-0002-8025-3758; Russo,
   Rosita/0000-0002-2235-6302
FU Worldwide Cancer Research (AICR) [15-1002]; Blueprint [282510]; COST
   EPICHEMBIOEuropean Cooperation in Science and Technology (COST)
   [CM1406]; EPIGEN-MIUR-CNR; Programma VALERE: Vanvitelli per la Ricerca; 
   [MIUR20152TE5PK];  [AIRC-17217];  [PON_0101227]
FX This study was supported by Worldwide Cancer Research (AICR) 15-1002;
   Blueprint 282510; MIUR20152TE5PK; COST EPICHEMBIO CM1406;
   EPIGEN-MIUR-CNR; AIRC-17217; PON_0101227; and Programma VALERE:
   Vanvitelli per la Ricerca. We thank C. Fisher for linguistic editing and
   Annamaria Carissimo, Margherita Mutarelli, and Matthias Nees for help in
   the array analyses and raw data submission.
CR Basit F, 2012, J BIOL CHEM, V287, P38767, DOI 10.1074/jbc.M112.398966
   Bertrand MJM, 2008, MOL CELL, V30, P689, DOI 10.1016/j.molcel.2008.05.014
   Biton S, 2011, CELL, V145, P92, DOI 10.1016/j.cell.2011.02.023
   Brunet A, 2004, SCIENCE, V303, P2011, DOI 10.1126/science.1094637
   Carafa V, 2016, CLIN EPIGENETICS, V8, DOI 10.1186/s13148-016-0224-3
   Carafa V, 2012, FRONT PHARMACOL, V3, DOI 10.3389/fphar.2012.00004
   Cho Y, 2009, CELL, V137, P1112, DOI 10.1016/j.cell.2009.05.037
   Christofferson DE, 2010, CURR OPIN CELL BIOL, V22, P263, DOI 10.1016/j.ceb.2009.12.003
   Ciana P, 2003, NAT MED, V9, P82, DOI 10.1038/nm809
   Degterev A, 2008, NAT CHEM BIOL, V4, P313, DOI 10.1038/nchembio.83
   Festjens N, 2007, CELL DEATH DIFFER, V14, P400, DOI 10.1038/sj.cdd.4402085
   Galluzzi L, 2015, CELL DEATH DIFFER, V22, P58, DOI 10.1038/cdd.2014.137
   Galluzzi L, 2017, TRENDS CANCER, V3, P1, DOI 10.1016/j.trecan.2016.12.001
   Galluzzi L, 2017, EMBO J, V36, P1811, DOI 10.15252/embj.201796697
   Galluzzi L, 2017, ANNU REV PATHOL-MECH, V12, P103, DOI 10.1146/annurev-pathol-052016-100247
   Galluzzi L, 2015, CELL REP, V11, P1501, DOI 10.1016/j.celrep.2015.05.041
   Goeman F, 2012, MOL BIOL CELL, V23, P1467, DOI 10.1091/mbc.E12-01-0039
   Hsu HL, 1996, IMMUNITY, V4, P387, DOI 10.1016/S1074-7613(00)80252-6
   Insinga A, 2005, NAT MED, V11, P71, DOI 10.1038/nm1160
   Jafari R, 2014, NAT PROTOC, V9, P2100, DOI 10.1038/nprot.2014.138
   Jouan-Lanhouet S, 2014, SEMIN CELL DEV BIOL, V35, P2, DOI 10.1016/j.semcdb.2014.08.010
   Kim HB, 2012, BIOCHEM PHARMACOL, V84, P402, DOI 10.1016/j.bcp.2012.03.014
   Lalaoui N, 2017, IMMUNOL CELL BIOL, V95, P137, DOI 10.1038/icb.2016.120
   Lee MW, 2002, CANCER LETT, V182, P75
   Linkermann A, 2014, NEW ENGL J MED, V370, P455, DOI 10.1056/NEJMra1310050
   Liu X, 2016, CELL DEATH DIS, V7, DOI 10.1038/cddis.2016.197
   Liu XY, 2015, CANCER RES, V75, P1736, DOI 10.1158/0008-5472.CAN-14-2199
   Mellini P, 2015, EXPERT OPIN THER PAT, V25, P5, DOI 10.1517/13543776.2014.982532
   Meylan E, 2004, NAT IMMUNOL, V5, P503, DOI 10.1038/ni1061
   Micheau O, 2003, CELL, V114, P181, DOI 10.1016/S0092-8674(03)00521-X
   Motta MC, 2004, CELL, V116, P551, DOI 10.1016/S0092-8674(04)00126-6
   Napper AD, 2005, J MED CHEM, V48, P8045, DOI 10.1021/jm050522v
   Narayan N, 2012, NATURE, V492, P199, DOI 10.1038/nature11700
   Nebbioso A, 2005, NAT MED, V11, P77, DOI 10.1038/nm1161
   Nebbioso A, 2011, MOL CANCER THER, V10, P2394, DOI 10.1158/1535-7163.MCT-11-0525
   Newton K, 2014, SCIENCE, V343, P1357, DOI 10.1126/science.1249361
   O'Donnell MA, 2007, CURR BIOL, V17, P418, DOI 10.1016/j.cub.2007.01.027
   O'Donnell MA, 2012, PLOS ONE, V7, DOI 10.1371/journal.pone.0041238
   Outeiro TF, 2007, SCIENCE, V317, P516, DOI 10.1126/science.1143780
   Parthun MR, 2007, ONCOGENE, V26, P5319, DOI 10.1038/sj.onc.1210602
   Parthun M. R., 2013, BIOCHIM BIOPHYS ACTA, V1819, P256
   Spano D, 2012, SEMIN CANCER BIOL, V22, P234, DOI 10.1016/j.semcancer.2012.03.006
   STANGER BZ, 1995, CELL, V81, P513, DOI 10.1016/0092-8674(95)90072-1
   Sun LM, 2012, CELL, V148, P213, DOI 10.1016/j.cell.2011.11.031
   Sun SY, 2010, CANCER BIOL THER, V9, P109, DOI 10.4161/cbt.9.2.10583
   Trapp J, 2007, CHEMMEDCHEM, V2, P1419, DOI 10.1002/cmdc.200700003
   van der Horst A, 2004, J BIOL CHEM, V279, P28873, DOI 10.1074/jbc.M401138200
   Vandenabeele P, 2010, NAT REV MOL CELL BIO, V11, P700, DOI 10.1038/nrm2970
   Wapenaar H, 2016, CLIN EPIGENETICS, V8, DOI 10.1186/s13148-016-0225-2
   Wegner KW, 2017, TRENDS PHARMACOL SCI, V38, P202, DOI 10.1016/j.tips.2016.12.005
NR 50
TC 20
Z9 21
U1 1
U2 18
PU AMER ASSOC CANCER RESEARCH
PI PHILADELPHIA
PA 615 CHESTNUT ST, 17TH FLOOR, PHILADELPHIA, PA 19106-4404 USA
SN 1078-0432
EI 1557-3265
J9 CLIN CANCER RES
JI Clin. Cancer Res.
PD JUN 15
PY 2018
VL 24
IS 12
BP 2886
EP 2900
DI 10.1158/1078-0432.CCR-17-3081
PG 15
WC Oncology
WE Science Citation Index Expanded (SCI-EXPANDED)
SC Oncology
GA GJ5ZQ
UT WOS:000435462700019
PM 29535128
OA Green Published, Bronze
DA 2022-04-27
ER

PT J
AU Ozsoylemez, OD
   Ozcan, G
AF Ozsoylemez, Ozlem Dagdeviren
   Ozcan, Gul
TI Effects of Colchicum baytopiorum leaf extract on cytotoxicity and cell
   death pathways in C-4 I and Vero cell lines
SO JOURNAL OF BUON
LA English
DT Article
DE C. baytopiorum; cell death; cytotoxicity; C-4 I cells; Vero cells;
   xCELLigence
ID INDUCED APOPTOSIS; PLANT-EXTRACTS; CANCER-THERAPY; AUTOPHAGY; ANOIKIS;
   HELA; NECROPTOSIS; MECHANISMS; ANTICANCER; ACTIVATION
AB Purpose: The present study aimed to research the cytotoxic effects of Colchicum baytopiorum extract on normal and cancerous cells and reveal the cell death mechanisms in cancerous cells triggered by this effect.
   Methods: Within this framework, the cells' index values obtained with an xCELLigence Real Time Cell Analysis DP device, selectivity index (SI), apoptotic index (AI) based on a DAPI application and time-related activities of caspase 3,7 and 9 with a spectrofluorometer were inspected. The expressions of apoptosis/autophagy/entosis/necroptosis/anoikis-related genes were researched with qRT-PCR.
   Results: It was determined that C. baytopiorum extract had displayed a high selectivity [(SI)=4], increased AI (p<0.01) and activation of caspases 3,7 and 9 (p<0.05). It was ob-served that the mRNA expressions of Atg12, Atg16, Atg5, Atg7, bad, bak, bax, bcl-xL, Beclin1, caspase3, FLIP, Puma, LC3, mcl-1, Bit1, Rho, RIP1, ROCK and TRAF2 genes in C-4 I cells to which the plant extract was applied had increased significantly in comparison with the control group (FC >= 1.5). A lowering was detected in the mRNA levels of IAP, SRC kinase and TNF.
   Conclusion: Consequently, it was revealed that the plant extract used had increased the gene expressions in the autophagic cell death pathway in C-4 I cells along with apoptosis and thus, it could be a promising candidate for cervix carcinoma treatment.
C1 [Ozsoylemez, Ozlem Dagdeviren] Istanbul Univ, Inst Grad Studies Sci & Engn, Dept Radiobiol, TR-34459 Istanbul, Turkey.
   [Ozcan, Gul] Istanbul Univ, Fac Sci, Biol Dept, Istanbul, Turkey.
RP Ozsoylemez, OD (通讯作者)，Istanbul Univ, Inst Grad Studies Sci & Engn, Dept Radiobiol, TR-34459 Istanbul, Turkey.
EM o_dagdeviren@hotmail.com
FU Scientific Research Projects Coordination Unit of Istanbul
   UniversityIstanbul University [45377, 25135]; TUBI-TAK (The Scientific
   and Technological Research Council of Turkey)Turkiye Bilimsel ve
   Teknolojik Arastirma Kurumu (TUBITAK) [2211-C, 1649B031501267]
FX This work was supported by the Scientific Research Projects Coordination
   Unit of Istanbul University, Project numbers 45377, 25135 and TUBI-TAK
   (The Scientific and Technological Research Council of Turkey) 2211-C
   Domestic DoctoralScholarship Program Intended for Priority Areas, No.
   1649B031501267. The authors of this manuscript are grateful to Prof. Dr.
   Nurhayat Sutlupnar and Dr. Sevda Pirildar for providing the facilities
   to prepare the plant extraction.
CR Abodief WT, 2006, CYTOPATHOLOGY, V17, P304, DOI 10.1111/j.1365-2303.2006.00326.x
   Alam JJ, 2003, TRENDS BIOTECHNOL, V21, P479, DOI 10.1016/j.tibtech.2003.08.006
   Amaravadi RK, 2011, CLIN CANCER RES, V17, P654, DOI 10.1158/1078-0432.CCR-10-2634
   Anding AL, 2015, CURR TOP DEV BIOL, V114, P67, DOI 10.1016/bs.ctdb.2015.07.012
   Artun FT, 2016, J BUON, V21, P720
   Aubrey BJ, 2018, CELL DEATH DIFFER, V25, P104, DOI 10.1038/cdd.2017.169
   Bailey K, 2005, BBA-MOL CELL BIOL L, V1733, P199, DOI 10.1016/j.bbalip.2004.12.013
   Berrington D, 2012, EVID-BASED COMPL ALT, V2012, DOI 10.1155/2012/564927
   Cetin I, 2019, ONCOL LETT, V17, P683, DOI 10.3892/ol.2018.9556
   Chauhan R, 2016, INT J RES MED SCI, V4, P2093, DOI [10.18203/2320-6012.ijrms20161767, DOI 10.18203/2320-6012.IJRMS20161767]
   Chen X, 2016, J CANCER, V7, P314, DOI 10.7150/jca.13332
   Cheok CF, 2012, CELL CYCLE, V11, P2227, DOI 10.4161/cc.20961
   Chicca A, 2011, EUR J MED CHEM, V46, P3066, DOI 10.1016/j.ejmech.2011.03.011
   Dagdeviren O., 2010, THESIS ISTANBUL
   Dagdeviren Ozsoylemez O., 2018, THESIS ISTANBUL U IS
   Delebinski CI, 2015, CELL PROLIFERAT, V48, P600, DOI 10.1111/cpr.12208
   Eckert LB, 2004, CANCER RES, V64, P4585, DOI 10.1158/0008-5472.CAN-04-0396
   Erel SB, 2014, PHARM BIOL, V52, P775, DOI 10.3109/13880209.2013.868493
   Fischer U, 2005, PHARMACOL REV, V57, P187, DOI 10.1124/pr.57.2.6
   Forgo P, 2012, FITOTERAPIA, V83, P921, DOI 10.1016/j.fitote.2012.04.006
   Frerichs A, 2016, BMC GENOMICS, V17, DOI 10.1186/s12864-016-3189-x
   Giampietri C, 2014, INT J CELL BIOL, V2014, P1
   Gordy C, 2012, PROTEIN CELL, V3, P17, DOI 10.1007/s13238-011-1127-x
   Huczynski A, 2015, EUR J MED CHEM, V90, P296, DOI 10.1016/j.ejmech.2014.11.037
   Kamaludin N.F., 2014, J BIOL SCI, V14, P84, DOI [DOI 10.3844/OJBSSP.2014.84.93, 10.3844/ojbssp.2014.84.93]
   Kawauchi K, 2014, EXPERT REV ANTICANC, V14, P1101, DOI 10.1586/14737140.2014.948859
   Khaw-on P, 2019, INT J MOL SCI, V20, DOI 10.3390/ijms20163953
   Kim SY, 2014, BIOCHEM PHARMACOL, V88, P178, DOI 10.1016/j.bcp.2014.01.027
   Koc S, 2015, PHARM BIOL, V53, P746, DOI 10.3109/13880209.2014.942788
   Krishna S, 2016, CELL MOL LIFE SCI, V73, P2379, DOI 10.1007/s00018-016-2207-0
   Lermi E., 2017, THESIS ISTANBUL U IS
   Liu P, 2012, LEUKEMIA, V26, P1293, DOI 10.1038/leu.2011.357
   Lockshin RA, 2007, J CELL MOL MED, V11, P1214, DOI 10.1111/j.1582-4934.2007.00150.x
   Martinez-Serra J, 2014, ONCOTARGETS THER, V7, P985, DOI 10.2147/OTT.S62887
   Mawji IA, 2007, CANCER RES, V67, P8307, DOI 10.1158/0008-5472.CAN-07-1687
   Mlynarczuk-Bialy I, 2020, CANCERS, V12, DOI 10.3390/cancers12092481
   Najafov A, 2017, TRENDS CANCER, V3, P294, DOI 10.1016/j.trecan.2017.03.002
   O'Connor Sean L., 2003, P177
   Ouyang L, 2012, CELL PROLIFERAT, V45, P487, DOI 10.1111/j.1365-2184.2012.00845.x
   Overholtzer M, 2007, CELL, V131, P966, DOI 10.1016/j.cell.2007.10.040
   Ozcan G, 2016, J BUON, V21, P1552
   Ozdemir A, 2009, MERSIN U J HLTH SCI, V2, P1
   Ozsoylemez OD, 2016, CURR PHARM BIOTECHNO, V17, P1369, DOI 10.2174/1389201018666161109113543
   Ozturk M, 2019, METHODS MOL BIOL, V1854, P119, DOI 10.1007/7651_2017_67
   Paoli P, 2013, BBA-MOL CELL RES, V1833, P3481, DOI 10.1016/j.bbamcr.2013.06.026
   Parsaee H, 2013, IRAN J PHARM RES, V12, P75
   Pirildar S, 2010, PHARM BIOL, V48, P32, DOI 10.3109/13880200903029373
   Radogna F, 2015, BIOCHEM PHARMACOL, V94, P1, DOI 10.1016/j.bcp.2014.12.018
   Ramasamy S, 2012, PLOS ONE, V7, DOI 10.1371/journal.pone.0034793
   Schonthal AH, 2012, SCIENTIFICA, V2012, DOI 10.6064/2012/857516
   Serbes U, 2016, CURR PHARM BIOTECHNO, V17, P1058, DOI 10.2174/1389201017666160914190550
   Sinha S, 2008, ONCOGENE, V27, pS137, DOI 10.1038/onc.2009.51
   Solowey Elisha, 2014, ScientificWorldJournal, V2014, P721402, DOI 10.1155/2014/721402
   Su Z, 2016, CELL DEATH DIFFER, V23, P748, DOI 10.1038/cdd.2016.8
   Taddei ML, 2012, J PATHOL, V226, P380, DOI 10.1002/path.3000
   Toton E, 2014, J PHYSIOL PHARMACOL, V65, P459
   Wen SM, 2014, CANCER TREAT REV, V40, P31, DOI 10.1016/j.ctrv.2013.07.008
   Xu DQ, 2020, IN VIVO, V34, P2381, DOI 10.21873/invivo.12051
   Yamaki N, 2007, EXP CELL RES, V313, P2821, DOI 10.1016/j.yexcr.2007.05.010
   Zhang BC, 2015, MOL MED REP, V11, P3101, DOI 10.3892/mmr.2014.3002
   Zhang L, 2007, DRUG RESIST UPDATE, V10, P207, DOI 10.1016/j.drup.2007.08.002
NR 61
TC 0
Z9 0
U1 0
U2 0
PU IMPRIMATUR PUBLICATIONS
PI ATHENS
PA 30 DEM POLIORKETES ST, ATHENS, 136 76, GREECE
SN 1107-0625
EI 2241-6293
J9 J BUON
JI J. BUON
PD MAY-JUN
PY 2021
VL 26
IS 3
BP 1135
EP 1147
PG 13
WC Oncology
WE Science Citation Index Expanded (SCI-EXPANDED)
SC Oncology
GA TC8MD
UT WOS:000668891800030
PM 34268982
DA 2022-04-27
ER

PT J
AU Lee, D
   Yamabe, N
   Lee, H
   Lee, HL
   Kim, DW
   Lee, JW
   Kang, KS
AF Lee, Dahae
   Yamabe, Noriko
   Lee, Heesu
   Lee, Hye Lim
   Kim, Dong-Wook
   Lee, Jae Wook
   Kang, Ki Sung
TI Necrostatins regulate apoptosis, necroptosis, and inflammation in
   cisplatin-induced nephrotoxicity in LLC-PK1 cells
SO BIOORGANIC & MEDICINAL CHEMISTRY LETTERS
LA English
DT Article
DE Necrostatins; Cisplatin; Acute kidney injury; Apoptosis; Caspase;
   Mitogen-activated protein kinases
ID ACUTE KIDNEY INJURY; OXIDATIVE STRESS; N-ACETYLCYSTEINE; CANCER-THERAPY;
   KINASE; ACTIVATION; IDENTIFICATION; INVOLVEMENT; MECHANISMS; TOXICITY
AB Acute kidney injury (AKI) is a common clinical problem that is associated with high mortality due to multiple complex mechanisms. Cisplatin is the most important and highly effective chemotherapeutic agent used for the treatment of various solid tumors; however, it is associated with dose-dependent adverse effects, particularly in the kidney where it can cause severe nephrotoxicity. The pathophysiological basis of cisplatin-induced nephrotoxicity has been investigated over the last few decades, and the key pathological occurrences in cisplatin nephrotoxicity include renal tubular cell injury and death. Necrostatin-1 (Nec-1) has been confirmed to act as a specific and potent small-molecule inhibitor of necroptosis. However, the effects of three structurally distinct necrostatins on cisplatin-induced nephrotoxicity remain ambiguous. The aim of this study was to determine if three types of necrostatins (Nec-1, Nec-3-A, and/or Nec-3-B) can exert protective effects in regard to the AKI induced by cisplatin. Our results indicated that necrostatins can prevent cisplatin induced nephrotoxicity via modulating apoptotic pathways through the suppression of cleaved caspase-3 and also by influencing the function of mitogen-activated protein kinase pathway members, including extracellular signal-regulated kinases, c-Jun N-terminal kinases, and p38, in the renal tubular epithelial cell line LLC-PK1. These findings suggest that necrostatins exert beneficial anti-apoptotic effects in the context of AKI induced by cisplatin.
C1 [Lee, Dahae; Yamabe, Noriko; Kang, Ki Sung] Gachon Univ, Coll Korean Med, Seonngman 13120, South Korea.
   [Lee, Heesu] Gangneung Wonju Natl Univ, Dept Oral Anat, Coll Dent, Kangnung, South Korea.
   [Lee, Hye Lim] Daejeon Univ, Dept Pediat, Coll Korean Med, Daejeon, South Korea.
   [Kim, Dong-Wook] Cheongju Univ, Dept Pharmaceut Engn, Cheongju 28530, South Korea.
   [Lee, Jae Wook] Korea Inst Sci & Technol, Nat Prod Res Ctr, Kangnung 25451, South Korea.
   [Lee, Jae Wook] Korea Inst Sci & Technol, Convergent Res Ctr Dementia, Seoul 02792, South Korea.
   [Lee, Jae Wook] Korea Univ Sci & Technol, Dept Biol Chem, Daejeon 34113, South Korea.
RP Kang, KS (通讯作者)，Gachon Univ, Coll Korean Med, Seonngman 13120, South Korea.; Lee, JW (通讯作者)，Korea Inst Sci & Technol, Convergent Res Ctr Dementia, Seoul 02792, South Korea.
EM jwlee5@kist.re.kr; kkang@gachon.ac.kr
FU Basic Science Research Program through the National Research Foundation
   of Korea (NRF)National Research Foundation of Korea [2019R1F1A1059173];
   National Research Council of Science & Technology (NST) [CRC1504KIST]
FX This study was supported by the Basic Science Research Program through
   the National Research Foundation of Korea (NRF) (2019R1F1A1059173) and
   the National Research Council of Science & Technology (NST)
   (CRC1504KIST) .
CR Achkar IW, 2018, J TRANSL MED, V16, DOI 10.1186/s12967-018-1471-1
   BENLEVY R, 1995, EMBO J, V14, P5920, DOI 10.1002/j.1460-2075.1995.tb00280.x
   Bogoyevitch MA, 2004, CELL SIGNAL, V16, P1345, DOI 10.1016/j.cellsig.2004.05.004
   Chang LF, 2001, NATURE, V410, P37, DOI 10.1038/35065000
   Clark JS, 2010, CANCER LETT, V297, P165, DOI 10.1016/j.canlet.2010.05.007
   Degterev A, 2005, NAT CHEM BIOL, V1, P112, DOI 10.1038/nchembio711
   Degterev A, 2008, NAT CHEM BIOL, V4, P313, DOI 10.1038/nchembio.83
   Deng B, 2017, KIDNEY INT, V92, P89, DOI 10.1016/j.kint.2017.01.009
   Dhar S, 2011, P NATL ACAD SCI USA, V108, P1850, DOI 10.1073/pnas.1011379108
   Dupre TV, 2017, J LIPID RES, V58, P1439, DOI 10.1194/jlr.M076745
   Elmore S, 2007, TOXICOL PATHOL, V35, P495, DOI 10.1080/01926230701320337
   Go RS, 1999, J CLIN ONCOL, V17, P409, DOI 10.1200/JCO.1999.17.1.409
   Havasi A, 2011, KIDNEY INT, V80, P29, DOI 10.1038/ki.2011.120
   Holditch SJ, 2019, INT J MOL SCI, V20, DOI 10.3390/ijms20123011
   Houles T, 2018, SEMIN CANCER BIOL, V48, P53, DOI 10.1016/j.semcancer.2017.04.016
   Jagtap PG, 2007, J MED CHEM, V50, P1886, DOI 10.1021/jm061016o
   Jiang M, 2008, J PHARMACOL EXP THER, V327, P300, DOI 10.1124/jpet.108.139162
   Johnson GL, 2002, SCIENCE, V298, P1911, DOI 10.1126/science.1072682
   Kinsey GR, 2011, AM J KIDNEY DIS, V58, P291, DOI 10.1053/j.ajkd.2011.02.385
   Lebwohl D, 1998, EUR J CANCER, V34, P1522, DOI 10.1016/S0959-8049(98)00224-X
   Liang H, 2017, INFLAMM RES, V66, P399, DOI 10.1007/s00011-017-1023-9
   Linkermann A, 2012, NEPHROL DIAL TRANSPL, V27, P3412, DOI 10.1093/ndt/gfs373
   Luo JH, 2008, NEPHROL DIAL TRANSPL, V23, P2198, DOI 10.1093/ndt/gfn090
   Miller RP, 2010, TOXINS, V2, P2490, DOI 10.3390/toxins2112490
   Ning YC, 2018, FRONT PHARMACOL, V9, DOI 10.3389/fphar.2018.00384
   Oh Gi-Su, 2014, Electrolyte Blood Press, V12, P55, DOI 10.5049/EBP.2014.12.2.55
   Salvesen GS, 2004, ONCOGENE, V23, P2774, DOI 10.1038/sj.onc.1207522
   Sancho-Martinez SM, 2018, TOXICOL APPL PHARM, V349, P83, DOI 10.1016/j.taap.2018.04.010
   Sastry J, 2005, PEDIATR HEMAT ONCOL, V22, P441, DOI 10.1080/08880010590964381
   Schaaf GJ, 2002, FREE RADICAL RES, V36, P835, DOI 10.1080/1071576021000005267
   SheikhHamad D, 1997, J AM SOC NEPHROL, V8, P1640
   Tristao VR, 2016, APOPTOSIS, V21, P51, DOI 10.1007/s10495-015-1190-5
   Tristao VR, 2012, RENAL FAILURE, V34, P373, DOI 10.3109/0886022X.2011.647343
   Wei QQ, 2007, AM J PHYSIOL-RENAL, V293, pF1282, DOI 10.1152/ajprenal.00230.2007
   Xiao T, 2003, J TOXICOL ENV HEAL A, V66, P469, DOI 10.1080/15287390306449
   Yang Y, 2014, ARCH TOXICOL, V88, P1249, DOI 10.1007/s00204-014-1239-1
   Yao X, 2007, AM J MED SCI, V334, P115, DOI 10.1097/MAJ.0b013e31812dfe1e
   Yoon S, 2006, GROWTH FACTORS, V24, P21, DOI 10.1080/02699050500284218
   Zahedi K, 2017, PLOS ONE, V12, DOI 10.1371/journal.pone.0184570
   Zhang DS, 2017, J AM SOC NEPHROL, V28, P1131, DOI 10.1681/ASN.2016030337
NR 40
TC 0
Z9 0
U1 3
U2 6
PU PERGAMON-ELSEVIER SCIENCE LTD
PI OXFORD
PA THE BOULEVARD, LANGFORD LANE, KIDLINGTON, OXFORD OX5 1GB, ENGLAND
SN 0960-894X
EI 1464-3405
J9 BIOORG MED CHEM LETT
JI Bioorg. Med. Chem. Lett.
PD SEP 15
PY 2021
VL 48
AR 128256
DI 10.1016/j.bmcl.2021.128256
EA JUL 2021
PG 5
WC Chemistry, Medicinal; Chemistry, Organic
WE Science Citation Index Expanded (SCI-EXPANDED)
SC Pharmacology & Pharmacy; Chemistry
GA TZ3LQ
UT WOS:000684377000015
PM 34256117
DA 2022-04-27
ER

PT J
AU Maelfait, J
   Liverpool, L
   Rehwinkel, J
AF Maelfait, Jonathan
   Liverpool, Layal
   Rehwinkel, Jan
TI Nucleic Acid Sensors and Programmed Cell Death
SO JOURNAL OF MOLECULAR BIOLOGY
LA English
DT Article
DE Apoptosis; Pyroptosis; Necroptosis; Type I interferon; Nucleic acid
   sensing
ID DOUBLE-STRANDED-RNA; NF-KAPPA-B; ENDOPLASMIC-RETICULUM STRESS;
   CGAS/STING-DEPENDENT INNATE; ADAPTIVE IMMUNE-RESPONSES; CYCLIC GMP-AMP;
   RIG-I; GASDERMIN-D; AIM2 INFLAMMASOME; CUTTING EDGE
AB Nucleic acids derived from microorganisms are powerful triggers for innate immune responses. Proteins called RNA and DNA sensors detect foreign nucleic acids and, in mammalian cells, include RIG-I, cGAS, and AIM2. On binding to nucleic acids, these proteins initiate signaling cascades that activate host defense responses. An important aspect of this defense program is the production of cytokines such as type I interferons and IL-1 beta. Studies conducted over recent years have revealed that nucleic acid sensors also activate programmed cell death pathways as an innate immune response to infection. Indeed, RNA and DNA sensors induce apoptosis, pyroptosis, and necroptosis. Cell death via these pathways prevents replication of pathogens by eliminating the infected cell and additionally contributes to the release of cytokines and inflammatory mediators. Interestingly, recent evidence suggests that programmed cell death triggered by nucleic acid sensors plays an important role in a number of noninfectious pathologies. In addition to nonself DNA and RNA from microorganisms, nucleic acid sensors also recognize endogenous nucleic acids, for example when cells are damaged by genotoxic agents and in certain autoinflammatory diseases. This review article summarizes current knowledge on the links between nucleic acid sensing and cell death and explores important open questions for future studies in this area. (C) 2019 The Author(s). Published by Elsevier Ltd.
C1 [Maelfait, Jonathan] VIB Ctr Inflammat Res, B-9052 Ghent, Belgium.
   [Maelfait, Jonathan] Univ Ghent, Dept Biomed Mol Biol, B-9052 Ghent, Belgium.
   [Liverpool, Layal; Rehwinkel, Jan] Univ Oxford, Radcliffe Dept Med, Weatherall Inst Mol Med, Med Res Council,Human Immunol Unit, Oxford OX3 9DS, England.
RP Maelfait, J (通讯作者)，VIB Ctr Inflammat Res, B-9052 Ghent, Belgium.; Maelfait, J (通讯作者)，Univ Ghent, Dept Biomed Mol Biol, B-9052 Ghent, Belgium.; Rehwinkel, J (通讯作者)，Univ Oxford, Radcliffe Dept Med, Weatherall Inst Mol Med, Med Res Council,Human Immunol Unit, Oxford OX3 9DS, England.
EM jonathan.maelfait@irc.vib-ugent.be; jan.rehwinkel@imm.ox.ac.uk
RI Maelfait, Jonathan/AAE-7827-2021
OI Maelfait, Jonathan/0000-0002-1476-0583; Rehwinkel,
   Jan/0000-0003-3841-835X
FU UK Medical Research Council [MRC]UK Research & Innovation (UKRI)Medical
   Research Council UK (MRC); Wellcome TrustWellcome TrustEuropean
   Commission [100954, 109024/Z/15/Z]; Fund for Scientific
   Research-FlandersFWO [G0H8618N]; MRCUK Research & Innovation
   (UKRI)Medical Research Council UK (MRC) [MC_UU_00008/8] Funding Source:
   UKRI
FX The authors acknowledge funding from the UK Medical Research Council
   [MRC core funding of the MRC Human Immunology Unit; J.R.], the Wellcome
   Trust [grant number 100954; J.R. and 109024/Z/15/Z; L.L.] and the Fund
   for Scientific Research-Flanders [Odysseus II grant number G0H8618N;
   JM]. The authors apologise to colleagues whose work could not be cited
   due to space limitations.
CR Ablasser A, 2019, SCIENCE, V363, P1055, DOI 10.1126/science.aat8657
   Ablasser A, 2014, J IMMUNOL, V192, P5993, DOI 10.4049/jimmunol.1400737
   Alexopoulou L, 2001, NATURE, V413, P732, DOI 10.1038/35099560
   Alkurdi L, 2018, CELL DEATH DIS, V9, DOI 10.1038/s41419-018-0850-0
   Allen IC, 2009, IMMUNITY, V30, P556, DOI 10.1016/j.immuni.2009.02.005
   Alloatti A, 2016, IMMUNOL REV, V272, P97, DOI 10.1111/imr.12432
   Almine J.F., 2017, NAT COMMUN, P14392
   Ambati J, 2013, NAT REV IMMUNOL, V13, P438, DOI 10.1038/nri3459
   Ansari MA, 2015, PLOS PATHOG, V11, DOI 10.1371/journal.ppat.1005019
   Athanasiadis A, 2012, SEMIN CELL DEV BIOL, V23, P275, DOI 10.1016/j.semcdb.2011.11.001
   Ayres JS, 2012, ANNU REV IMMUNOL, V30, P271, DOI 10.1146/annurev-immunol-020711-075030
   Baldauf HM, 2012, NAT MED, V18, P1682, DOI 10.1038/nm.2964
   Banerjee I, 2018, IMMUNITY, V49, P413, DOI 10.1016/j.immuni.2018.07.006
   Barber GN, 2015, NAT REV IMMUNOL, V15, P760, DOI 10.1038/nri3921
   Besch R, 2009, J CLIN INVEST, V119, P2399, DOI 10.1172/JCI37155
   Blasius AL, 2010, IMMUNITY, V32, P305, DOI 10.1016/j.immuni.2010.03.012
   Borkowski AW, 2015, J INVEST DERMATOL, V135, P569, DOI 10.1038/jid.2014.354
   Brault M, 2018, J IMMUNOL, V200, P2748, DOI 10.4049/jimmunol.1701492
   Brignole C, 2010, CANCER RES, V70, P9816, DOI 10.1158/0008-5472.CAN-10-1251
   Brune W, 2001, SCIENCE, V291, P303, DOI 10.1126/science.291.5502.303
   Brunette RL, 2012, J EXP MED, V209, P1969, DOI 10.1084/jem.20121960
   Burckstummer T, 2009, NAT IMMUNOL, V10, P266, DOI 10.1038/ni.1702
   Cavassani KA, 2008, J EXP MED, V205, P2609, DOI 10.1084/jem.20081370
   Cerboni S, 2017, J EXP MED, V214, P1769, DOI 10.1084/jem.20161674
   Chattopadhyay S, 2017, PROTEIN CELL, V8, P165, DOI 10.1007/s13238-016-0334-x
   Chattopadhyay S, 2016, IMMUNITY, V44, P1151, DOI 10.1016/j.immuni.2016.04.009
   Chattopadhyay S, 2011, J VIROL, V85, P3708, DOI 10.1128/JVI.02133-10
   Chattopadhyay S, 2010, EMBO J, V29, P1762, DOI 10.1038/emboj.2010.50
   Chen DS, 2018, P NATL ACAD SCI USA, V115, P3930, DOI 10.1073/pnas.1717190115
   Chen JJ, 2017, ONCOTARGETS THER, V10, P811, DOI 10.2147/OTT.S125039
   Chiang JJ, 2018, NAT IMMUNOL, V19, P53, DOI 10.1038/s41590-017-0005-y
   Cho WG, 2009, P NATL ACAD SCI USA, V106, P7137, DOI 10.1073/pnas.0812317106
   Choubey D, 2017, CLIN IMMUNOL, V176, P42, DOI 10.1016/j.clim.2016.12.011
   Corrales L, 2015, CELL REP, V11, P1018, DOI 10.1016/j.celrep.2015.04.031
   Crow YJ, 2015, NAT REV IMMUNOL, V15, P429, DOI 10.1038/nri3850
   Cuchet-Lourenco D, 2018, SCIENCE, V361, P810, DOI 10.1126/science.aar2641
   Dannappel M, 2014, NATURE, V513, P90, DOI 10.1038/nature13608
   Danthi P, 2016, ANNU REV VIROL, V3, P533, DOI 10.1146/annurev-virology-110615-042435
   DeFilippis VR, 2010, J VIROL, V84, P585, DOI 10.1128/JVI.01748-09
   Deigendesch N, 2006, NUCLEIC ACIDS RES, V34, P5007, DOI 10.1093/nar/gkl575
   Descours B, 2012, RETROVIROLOGY, V9, DOI 10.1186/1742-4690-9-87
   DeYoung KL, 1997, ONCOGENE, V15, P453, DOI 10.1038/sj.onc.1201206
   Dias AG, 2019, TRENDS MICROBIOL, V27, P75, DOI 10.1016/j.tim.2018.08.007
   Diner BA, 2016, MBIO, V7, DOI 10.1128/mBio.01553-16
   Doitsh G, 2014, NATURE, V505, P509, DOI 10.1038/nature12940
   Doitsh G, 2010, CELL, V143, P789, DOI 10.1016/j.cell.2010.11.001
   Dou ZX, 2017, NATURE, V550, P402, DOI 10.1038/nature24050
   Dunphy G, 2018, MOL CELL, V71, P745, DOI 10.1016/j.molcel.2018.07.034
   Dutta D, 2015, PLOS PATHOG, V11, DOI 10.1371/journal.ppat.1005030
   Eisfeld AJ, 2015, NAT REV MICROBIOL, V13, P28, DOI 10.1038/nrmicro3367
   El Kebir D, 2014, PLOS ONE, V9, DOI 10.1371/journal.pone.0087006
   Elion DL, 2018, CANCER RES, V78, P6183, DOI 10.1158/0008-5472.CAN-18-0730
   Estornes Y, 2012, CELL DEATH DIFFER, V19, P1482, DOI 10.1038/cdd.2012.22
   Evavold CL, 2018, IMMUNITY, V48, P35, DOI 10.1016/j.immuni.2017.11.013
   Feoktistova M, 2011, MOL CELL, V43, P449, DOI 10.1016/j.molcel.2011.06.011
   Fernandes-Alnemri T, 2009, NATURE, V458, P509, DOI 10.1038/nature07710
   Fisch D, 2019, EMBO J, V38, DOI 10.15252/embj.2018100926
   Fischer SF, 2005, IMMUNOL LETT, V97, P115, DOI 10.1016/j.imlet.2004.10.015
   Frank D, 2019, CELL DEATH DIFFER, V26, P99, DOI 10.1038/s41418-018-0212-6
   Frank T, 2019, CELL DEATH DIFFER, V26, P2046, DOI 10.1038/s41418-019-0298-5
   Furr SR, 2011, J NEUROINFLAMM, V8, DOI 10.1186/1742-2094-8-99
   Gaidt MM, 2017, CELL, V171, P1110, DOI 10.1016/j.cell.2017.09.039
   Galloway NLK, 2015, CELL REP, V12, P1555, DOI 10.1016/j.celrep.2015.08.011
   Galluzzi L, 2017, NAT REV IMMUNOL, V17, P97, DOI 10.1038/nri.2016.107
   Gao DX, 2015, P NATL ACAD SCI USA, V112, pE5699, DOI 10.1073/pnas.1516465112
   Glavan TM, 2014, CURR PHARM DESIGN, V20, P6555, DOI 10.2174/1381612820666140826153347
   Gluck S, 2017, NAT CELL BIOL, V19, P1061, DOI 10.1038/ncb3586
   Goubau D, 2014, NATURE, V514, P372, DOI 10.1038/nature13590
   Goubau D, 2013, IMMUNITY, V38, P855, DOI 10.1016/j.immuni.2013.05.007
   Gray EE, 2015, J IMMUNOL, V195, P1939, DOI 10.4049/jimmunol.1500969
   Gui X, 2019, NATURE, V567, P262, DOI 10.1038/s41586-019-1006-9
   Gulen MF, 2017, NAT COMMUN, V8, DOI 10.1038/s41467-017-00573-w
   Guo HY, 2018, CELL DEATH DIS, V9, DOI 10.1038/s41419-018-0868-3
   Hacker G, 2002, IMMUNOLOGY, V105, P245
   HALL K, 1984, NATURE, V311, P584, DOI 10.1038/311584a0
   Han SJ, 2018, J IMMUNOL, V201, P1073, DOI 10.4049/jimmunol.1800211
   Hartmann BM, 2017, NAT COMMUN, V8, DOI 10.1038/s41467-017-02035-9
   Hartmann G, 2017, ADV IMMUNOL, V133, P121, DOI 10.1016/bs.ai.2016.11.001
   He L., 2011, PLOS ONE
   He SD, 2011, P NATL ACAD SCI USA, V108, P20054, DOI 10.1073/pnas.1116302108
   Heilig R, 2018, EUR J IMMUNOL, V48, P584, DOI 10.1002/eji.201747404
   Hidaka F, 2006, CLIN IMMUNOL, V119, P188, DOI 10.1016/j.clim.2006.01.005
   Hoebe K, 2003, NATURE, V424, P743, DOI 10.1038/nature01889
   HOGENESCH H, 1993, AM J PATHOL, V143, P972
   Holze C, 2018, NAT IMMUNOL, V19, P130, DOI 10.1038/s41590-017-0013-y
   Hornung V, 2006, SCIENCE, V314, P994, DOI 10.1126/science.1132505
   Hornung V, 2014, NAT REV IMMUNOL, V14, P521, DOI 10.1038/nri3719
   Hornung V, 2009, NATURE, V458, P514, DOI 10.1038/nature07725
   Hu B, 2016, SCIENCE, V354, P765, DOI 10.1126/science.aaf7532
   Ingram JP, 2019, J IMMUNOL, V203, P1348, DOI 10.4049/jimmunol.1900216
   Iracheta-Vellve A, 2016, J BIOL CHEM, V291, P26794, DOI 10.1074/jbc.M116.736991
   Ishii KJ, 2008, NATURE, V451, P725, DOI 10.1038/nature06537
   Jin TC, 2012, IMMUNITY, V36, P561, DOI 10.1016/j.immuni.2012.02.014
   Jonsson K.L., 2017, NAT COMMUN, P14391
   Jorgensen I, 2017, NAT REV IMMUNOL, V17, P151, DOI 10.1038/nri.2016.147
   Juruj C, 2013, FRONT CELL INFECT MI, V3, DOI 10.3389/fcimb.2013.00014
   Kaiser WJ, 2008, J IMMUNOL, V181, P6427, DOI 10.4049/jimmunol.181.9.6427
   Kaiser WJ, 2013, J BIOL CHEM, V288, P31268, DOI 10.1074/jbc.M113.462341
   Kaiser WJ, 2005, J IMMUNOL, V174, P4942, DOI 10.4049/jimmunol.174.8.4942
   Kariko K, 2004, J BIOL CHEM, V279, P12542, DOI 10.1074/jbc.M310175200
   Kayagaki N, 2019, SCI SIGNAL, V12, DOI 10.1126/scisignal.aax4917
   Kayagaki N, 2015, NATURE, V526, P666, DOI 10.1038/nature15541
   Kerur N, 2011, CELL HOST MICROBE, V9, P363, DOI 10.1016/j.chom.2011.04.008
   Kesavardhana S, 2017, J EXP MED, V214, P2217, DOI 10.1084/jem.20170550
   Kleinman ME, 2008, NATURE, V452, P591, DOI 10.1038/nature06765
   Kleinman ME, 2012, MOL THER, V20, P101, DOI 10.1038/mt.2011.212
   Koehler H, 2017, P NATL ACAD SCI USA, V114, P11506, DOI 10.1073/pnas.1700999114
   Kovacsovics M, 2002, CURR BIOL, V12, P838, DOI 10.1016/S0960-9822(02)00842-4
   Kumagai Y, 2008, ADV DRUG DELIVER REV, V60, P795, DOI 10.1016/j.addr.2007.12.004
   Kumari Snehlata, 2014, Elife, V3, DOI 10.7554/eLife.03422
   Kuriakose T, 2018, J IMMUNOL, V200, P1489, DOI 10.4049/jimmunol.1701538
   Kuriakose T, 2016, SCI IMMUNOL, V1, DOI 10.1126/sciimmunol.aag2045
   Lassig C, 2017, J BIOL CHEM, V292, P9000, DOI 10.1074/jbc.R117.788398
   Lai YP, 2009, NAT MED, V15, P1377, DOI 10.1038/nm.2062
   Larkin B, 2017, J IMMUNOL, V199, P397, DOI 10.4049/jimmunol.1601999
   Le Goffic R, 2006, PLOS PATHOG, V2, P526, DOI 10.1371/journal.ppat.0020053
   Li PL, 2016, NAT MED, V22, P807, DOI 10.1038/nm.4124
   Li T, 2018, J EXP MED, V215, P1287, DOI 10.1084/jem.20180139
   Lin J, 2016, NATURE, V540, P124, DOI 10.1038/nature20558
   Lippmann J, 2008, CELL MICROBIOL, V10, P2579, DOI 10.1111/j.1462-5822.2008.01232.x
   Liu D, 2019, CELL DEATH DIFFER, V26, P1735, DOI 10.1038/s41418-018-0251-z
   Liu X, 2016, NATURE, V535, P153, DOI 10.1038/nature18629
   Lu C, 2014, BBA-MOL BASIS DIS, V1842, P22, DOI 10.1016/j.bbadis.2013.10.006
   Mackenzie KJ, 2016, EMBO J, V35, P831, DOI 10.15252/embj.201593339
   Maelfait J, 2008, J EXP MED, V205, P1967, DOI 10.1084/jem.20071632
   Maelfait J, 2017, EMBO J, V36, P2529, DOI 10.15252/embj.201796476
   Maelfait J, 2016, CELL REP, V16, P1492, DOI 10.1016/j.celrep.2016.07.002
   Man SM, 2016, PATHOG DIS, V74, DOI 10.1093/femspd/ftw028
   Man SM, 2015, NAT IMMUNOL, V16, P467, DOI 10.1038/ni.3118
   McAllister CS, 2013, J IMMUNOL, V190, P418, DOI 10.4049/jimmunol.1202756
   McArthur K, 2018, SCIENCE, V359, P883, DOI 10.1126/science.aao6047
   McNab F, 2015, NAT REV IMMUNOL, V15, P87, DOI 10.1038/nri3787
   Medzhitov R, 2012, SCIENCE, V335, P936, DOI 10.1126/science.1214935
   Meunier E, 2015, NAT IMMUNOL, V16, P476, DOI 10.1038/ni.3119
   Meylan E, 2004, NAT IMMUNOL, V5, P503, DOI 10.1038/ni1061
   Monel B, 2017, EMBO J, V36, P1653, DOI 10.15252/embj.201695597
   Monroe KM, 2014, SCIENCE, V343, P428, DOI 10.1126/science.1243640
   Monteleone M, 2018, CELL REP, V24, P1425, DOI 10.1016/j.celrep.2018.07.027
   Murray LA, 2008, AM J RESP CRIT CARE, V178, P1227, DOI 10.1164/rccm.200807-1020OC
   Muruve DA, 2008, NATURE, V452, P103, DOI 10.1038/nature06664
   Nassour J, 2019, NATURE, V565, P659, DOI 10.1038/s41586-019-0885-0
   Nelson AM, 2015, CELL STEM CELL, V17, P139, DOI 10.1016/j.stem.2015.07.008
   Newton K, 2016, NATURE, V540, P129, DOI 10.1038/nature20559
   Newton K, 2016, ANNU REV BIOCHEM, V85, P743, DOI 10.1146/annurev-biochem-060815-014830
   Ng KW, 2018, TRENDS IMMUNOL, V39, P44, DOI 10.1016/j.it.2017.07.013
   Nogusa S, 2016, CELL HOST MICROBE, V20, P13, DOI 10.1016/j.chom.2016.05.011
   Orzalli MH, 2017, TRENDS CELL BIOL, V27, P810, DOI 10.1016/j.tcb.2017.05.007
   Oshiumi H, 2003, NAT IMMUNOL, V4, P161, DOI 10.1038/ni886
   Petrasek J, 2013, P NATL ACAD SCI USA, V110, P16544, DOI 10.1073/pnas.1308331110
   Pham CLL, 2019, EMBO REP, V20, DOI 10.15252/embr.201846518
   Pham TH, 2013, J VIROL, V87, P3076, DOI 10.1128/JVI.02860-12
   Pichlmair A, 2006, SCIENCE, V314, P997, DOI 10.1126/science.1132998
   Place DE, 2019, J EXP MED, V216, P1474, DOI 10.1084/jem.20181892
   Poeck H, 2008, NAT MED, V14, P1256, DOI 10.1038/nm.1887
   Rebsamen M, 2009, EMBO REP, V10, P916, DOI 10.1038/embor.2009.109
   Rickard JA, 2014, ELIFE, V3, DOI 10.7554/eLife.03464
   Rintahaka J, 2008, J IMMUNOL, V180, P1749, DOI 10.4049/jimmunol.180.3.1749
   Roberts TL, 2009, SCIENCE, V323, P1057, DOI 10.1126/science.1169841
   Roers A, 2016, IMMUNITY, V44, P739, DOI 10.1016/j.immuni.2016.04.002
   Rongvaux A, 2014, CELL, V159, P1563, DOI 10.1016/j.cell.2014.11.037
   Roy A, 2016, J VIROL, V90, P8822, DOI 10.1128/JVI.01003-16
   Ruhl S, 2018, SCIENCE, V362, P956, DOI 10.1126/science.aar7607
   Saito Y, 2019, CELL DEATH DIFFER, V26, P470, DOI 10.1038/s41418-018-0131-6
   Sancho-Shimizu V, 2011, J CLIN INVEST, V121, P4889, DOI 10.1172/JCI59259
   Schlee M, 2009, IMMUNITY, V31, P25, DOI 10.1016/j.immuni.2009.05.008
   Schmidt A, 2009, P NATL ACAD SCI USA, V106, P12067, DOI 10.1073/pnas.0900971106
   Schneider KS, 2017, CELL REP, V21, P3846, DOI 10.1016/j.celrep.2017.12.018
   Schoggins JW, 2014, NATURE, V505, P691, DOI 10.1038/nature12862
   Schoggins JW, 2011, NATURE, V472, P481, DOI 10.1038/nature09907
   Schroder K, 2010, CELL, V140, P821, DOI 10.1016/j.cell.2010.01.040
   Schuberth-Wagner C, 2015, IMMUNITY, V43, P41, DOI 10.1016/j.immuni.2015.06.015
   Schulz O, 2005, NATURE, V433, P887, DOI 10.1038/nature03326
   Seymour RE, 2007, GENES IMMUN, V8, P416, DOI 10.1038/sj.gene.6364403
   Shi JJ, 2017, TRENDS BIOCHEM SCI, V42, P245, DOI 10.1016/j.tibs.2016.10.004
   Shi JJ, 2015, NATURE, V526, P660, DOI 10.1038/nature15514
   Silke J, 2015, NAT IMMUNOL, V16, P689, DOI [10.1038/ni.3206, 10.1038/ni0815-889b]
   Sridharan H, 2017, EMBO REP, V18, P1429, DOI 10.15252/embr.201743947
   Sze A, 2013, CELL HOST MICROBE, V14, P422, DOI 10.1016/j.chom.2013.09.009
   Takaoka A, 2007, NATURE, V448, P501, DOI 10.1038/nature06013
   Takemura N, 2014, NAT COMMUN, V5, DOI 10.1038/ncomms4492
   Tang CHA, 2016, CANCER RES, V76, P2137, DOI 10.1158/0008-5472.CAN-15-1885
   Thapa RJ, 2016, CELL HOST MICROBE, V20, P674, DOI 10.1016/j.chom.2016.09.014
   Unterholzner L, 2010, NAT IMMUNOL, V11, P997, DOI 10.1038/ni.1932
   Upton JW, 2012, CELL HOST MICROBE, V11, P290, DOI [10.1016/j.chom.2012.01.016, 10.1016/j.chom.2019.09.004]
   Upton JW, 2010, CELL HOST MICROBE, V7, P302, DOI 10.1016/j.chom.2010.03.006
   van den Boorn JG, 2013, IMMUNITY, V39, P27, DOI 10.1016/j.immuni.2013.07.011
   Wallach D, 2016, SCIENCE, V352, DOI 10.1126/science.aaf2154
   WANG AHJ, 1984, CELL, V37, P321, DOI 10.1016/0092-8674(84)90328-3
   Wang YT, 2017, IMMUNITY, V46, P393, DOI 10.1016/j.immuni.2017.02.011
   Wassermann R, 2015, CELL HOST MICROBE, V17, P799, DOI 10.1016/j.chom.2015.05.003
   Watson RO, 2015, CELL HOST MICROBE, V17, P811, DOI 10.1016/j.chom.2015.05.004
   Weber A, 2010, CELL DEATH DIFFER, V17, P942, DOI 10.1038/cdd.2009.190
   Weber F, 2006, J VIROL, V80, P5059, DOI 10.1128/JVI.80.10.5059-5064.2006
   Weinlich R, 2017, NAT REV MOL CELL BIO, V18, P127, DOI 10.1038/nrm.2016.149
   West AP, 2015, NATURE, V520, P553, DOI 10.1038/nature14156
   White MJ, 2014, CELL, V159, P1549, DOI 10.1016/j.cell.2014.11.036
   Williams B R, 2001, Sci STKE, V2001, pre2, DOI 10.1126/stke.2001.89.re2
   Woerner SM, 2005, ONCOGENE, V24, P2525, DOI 10.1038/sj.onc.1208456
   Woerner SM, 2007, GENE CHROMOSOME CANC, V46, P1080, DOI 10.1002/gcc.20493
   Wu JJ, 2019, J EXP MED, V216, P867, DOI 10.1084/jem.20182192
   Wu JX, 2013, SCIENCE, V339, P826, DOI 10.1126/science.1229963
   Xiang Y., 2015, PLOS ONE
   Yamamoto M, 2003, SCIENCE, V301, P640, DOI 10.1126/science.1087262
   Yamamoto M, 2002, J IMMUNOL, V169, P6668, DOI 10.4049/jimmunol.169.12.6668
   Yang H, 2017, P NATL ACAD SCI USA, V114, pE4612, DOI 10.1073/pnas.1705499114
   Yang K, 2019, ROUTL ADV SOCIOL, P1, DOI 10.4324/9781315148410
   Yu XF, 2016, CANCER RES, V76, P2166, DOI 10.1158/0008-5472.CAN-15-2142
   Zhang HB, 2017, J IMMUNOL, V198, P4383, DOI 10.4049/jimmunol.1600714
   Zhang SY, 2007, SCIENCE, V317, P1522, DOI 10.1126/science.1139522
   Zhao Y, 2018, NAT COMMUN, V9, DOI 10.1038/s41467-018-07314-7
   Zheng LQ, 2008, BLOOD, V111, P2704, DOI 10.1182/blood-2007-07-104141
   Zhu S, 2017, NATURE, V546, P667, DOI 10.1038/nature22967
   Zierhut C, 2019, CELL, V178, P302, DOI 10.1016/j.cell.2019.05.035
   Zinngrebe J, 2016, J EXP MED, V213, P2671, DOI 10.1084/jem.20160041
NR 214
TC 28
Z9 28
U1 8
U2 15
PU ACADEMIC PRESS LTD- ELSEVIER SCIENCE LTD
PI LONDON
PA 24-28 OVAL RD, LONDON NW1 7DX, ENGLAND
SN 0022-2836
EI 1089-8638
J9 J MOL BIOL
JI J. Mol. Biol.
PD JAN 17
PY 2020
VL 432
IS 2
BP 552
EP 568
DI 10.1016/j.jmb.2019.11.016
PG 17
WC Biochemistry & Molecular Biology
WE Science Citation Index Expanded (SCI-EXPANDED)
SC Biochemistry & Molecular Biology
GA KJ7EE
UT WOS:000512220300019
PM 31786265
OA Green Published, hybrid
DA 2022-04-27
ER

PT J
AU Dutta, S
   Saha, S
   Mahalanobish, S
   Sadhukhan, P
   Sil, PC
AF Dutta, Sayanta
   Saha, Sukanya
   Mahalanobish, Sushweta
   Sadhukhan, Pritam
   Sil, Parames C.
TI Melatonin attenuates arsenic induced nephropathy via the regulation of
   oxidative stress and inflammatory signaling cascades in mice
SO FOOD AND CHEMICAL TOXICOLOGY
LA English
DT Article
DE Arsenic; Kidney; Oxidative stress; Glucose uptake; Apoptosis;
   Necroptosis; Inflammation; Melatonin
ID TNF-ALPHA; POSSIBLE MECHANISM; RENAL DYSFUNCTION; PROPHYLACTIC ROLE;
   ARJUNOLIC ACID; DIABETIC-RATS; KIDNEY INJURY; TOXICITY; MITOCHONDRIA;
   TAURINE
AB Arsenic is a potent inducer of several acute and chronic nephrotoxic disorders. It promotes deleterious phenomenon like oxidative stress, inflammation, cell death and altered glucose uptake leading to distorted kidney homeostasis that end up in chronic kidney disease. This study investigated the possible protective role of melatonin; a natural antioxidant produced by the pineal gland, against arsenic induced nephrotoxicity. Melatonin successfully ameliorated arsenic induced renal toxicity both in in vitro and in vivo models. Elevated BUN, creatinine, urine glucose and protein levels and altered renal histopathological conditions were observed in arsenic intoxicated mice. Significant oxidative stress induced damage of biomolecules along with down-regulation in antioxidant enzymes and thiols were also detected in the kidney tissues of arsenic-intoxicated mice. These alterations along with mitochondrial dysfunction ultimately triggered TNF alpha mediated inflammatory and cell death cascades. Interestingly arsenic also led to disruption of glucose uptake in the kidney. These findings suggest that melatonin protects the kidney against toxic effect of arsenic, presumably through its antioxidant, anti-inflammatory and antidiabetic properties by inhibiting inflammatory outburst, apoptosis, necroptosis and stimulating glucose uptake. As melatonin is a natural antioxidant molecule, detailed pharmacokinetic and pharmacodynamic studies are expected to establish it as an effective nephro-protective agent in future.
C1 [Dutta, Sayanta; Saha, Sukanya; Mahalanobish, Sushweta; Sadhukhan, Pritam; Sil, Parames C.] Bose Inst, Div Mol Med, P-1-12,CIT Scheme 7 M, Kolkata 700054, India.
RP Sil, PC (通讯作者)，Bose Inst, Div Mol Med, P-1-12,CIT Scheme 7 M, Kolkata 700054, W Bengal, India.
EM parames@jcbose.ac.in
RI Sadhukhan, Pritam/AAB-2655-2021; Mahalanobish, Sushweta/AAW-6732-2021
OI Sadhukhan, Pritam/0000-0003-4948-1012; Mahalanobish,
   Sushweta/0000-0002-9740-345X
CR Adil M, 2015, RENAL FAILURE, V37, P1396, DOI 10.3109/0886022X.2015.1074462
   BRADFORD MM, 1976, ANAL BIOCHEM, V72, P248, DOI 10.1016/0003-2697(76)90527-3
   Brownlee M, 2001, NATURE, V414, P813, DOI 10.1038/414813a
   Chakraborti D, 2016, CHEMOSPHERE, V152, P520, DOI 10.1016/j.chemosphere.2016.02.119
   Cheng ZY, 2017, INT J MOL SCI, V18, DOI 10.3390/ijms18040776
   Chung H, 2016, CELL DEATH DIFFER, V23, P1331, DOI 10.1038/cdd.2016.14
   Das D, 1996, ENVIRON GEOCHEM HLTH, V18, P5, DOI 10.1007/BF01757214
   Das J, 2010, TOXICOLOGY, V269, P24, DOI 10.1016/j.tox.2010.01.003
   ESTERBAUER H, 1990, METHOD ENZYMOL, V186, P407
   Flora SJS, 2011, FREE RADICAL BIO MED, V51, P257, DOI 10.1016/j.freeradbiomed.2011.04.008
   Gorrini C, 2013, NAT REV DRUG DISCOV, V12, P931, DOI 10.1038/nrd4002
   Gunther C, 2011, NATURE, V477, P335, DOI 10.1038/nature10400
   Gupta A, 2007, AM J PHYSIOL-RENAL, V293, pF245, DOI 10.1152/ajprenal.00477.2006
   Ha E, 2006, J PINEAL RES, V41, P67, DOI 10.1111/j.1600-079X.2006.00334.x
   HISSIN PJ, 1976, ANAL BIOCHEM, V74, P214, DOI 10.1016/0003-2697(76)90326-2
   HODARNAU A, 1973, J CELL BIOL, V59, P222, DOI 10.1083/jcb.59.1.222
   Jomova K, 2011, J APPL TOXICOL, V31, P95, DOI 10.1002/jat.1649
   KANETY H, 1995, J BIOL CHEM, V270, P23780, DOI 10.1074/jbc.270.40.23780
   Khan F, 2017, FOOD CHEM TOXICOL, V107, P406, DOI 10.1016/j.fct.2017.07.021
   Liu YH, 2006, KIDNEY INT, V69, P213, DOI 10.1038/sj.ki.5000054
   Manna P, 2008, REPROD TOXICOL, V26, P282, DOI 10.1016/j.reprotox.2008.09.009
   Manna P, 2007, BASIC CLIN PHARMACOL, V101, P333, DOI 10.1111/j.1742-7843.2007.00132.x
   Manna P, 2009, AMINO ACIDS, V36, P417, DOI 10.1007/s00726-008-0094-x
   Meliker JR, 2007, ENVIRON HEALTH-GLOB, V6, DOI 10.1186/1476-069X-6-4
   Mingatto FE, 2002, J PHARMACOL EXP THER, V303, P601, DOI 10.1124/jpet.102.038620
   Navas-Acien A, 2006, ENVIRON HEALTH PERSP, V114, P641, DOI 10.1289/ehp.8551
   Nowotny K, 2015, BIOMOLECULES, V5, P194, DOI 10.3390/biom5010194
   Pal PB, 2014, PLOS ONE, V9, DOI 10.1371/journal.pone.0107220
   Pal S, 2011, TOXICOLOGY, V283, P129, DOI 10.1016/j.tox.2011.03.006
   Peters BA, 2014, PLOS ONE, V9, DOI 10.1371/journal.pone.0113760
   Pisoschi AM, 2015, EUR J MED CHEM, V97, P55, DOI 10.1016/j.ejmech.2015.04.040
   Rahman M, 1998, AM J EPIDEMIOL, V148, P198, DOI 10.1093/oxfordjournals.aje.a009624
   Rani N, 2016, CHEM-BIOL INTERACT, V250, P59, DOI 10.1016/j.cbi.2016.03.015
   Rashid K, 2012, FREE RADICAL RES, V46, P240, DOI 10.3109/10715762.2011.650694
   Reiter RJ, 2016, J PINEAL RES, V61, P253, DOI 10.1111/jpi.12360
   Rodriguez C, 2004, J PINEAL RES, V36, P1, DOI 10.1046/j.1600-079X.2003.00092.x
   Roy A, 2009, FREE RADICAL RES, V43, P995, DOI 10.1080/10715760903164998
   Sabbisetti VS, 2014, J AM SOC NEPHROL, V25, P2177, DOI 10.1681/ASN.2013070758
   Sadhukhan P, 2016, PLOS ONE, V11, DOI 10.1371/journal.pone.0158694
   Saha S, 2018, J NUTR BIOCHEM, V55, P26, DOI 10.1016/j.jnutbio.2017.11.010
   Saha S, 2016, BIOFACTORS, V42, P515, DOI 10.1002/biof.1276
   Salim T, 2016, PLOS ONE, V11, DOI 10.1371/journal.pone.0153289
   Sanchavanakit N, 2015, ARCH ORAL BIOL, V60, P1066, DOI 10.1016/j.archoralbio.2015.04.001
   Sarkar K, 2006, TOXICOL IN VITRO, V20, P634, DOI 10.1016/j.tiv.2005.11.003
   Sedger LM, 2014, CYTOKINE GROWTH F R, V25, P453, DOI 10.1016/j.cytogfr.2014.07.016
   Sharma I, 2018, AM J PHYSIOL-RENAL, V314, pF107, DOI 10.1152/ajprenal.00434.2017
   Shi HL, 2004, MOL CELL BIOCHEM, V255, P67, DOI 10.1023/B:MCBI.0000007262.26044.e8
   Sinha K, 2015, BBA-GEN SUBJECTS, V1850, P769, DOI 10.1016/j.bbagen.2015.01.008
   Sinha K, 2013, ARCH TOXICOL, V87, P1157, DOI 10.1007/s00204-013-1034-4
   Tahura S., 2001, BUET UNU INT WORKSH, P5
   Tan DX, 2003, J PINEAL RES, V34, P75, DOI 10.1034/j.1600-079X.2003.02111.x
   UCHIDA K, 1992, P NATL ACAD SCI USA, V89, P4544, DOI 10.1073/pnas.89.10.4544
   Vanlangenakker N, 2011, CELL DEATH DIFFER, V18, P656, DOI 10.1038/cdd.2010.138
   Walton FS, 2004, TOXICOL APPL PHARM, V198, P424, DOI 10.1016/j.taap.2003.10.026
   Yu ML, 2013, ARCH TOXICOL, V87, P1025, DOI 10.1007/s00204-013-1026-4
   Zhang J, 2008, J BIOL CHEM, V283, P35375, DOI 10.1074/jbc.M806480200
   Zhang Y., 2014, J FUNDAM RENEW ENERG, V4, P1
NR 57
TC 33
Z9 35
U1 4
U2 14
PU PERGAMON-ELSEVIER SCIENCE LTD
PI OXFORD
PA THE BOULEVARD, LANGFORD LANE, KIDLINGTON, OXFORD OX5 1GB, ENGLAND
SN 0278-6915
EI 1873-6351
J9 FOOD CHEM TOXICOL
JI Food Chem. Toxicol.
PD AUG
PY 2018
VL 118
BP 303
EP 316
DI 10.1016/j.fct.2018.05.032
PG 14
WC Food Science & Technology; Toxicology
WE Science Citation Index Expanded (SCI-EXPANDED)
SC Food Science & Technology; Toxicology
GA GR5XD
UT WOS:000442714300030
PM 29763682
DA 2022-04-27
ER

PT J
AU Woo, SM
   Seo, SU
   Min, KJ
   Im, SS
   Nam, JO
   Chang, JS
   Kim, S
   Park, JW
   Kwon, TK
AF Woo, Seon Min
   Seo, Seung Un
   Min, Kyoung-jin
   Im, Seung-Soon
   Nam, Ju-Ock
   Chang, Jong-Soo
   Kim, Shin
   Park, Jong-Wook
   Kwon, Taeg Kyu
TI Corosolic Acid Induces Non-Apoptotic Cell Death through Generation of
   Lipid Reactive Oxygen Species Production in Human Renal Carcinoma Caki
   Cells
SO INTERNATIONAL JOURNAL OF MOLECULAR SCIENCES
LA English
DT Article
DE corosolic acid; non-apoptotic cell death; alpha-tocopherol; lipid ROS
ID CASPASE-INDEPENDENT NECROPTOSIS; VITAMIN-E; CANCER-CELLS; KAPPA-B;
   ACTIVATION; MICE; SUPPLEMENTATION; PEROXIDATION; FERROPTOSIS; INHIBITORS
AB Corosolic acid is one of the pentacyclic triterpenoids isolated from Lagerstroemia speciose and has been reported to exhibit anti-cancer and anti-proliferative activities in various cancer cells. In the present study, we investigated the molecular mechanisms of corosolic acid in cancer cell death. Corosolic acid induces a decrease of cell viability and an increase of cell cytotoxicity in human renal carcinoma Caki cells. Corosolic acid-induced cell death is not inhibited by apoptosis inhibitor (z-VAD-fmk, a pan-caspase inhibitor), necroptosis inhibitor (necrostatin-1), or ferroptosis inhibitors (ferrostatin-1 and deferoxamine (DFO)). Furthermore, corosolic acid significantly induces reactive oxygen species (ROS) levels, but antioxidants (N-acetyl-l-cysteine (NAC) and trolox) do not inhibit corosolic acid-induced cell death. Interestingly, corosolic acid induces lipid oxidation, and alpha-tocopherol markedly prevents corosolic acid-induced lipid peroxidation and cell death. Anti-chemotherapeutic effects of -tocopherol are dependent on inhibition of lipid oxidation rather than inhibition of ROS production. In addition, corosolic acid induces non-apoptotic cell death in other renal cancer (ACHN and A498), breast cancer (MDA-MB231), and hepatocellular carcinoma (SK-Hep1 and Huh7) cells, and -tocopherol markedly inhibits corosolic acid-induced cell death. Therefore, our results suggest that corosolic acid induces non-apoptotic cell death in cancer cells through the increase of lipid peroxidation.
C1 [Woo, Seon Min; Seo, Seung Un; Min, Kyoung-jin; Kim, Shin; Park, Jong-Wook; Kwon, Taeg Kyu] Keimyung Univ, Sch Med, Dept Immunol, Daegu 42601, South Korea.
   [Im, Seung-Soon] Keimyung Univ, Sch Med, Dept Physiol, Daegu 42601, South Korea.
   [Nam, Ju-Ock] Kyungpook Natl Univ, Dept Food Sci & Biotechnol, Daegu 41566, South Korea.
   [Chang, Jong-Soo] Daejin Univ, Dept Life Sci, Coll Sci & Technol, Kyeonggido 11159, South Korea.
RP Kwon, TK (通讯作者)，Keimyung Univ, Sch Med, Dept Immunol, Daegu 42601, South Korea.
EM woosm724@gmail.com; ssu3885@gmail.com; Kyoungjin.min@gmail.com;
   ssim73@kmu.ac.kr; namjo73@gmail.com; jchang@daejin.ac.kr;
   god98005@dsmc.or.kr; j303nih@dsmc.or.kr; kwontk@dsmc.or.kr
RI Kim, Shin/D-1669-2013
OI Kwon, Taeg Kyu/0000-0003-1204-2059
FU NRF - Korea Government (MSIP) [2014R1A5A2010008]; Keimyung University
FX This work was supported by NRF grant funded by the Korea Government
   (MSIP) (2014R1A5A2010008) and a 2018 Scholar Research Grant from
   Keimyung University.
CR Ayala A, 2014, OXID MED CELL LONGEV, V2014, DOI DOI 10.1155/2014/360438
   Barros GP, 2012, INT J GEOPHYS, V2012, DOI [10.1155/2012/459497, 10.5402/2012/137289]
   BIELSKI BHJ, 1983, J BIOL CHEM, V258, P4759
   Boonstra J, 2004, GENE, V337, P1, DOI 10.1016/j.gene.2004.04.032
   Cabon L, 2012, CELL DEATH DIFFER, V19, P245, DOI 10.1038/cdd.2011.91
   Cai XB, 2011, PHYTOTHER RES, V25, P1354, DOI 10.1002/ptr.3422
   Carpenter KLH, 2003, FREE RADICAL RES, V37, P1235, DOI 10.1080/10715760310001604143
   Darzynkiewicz Z, 1997, CYTOMETRY, V27, P1
   Delavallee L, 2011, IUBMB LIFE, V63, P221, DOI 10.1002/iub.432
   Devasagayam T P A, 2004, J Assoc Physicians India, V52, P794
   Dixon SJ, 2012, CELL, V149, P1060, DOI 10.1016/j.cell.2012.03.042
   Evans HM, 1922, SCIENCE, V56, P650, DOI 10.1126/science.56.1458.650
   Fujiwara Y, 2011, CANCER SCI, V102, P206, DOI 10.1111/j.1349-7006.2010.01772.x
   Fukushima M, 2006, DIABETES RES CLIN PR, V73, P174, DOI 10.1016/j.diabres.2006.01.010
   Gaschler MM, 2017, BIOCHEM BIOPH RES CO, V482, P419, DOI 10.1016/j.bbrc.2016.10.086
   Hou WL, 2009, PHYTOTHER RES, V23, P614, DOI 10.1002/ptr.2661
   Jia Y, 2016, ONCOL LETT, V12, P4187, DOI 10.3892/ol.2016.5185
   Lee MS, 2010, BIOL PHARM BULL, V33, P931, DOI 10.1248/bpb.33.931
   Liby KT, 2007, NAT REV CANCER, V7, P357, DOI 10.1038/nrc2129
   Mileva M, 2002, COMP IMMUNOL MICROB, V25, P1, DOI 10.1016/S0147-9571(01)00010-8
   Nho KJ, 2013, FOOD CHEM TOXICOL, V56, P8, DOI 10.1016/j.fct.2013.02.002
   Pedeboscq S, 2012, PLOS ONE, V7, DOI 10.1371/journal.pone.0036811
   Pratico D, 1998, NAT MED, V4, P1189, DOI 10.1038/2685
   Probst L, 2017, BIOCHEM PHARMACOL, V140, P41, DOI 10.1016/j.bcp.2017.06.112
   Rao MV, 2001, REPROD TOXICOL, V15, P705, DOI 10.1016/S0890-6238(01)00183-6
   Ricciarelli R, 2001, FASEB J, V15, P2314, DOI 10.1096/fj.01-0258rev
   Sigounas G, 1997, NUTR CANCER, V28, P30, DOI 10.1080/01635589709514549
   Simon HU, 2000, APOPTOSIS, V5, P415, DOI 10.1023/A:1009616228304
   Sung B, 2014, INT J MOL MED, V33, P943, DOI 10.3892/ijmm.2014.1639
   TOYOKUNI S, 1995, FEBS LETT, V358, P1, DOI 10.1016/0014-5793(94)01368-B
   Traber MG, 2007, FREE RADICAL BIO MED, V43, P4, DOI 10.1016/j.freeradbiomed.2007.03.024
   Uto T, 2013, INT J MOL SCI, V14, P4106, DOI 10.3390/ijms14024106
   Vandenabeele P, 2010, NAT REV MOL CELL BIO, V11, P700, DOI 10.1038/nrm2970
   Wang CY, 1996, SCIENCE, V274, P784, DOI 10.1126/science.274.5288.784
   Wang J, 2008, CANCER BIOL THER, V7, P1875, DOI 10.4161/cbt.7.12.7067
   Xie Y, 2016, CELL DEATH DIFFER, V23, P369, DOI 10.1038/cdd.2015.158
   Xu YF, 2009, CANCER LETT, V284, P229, DOI 10.1016/j.canlet.2009.04.028
   Yang WS, 2008, CHEM BIOL, V15, P234, DOI 10.1016/j.chembiol.2008.02.010
   Yu XF, 2013, EXPERT REV ANTICANC, V13, P883, DOI 10.1586/14737140.2013.811180
   Zhang DW, 2010, CELL MOL IMMUNOL, V7, P243, DOI 10.1038/cmi.2010.10
NR 40
TC 20
Z9 20
U1 3
U2 14
PU MDPI
PI BASEL
PA ST ALBAN-ANLAGE 66, CH-4052 BASEL, SWITZERLAND
SN 1422-0067
J9 INT J MOL SCI
JI Int. J. Mol. Sci.
PD MAY
PY 2018
VL 19
IS 5
AR 1309
DI 10.3390/ijms19051309
PG 13
WC Biochemistry & Molecular Biology; Chemistry, Multidisciplinary
WE Science Citation Index Expanded (SCI-EXPANDED)
SC Biochemistry & Molecular Biology; Chemistry
GA GJ4BO
UT WOS:000435297000045
PM 29702597
OA Green Published, gold, Green Submitted
DA 2022-04-27
ER

PT J
AU Hu, YX
   Wen, J
   Zhang, B
   Xiao, H
AF Hu, Yanxiang
   Wen, Jing
   Zhang, Bei
   Xiao, Hui
TI Precision control of mTORC1 is crucial for the maintenance and IL-13
   responsiveness of alveolar macrophages
SO INTERNATIONAL IMMUNOPHARMACOLOGY
LA English
DT Article
DE TSC1; mTOR; Alveolar macrophage; Apoptosis; Necroptosis; IL-13
ID FETAL MONOCYTES; COMPLEX 1; PATHWAY; TSC1; LETHALITY; CYTOKINE; CELLS
AB Alveolar macrophages (AMs) are the lung resident macrophages critically involved in pulmonary homeostasis and immune response. Recent researches have uncovered a diversity of regulators responsible for the development, maintenance, and function of AMs. Nevertheless, the molecular underpinnings that determine the developmental and functional specification of AMs remain incompletely understood. Here, we investigated the role of the TSC1-mTOR pathway in murine AMs by genetic ablating Tsc1 or mTor alleles through Cd11c-Cre or LysM-Cre. Flow cytometry analyses revealed a prominent decrease in AMs in Tsc1f/f-Cd11c-Cre and Tsc1f/f/-LysM-Cre mice. Moreover, a reduction in AMs was also noted in mTorf/f-Cd11c-Cre or Rptorf/f-Cd11c-Cre mice. Further evidence implicated that elevation in cell death, most likely aberrant apoptosis or/and necroptosis, might be attributable to disrupted AM homeostasis. Whereas a diversity of cytokines involved in AM homeostasis and function triggered mTOR activation, only the IL-13 signaling, particularly Jak1 and Stat3 activation, was affected by TSC1 in macrophages. Further, select genes induced by IL-13, including AM surface markers such as Pparg, Fabp4/5, Nfil3 and Car4, and M2 hallmarks such as Arg1, Fizz, Ym1 and Clec7a were fine-tuned by the TSC1-mTOR pathway. Therefore, our results demonstrated that the TSC1-mTOR pathway has a crucial role in the homeostasis and functional specification of AMs through integrating cytokine signaling with metabolic cues.
C1 [Hu, Yanxiang; Zhang, Bei] Qingdao Univ, Coll Basic Med, Dept Immunol, Qingdao 266071, Shandong, Peoples R China.
   [Hu, Yanxiang; Wen, Jing; Xiao, Hui] Univ Chinese Acad Sci, Chinese Acad Sci, CAS Ctr Excellence Mol Cell Sci, Inst Pasteur Shanghai,CAS Key Lab Mol Virol & Imm, Shanghai 200031, Peoples R China.
RP Zhang, B (通讯作者)，Qingdao Univ, Coll Basic Med, Dept Immunol, Qingdao 266071, Shandong, Peoples R China.; Xiao, H (通讯作者)，Univ Chinese Acad Sci, Chinese Acad Sci, CAS Ctr Excellence Mol Cell Sci, Inst Pasteur Shanghai,CAS Key Lab Mol Virol & Imm, Shanghai 200031, Peoples R China.
EM zhangbei124@aliyun.com; Huixiao@ips.ac.cn
FU National Natural Science Foundation of ChinaNational Natural Science
   Foundation of China (NSFC) [32030040, 81720108019, 91542206]; Key
   Cooperation Program of International Partnership Program of the Chinese
   Academy of Sciences [153831KYSB20180003]
FX This study was supported by the National Natural Science Foundation of
   China grants (32030040, 81720108019 and 91542206), and the Key
   Cooperation Program of International Partnership Program of the Chinese
   Academy of Sciences (153831KYSB20180003).
CR Borie R, 2011, EUR RESPIR REV, V20, P98, DOI 10.1183/09059180.00001311
   Byles V, 2013, NAT COMMUN, V4, DOI 10.1038/ncomms3834
   Caton ML, 2007, J EXP MED, V204, P1653, DOI 10.1084/jem.20062648
   Chen S, 2018, BIOCHEM BIOPH RES CO, V498, P592, DOI 10.1016/j.bbrc.2018.03.027
   Cihakova D, 2008, AM J PATHOL, V172, P1195, DOI 10.2353/ajpath.2008.070207
   Clausen BE, 1999, TRANSGENIC RES, V8, P265, DOI 10.1023/A:1008942828960
   Cohen M, 2018, CELL, V175, P1031, DOI 10.1016/j.cell.2018.09.009
   Deng WH, 2017, J IMMUNOL, V198, P492, DOI 10.4049/jimmunol.1501845
   Fang CM, 2015, CELL PHYSIOL BIOCHEM, V36, P1406, DOI 10.1159/000430306
   Gadani SP, 2012, J IMMUNOL, V189, P4213, DOI 10.4049/jimmunol.1202246
   Gally F, 2013, AM J PHYSIOL-LUNG C, V305, pL64, DOI 10.1152/ajplung.00276.2012
   Gangloff YG, 2004, MOL CELL BIOL, V24, P9508, DOI 10.1128/MCB.24.21.9508-9516.2004
   Garbi N, 2017, PFLUG ARCH EUR J PHY, V469, P561, DOI 10.1007/s00424-017-1965-3
   Gordon S, 2010, IMMUNITY, V32, P593, DOI 10.1016/j.immuni.2010.05.007
   Guilliams M, 2016, IMMUNITY, V45, P669, DOI 10.1016/j.immuni.2016.08.015
   Guilliams M, 2013, J EXP MED, V210, P1977, DOI 10.1084/jem.20131199
   He L, 2015, VIROL SIN, V30, P174, DOI 10.1007/s12250-015-3606-3
   Hussell T, 2014, NAT REV IMMUNOL, V14, P81, DOI 10.1038/nri3600
   Jones RG, 2017, IMMUNITY, V46, P730, DOI 10.1016/j.immuni.2017.04.028
   Karmaus PWF, 2017, J EXP MED, V214, P2629, DOI 10.1084/jem.20161855
   Kobayashi S, 2020, SCI REP-UK, V10, DOI 10.1038/s41598-020-73935-y
   Kopf M, 2015, NAT IMMUNOL, V16, P36, DOI 10.1038/ni.3052
   Kwiatkowski DJ, 2002, HUM MOL GENET, V11, P525, DOI 10.1093/hmg/11.5.525
   Laplante M, 2012, CELL, V149, P274, DOI 10.1016/j.cell.2012.03.017
   Liang XL, 2019, FASEB J, V33, P3562, DOI 10.1096/fj.201802002R
   Linke M, 2017, NAT IMMUNOL, V18, P293, DOI 10.1038/ni.3655
   Liu CH, 2015, J LEUKOCYTE BIOL, V97, P837, DOI 10.1189/jlb.2RI0814-408R
   Martin NT, 2016, NAT IMMUNOL, V17, P122, DOI 10.1038/ni.3370
   Moussion C, 2008, PLOS ONE, V3, DOI 10.1371/journal.pone.0003331
   Nayak D.K, 2018, J VIS EXP, V134
   Numata A, 2006, AM J HEMATOL, V81, P107, DOI 10.1002/ajh.20473
   Oh MH, 2017, CELL REP, V20, P2439, DOI 10.1016/j.celrep.2017.08.046
   Pan HJ, 2012, J IMMUNOL, V188, P3658, DOI 10.4049/jimmunol.1102187
   Saxton RA, 2017, CELL, V168, P960, DOI [10.1016/j.cell.2017.02.004, 10.1016/j.cell.2017.03.035]
   Schneider C, 2014, NAT IMMUNOL, V15, P1026, DOI 10.1038/ni.3005
   Scott CL, 2018, IMMUNITY, V49, P312, DOI 10.1016/j.immuni.2018.07.004
   Sengupta S, 2010, NATURE, V468, P1100, DOI 10.1038/nature09584
   Sengupta S, 2010, MOL CELL, V40, P310, DOI 10.1016/j.molcel.2010.09.026
   Svedberg FR, 2019, NAT IMMUNOL, V20, P571, DOI 10.1038/s41590-019-0352-y
   Wang JH, 2008, J IMMUNOL, V180, P3594, DOI 10.4049/jimmunol.180.5.3594
   Weichhart T, 2008, IMMUNITY, V29, P565, DOI 10.1016/j.immuni.2008.08.012
   Weichhart T, 2015, NAT REV IMMUNOL, V15, P599, DOI 10.1038/nri3901
   Yu XY, 2017, IMMUNITY, V47, P903, DOI 10.1016/j.immuni.2017.10.007
   Yu YRA, 2016, PLOS ONE, V11, DOI 10.1371/journal.pone.0150606
   Zhu LN, 2014, NAT COMMUN, V5, DOI 10.1038/ncomms5696
NR 45
TC 0
Z9 0
U1 2
U2 3
PU ELSEVIER
PI AMSTERDAM
PA RADARWEG 29, 1043 NX AMSTERDAM, NETHERLANDS
SN 1567-5769
EI 1878-1705
J9 INT IMMUNOPHARMACOL
JI Int. Immunopharmacol.
PD JUN
PY 2021
VL 95
AR 107552
DI 10.1016/j.intimp.2021.107552
EA MAR 2021
PG 9
WC Immunology; Pharmacology & Pharmacy
WE Science Citation Index Expanded (SCI-EXPANDED)
SC Immunology; Pharmacology & Pharmacy
GA SJ5RX
UT WOS:000655593000008
PM 33743315
DA 2022-04-27
ER

PT J
AU Attanasi, OA
   De Crescentini, L
   Favi, G
   Mantellini, F
   Mantenuto, S
   Nicolini, S
AF Attanasi, Orazio A.
   De Crescentini, Lucia
   Favi, Gianfranco
   Mantellini, Fabio
   Mantenuto, Serena
   Nicolini, Simona
TI Interceptive [4+1] Annulation of in Situ Generated 1,2-Diaza-1,3-dienes
   with Diazo Esters: Direct Access to Substituted Mono-, Bi-, and
   Tricyclic 4,5-Dihydropyrazoles
SO JOURNAL OF ORGANIC CHEMISTRY
LA English
DT Article
ID CHLORIDE-CATALYZED REACTION; ELECTRON-RICH CARBENES; DIELS-ALDER
   REACTIONS; SULFUR YLIDES; CARBON-MONOXIDE; ENANTIOSELECTIVE SYNTHESIS;
   STRAIGHTFORWARD FORMATION; NECROPTOSIS INHIBITORS; EFFICIENT SYNTHESIS;
   ORGANIC-SYNTHESIS
AB In situ derived acylic and cyclic 1,2-diaza-1,3dienes (DDs) were engaged in interceptive [4 + 1] annulation strategy with diazo esters (DEs). The catalytic activity of inexpensive copper(1) chloride allows the direct synthesis of mono-, hi-, and tricyclic 4,5-dihydropyrazole-5-carboxylic acid derivatives in a process that circumvents the use of an anhydrous and inert atmosphere.
C1 [Attanasi, Orazio A.; De Crescentini, Lucia; Favi, Gianfranco; Mantellini, Fabio; Mantenuto, Serena; Nicolini, Simona] Univ Urbino Carlo Bo, Dept Biomol Sci, Sect Organ Chem & Organ Nat Cpds, I-61029 Urbino, Italy.
RP Favi, G (通讯作者)，Univ Urbino Carlo Bo, Dept Biomol Sci, Sect Organ Chem & Organ Nat Cpds, Via I Maggetti 24, I-61029 Urbino, Italy.
EM gianfranco.favi@uniurb.it
RI Favi, Gianfranco/V-6249-2018; Mantellini, Fabio/N-9905-2014
OI Favi, Gianfranco/0000-0003-3112-819X; Mantellini,
   Fabio/0000-0002-1140-5404; De Crescentini, Lucia/0000-0002-8239-3340
FU Ministero dell'Universita, dell'Istruzione e della Ricerca
   (MIUR)-RomaMinistry of Education, Universities and Research (MIUR);
   Universita degli Studi di Urbino "Carlo Bo"
FX This work was supported by the financial assistance from the Ministero
   dell'Universita, dell'Istruzione e della Ricerca (MIUR)-Roma and the
   Universita degli Studi di Urbino "Carlo Bo".
CR Ali MA, 2007, BIOORGAN MED CHEM, V15, P1896, DOI 10.1016/j.bmc.2007.01.006
   Atlan V, 2000, SYNLETT, P489
   ATTANASI O, 1985, SYNTHESIS-STUTTGART, P157
   ATTANASI O, 1986, J HETEROCYCLIC CHEM, V23, P25, DOI 10.1002/jhet.5570230106
   Attanasi OA, 2013, ORG LETT, V15, P3646, DOI 10.1021/ol4015267
   Attanasi OA, 2013, ORG LETT, V15, P2624, DOI 10.1021/ol401336s
   Attanasi OA, 2012, J ORG CHEM, V77, P1161, DOI 10.1021/jo2021949
   Attanasi OA, 2009, EUR J ORG CHEM, V2009, P3109, DOI 10.1002/ejoc.200900243
   BANERT K, 1992, TETRAHEDRON LETT, V33, P7331, DOI 10.1016/S0040-4039(00)60179-X
   Behr L. C., 1967, PYRAZOLES PYRAZOLINE, V22
   Bishnoi A, 2013, MED CHEM, V9, P45, DOI 10.2174/157340613804488422
   Boeckman RK, 2001, ORG LETT, V3, P3651, DOI 10.1021/ol016565x
   Boisvert L, 2007, ORG LETT, V9, P5361, DOI 10.1021/ol702172t
   Buron C, 1997, TETRAHEDRON LETT, V38, P8027, DOI 10.1016/S0040-4039(97)10155-1
   Carbone A, 2013, MOLECULES, V18, P2518, DOI 10.3390/molecules18032518
   Chen JR, 2012, J AM CHEM SOC, V134, P6924, DOI 10.1021/ja301196x
   Choi SW, 2012, BIOORG MED CHEM LETT, V22, P5685, DOI 10.1016/j.bmcl.2012.06.098
   CURTIN DY, 1950, J AM CHEM SOC, V72, P5238, DOI 10.1021/ja01167a126
   Dalton AM, 2002, ORG LETT, V4, P2465, DOI 10.1021/ol026014m
   Davies HML, 2008, NATURE, V451, P417, DOI 10.1038/nature06485
   Doyle M. P., 1998, MODERN CATALYTIC MET
   EATON BE, 1992, J AM CHEM SOC, V114, P6245, DOI 10.1021/ja00041a052
   Faidallah HM, 2013, J ENZYM INHIB MED CH, V28, P495, DOI 10.3109/14756366.2011.653354
   Fernandez M, 2012, ADV SYNTH CATAL, V354, P371, DOI 10.1002/adsc.201100722
   FOUCAUD A, 1983, J ORG CHEM, V48, P3639, DOI 10.1021/jo00169a004
   Gao S, 2013, ADV SYNTH CATAL, V355, P3539, DOI 10.1002/adsc.201300723
   GILCHRIST TL, 1987, J CHEM SOC PERK T 1, P2511, DOI 10.1039/p19870002511
   Guo J, 2009, TETRAHEDRON LETT, V50, P933, DOI 10.1016/j.tetlet.2008.12.032
   Hatcher JM, 2010, J AM CHEM SOC, V132, P4546, DOI 10.1021/ja100932q
   Hu XQ, 2013, CHEM COMMUN, V49, P7905, DOI 10.1039/c3cc43888k
   Isloor AM, 2009, EUR J MED CHEM, V44, P3784, DOI 10.1016/j.ejmech.2009.04.038
   Jagtap PG, 2007, J MED CHEM, V50, P1886, DOI 10.1021/jm061016o
   Kanzian T, 2010, CHEM-EUR J, V16, P12008, DOI 10.1002/chem.201000828
   Kissane M, 2010, CHEM SOC REV, V39, P845, DOI 10.1039/b909358n
   Kuchenthal CH, 2010, SYNTHESIS-STUTTGART, P719, DOI 10.1055/s-0029-1218652
   Lemos A, 2010, TARG HETEROCYCL SYST, V14, P1
   Levai A, 2002, J HETEROCYCLIC CHEM, V39, P1
   Li AH, 1997, CHEM REV, V97, P2341, DOI 10.1021/cr960411r
   Liu CR, 2011, CHEM COMMUN, V47, P1342, DOI 10.1039/c0cc02347g
   Lopes SMM, 2012, EUR J ORG CHEM, V2012, P2152, DOI 10.1002/ejoc.201101826
   LORAND T, 1985, J CHEM SOC PERK T 1, P481, DOI 10.1039/p19850000481
   Lu LQ, 2012, ACCOUNTS CHEM RES, V45, P1278, DOI 10.1021/ar200338s
   Lu LQ, 2012, CHEM-EUR J, V18, P4073, DOI 10.1002/chem.201104021
   Lu LQ, 2010, ANGEW CHEM INT EDIT, V49, P4495, DOI 10.1002/anie.201000755
   Mahe O, 2010, ANGEW CHEM INT EDIT, V49, P7072, DOI 10.1002/anie.201002485
   MANDAI T, 1993, J AM CHEM SOC, V115, P5865, DOI 10.1021/ja00066a081
   Meyers MJ, 2010, J MED CHEM, V53, P5979, DOI 10.1021/jm100505n
   Nakamura Y, 2002, ORG LETT, V4, P2317, DOI 10.1021/ol025916k
   Nesrin G.-K., 2009, BIOORGAN MED CHEM, V17, P6761
   Oshita M, 2005, J AM CHEM SOC, V127, P761, DOI 10.1021/ja0450206
   Osyanin VA, 2014, J ORG CHEM, V79, P1192, DOI 10.1021/jo402543s
   Padwa A, 2007, TETRAHEDRON, V63, P5341, DOI 10.1016/j.tet.2007.03.158
   Padwa A, 2009, PROG HET CH, V20, P20
   Regitz M., 1986, DIAZO COMPOUNDS PROP
   Rigby JH, 2000, ORG LETT, V2, P1673, DOI 10.1021/ol005706c
   Rueping M., 2012, ANGEW CHEM INT EDIT, V51, P1
   Safaei S, 2012, ADV SYNTH CATAL, V354, P3095, DOI 10.1002/adsc.201200191
   Sahoo A, 2010, BIOORG MED CHEM LETT, V20, P132, DOI 10.1016/j.bmcl.2009.11.015
   Sibi MP, 2005, J AM CHEM SOC, V127, P8276, DOI 10.1021/ja051650b
   Sigman MS, 1996, ORGANOMETALLICS, V15, P2829, DOI 10.1021/om9601716
   SIGMAN MS, 1994, J ORG CHEM, V59, P7488, DOI 10.1021/jo00103a050
   SIGMAN MS, 1993, J AM CHEM SOC, V115, P7545, DOI 10.1021/ja00069a081
   Sigman MS, 1996, J AM CHEM SOC, V118, P11783, DOI 10.1021/ja962908o
   Son S, 2007, J AM CHEM SOC, V129, P1046, DOI 10.1021/ja068344y
   Spino C, 2004, J AM CHEM SOC, V126, P9926, DOI 10.1021/ja046344x
   Sun XL, 2008, ACCOUNTS CHEM RES, V41, P937, DOI 10.1021/ar800108z
   Sunil D, 2009, PHARM CHEM, V1, P19
   Wang X, 2014, ORG BIOMOL CHEM, V12, P2028, DOI 10.1039/c3ob42432d
   Weaver JD, 2011, CHEM REV, V111, P1846, DOI 10.1021/cr1002744
   Yang QQ, 2013, CHEM-EUR J, V19, P8401, DOI 10.1002/chem.201300988
   Zhang ZH, 2008, TETRAHEDRON, V64, P6577, DOI 10.1016/j.tet.2008.04.074
   Zhao LB, 2007, J ORG CHEM, V72, P10276, DOI 10.1021/jo7019465
   Zhao X, 2012, CHEM COMMUN, V48, P10162, DOI 10.1039/c2cc34406h
   Zheng JC, 2008, J ORG CHEM, V73, P6909, DOI 10.1021/jo801135j
   Zhou JL, 2011, ANGEW CHEM INT EDIT, V50, P7874, DOI 10.1002/anie.201100551
   Zhu SF, 2012, ACCOUNTS CHEM RES, V45, P1365, DOI 10.1021/ar300051u
NR 76
TC 56
Z9 57
U1 2
U2 49
PU AMER CHEMICAL SOC
PI WASHINGTON
PA 1155 16TH ST, NW, WASHINGTON, DC 20036 USA
SN 0022-3263
J9 J ORG CHEM
JI J. Org. Chem.
PD SEP 5
PY 2014
VL 79
IS 17
BP 8331
EP 8338
DI 10.1021/jo5016097
PG 8
WC Chemistry, Organic
WE Science Citation Index Expanded (SCI-EXPANDED); Index Chemicus (IC); Current Chemical Reactions (CCR-EXPANDED)
SC Chemistry
GA AO4XT
UT WOS:000341345400058
PM 25116326
DA 2022-04-27
ER

PT J
AU Lan, HR
   Liu, YY
   Liu, JL
   Wang, XW
   Guan, ZH
   Du, JL
   Jin, KT
AF Lan, Huanrong
   Liu, Yuyao
   Liu, Jinlong
   Wang, Xuanwei
   Guan, Zhonghai
   Du, Jinlin
   Jin, Ketao
TI Tumor-Associated Macrophages Promote Oxaliplatin Resistance via
   METTL3-Mediated m(6)A of TRAF5 and Necroptosis in Colorectal Cancer
SO MOLECULAR PHARMACEUTICS
LA English
DT Article
DE TAMs; METTL3; m(6)A; TRAF5; oxaliplatin resistance; necroptosis;
   colorectal cancer
AB As a third-generation platinum drug, oxaliplatin (OX) is widely used as the first-line chemotherapeutic agent in the treatment of colorectal cancer (CRC). CRC cells acquire resistance to chemotherapy and develop resistance, which is a major challenge for the treatment of advanced CRC. Recent studies have suggested that the therapeutic resistance of tumors is affected by the tumor microenvironment (TME). As a critical role among TME, tumor-associated macrophages (TAMs) play an important role. However, their regulatory mechanism underlying the drug resistance in CRC remains largely unknown. In the present study, we found that the density of macrophages infiltrated into the CRC tissues from OX-resistant patients was significantly higher compared with the OX-sensitive patients. Interestingly, both the total N-6-methyladenosine (m(6)A) RNA content and the expression of its critical methyltransferase METTL3 were increased in the CRC tissues from OX-resistant patients compared with the OX-sensitive patients. Furthermore, we demonstrated that the M2-polarized TAMs enabled the OX resistance via the elevation of METTL3-mediated m(6)A modification in cells. Through whole-genome CRISPR screening and further validation, we found that TRAF5 contributes to the METTL3-triggered OX resistance in CRC cells. This study unveiled that M2-TAMs were important mediators for the acquisition of OX resistance. Furthermore, we provided evidence that targeting of M2-TAMs and METTL3-mediated m(6)A modification might be a promising adjuvant therapeutic strategy for CRC patients, especially for OX-resistant CRC patients.
C1 [Lan, Huanrong; Liu, Yuyao; Du, Jinlin; Jin, Ketao] Zhejiang Univ, Jinhua Hosp, Dept Colorectal Surg, Sch Med, Jinhua 321000, Zhejiang, Peoples R China.
   [Lan, Huanrong] Zhejiang Univ, Jinhua Hosp, Dept Breast & Thyroid Surg, Sch Med, Jinhua 321000, Zhejiang, Peoples R China.
   [Liu, Jinlong] Shanghai Univ Med & Hlth Sci, Sch Med Technol, Dept Biotechnol & Pathol, Shanghai 201318, Peoples R China.
   [Wang, Xuanwei] Zhejiang Univ, Affiliated Hosp 1, Dept Orthoped, Sch Med, Hangzhou 310003, Zhejiang, Peoples R China.
   [Guan, Zhonghai] Zhejiang Univ, Childrens Hosp, Dept Pediat Surg Oncol, Sch Med, Hangzhou 310000, Zhejiang, Peoples R China.
RP Du, JL; Jin, KT (通讯作者)，Zhejiang Univ, Jinhua Hosp, Dept Colorectal Surg, Sch Med, Jinhua 321000, Zhejiang, Peoples R China.
EM dujinlin@zju.edu.cn; jinketao2001@zju.edu.cn
OI Jin, Ketao/0000-0003-4026-7474
FU Zhejiang Provincial Science and Technology Projects [LGD19H160001];
   National Natural Science Foundation of ChinaNational Natural Science
   Foundation of China (NSFC) [81772537, 81374014]; 64th China Postdoctoral
   Science FoundationChina Postdoctoral Science Foundation [2018M642463]
FX This work was supported by Zhejiang Provincial Science and Technology
   Projects (grant no. LGD19H160001 to K.J.), the National Natural Science
   Foundation of China (grant nos. 81772537 to K.J.; 81374014 to K.J.), and
   the 64th China Postdoctoral Science Foundation (grant no. 2018M642463 to
   Z.G.).
CR Akichika S, 2019, SCIENCE, V363, P141, DOI 10.1126/science.aav0080
   Allen WL, 2005, J CLIN ONCOL, V23, P4545, DOI 10.1200/JCO.2005.19.752
   Binenbaum Y, 2018, CANCER RES, V78, P5287, DOI 10.1158/0008-5472.CAN-18-0124
   Chen JC, 2019, GENOM PROTEOM BIOINF, V17, P154, DOI 10.1016/j.gpb.2018.12.007
   Chen SD, 2015, CELL, V160, P1246, DOI 10.1016/j.cell.2015.02.038
   Chen WQ, 2016, CA-CANCER J CLIN, V66, P115, DOI 10.3322/caac.21338
   Chen Yi, 2019, Jishengchong Yu Yixue Kunchong Xuebao, V26, P1, DOI 10.3969/j.issn.1005-0507.2019.01.001
   Cremolini C, 2019, JAMA ONCOL, V5, P343, DOI 10.1001/jamaoncol.2018.5080
   DeBerardinis RJ, 2020, NEW ENGL J MED, V382, P869, DOI 10.1056/NEJMcibr1914890
   Fan QM, 2014, CANCER LETT, V352, P160, DOI 10.1016/j.canlet.2014.05.008
   Fritsch M, 2019, NATURE, V575, P683, DOI 10.1038/s41586-019-1770-6
   Frye M, 2018, SCIENCE, V361, P1346, DOI 10.1126/science.aau1646
   Galon J, 2020, IMMUNITY, V52, P55, DOI 10.1016/j.immuni.2019.12.018
   Grugan KD, 2012, J IMMUNOL, V189, P5457, DOI 10.4049/jimmunol.1201889
   Jia GF, 2011, NAT CHEM BIOL, V7, P885, DOI [10.1038/NCHEMBIO.687, 10.1038/nchembio.687]
   Jiao HP, 2020, NATURE, V580, P391, DOI 10.1038/s41586-020-2129-8
   Kaur J, 2019, CURR MOL PHARMACOL, V12, P215, DOI 10.2174/1874467212666190215112915
   Ke SD, 2017, GENE DEV, V31, P990, DOI 10.1101/gad.301036.117
   Kim J, 2016, MEDIAT INFLAMM, V2016, DOI 10.1155/2016/6058147
   Komohara Y, 2016, ADV DRUG DELIVER REV, V99, P180, DOI 10.1016/j.addr.2015.11.009
   Liang JQ, 2015, MOL CANCER RES, V13, P681, DOI 10.1158/1541-7786.MCR-14-0503
   Lim SY, 2016, ONCOGENE, V35, P5735, DOI 10.1038/onc.2016.107
   Liu CY, 2013, LAB INVEST, V93, P844, DOI 10.1038/labinvest.2013.69
   Liu JL, 2011, PLOS ONE, V6, DOI 10.1371/journal.pone.0019495
   Liu J, 2019, TRENDS CELL BIOL, V29, P487, DOI 10.1016/j.tcb.2019.02.008
   Mantovani A, 2016, CELL METAB, V24, P653, DOI 10.1016/j.cmet.2016.10.016
   Nikoletopoulou V, 2013, BBA-MOL CELL RES, V1833, P3448, DOI 10.1016/j.bbamcr.2013.06.001
   Noy R, 2014, IMMUNITY, V41, P49, DOI 10.1016/j.immuni.2014.06.010
   Pan YT, 2018, J HEMATOL ONCOL, V11, DOI 10.1186/s13045-018-0590-8
   Qian BZ, 2010, CELL, V141, P39, DOI 10.1016/j.cell.2010.03.014
   Rich JN, 2007, CELL STEM CELL, V1, P353, DOI 10.1016/j.stem.2007.09.011
   Roodhart JML, 2011, CANCER CELL, V20, P370, DOI 10.1016/j.ccr.2011.08.010
   Shi HL, 2018, NATURE, V563, P249, DOI 10.1038/s41586-018-0666-1
   Siegel RL, 2019, CA-CANCER J CLIN, V69, P7, DOI 10.3322/caac.21551
   Tummers B, 2020, IMMUNITY, V52, P994, DOI 10.1016/j.immuni.2020.04.010
   Uddin MB, 2019, BIOCHEM PHARMACOL, V160, P134, DOI 10.1016/j.bcp.2018.12.014
   Um W, 2020, ADV MATER, V32, DOI 10.1002/adma.201907953
   Vitale I, 2019, CELL METAB, V30, P36, DOI 10.1016/j.cmet.2019.06.001
   Wang HM, 2019, NAT COMMUN, V10, DOI 10.1038/s41467-019-09903-6
   Wang W, 2019, ACS APPL MATER INTER, V11, P2880, DOI 10.1021/acsami.8b20158
   Weng HY, 2018, CELL STEM CELL, V22, P191, DOI 10.1016/j.stem.2017.11.016
   Winkler R, 2019, NAT IMMUNOL, V20, P173, DOI 10.1038/s41590-018-0275-z
   Wu CJ, 2020, J IMMUNOL, V204, P212, DOI 10.4049/jimmunol.1900930
NR 43
TC 9
Z9 9
U1 6
U2 13
PU AMER CHEMICAL SOC
PI WASHINGTON
PA 1155 16TH ST, NW, WASHINGTON, DC 20036 USA
SN 1543-8384
EI 1543-8392
J9 MOL PHARMACEUT
JI Mol. Pharm.
PD MAR 1
PY 2021
VL 18
IS 3
BP 1026
EP 1037
DI 10.1021/acs.molpharmaceut.0c00961
EA FEB 2021
PG 12
WC Medicine, Research & Experimental; Pharmacology & Pharmacy
WE Science Citation Index Expanded (SCI-EXPANDED)
SC Research & Experimental Medicine; Pharmacology & Pharmacy
GA QR8FY
UT WOS:000625450200023
PM 33555197
DA 2022-04-27
ER

PT J
AU Kim, A
   Lee, SY
   Kim, BY
   Chung, SK
AF Kim, Aeyung
   Lee, Seo-Young
   Kim, Bu-Yeo
   Chung, Sun-Ku
TI Elimination of Teratogenic Human Induced Pluripotent Stem Cells by Bee
   Venom via Calcium-Calpain Pathway
SO INTERNATIONAL JOURNAL OF MOLECULAR SCIENCES
LA English
DT Article
DE bee venom; induced pluripotent stem cells; apoptosis; necroptosis;
   calcium; calpain; reactive oxygen species; focal adhesion; teratoma
ID REGENERATIVE MEDICINE; DEATH RECEPTORS; APIS-MELLIFERA; CANCER CELLS;
   INHIBITION; ACTIVATION; APOPTOSIS; MELITTIN; TUMORIGENICITY; DYNAMICS
AB Induced pluripotent stem cells (iPSCs) are regarded as a promising option for cell-based regenerative medicine. To obtain safe and efficient iPSC-based cell products, it is necessary to selectively eliminate the residual iPSCs prior to in vivo implantation due to the risk of teratoma formation. Bee venom (BV) has long been used in traditional Chinese medicine to treat inflammatory diseases and relieve pain, and has been shown to exhibit anti-cancer, anti-mutagenic, anti-nociceptive, and radioprotective activities. However, the potential benefits of BV in iPSC therapy, particularly its anti-teratoma activity, have not been examined. In this study, we found that BV selectively induced cell death in iPSCs, but not in iPSC-derived differentiated cells (iPSCs-Diff). BV rapidly disrupted cell membrane integrity and focal adhesions, followed by induction of apoptosis and necroptosis in iPSCs. We also found that BV remarkably enhanced intracellular calcium levels, calpain activation, and reactive oxygen speciesgeneration in iPSCs. BV treatment before in ovo grafting efficiently prevented iPSC-derived teratoma formation. In contrast, no DNA damage was observed in iPSCs-Diff following BV treatment, further demonstrating the safety of BV for use with iPSCs-Diff. Taken together, these findings show that BV has potent anti-teratoma activity by eliminating residual iPSCs, and can be used for the development of effective and safe iPSC-based cell therapies.
C1 [Kim, Aeyung; Chung, Sun-Ku] Korea Inst Oriental Med, Clin Med Div, Daejeon 34054, South Korea.
   [Lee, Seo-Young; Kim, Bu-Yeo] Korea Inst Oriental Med, Herbal Med Res Div, Daejeon 34054, South Korea.
RP Kim, A; Chung, SK (通讯作者)，Korea Inst Oriental Med, Clin Med Div, Daejeon 34054, South Korea.
EM aykim71@kiom.re.kr; 09seoyoung03@kiom.re.kr; buykim@kiom.re.kr;
   skchung@kiom.re.kr
FU Ministry of Science and ICT (MSIT) in Republic of Korea [KSN1621131]
FX This work was supported by the grant KSN1621131 awarded to Korea
   Institute of Oriental Medicine (KIOM) from Ministry of Science and ICT
   (MSIT) in Republic of Korea.
CR Acquarone M, 2015, FRONT CELL NEUROSCI, V9, DOI 10.3389/fncel.2015.00097
   Ahfeldt T, 2012, NAT CELL BIOL, V14, P209, DOI 10.1038/ncb2411
   Baxter-Holland M, 2018, J PHARM PHARMACOL, V70, P320, DOI 10.1111/jphp.12869
   Ben-David U, 2014, NAT PROTOC, V9, P729, DOI 10.1038/nprot.2014.050
   Ben-David U, 2013, CELL STEM CELL, V12, P167, DOI 10.1016/j.stem.2012.11.015
   Ben-David U, 2011, NAT REV CANCER, V11, P268, DOI 10.1038/nrc3034
   Bindea G, 2009, BIOINFORMATICS, V25, P1091, DOI 10.1093/bioinformatics/btp101
   Chan KT, 2010, J BIOL CHEM, V285, P11418, DOI 10.1074/jbc.M109.090746
   Cho HJ, 2010, J ETHNOPHARMACOL, V127, P662, DOI 10.1016/j.jep.2009.12.007
   Choo AB, 2008, STEM CELLS, V26, P1454, DOI 10.1634/stemcells.2007-0576
   Darwish SF, 2013, PLOS ONE, V8, DOI 10.1371/journal.pone.0079284
   Desouza Melissa, 2012, Bioarchitecture, V2, P75
   Fong CY, 2009, STEM CELL REV REP, V5, P72, DOI 10.1007/s12015-009-9054-4
   Gajski G, 2013, ENVIRON TOXICOL PHAR, V36, P697, DOI 10.1016/j.etap.2013.06.009
   Gajski G, 2009, INT J TOXICOL, V28, P88, DOI 10.1177/1091581809335051
   Hoshina MM, 2014, MUTAT RES-GEN TOX EN, V762, P43, DOI 10.1016/j.mrgentox.2013.11.005
   Huang DW, 2009, NAT PROTOC, V4, P44, DOI 10.1038/nprot.2008.211
   Inoue H, 2011, CLIN PHARMACOL THER, V89, P655, DOI 10.1038/clpt.2011.38
   Jo M, 2012, TOXICOL APPL PHARM, V258, P72, DOI 10.1016/j.taap.2011.10.009
   Jung GB, 2018, BIOMED OPT EXPRESS, V9, P5703, DOI 10.1364/BOE.9.005703
   Kang SJ, 2017, STEM CELL RES THER, V8, DOI 10.1186/s13287-017-0517-2
   Kim A, 2020, NUTRIENTS, V12, DOI 10.3390/nu12030721
   Kong GM, 2016, WORLD J GASTROENTERO, V22, P3186, DOI 10.3748/wjg.v22.i11.3186
   Kouchesfahani Homa Mohseni, 2010, J Venom Res, V1, P29
   Kozhukharova I V, 2012, Tsitologiia, V54, P761
   Kunz P, 2019, PLOS ONE, V14, DOI 10.1371/journal.pone.0215312
   Langmead B, 2012, NAT METHODS, V9, P357, DOI [10.1038/NMETH.1923, 10.1038/nmeth.1923]
   Lee AS, 2013, NAT MED, V19, P998, DOI 10.1038/nm.3267
   Lee H, 2009, REGEN MED, V4, P759, DOI 10.2217/RME.09.46
   Lee JH, 2014, BMC COMPLEM ALTERN M, V14, DOI 10.1186/1472-6882-14-471
   Lee MO, 2013, P NATL ACAD SCI USA, V110, pE3281, DOI 10.1073/pnas.1303669110
   Lee SY, 2019, ONCOGENE, V38, P1597, DOI 10.1038/s41388-018-0542-3
   Li M, 2015, JOVE-J VIS EXP, DOI 10.3791/52411
   Lim HN, 2019, MOLECULES, V24, DOI 10.3390/molecules24050929
   Orrenius S, 2015, BIOCHEM BIOPH RES CO, V460, P72, DOI 10.1016/j.bbrc.2015.01.137
   Orsolic N, 2012, CANCER METAST REV, V31, P173, DOI 10.1007/s10555-011-9339-3
   Parsons JT, 2010, NAT REV MOL CELL BIO, V11, P633, DOI 10.1038/nrm2957
   Robinson MD, 2010, BIOINFORMATICS, V26, P139, DOI 10.1093/bioinformatics/btp616
   Schuldiner M, 2003, STEM CELLS, V21, P257, DOI 10.1634/stemcells.21-3-257
   Singh VK, 2015, FRONT CELL DEV BIOL, V3, DOI 10.3389/fcell.2015.00002
   Son DJ, 2007, PHARMACOL THERAPEUT, V115, P246, DOI 10.1016/j.pharmthera.2007.04.004
   Supek F, 2011, PLOS ONE, V6, DOI 10.1371/journal.pone.0021800
   Sys GML, 2013, JOVE-J VIS EXP, DOI 10.3791/50522
   Tabar V, 2014, NAT REV GENET, V15, P82, DOI 10.1038/nrg3563
   Tai YL, 2015, BIOMED RES INT, V2015, DOI 10.1155/2015/690690
   Tan HL, 2019, BIOTECHNOL BIOENG, V116, P2996, DOI 10.1002/bit.27135
   Tateno H, 2015, STEM CELL REP, V4, P811, DOI 10.1016/j.stemcr.2015.02.016
   Thorrez L, 2011, CURR PHARM DESIGN, V17, P3258, DOI 10.2174/138161211797904154
   Tu WC, 2008, TOXICON, V52, P318, DOI 10.1016/j.toxicon.2008.06.007
   Velichko AK, 2011, CELL CYCLE, V10, P2035, DOI 10.4161/cc.10.12.16006
   Vitillo L, 2017, CURR STEM CELL REP, V3, P358, DOI 10.1007/s40778-017-0100-x
   Vitillo L, 2016, STEM CELL REP, V7, P167, DOI 10.1016/j.stemcr.2016.07.006
   Volarevic V, 2018, INT J MED SCI, V15, P36, DOI 10.7150/ijms.21666
   White SR, 2001, AM J RESP CELL MOL, V24, P282, DOI 10.1165/ajrcmb.24.3.3995
   Wing C, 2017, STEM CELL RES, V22, P79, DOI 10.1016/j.scr.2017.06.006
   Zhang S, 2018, TOXICON, V148, P64, DOI 10.1016/j.toxicon.2018.04.012
   Zheng J, 2015, ONCOTARGET, V6, P44437, DOI 10.18632/oncotarget.6295
NR 57
TC 3
Z9 3
U1 1
U2 4
PU MDPI
PI BASEL
PA ST ALBAN-ANLAGE 66, CH-4052 BASEL, SWITZERLAND
EI 1422-0067
J9 INT J MOL SCI
JI Int. J. Mol. Sci.
PD MAY
PY 2020
VL 21
IS 9
AR 3265
DI 10.3390/ijms21093265
PG 19
WC Biochemistry & Molecular Biology; Chemistry, Multidisciplinary
WE Science Citation Index Expanded (SCI-EXPANDED)
SC Biochemistry & Molecular Biology; Chemistry
GA LR3GK
UT WOS:000535581700236
PM 32380745
OA Green Published, gold
DA 2022-04-27
ER

PT J
AU Yang, CX
   Sun, P
   Deng, MH
   Loughran, P
   Li, WB
   Yi, ZJ
   Li, SL
   Zhang, XH
   Fan, J
   Billiar, TR
   Scott, MJ
AF Yang, Chenxuan
   Sun, Ping
   Deng, Meihong
   Loughran, Patricia
   Li, Wenbo
   Yi, Zhongjie
   Li, Shilai
   Zhang, Xianghong
   Fan, Jie
   Billiar, Timothy R.
   Scott, Melanie J.
TI Gasdermin D protects against noninfectious liver injury by regulating
   apoptosis and necroptosis
SO CELL DEATH & DISEASE
LA English
DT Article
ID HEMORRHAGIC-SHOCK; INFLAMMASOME; CASPASE-8; HEPATOTOXICITY; ACTIVATION;
   MODULATION; PYROPTOSIS; CLEAVAGE; RELEASE; GSDMD
AB Gasdermin D (GsdmD) was recently identified as the executioner of pyroptotic inflammatory cell death, and is a substrate for caspases-1 and 11. GsdmD is detrimental in lethal endotoxemia but protective in bacterial sepsis. However, little is known about its role during noninfectious/sterile injuries. In this study, we examined the contribution of GsdmD using WT and GsdmD(-/-) mice in two models of noninfectious liver injury: hemorrhagic shock with resuscitation (HS/R) and acetaminophen (APAP) overdose. GsdmD(-/-) mice had significantly increased liver damage at 6 h after HS/R or APAP vs WT, shown by significantly elevated ALT level and extended areas of cell death in liver. Caspase-8, a mediator of multiple cell death pathways, was highly elevated in GsdmD(-/-) mice after injury. Significantly increased cleavage of caspase-8 and subsequent high levels of apoptosis were found in livers of GsdmD(-/-) mice after HS/R, a relatively mild ROS-induced liver injury. However, during more severe APAP-mediated ROS-induced liver injury, caspase-8 cleavage in GsdmD(-/-) liver was inhibited compared with WT, resulting in accumulation of pro-caspase-8 and increased levels of necroptosis. Our findings indicate a novel hepatoprotective role for GsdmD in noninfectious inflammation models via regulation of caspase-8 expression and downstream cell death pathways. The effects of GsdmD protection are likely injury specific and may also depend on injury severity and levels of ROS produced. These data suggest modulation of GsdmD/caspase-8 may be a novel therapeutic option in ROS-mediated liver injury.
C1 [Yang, Chenxuan; Sun, Ping; Deng, Meihong; Loughran, Patricia; Li, Wenbo; Yi, Zhongjie; Li, Shilai; Zhang, Xianghong; Fan, Jie; Billiar, Timothy R.; Scott, Melanie J.] Univ Pittsburgh, Dept Surg, Pittsburgh, PA 15260 USA.
   [Yang, Chenxuan] Tsinghua Univ, Sch Med, Beijing, Peoples R China.
   [Fan, Jie] Vet Affairs Pittsburgh Healthcare Syst, Res & Dev, Pittsburgh, PA USA.
   [Billiar, Timothy R.; Scott, Melanie J.] Univ Pittsburgh, Pittsburgh Liver Res Ctr, Pittsburgh, PA 15260 USA.
RP Scott, MJ (通讯作者)，Univ Pittsburgh, Dept Surg, Pittsburgh, PA 15260 USA.; Scott, MJ (通讯作者)，Univ Pittsburgh, Pittsburgh Liver Res Ctr, Pittsburgh, PA 15260 USA.
EM scottm@upmc.edu
RI Loughran, Patricia/AAB-1184-2021
FU NIHUnited States Department of Health & Human ServicesNational
   Institutes of Health (NIH) - USA [R01GM102146, R35-GM127027,
   R01-HL079669]; NATIONAL HEART, LUNG, AND BLOOD INSTITUTEUnited States
   Department of Health & Human ServicesNational Institutes of Health (NIH)
   - USANIH National Heart Lung & Blood Institute (NHLBI) [R01HL139547,
   R01HL076179, R01HL079669] Funding Source: NIH RePORTER; NATIONAL
   INSTITUTE OF GENERAL MEDICAL SCIENCESUnited States Department of Health
   & Human ServicesNational Institutes of Health (NIH) - USANIH National
   Institute of General Medical Sciences (NIGMS) [R01GM102146, R35GM127027]
   Funding Source: NIH RePORTER; Veterans AffairsUS Department of Veterans
   Affairs [IK6BX004211, I01BX002729] Funding Source: NIH RePORTER
FX The authors thank Hong Liao, Lauryn Kohut and Shannon Haldeman for
   technical assistance. This review was supported by grants from the NIH:
   R01GM102146 (MJS), R35-GM127027 (TRB), R01-HL079669 (JF).
CR Antonopoulos C, 2015, J BIOL CHEM, V290, P20167, DOI 10.1074/jbc.M115.652321
   Borutaite V, 2001, FEBS LETT, V500, P114, DOI 10.1016/S0014-5793(01)02593-5
   Canli O, 2016, BLOOD, V127, P139, DOI 10.1182/blood-2015-06-654194
   Chandra J, 2000, FREE RADICAL BIO MED, V29, P323, DOI 10.1016/S0891-5849(00)00302-6
   Christofferson DE, 2010, CURR OPIN CELL BIOL, V22, P263, DOI 10.1016/j.ceb.2009.12.003
   Cursio R, 1999, FASEB J, V13, P253, DOI 10.1096/fasebj.13.2.253
   Ding JJ, 2016, NATURE, V535, P111, DOI 10.1038/nature18590
   Elmore S, 2007, TOXICOL PATHOL, V35, P495, DOI 10.1080/01926230701320337
   Fulda S, 2002, ONCOGENE, V21, P2295, DOI 10.1038/sj.onc.1205255
   Gurung P, 2015, AM J PATHOL, V185, P17, DOI 10.1016/j.ajpath.2014.08.025
   Hierholzer C, 2001, LANGENBECK ARCH SURG, V386, P302, DOI 10.1007/s004230100242
   Huang H, 2014, HEPATOLOGY, V59, P1984, DOI 10.1002/hep.26976
   Imaeda AB, 2009, J CLIN INVEST, V119, P305, DOI 10.1172/JCI35958
   Kaczmarek A, 2013, IMMUNITY, V38, P209, DOI 10.1016/j.immuni.2013.02.003
   Karmaniolou II, 2013, J ANESTH, V27, P447, DOI 10.1007/s00540-012-1543-y
   Kayagaki N, 2015, NATURE, V526, P666, DOI 10.1038/nature15541
   Kon K, 2004, HEPATOLOGY, V40, P1170, DOI 10.1002/hep.20437
   Kovacs SB, 2017, TRENDS CELL BIOL, V27, P673, DOI 10.1016/j.tcb.2017.05.005
   Kruidering M, 2000, IUBMB LIFE, V50, P85, DOI 10.1080/713803693
   Li WC, 2010, METHODS MOL BIOL, V633, P185, DOI 10.1007/978-1-59745-019-5_13
   Liu X, 2016, NATURE, V535, P153, DOI 10.1038/nature18629
   Mascarenhas DPA, 2017, PLOS PATHOG, V13, DOI 10.1371/journal.ppat.1006502
   Matsuzawa Y, 2015, BIOCHEM BIOPH RES CO, V456, P298, DOI 10.1016/j.bbrc.2014.11.075
   Menzel CL, 2011, MOL MED, V17, P1031, DOI 10.2119/molmed.2011.00015
   Mossanen JC, 2015, LAB ANIM-UK, V49, P30, DOI 10.1177/0023677215570992
   Orning P, 2018, SCIENCE, V362, P1064, DOI 10.1126/science.aau2818
   Qiu SQ, 2017, CELL DEATH DIFFER, V24, P588, DOI 10.1038/cdd.2017.24
   Schneider KS, 2017, CELL REP, V21, P3846, DOI 10.1016/j.celrep.2017.12.018
   Shalini S, 2015, CELL DEATH DIFFER, V22, P526, DOI 10.1038/cdd.2014.216
   Shi JJ, 2015, NATURE, V526, P660, DOI 10.1038/nature15514
   Sun Q, 2017, HEPATOLOGY, V65, P253, DOI 10.1002/hep.28893
   Sun Q, 2013, J BIOL CHEM, V288, P15947, DOI 10.1074/jbc.M112.426791
   Takemoto K, 2014, FEBS OPEN BIO, V4, P777, DOI 10.1016/j.fob.2014.08.007
   Williams CD, 2011, TOXICOL APPL PHARM, V257, P449, DOI 10.1016/j.taap.2011.10.006
   Woolbright BL, 2017, J HEPATOL, V66, P836, DOI 10.1016/j.jhep.2016.11.017
   Zhang C, 2018, CELL MOL IMMUNOL, V15, P973, DOI 10.1038/cmi.2017.22
NR 36
TC 14
Z9 17
U1 5
U2 16
PU NATURE PUBLISHING GROUP
PI LONDON
PA MACMILLAN BUILDING, 4 CRINAN ST, LONDON N1 9XW, ENGLAND
SN 2041-4889
J9 CELL DEATH DIS
JI Cell Death Dis.
PD JUN 17
PY 2019
VL 10
AR 481
DI 10.1038/s41419-019-1719-6
PG 10
WC Cell Biology
WE Science Citation Index Expanded (SCI-EXPANDED)
SC Cell Biology
GA IE5SQ
UT WOS:000472438300012
PM 31209224
OA Green Published, gold
DA 2022-04-27
ER

PT J
AU Lee, BW
   Jeon, BS
   Yoon, BI
AF Lee, Byung-Woo
   Jeon, Byung-Suk
   Yoon, Byung-Il
TI Exogenous recombinant human thioredoxin-1 prevents acetaminophen-induced
   liver injury by scavenging oxidative stressors, restoring the
   thioredoxin-1 system and inhibiting receptor interacting protein-3
   overexpression
SO JOURNAL OF APPLIED TOXICOLOGY
LA English
DT Article
DE Acetaminophen; Liver injury; Necroptosis; RIP-3; Thioredoxin-1
ID MIXED LINEAGE KINASE; N-TERMINAL KINASE; INDUCED HEPATOTOXICITY;
   MOLECULAR-MECHANISMS; DOMAIN-LIKE; CELL-DEATH; MICE; APOPTOSIS;
   NECROSIS; MITOCHONDRIA
AB Thioredoxin-1 (Trx-1) is a potent therapeutic agent against a variety of diseases because of its actions as an antioxidant and regulator of apoptosis. N-acetyl-p-aminophenol (APAP), commonly known as acetaminophen, generates excessive oxidative stress and triggers hepatocyte cell death, exemplified by regulated necrosis. In the present study, we investigated whether APAP-induced liver injury in a mouse model is associated with necroptosis, and if pretreatment with recombinant Trx-1 prevents the hepatic injury caused by APAP overdose. We also explored the mechanism underlying the preventive action of Trx-1 against APAP-induced hepatic injury. In a prevention study, C3H/he mice received different doses (0, 10, 50 or 100mgkg(-1) body weight) of recombinant human Trx-1 intraperitoneally, followed by a single oral dose of 300mgkg(-1) of APAP. In this experimental paradigm, liver injury and lethality were markedly decreased in rhTrx-1-pretreated mice. In survival experiments, mice received rhTrx-1 followed by oral administration of a lethal dose of APAP. APAP overdose caused a series of liver toxicity-associated events, beginning with overexpression of c-fos, excessive production of reactive oxygen species and reactive nitrogen species (RNS) and leading to decreased endogenous Trx-1 expression and activation of JNK signaling pathways. Pretreatment with rhTrx-1 inhibited all of these toxicological manifestations of APAP. In addition, rhTrx-1 significantly reduced the expression of RIP-3, a critical necrosome component. Taken together, our findings indicate that rhTrx-1 prevents APAP-induced liver injury through multiple action mechanisms, including scavenging reactive oxygen species and reactive nitrogen species, restoring endogenous Trx-1 levels and inhibiting RIP-3 overexpression.
   It was investigated whether N-acetyl-p-aminophenol (APAP)-induced liver injury in a mouse model is associated with necroptosis, and if pretreatment with recombinant thioredoxin-1 (rhTrx-1) prevents the hepatic injury. APAP overdose caused a series of liver toxicity-associated events, but pretreatment with rhTrx-1 inhibited all of the toxicological manifestations of APAP with significantly reduced expression of receptor interacting protein-3 (RIP-3). Our findings indicate that rhTrx-1 prevents APAP-induced liver injury through multiple action mechanisms including anti-oxidant effects and inhibition of RIP-3 overexpression.
C1 [Lee, Byung-Woo; Yoon, Byung-Il] Kangwon Natl Univ, Coll Vet Med, 1 Kangwondaehak Gil, Chunchon 24341, Gangwon, South Korea.
   [Lee, Byung-Woo; Yoon, Byung-Il] Kangwon Natl Univ, Inst Vet Sci, 1 Kangwondaehak Gil, Chunchon 24341, Gangwon, South Korea.
   [Lee, Byung-Woo; Jeon, Byung-Suk] Biotoxtech Co, 53 Yeongudanji Ro, Cheongju 28115, Chungcheongbuk, South Korea.
RP Yoon, BI (通讯作者)，Kangwon Natl Univ, Coll Vet Med, 1 Kangwondaehak Gil, Chunchon 24341, Gangwon, South Korea.
EM byoon@kangwon.ac.kr
FU Kangwon National University [C1010835-01-01]; Ministry of Education
   [NRF-2013R1A1A4A01010089]
FX 2014 Research Grant from Kangwon National University, Grant/Award
   Number: C1010835-01-01; Ministry of Education, Grant/Award Number:
   NRF-2013R1A1A4A01010089
CR Ahsan MK, 2009, ANTIOXID REDOX SIGN, V11, P2741, DOI [10.1089/ars.2009.2683, 10.1089/ARS.2009.2683]
   Bahrami Shahram, 2016, Advances in Biological Regulation, V62, P37, DOI 10.1016/j.jbior.2016.05.001
   Cande C, 2002, BIOCHIMIE, V84, P215, DOI 10.1016/S0300-9084(02)01374-3
   Cohen JI, 2009, HEPATOLOGY, V49, P1709, DOI 10.1002/hep.22837
   DAHLIN DC, 1984, P NATL ACAD SCI-BIOL, V81, P1327, DOI 10.1073/pnas.81.5.1327
   Deutsch M, 2015, CELL DEATH DIS, V6, DOI 10.1038/cddis.2015.126
   Gujral JS, 2002, TOXICOL SCI, V67, P322, DOI 10.1093/toxsci/67.2.322
   Hanawa N, 2008, J BIOL CHEM, V283, P13565, DOI 10.1074/jbc.M708916200
   Hatai T, 2000, J BIOL CHEM, V275, P26576, DOI 10.1074/jbc.M003412200
   Heard KJ, 2008, NEW ENGL J MED, V359, P285, DOI 10.1056/NEJMct0708278
   Hinson JA, 1998, CHEM RES TOXICOL, V11, P604, DOI 10.1021/tx9800349
   Hinson JA, 2000, TOXICOL SCI, V53, P467, DOI 10.1093/toxsci/53.2.467
   Hoshino T, 2003, AM J RESP CRIT CARE, V168, P1075, DOI 10.1164/rccm.200209-982OC
   Jaeschke H, 2012, DRUG METAB REV, V44, P88, DOI 10.3109/03602532.2011.602688
   James LP, 2003, DRUG METAB DISPOS, V31, P1499, DOI 10.1124/dmd.31.12.1499
   Jan YH, 2014, CHEM RES TOXICOL, V27, P882, DOI 10.1021/tx5000443
   Lee S, 2013, ANTIOXID REDOX SIGN, V18, P1165, DOI 10.1089/ars.2011.4322
   Lee WM, 2007, HEPATOLOGY, V46, P966, DOI 10.1002/hep.21926
   Li G, 2013, WORLD J GASTROENTERO, V19, P7440, DOI 10.3748/wjg.v19.i42.7440
   Lin Y, 2000, MOL CELL BIOL, V20, P6638, DOI 10.1128/MCB.20.18.6638-6645.2000
   Liu ZX, 2006, HEPATOLOGY, V43, P1220, DOI 10.1002/hep.21175
   Moriwaki K, 2013, GENE DEV, V27, P1640, DOI 10.1101/gad.223321.113
   Nakagawa H, 2008, GASTROENTEROLOGY, V135, P1311, DOI 10.1053/j.gastro.2008.07.006
   Nakamura H, 2001, P NATL ACAD SCI USA, V98, P15143, DOI 10.1073/pnas.191498798
   Okubo K, 1997, J THORAC CARDIOV SUR, V113, P1, DOI 10.1016/S0022-5223(97)70393-3
   Ramachandran A, 2013, HEPATOLOGY, V58, P2099, DOI 10.1002/hep.26547
   Reid AB, 2005, J PHARMACOL EXP THER, V312, P509, DOI 10.1124/jpet.104.075945
   Saito C, 2010, TOXICOL APPL PHARM, V246, P8, DOI 10.1016/j.taap.2010.04.015
   Saitoh M, 1998, EMBO J, V17, P2596, DOI 10.1093/emboj/17.9.2596
   Sato A, 2008, J PHARMACOL EXP THER, V325, P380, DOI 10.1124/jpet.107.134007
   Sengupta R, 2012, BBA-GEN SUBJECTS, V1820, P689, DOI 10.1016/j.bbagen.2011.08.012
   Sun LM, 2012, CELL, V148, P213, DOI 10.1016/j.cell.2011.11.031
   Tan AG, 2007, FREE RADICAL RES, V41, P861, DOI 10.1080/10715760701199618
   Tanaka R, 2014, MOL PHARMACEUT, V11, P1228, DOI 10.1021/mp400690v
   Vandenabeele P, 2010, NAT REV MOL CELL BIO, V11, P700, DOI 10.1038/nrm2970
   Wang SD, 2014, LIVER INT, V34, P1068, DOI 10.1111/liv.12329
   Wang ZG, 2012, CELL, V148, P228, DOI 10.1016/j.cell.2011.11.030
   Yamawaki H, 2003, CIRC RES, V93, P1029, DOI 10.1161/01.RES.0000102869.39150.23
   Zhang YF, 2014, TOXICOL LETT, V225, P445, DOI 10.1016/j.toxlet.2014.01.005
   Zhao J, 2012, P NATL ACAD SCI USA, V109, P5322, DOI 10.1073/pnas.1200012109
NR 40
TC 12
Z9 12
U1 0
U2 7
PU WILEY
PI HOBOKEN
PA 111 RIVER ST, HOBOKEN 07030-5774, NJ USA
SN 0260-437X
EI 1099-1263
J9 J APPL TOXICOL
JI J. Appl. Toxicol.
PD JUL
PY 2018
VL 38
IS 7
BP 1008
EP 1017
DI 10.1002/jat.3609
PG 10
WC Toxicology
WE Science Citation Index Expanded (SCI-EXPANDED)
SC Toxicology
GA GI1II
UT WOS:000434123500008
PM 29512171
DA 2022-04-27
ER

PT J
AU Jeong, JU
   Harris, PA
   Kang, J
   Leister, L
   Lan, YF
   Romano, J
   Dong, XY
   Marquis, RW
AF Jeong, Jae Uk
   Harris, Philip A.
   Kang, James
   Leister, Lara
   Lan, Yunfeng
   Romano, Joseph
   Dong, Xiaoyang
   Marquis, Robert W.
TI Synthesis of (S)-3-amino-benzo[b][1,4]oxazepin-4-one via Mitsunobu and
   SNAr reaction for a first-in-class RIP1 kinase inhibitor GSK2982772 in
   clinical trials
SO TETRAHEDRON LETTERS
LA English
DT Article
DE RIP1 kinase inhibitor; Benzo[b][1,4]oxazepin-4-one; Mitsunobu; SNAr
   cyclization
ID INFLAMMATION; NECROPTOSIS
AB Two new synthetic routes were developed to prepare the RIP1 kinase inhibitor clinical candidate GSK2982772 involving a key (S)-3-amino-benzo[b][1,4]oxazepin-4-one intermediate prepared via Mitsunobu and SNAr cyclization reactions. Both routes are practical and cost effective compared to the initial medicinal chemistry route and are also applicable to kilogram scale-up to support on-going clinical studies. (C) 2017 Elsevier Ltd. All rights reserved.
C1 [Jeong, Jae Uk; Harris, Philip A.; Kang, James; Leister, Lara; Lan, Yunfeng; Romano, Joseph; Dong, Xiaoyang; Marquis, Robert W.] GlaxoSmithKline, Pattern Recognit Receptor DPU, 1250 South Collegeville Rd, Collegeville, PA 19426 USA.
RP Jeong, JU (通讯作者)，GlaxoSmithKline, Pattern Recognit Receptor DPU, 1250 South Collegeville Rd, Collegeville, PA 19426 USA.
EM jae.u.jeong@gsk.com
OI Harris, Philip/0000-0002-5189-3326
CR Donnell AF, 2013, J MED CHEM, V56, P7772, DOI 10.1021/jm400731m
   Dunetz JR, 2011, ORG LETT, V13, P5048, DOI 10.1021/ol201875q
   Fletcher S, 2015, ORG CHEM FRONT, V2, P739, DOI 10.1039/c5qo00016e
   Flohr A, 2006, [No title captured], Patent No. [USWO2006061136, 02006061136]
   Harris PA, 2017, J MED CHEM, V60, P1247, DOI 10.1021/acs.jmedchem.6b01751
   Harris PA, 2016, J MED CHEM, V59, P2163, DOI 10.1021/acs.jmedchem.5b01898
   ITOH K, 1986, CHEM PHARM BULL, V34, P1128
   Jung ME, 2005, CHEM REV, V105, P1735, DOI 10.1021/cr940337h
   Ofengeim D, 2013, NAT REV MOL CELL BIO, V14, P727, DOI 10.1038/nrm3683
   Pasparakis M, 2015, NATURE, V517, P311, DOI 10.1038/nature14191
   ROBL JA, 1994, BIOORG MED CHEM LETT, V4, P1789, DOI 10.1016/S0960-894X(01)80372-3
   Silke J, 2015, NAT IMMUNOL, V16, P689, DOI [10.1038/ni.3206, 10.1038/ni0815-889b]
   Swamy KCK, 2009, CHEM REV, V109, P2551, DOI 10.1021/cr800278z
   Takahashi N, 2014, NATURE, V513, P95, DOI 10.1038/nature13706
NR 14
TC 1
Z9 1
U1 1
U2 12
PU PERGAMON-ELSEVIER SCIENCE LTD
PI OXFORD
PA THE BOULEVARD, LANGFORD LANE, KIDLINGTON, OXFORD OX5 1GB, ENGLAND
SN 0040-4039
J9 TETRAHEDRON LETT
JI Tetrahedron Lett.
PD JUN 7
PY 2017
VL 58
IS 23
BP 2306
EP 2308
DI 10.1016/j.tetlet.2017.05.001
PG 3
WC Chemistry, Organic
WE Science Citation Index Expanded (SCI-EXPANDED); Index Chemicus (IC); Current Chemical Reactions (CCR-EXPANDED)
SC Chemistry
GA EW2VZ
UT WOS:000402355400033
DA 2022-04-27
ER

PT J
AU Mallarpu, CS
   Ponnana, M
   Prasad, S
   Singarapu, M
   Kim, J
   Haririparsa, N
   Bratic, N
   Brar, H
   Chelluri, LK
   Madiraju, C
AF Mallarpu, Chandra Shekar
   Ponnana, Meenakshi
   Prasad, Sudhir
   Singarapu, Maneendra
   Kim, Jean
   Haririparsa, Neda
   Bratic, Nemanja
   Brar, Harvinder
   Chelluri, Lakshmi Kiran
   Madiraju, Charitha
TI Distinct cell death markers identified in critical care patient
   survivors diagnosed with sepsis
SO IMMUNOLOGY LETTERS
LA English
DT Article
DE Sepsis; Cell death; caspase-3; caspase-1; MLKL, p62/SQSTM1
ID SEPTIC SHOCK; REGULATED NECROSIS; PROTEIN; NECROPTOSIS; MANAGEMENT;
   AUTOPHAGY; MLKL; DEGRADATION; MORTALITY; RELEVANCE
AB Sepsis is an abnormal immune response to infection characterized by an overwhelming systemic inflammation and cell death. Non-apoptotic cell death pertaining to pyroptosis, necroptosis and autophagy contribute to sepsis pathogenesis apart from classical apoptotic cell death. The objective of the current study is to investigate the presence of molecular markers of relevance to apoptotic and non-apoptotic cell death in control healthy subjects and septic patient survivors. Sepsis survivors (N = 24) and healthy human volunteers (N = 16) [40 total subjects] were recruited into the study. Clinical intervention included antibiotic treatment regimen administered to patients upon clinical diagnosis of sepsis followed by blood draw 18 24 hr post-antibiotic dose. Serum samples analyzed by enzyme-linked immunosorbent assay (ELISA) and peripheral blood mononuclear cells (PBMCs) by flow cytometry analysis for identification of cell death markers. Cell death markers analyzed by ELISA and flow cytometry included caspase-1, caspase-3, MLKL, RIPK3, p62 and LC3B. Serum and peripheral blood mononuclear cells (PBMCs) of septic survivors and healthy controls analyzed for the presence of distinct cell death markers. Markers of relevance to apoptosis (caspase-3), pyroptosis (caspase-1), necroptosis (MLKL) and autophagy (p62 and LC3B) were compared between septic survivors and healthy controls. ELISA analysis suggested significant alterations in the serum levels of non-apoptotic cell death markers, caspase-1 and p62/SQSTM1, in septic survivors compared to healthy controls (p < 0.05). There was no significant difference in the serum levels of caspase-3 and MLKL between septic survivors and healthy control subjects (p>0.05). Intracellular caspase-1 levels did not show any significant alterations between septic survivors and healthy control subjects (p > 0.05). Flow cytometry analysis suggested significant increase in the intracellular expression of caspase-3, MLKL and its associated kinase RIPK3, and p62/SQSTM1 (p < 0.05) in sepsis patient survivors when compared to healthy human subjects. The current observational study identified significantly elevated levels of non-apoptotic cell death markers in sepsis patients compared to healthy controls. Noteworthy observation is the significant modulation of non-apoptotic cell death markers in serum samples derived from septic survivors post-antibiotic administration compared to healthy control subjects. Preliminary results serve as a basis for further mechanistic investigations to elucidate the role of distinct cell death markers in the prediction of clinical outcomes in sepsis.
C1 [Mallarpu, Chandra Shekar; Ponnana, Meenakshi; Prasad, Sudhir; Singarapu, Maneendra; Chelluri, Lakshmi Kiran] Gleneagles Global Hosp, Dept Transplant Immunol & Stem Cell Unit, Hyderabad 500004, India.
   [Kim, Jean; Haririparsa, Neda; Bratic, Nemanja; Brar, Harvinder; Madiraju, Charitha] Marshall B Ketchum Univ, Coll Pharm, 2575 Yorba Linda Blvd, Fullerton, CA 92831 USA.
RP Chelluri, LK (通讯作者)，Gleneagles Global Hosp, Dept Transplant Immunol & Stem Cell Unit, Hyderabad 500004, India.; Madiraju, C (通讯作者)，Marshall B Ketchum Univ, Coll Pharm, 2575 Yorba Linda Blvd, Fullerton, CA 92831 USA.
EM apparusu_68@yahoo.co.in; cmadiraju@ketchum.edu
FU Marshall B. Ketchum University (MBKU); MBKU-College of Pharmacy;
   Gleneagles Global Hospitals
FX We acknowledge Marshall B. Ketchum University (MBKU), MBKU-College of
   Pharmacy and Gleneagles Global Hospitals for the resources and financial
   support provided for undertaking the research project.
CR Alcaide P, 2009, MICROCIRCULATION, V16, P43, DOI 10.1080/10739680802273892
   Aziz M, 2014, CELL DEATH DIS, V5, DOI 10.1038/cddis.2014.488
   Aziz M, 2013, J LEUKOCYTE BIOL, V93, P329, DOI 10.1189/jlb.0912437
   Bantel H, 2009, CRIT CARE, V13, DOI 10.1186/cc7966
   Bergsbaken T, 2009, NAT REV MICROBIOL, V7, P99, DOI 10.1038/nrmicro2070
   Bjorkoy G, 2005, J CELL BIOL, V171, P603, DOI 10.1083/jcb.200507002
   Cohen J, 2015, LANCET INFECT DIS, V15, P581, DOI 10.1016/S1473-3099(15)70112-X
   Conos SA, 2017, P NATL ACAD SCI USA, V114, pE961, DOI 10.1073/pnas.1613305114
   Conrad M, 2016, NAT REV DRUG DISCOV, V15, P348, DOI 10.1038/nrd.2015.6
   Delano MJ, 2016, IMMUNOL REV, V274, P330, DOI 10.1111/imr.12499
   Dellinger RP, 2013, INTENS CARE MED, V39, P165, DOI [10.1097/CCM.0b013e31827e83af, 10.1007/s00134-012-2769-8]
   Dunai Z, 2011, PATHOL ONCOL RES, V17, P791, DOI 10.1007/s12253-011-9433-4
   Evans T, 2018, CLIN MED, V18, P146, DOI 10.7861/clinmedicine.18-2-146
   Exline MC, 2014, PLOS ONE, V9, DOI 10.1371/journal.pone.0090968
   Ferrer R, 2014, CRIT CARE MED, V42, P1749, DOI 10.1097/CCM.0000000000000330
   Galluzzi L, 2012, CELL DEATH DIFFER, V19, P107, DOI 10.1038/cdd.2011.96
   Gauer RL, 2013, AM FAM PHYSICIAN, V88, P44
   Gutierrez KD, 2017, J IMMUNOL, V198, P2156, DOI 10.4049/jimmunol.1601757
   Ho J, 2016, AUTOPHAGY, V12, P1073, DOI 10.1080/15548627.2016.1179410
   Hotchkiss RS, 2003, SCAND J INFECT DIS, V35, P585, DOI 10.1080/00365540310015692
   Hsieh YC, 2009, TRENDS MOL MED, V15, P129, DOI 10.1016/j.molmed.2009.01.002
   Iskander KN, 2013, PHYSIOL REV, V93, P1247, DOI 10.1152/physrev.00037.2012
   Jorgensen I, 2015, IMMUNOL REV, V265, P130, DOI 10.1111/imr.12287
   Lorente L, 2016, J CRIT CARE, V34, P103, DOI 10.1016/j.jcrc.2016.04.008
   Moreno-Gonzalez G, 2016, AM J RESP CRIT CARE, V194, P415, DOI 10.1164/rccm.201510-2106CI
   Oberholzer A, 2001, SHOCK, V16, P83, DOI 10.1097/00024382-200116020-00001
   Oberholzer C, 2001, FASEB J, V15, P879, DOI 10.1096/fj.00-058rev
   Pankiv S, 2007, J BIOL CHEM, V282, P24131, DOI 10.1074/jbc.M702824200
   PARRILLO JE, 1990, ANN INTERN MED, V113, P227, DOI 10.7326/0003-4819-113-3-227
   Pierrakos C, 2010, CRIT CARE, V14, DOI 10.1186/cc8872
   Reed JC, 2000, AM J PATHOL, V157, P1415, DOI 10.1016/S0002-9440(10)64779-7
   Reinhart K, 2012, CLIN MICROBIOL REV, V25, P609, DOI 10.1128/CMR.00016-12
   Ren C, 2017, FRONT IMMUNOL, V8, DOI 10.3389/fimmu.2017.01832
   Ryter Stefan W, 2014, Int J Cell Biol, V2014, P502676, DOI 10.1155/2014/502676
   Shin J, 1998, ARCH PHARM RES, V21, P629, DOI 10.1007/BF02976748
   Silva E, 2008, CLINICS, V63, P109, DOI 10.1590/S1807-59322008000100019
   Singer M, 2016, JAMA-J AM MED ASSOC, V315, P801, DOI 10.1001/jama.2016.0287
   Sun YL, 2019, CELLS-BASEL, V8, DOI 10.3390/cells8101132
   Tonnus W, 2019, J PATHOL, V247, P697, DOI 10.1002/path.5248
   Vanden Berghe T, 2014, NAT REV MOL CELL BIO, V15, P134, DOI 10.1038/nrm3737
   Vucur M, 2018, DIS MARKERS, V2018, DOI 10.1155/2018/1983421
   Watanabe E, 2009, LAB INVEST, V89, P549, DOI 10.1038/labinvest.2009.8
   Yoon S, 2017, IMMUNITY, V47, P51, DOI 10.1016/j.immuni.2017.06.001
NR 43
TC 0
Z9 0
U1 0
U2 1
PU ELSEVIER
PI AMSTERDAM
PA RADARWEG 29, 1043 NX AMSTERDAM, NETHERLANDS
SN 0165-2478
EI 1879-0542
J9 IMMUNOL LETT
JI Immunol. Lett.
PD MAR
PY 2021
VL 231
BP 1
EP 10
DI 10.1016/j.imlet.2020.12.009
EA JAN 2021
PG 10
WC Immunology
WE Science Citation Index Expanded (SCI-EXPANDED)
SC Immunology
GA RJ0ZS
UT WOS:000637332800001
PM 33406390
DA 2022-04-27
ER

PT J
AU Sakanashi, F
   Shintani, M
   Tsuneyoshi, M
   Ohsaki, H
   Kamoshida, S
AF Sakanashi, Fuminori
   Shintani, Michiko
   Tsuneyoshi, Masazumi
   Ohsaki, Hiroyuki
   Kamoshida, Shingo
TI Apoptosis, necroptosis and autophagy in colorectal cancer: Associations
   with tumor aggressiveness and p53 status
SO PATHOLOGY RESEARCH AND PRACTICE
LA English
DT Article
DE Cleaved caspase-3; Colorectal cancer; Microtubule-associated protein-1
   light chain-3; Phosphorylated-mixed-lineage kinase domain-like protein;
   p53; Pathological aggressiveness
ID CELL-DEATH; MUTATIONS; CARCINOMA; PATHWAYS; SURVIVAL; NECROSIS; BIOLOGY;
   MARKER; KINASE; LC3
AB Objective: Cleaved caspase-3 (CC3), phosphorylated-mixed-lineage kinase domain-like protein (p-MLKL), and microtubule-associated protein-1 light chain-3B (LC3B) have pivotal functions in apoptosis, necroptosis, and autophagy, respectively. In vitro studies have shown that interaction of these proteins are complex and their roles in cancer can be influenced by many factors. However, these findings are not adequately assessed in human tissues. Here, we determined CC3, p-MLKL, and LC3B expression in colorectal cancers (CRCs), and assessed their associations with clinicopathological parameters, and with KRAS and p53 status.
   Methods: We immunohistochemically assessed 113 CRC specimens for levels of CC3, p-MLKL, LC3B, and p53. KRAS gene status was analyzed using the Scorpion-amplification refractory mutation system.
   Results: High levels of CC3 (CC3(High)) and LC3B (LC3B(High)) were detected in 38% and 35% of the 113 CRCs, respectively, but no or only a few p-MLKL-positive cells were observed in any of the tumors. CC3(High) was significantly associated with high pT status (P = 0.03), vascular invasion (P = 0.03) and high pStage (P = 0.04) and was marginally associated with lymph node (P = 0.06) and distant metastases (P = 0.06). LC3B(High) was also significantly associated with high pT status (P = 0.02) and lymphatic invasion (P = 0.002), and was marginally associated with nerve plexus invasion (P = 0.06). In combined analysis, compared with CC3(Low)/LC3B(Low) tumors, tumors that were either CC3(High), LC3B(High), or both were significantly associated with high pT status (P = 0.0007), lymphatic invasion (P = 0.03), vascular invasion (P = 0.003), distant metastasis (P = 0.04) and high pStage (P = 0.04). LC3B(High) was significantly associated with a mutant-type expression pattern of p53 (P = 0.003).
   Conclusion: To the best of our knowledge, this is the first study to examine the combination of CC3/LC3B and p-MLKL expression in clinical CRC samples and to correlate these expression data with clinicopathological parameters and EGFR and p53 status. Our results suggest that necroptosis is a rare process in CRC, apoptosis and autophagy are upregulated in aggressive CRCs, and p53 mutation may lead to the upregulation of autophagy.
C1 [Sakanashi, Fuminori; Ohsaki, Hiroyuki; Kamoshida, Shingo] Kobe Univ, Grad Sch Hlth Sci, Dept Med Biophys, Lab Pathol,Suma Ku, 7-10-2 Tomogaoka, Kobe, Hyogo 6540142, Japan.
   [Sakanashi, Fuminori; Tsuneyoshi, Masazumi] Fukuoka Sanno Hosp, Dept Diagnost Pathol, 3-6-45 Momochihama, Sawara, Fukuoka 8140001, Japan.
   [Shintani, Michiko] Kobe Tokiwa Univ, Dept Med Technol, 2-6-2 Ohtani, Kobe, Hyogo 6530838, Japan.
RP Sakanashi, F (通讯作者)，Kobe Univ, Grad Sch Hlth Sci, Dept Med Biophys, Lab Pathol,Suma Ku, 7-10-2 Tomogaoka, Kobe, Hyogo 6540142, Japan.
EM sakanashi@kouhoukai.or.jp
CR Ashkenazi A, 2008, CYTOKINE GROWTH F R, V19, P325, DOI 10.1016/j.cytogfr.2008.04.001
   Brierley J., 2016, TNM CLASSIFICATION M, V8th ed
   Cheng J, 2015, MOL ONCOL, V9, P105, DOI 10.1016/j.molonc.2014.07.024
   Degenhardt K, 2006, CANCER CELL, V10, P51, DOI 10.1016/j.ccr.2006.06.001
   Downward J, 2003, NAT REV CANCER, V3, P11, DOI 10.1038/nrc969
   FINKELSTEIN SD, 1993, CANCER, V71, P3827, DOI 10.1002/1097-0142(19930615)71:12<3827::AID-CNCR2820711207>3.0.CO;2-N
   Fulda S, 2013, CANCER BIOL THER, V14, P999, DOI 10.4161/cbt.26428
   Gown AM, 2002, J HISTOCHEM CYTOCHEM, V50, P449, DOI 10.1177/002215540205000401
   Haupt S, 2003, J CELL SCI, V116, P4077, DOI 10.1242/jcs.00739
   Hayashi H, 1998, APOPTOSIS, V3, P431, DOI 10.1023/A:1009662619907
   Hector S, 2009, BBA-REV CANCER, V1795, P117, DOI 10.1016/j.bbcan.2008.12.002
   Huang Q, 2011, NAT MED, V17, P860, DOI 10.1038/nm.2385
   JACOBSON MD, 1995, NATURE, V374, P814, DOI 10.1038/374814a0
   Jiang YX, 2009, CANCER-AM CANCER SOC, V115, P3609, DOI 10.1002/cncr.24434
   Kabeya Y, 2000, EMBO J, V19, P5720, DOI 10.1093/emboj/19.21.5720
   KERR JFR, 1972, BRIT J CANCER, V26, P239, DOI 10.1038/bjc.1972.33
   Klionsky DJ, 2000, SCIENCE, V290, P1717, DOI 10.1126/science.290.5497.1717
   Kumar R, 2005, Int J Surg, V3, P268, DOI 10.1016/j.ijsu.2005.05.002
   Kumar S, 2007, CELL DEATH DIFFER, V14, P32, DOI 10.1038/sj.cdd.4402060
   Levy JMM, 2017, NAT REV CANCER, V17, P528, DOI 10.1038/nrc.2017.53
   Li XL, 2015, WORLD J GASTROENTERO, V21, P84, DOI 10.3748/wjg.v21.i1.84
   Long JS, 2012, ONCOGENE, V31, P5045, DOI 10.1038/onc.2012.7
   Mathew R, 2007, NAT REV CANCER, V7, P961, DOI 10.1038/nrc2254
   Moujalled DM, 2014, CELL DEATH DIS, V5, DOI 10.1038/cddis.2014.18
   Nunez G, 1998, ONCOGENE, V17, P3237, DOI 10.1038/sj.onc.1202581
   Patel S, 2016, ONCOTARGET, V7, P59087, DOI 10.18632/oncotarget.10824
   Pouyssegur J, 2006, NATURE, V441, P437, DOI 10.1038/nature04871
   Sabine VS, 2012, HISTOPATHOLOGY, V60, P369, DOI 10.1111/j.1365-2559.2011.04024.x
   Scherz-Shouval R, 2010, P NATL ACAD SCI USA, V107, P18511, DOI 10.1073/pnas.1006124107
   Schmitz KJ, 2016, WORLD J SURG ONCOL, V14, DOI 10.1186/s12957-016-0946-x
   Sharifi MN, 2016, CELL REP, V15, P1660, DOI 10.1016/j.celrep.2016.04.065
   Shintani M, 2011, BIOMED RES-TOKYO, V32, P379, DOI 10.2220/biomedres.32.379
   Su ZY, 2015, MOL CANCER, V14, DOI 10.1186/s12943-015-0321-5
   Sun LM, 2012, CELL, V148, P213, DOI 10.1016/j.cell.2011.11.031
   Tasdemir E, 2008, NAT CELL BIOL, V10, P676, DOI 10.1038/ncb1730
   Vandenabeele P, 2010, NAT REV MOL CELL BIO, V11, P700, DOI 10.1038/nrm2970
   Yemelyanova A, 2011, MODERN PATHOL, V24, P1248, DOI 10.1038/modpathol.2011.85
   Yu J, 2005, BIOCHEM BIOPH RES CO, V331, P851, DOI 10.1016/j.bbrc.2005.03.189
   Zhang L, 2013, CURR COLORECT CANC R, V9, P331, DOI 10.1007/s11888-013-0188-z
   Zhang ZX, 2015, J EXP CLIN CANC RES, V34, DOI 10.1186/s13046-015-0166-1
   Zheng Hai-yang, 2012, Cancer Biology Medicine, V9, P105, DOI 10.3969/j.issn.2095-3941.2012.02.004
NR 41
TC 9
Z9 10
U1 0
U2 10
PU ELSEVIER GMBH
PI MUNICH
PA HACKERBRUCKE 6, 80335 MUNICH, GERMANY
SN 0344-0338
J9 PATHOL RES PRACT
JI Pathol. Res. Pract.
PD JUL
PY 2019
VL 215
IS 7
AR 152425
DI 10.1016/j.prp.2019.04.017
PG 6
WC Pathology
WE Science Citation Index Expanded (SCI-EXPANDED)
SC Pathology
GA IH7HH
UT WOS:000474674200022
PM 31097354
OA Green Published
DA 2022-04-27
ER

PT J
AU Bai, JJ
   Chen, XX
   Liu, QQ
   Zhou, X
   Long, JE
AF Bai, Jinjin
   Chen, Xixi
   Liu, Qingqing
   Zhou, Xin
   Long, Jian-Er
TI Characteristics of enterovirus 71-induced cell death and genome scanning
   to identify viral genes involved in virus-induced cell apoptosis
SO VIRUS RESEARCH
LA English
DT Article
DE Nterovirus 71; Programmed cell death; Apoptosis; Genome scanning
ID MOUTH-DISEASE; NECROPTOSIS; INFECTION; CLEAVAGE; HAND; FOOT;
   ENCEPHALITIS; PATHOGENESIS; ACTIVATION; EXPRESSION
AB Enterovirus 71 (EV71) causes hand-foot-and-mouth disease and severe neural complications in infants and young children. Viral pathogenesis is associated with virus-induced cell death and inflammatory cytokine production, which is usually correlated with the type of programmed cell death. EV71-infected cells were analyzed through microscopy, cell staining, and immunoblotting to determine the characteristics of EV71-induced cell death. Results demonstrated that EV71 infection induced cell shrinkage, nuclear condensation, decreased mitochondrial potential, and membrane phosphatidylserine translocation. Caspase-9 activation, poly (ADP-ribose) polymerase cleavage, and lactate dehydrogenase release were also observed during virus-induced cell death. The activated gasdermin D (GSDMD) and the phosphorylated mixed lineage kinase domain-like protein (p-MLKL) were not detected. These observations indicated that EV71-induced cell death was mainly executed by apoptosis through the intrinsic pathway rather than by GSDMD-mediated pyroptosis and p-MLKL-mediated necroptosis. Genome scanning analysis identified that EV71 2A, 2B, and 3C might be the determinant genes of virus-induced cell death. Further experiments showed that EV71 2A- and 3C-induced cell death exhibited dependence on their protease activities but involved different mechanisms. EV71 2A-induced cell death was correlated with the shutoff of host cap-dependent translation, whereas EV71 3C-induced cell death might not be ascribed to this mechanism. These findings would enhance our understanding of EV71 infection and viral pathogenesis, and help identify antiviral targets.
C1 [Bai, Jinjin; Chen, Xixi; Zhou, Xin; Long, Jian-Er] Fudan Univ, Minist Educ, Shanghai Med Coll, Key Lab Med Mol Virol, 138 Yixueyuan R, Shanghai 200032, Peoples R China.
   [Bai, Jinjin; Chen, Xixi; Zhou, Xin; Long, Jian-Er] Fudan Univ, Minist Hlth, Shanghai Med Coll, Key Lab Med Mol Virol, 138 Yixueyuan R, Shanghai 200032, Peoples R China.
   [Liu, Qingqing; Long, Jian-Er] Fudan Univ, Dept Med Microbiol & Parasitol, Lab Med Microbiol, Shanghai Med Coll, 138 Yixueyuan R, Shanghai 200032, Peoples R China.
RP Long, JE (通讯作者)，Fudan Univ, Minist Educ, Shanghai Med Coll, Key Lab Med Mol Virol, 138 Yixueyuan R, Shanghai 200032, Peoples R China.; Long, JE (通讯作者)，Fudan Univ, Minist Hlth, Shanghai Med Coll, Key Lab Med Mol Virol, 138 Yixueyuan R, Shanghai 200032, Peoples R China.
EM longjianer@fudan.edu.cn
RI LONG, JIAN-ER/AAN-8176-2021; LONG, JIAN-ER/AAO-1178-2021
OI LONG, JIAN-ER/0000-0001-5631-8884
FU National Natural Science Foundation of ChinaNational Natural Science
   Foundation of China (NSFC) [31570156]; National Science and Technology
   Major Project on Infectious Diseases [2012ZX10004503-003]
FX This work was supported by the National Natural Science Foundation of
   China (NSFC. 31570156) and partially funded by the National Science and
   Technology Major Project on Infectious Diseases (2012ZX10004503-003).
CR Adeyemi OO, 2019, J VIROL, V93, DOI 10.1128/JVI.01447-18
   Bek EJ, 2012, CURR INFECT DIS REP, V14, P397, DOI 10.1007/s11908-012-0267-3
   Bian L, 2015, ARCH VIROL, V160, P173, DOI 10.1007/s00705-014-2249-2
   Cai ZY, 2014, NAT CELL BIOL, V16, P55, DOI 10.1038/ncb2883
   Chan FKM, 2015, ANNU REV IMMUNOL, V33, P79, DOI 10.1146/annurev-immunol-032414-112248
   Chang SC, 2004, J NEUROVIROL, V10, P338, DOI 10.1080/13550280490521032
   Chen JG, 2012, J MED VIROL, V84, P763, DOI 10.1002/jmv.23254
   Chen LC, 2006, J MED VIROL, V78, P780, DOI 10.1002/jmv.20623
   Cong HL, 2016, J VIROL, V90, P9862, DOI 10.1128/JVI.01499-16
   Ding JJ, 2016, NATURE, V535, P111, DOI 10.1038/nature18590
   Eray M, 2001, CYTOMETRY, V43, P134, DOI 10.1002/1097-0320(20010201)43:2<134::AID-CYTO1028>3.0.CO;2-L
   Fung G, 2015, CELL DEATH DIFFER, V22, P2087, DOI 10.1038/cdd.2015.58
   Han XD, 2017, J GEN VIROL, V98, P422, DOI 10.1099/jgv.0.000705
   Ho BC, 2011, CELL HOST MICROBE, V9, P58, DOI 10.1016/j.chom.2010.12.001
   Huang ML, 2007, FASEB J, V21, pA1351
   Kaczmarek A, 2013, IMMUNITY, V38, P209, DOI 10.1016/j.immuni.2013.02.003
   Kaiser WJ, 2013, CURR OPIN VIROL, V3, P296, DOI 10.1016/j.coviro.2013.05.019
   Kovacs SB, 2017, TRENDS CELL BIOL, V27, P673, DOI 10.1016/j.tcb.2017.05.005
   Kuo RL, 2002, J GEN VIROL, V83, P1367, DOI 10.1099/0022-1317-83-6-1367
   Lee Kyung Yeon, 2016, Korean J Pediatr, V59, P395
   Lei X., 2017, J VIROL
   Li J.J., 2017, Z NATURFORSCH A, V71, P1
   Li ML, 2002, VIROLOGY, V293, P386, DOI 10.1006/viro.2001.1310
   Lin TY, 2003, CLIN INFECT DIS, V36, P269, DOI 10.1086/345905
   Lin YW, 2009, EXP BIOL MED, V234, P1166, DOI 10.3181/0903-RM-116
   Lu J, 2011, WORLD J GASTROENTERO, V17, P4135, DOI 10.3748/wjg.v17.i36.4135
   Lui YLE, 2013, SPRINGERPLUS, V2, DOI 10.1186/2193-1801-2-267
   Luo Z, 2017, PLOS PATHOG, V13, DOI 10.1371/journal.ppat.1006585
   Lupfer C, 2015, CURR OPIN VIROL, V12, P38, DOI 10.1016/j.coviro.2015.02.007
   McMinn PC, 2012, CURR OPIN VIROL, V2, P199, DOI 10.1016/j.coviro.2012.02.009
   Mu ZX, 2013, J MOL BIOL, V425, P4530, DOI 10.1016/j.jmb.2013.08.016
   Murphy JM, 2013, IMMUNITY, V39, P443, DOI 10.1016/j.immuni.2013.06.018
   Nagata S, 2017, NAT REV IMMUNOL, V17, P333, DOI 10.1038/nri.2016.153
   Oliver FJ, 1998, J BIOL CHEM, V273, P33533, DOI 10.1074/jbc.273.50.33533
   Ong KC, 2015, BRAIN PATHOL, V25, P614, DOI 10.1111/bpa.12279
   Ooi MH, 2010, LANCET NEUROL, V9, P1097, DOI 10.1016/S1474-4422(10)70209-X
   Orzalli M. H., 2017, TRENDS CELL BIOL
   Pasparakis M, 2015, NATURE, V517, P311, DOI 10.1038/nature14191
   Pathinayake PS, 2015, VIRUSES-BASEL, V7, P6613, DOI 10.3390/v7122961
   Peng HJ, 2014, BMC MICROBIOL, V14, DOI 10.1186/1471-2180-14-147
   Place DE, 2018, CURR OPIN IMMUNOL, V50, P32, DOI 10.1016/j.coi.2017.10.011
   Shi JJ, 2017, TRENDS BIOCHEM SCI, V42, P245, DOI 10.1016/j.tibs.2016.10.004
   Shi JJ, 2015, NATURE, V526, P660, DOI 10.1038/nature15514
   Shih SR, 2008, J NEUROVIROL, V14, P53, DOI 10.1080/13550280701798980
   Shih SR, 2011, J VIROL, V85, P9658, DOI 10.1128/JVI.05063-11
   Solomon T, 2010, LANCET INFECT DIS, V10, P778, DOI 10.1016/S1473-3099(10)70194-8
   Tung WH, 2010, CELL SIGNAL, V22, P234, DOI 10.1016/j.cellsig.2009.09.018
   Wang HB, 2015, CELL REP, V12, P42, DOI 10.1016/j.celrep.2015.05.047
   Wang SM, 2012, CLIN DEV IMMUNOL, DOI 10.1155/2012/876241
   Wang SM, 2003, J INFECT DIS, V188, P564, DOI 10.1086/376998
   Wang TS, 2017, LINER SHIP FLEET PLANNING: MODELS AND ALGORITHMS, P3, DOI 10.1016/B978-0-12-811502-2.00001-6
   Wang WB, 2017, PLOS PATHOG, V13, DOI 10.1371/journal.ppat.1006123
   Wang Y, 2018, SCI REP, V8
   Weng KF, 2010, MICROBES INFECT, V12, P505, DOI 10.1016/j.micinf.2010.03.006
   Xing WJ, 2014, LANCET INFECT DIS, V14, P308, DOI 10.1016/S1473-3099(13)70342-6
   Yan XF, 2012, SCAND J INFECT DIS, V44, P297, DOI 10.3109/00365548.2011.634433
   Yang XD, 2018, PLOS PATHOG, V14, DOI 10.1371/journal.ppat.1006901
   Yogarajah T, 2017, SCI REP-UK, V7, DOI 10.1038/s41598-017-05589-2
   YUAN JJ, 2018, FRONT MICROBIOL
   2007, CELL MICROBIOL, V9, P2676
   2011, J MOL BIOL, V408, P449
NR 61
TC 7
Z9 8
U1 1
U2 13
PU ELSEVIER
PI AMSTERDAM
PA RADARWEG 29, 1043 NX AMSTERDAM, NETHERLANDS
SN 0168-1702
EI 1872-7492
J9 VIRUS RES
JI Virus Res.
PD MAY
PY 2019
VL 265
BP 104
EP 114
DI 10.1016/j.virusres.2019.03.017
PG 11
WC Virology
WE Science Citation Index Expanded (SCI-EXPANDED)
SC Virology
GA HV8TU
UT WOS:000466257800015
PM 30910697
DA 2022-04-27
ER

PT J
AU Pawlikowska, M
   Jedrzejewski, T
   Slominski, AT
   Brozyna, AA
   Wrotek, S
AF Pawlikowska, Malgorzata
   Jedrzejewski, Tomasz
   Slominski, Andrzej T.
   Brozyna, Anna A.
   Wrotek, Sylwia
TI Pigmentation Levels Affect Melanoma Responses to Coriolus versicolor
   Extract and Play a Crucial Role in Melanoma-Mononuclear Cell Crosstalk
SO INTERNATIONAL JOURNAL OF MOLECULAR SCIENCES
LA English
DT Article
DE melanoma; melanogenesis; pigmentation; Coriolus versicolor extract;
   co-culture; d-penicillamine; kojic acid; therapy resistance; necroptosis
ID PROTEIN-BOUND POLYSACCHARIDES; CAMPTOTHECIN-INDUCED DEATH;
   HUMAN-MALIGNANT MELANOMA; METASTATIC MELANOMA; INTRATUMORAL INJECTION;
   PHOTODYNAMIC THERAPY; INDUCED APOPTOSIS; MELANOGENESIS; INHIBITION;
   TYROSINASE
AB Melanoma, the malignancy originating from pigment-producing melanocytes, is the most aggressive form of skin cancer and has a poor prognosis once the disease starts to metastasize. The process of melanin synthesis generates an immunosuppressive and mutagenic environment, and can increase melanoma cell resistance to different treatment modalities, including chemo-, radio- or photodynamic therapy. Recently, we have shown that the presence of melanin pigment inhibits the melanoma cell response to bioactive components of Coriolus versicolor (CV) Chinese fungus. Herein, using the same human melanoma cell line in which the level of pigmentation can be controlled by the L-tyrosine concentration in culture medium, we tested the effect of suppression of melanogenesis on the melanoma cell response to CV extract and investigated the cell death pathway induced by fungus extract in sensitized melanoma cells. Our data showed that susceptibility to CV-induced melanoma cell death is significantly increased after cell depigmentation. To the best of our knowledge, we are the first to demonstrate that CV extract can induce RIPK1/RIPK3/MLKL-mediated necroptosis in depigmented melanoma cells. Moreover, using the co-culture system, we showed that inhibition of the tyrosinase activity in melanoma cells modulates cytokine expression in co-cultured mononuclear cells, indicating that depigmentation of melanoma cells may activate immune cells and thereby influence a host anticancer response.
C1 [Pawlikowska, Malgorzata; Jedrzejewski, Tomasz; Wrotek, Sylwia] Nicolaus Copernicus Univ, Fac Biol & Vet Sci, Dept Immunol, PL-87100 Torun, Poland.
   [Slominski, Andrzej T.] Univ Alabama Birmingham, Comprehens Canc Ctr, Dept Dermatol, Canc Chemoprevent Program, Birmingham, AL 35294 USA.
   [Slominski, Andrzej T.] VA Med Ctr, Lab Serv, Birmingham, AL 35294 USA.
   [Brozyna, Anna A.] Nicholas Copernicus Univ, Fac Biol & Vet Sci, Dept Human Biol, PL-87100 Torun, Poland.
RP Pawlikowska, M (通讯作者)，Nicolaus Copernicus Univ, Fac Biol & Vet Sci, Dept Immunol, PL-87100 Torun, Poland.
EM m_pawlikowska@umk.pl; tomaszj@umk.pl; aslominski@uabmc.edu;
   anna.brozyna@umk.pl; wrotek@umk.pl
RI Wrotek, Sylwia E/M-1645-2014; Brozyna, Anna/D-4902-2014; Pawlikowska,
   Malgorzata/G-4363-2014; Jedrzejewski, Tomasz/G-3463-2014
OI Wrotek, Sylwia E/0000-0001-8744-7822; Slominski,
   Andrzej/0000-0001-8963-3995; Brozyna, Anna/0000-0002-3195-9965;
   Pawlikowska, Malgorzata/0000-0002-0053-9124; Jedrzejewski,
   Tomasz/0000-0001-8950-5643
FU National Science Center, PolandNational Science Centre, Poland
   [2014/15/B/NZ4/00751]
FX This research was supported in part by Grant No. 2014/15/B/NZ4/00751
   from the National Science Center, Poland to A.A.B.
CR Anna Brozyna, 2007, Expert Rev Dermatol, V2, P451, DOI 10.1586/17469872.2.4.451
   Aoudjit F, 2001, ONCOGENE, V20, P4995, DOI 10.1038/sj.onc.1204554
   Atkins MB, 1999, J CLIN ONCOL, V17, P2105, DOI 10.1200/JCO.1999.17.7.2105
   Belizario J, 2015, MEDIAT INFLAMM, V2015, DOI 10.1155/2015/128076
   Bhatia S, 2009, ONCOLOGY-NY, V23, P488
   Brenner M, 2008, PHOTOCHEM PHOTOBIOL, V84, P539, DOI 10.1111/j.1751-1097.2007.00226.x
   Brozyna AA, 2008, INT J CANCER, V123, P1448, DOI 10.1002/ijc.23664
   Brozyna AA, 2016, ONCOTARGET, V7, P17844, DOI 10.18632/oncotarget.7528
   Bustin SA, 2009, CLIN CHEM, V55, P611, DOI 10.1373/clinchem.2008.112797
   Chen DS, 2016, BBA-REV CANCER, V1865, P228, DOI 10.1016/j.bbcan.2016.03.003
   Cichorek M, 2011, NEOPLASMA, V58, P227, DOI 10.4149/neo_2011_03_227
   Cichorek M, 2007, CANCER BIOL THER, V6, P346, DOI 10.4161/cbt.6.3.3701
   Degterev A, 2008, NAT CHEM BIOL, V4, P313, DOI 10.1038/nchembio.83
   Dillman RO, 2014, CANCER BIOTHER RADIO, V29, P53, DOI 10.1089/cbr.2013.1565
   Domingues B, 2018, IMMUNOTARGETS THER, V7, P35, DOI 10.2147/ITT.S134842
   Eisenhofer G, 2003, FASEB J, V17, P1248, DOI 10.1096/fj.02-0736com
   Ercolano G, 2020, CANCER IMMUNOL RES, V8, P556, DOI 10.1158/2326-6066.CIR-19-0504
   Florenes VA, 1999, ONCOGENE, V18, P1023, DOI 10.1038/sj.onc.1202382
   GARBE C, 1993, J INVEST DERMATOL, V100, pS239
   Georgescu SR, 2020, ADV EXP MED BIOL, V1226, P123, DOI 10.1007/978-3-030-36214-0_10
   Greaney SK, 2020, CANCER IMMUNOL RES, V8, P246, DOI 10.1158/2326-6066.CIR-19-0359
   Ha SK, 2005, BIOL PHARM BULL, V28, P838, DOI 10.1248/bpb.28.838
   Habtemariam S, 2020, BIOMEDICINES, V8, DOI 10.3390/biomedicines8050135
   Hayward NK, 2017, NATURE, V545, P175, DOI 10.1038/nature22071
   Heinzerling L, 2005, HUM GENE THER, V16, P35, DOI 10.1089/hum.2005.16.35
   Heinzerling L, 2002, EXP DERMATOL, V11, P232, DOI 10.1034/j.1600-0625.2001.110306.x
   Hirahara N, 2013, ONCOL REP, V30, P99, DOI 10.3892/or.2013.2412
   Hsieh Tze-chen, 2006, BMC Complement Altern Med, V6, P30, DOI 10.1186/1472-6882-6-30
   Janjetovic Z, 2011, BRIT J CANCER, V105, P1874, DOI 10.1038/bjc.2011.458
   Jedrzejewski T, 2020, INT J MOL SCI, V21, DOI 10.3390/ijms21239063
   Jedrzejewski Tomasz, 2020, Cell Physiol Biochem, V54, P615, DOI 10.33594/000000244
   Jedrzejewski T, 2016, IMMUNOL LETT, V178, P140, DOI 10.1016/j.imlet.2016.08.013
   Jimenez-Medina E, 2008, BMC CANCER, V8, DOI 10.1186/1471-2407-8-78
   KOLLIAS N, 1991, J PHOTOCH PHOTOBIO B, V9, P135, DOI 10.1016/1011-1344(91)80147-A
   KORNER A, 1982, SCIENCE, V217, P1163, DOI 10.1126/science.6810464
   Kycler W, 2006, REP PRACT ONCOL RADI, V11, P39, DOI 10.1016/S1507-1367(06)71048-3
   Lajis AFB, 2012, J BIOMED BIOTECHNOL, DOI 10.1155/2012/952452
   Leiter Ulrike, 2014, Adv Exp Med Biol, V810, P120
   Li W, 2009, ANAL BIOCHEM, V386, P282, DOI 10.1016/j.ab.2008.12.017
   Lombardo N, 2021, MEDICINA-LITHUANIA, V57, DOI 10.3390/medicina57040359
   Ma LW, 2007, J ENVIRON PATHOL TOX, V26, P165, DOI 10.1615/JEnvironPatholToxicolOncol.v26.i3.10
   Mattia G, 2018, CELL DEATH DIS, V9, DOI 10.1038/s41419-017-0059-7
   Meyskens Frank L. Jr., 2007, V174, P191
   Minichsdorfer C, 2015, MELANOMA RES, V25, P284, DOI 10.1097/CMR.0000000000000172
   Mohagheghpour N, 2000, CELL IMMUNOL, V199, P25, DOI 10.1006/cimm.1999.1599
   Momtaz S, 2008, J ETHNOPHARMACOL, V119, P507, DOI 10.1016/j.jep.2008.06.006
   NELSON JS, 1988, J NATL CANCER I, V80, P56, DOI 10.1093/jnci/80.1.56
   Parmiani G, 2003, SEMIN CANCER BIOL, V13, P391, DOI 10.1016/j.semcancer.2003.09.001
   Paulos CM, 2007, CLIN CANCER RES, V13, P5280, DOI 10.1158/1078-0432.CCR-07-1378
   PAWELEK JM, 1982, AM SCI, V70, P136
   Pawlikowska Malgorzata, 2020, Cell Physiol Biochem, V54, P591, DOI 10.33594/000000242
   Pawlikowska M, 2020, PHYTOTHER RES, V34, P173, DOI 10.1002/ptr.6513
   Pawlikowska M, 2016, MOL IMMUNOL, V80, P50, DOI 10.1016/j.molimm.2016.10.013
   Pinner S, 2009, CANCER RES, V69, P7969, DOI 10.1158/0008-5472.CAN-09-0781
   Plonka PM, 2009, EXP DERMATOL, V18, P799, DOI 10.1111/j.1600-0625.2009.00912.x
   Qiao SX, 2012, APOPTOSIS, V17, P1079, DOI 10.1007/s10495-012-0746-x
   Qiu XF, 2018, CELL DEATH DIFFER, V25, P821, DOI 10.1038/s41418-018-0075-x
   Ricciardi MR, 2017, OXID MED CELL LONGEV, V2017, DOI 10.1155/2017/5061639
   Rigel DS, 2010, CA-CANCER J CLIN, V60, P301, DOI 10.3322/caac.20074
   Rozanowska M, 1999, FREE RADICAL BIO MED, V26, P518, DOI 10.1016/S0891-5849(98)00234-2
   Saleh MH, 2017, FRONT IMMUNOL, V8, DOI 10.3389/fimmu.2017.01087
   Sciegienka SJ, 2017, FREE RADICAL BIO MED, V108, P354, DOI 10.1016/j.freeradbiomed.2017.04.001
   SCISLOWSKI PWD, 1985, NEOPLASMA, V32, P593
   SCISLOWSKI PWD, 1984, INT J BIOCHEM, V16, P327, DOI 10.1016/0020-711X(84)90107-1
   Serrone L, 1999, MELANOMA RES, V9, P51, DOI 10.1097/00008390-199902000-00007
   Shah GD, 2007, CANCER J, V13, P217, DOI 10.1097/PPO.0b013e318074dfd4
   Sharma KV, 2012, PHOTODIAGN PHOTODYN, V9, P156, DOI 10.1016/j.pdpdt.2011.09.003
   Slominski A, 1998, ANTICANCER RES, V18, P3709
   Slominski A, 2014, ARCH BIOCHEM BIOPHYS, V563, P79, DOI 10.1016/j.abb.2014.06.030
   Slominski A, 2004, PHYSIOL REV, V84, P1155, DOI 10.1152/physrev.00044.2003
   SLOMINSKI A, 1993, J LAB CLIN MED, V122, P658
   Slominski A, 1999, IN VITRO CELL DEV-AN, V35, P564
   SLOMINSKI A, 1992, ANTICANCER RES, V12, P753
   Slominski A, 2009, INT J CANCER, V124, P1470, DOI 10.1002/ijc.24005
   Sniegocka M, 2018, INT J MOL SCI, V19, DOI 10.3390/ijms19041048
   Soengas MS, 2003, ONCOGENE, V22, P3138, DOI 10.1038/sj.onc.1206454
   Sun LM, 2012, CELL, V148, P213, DOI 10.1016/j.cell.2011.11.031
   Tawbi HA, 2007, SEMIN ONCOL, V34, P532, DOI 10.1053/j.seminoncol.2007.09.008
   Vandyck HHLD, 2021, CANCER METAST REV, V40, P603, DOI 10.1007/s10555-021-09960-8
   Wang ZX, 2015, BMC IMMUNOL, V16, DOI 10.1186/s12865-015-0100-5
   Yang K, 2020, INT J MOL SCI, V21, DOI 10.3390/ijms21103535
   Yang XT, 2005, ONCOL REP, V13, P1201
   Zong AZ, 2012, CARBOHYD POLYM, V90, P1395, DOI 10.1016/j.carbpol.2012.07.026
NR 83
TC 2
Z9 2
U1 3
U2 7
PU MDPI
PI BASEL
PA ST ALBAN-ANLAGE 66, CH-4052 BASEL, SWITZERLAND
EI 1422-0067
J9 INT J MOL SCI
JI Int. J. Mol. Sci.
PD JUN
PY 2021
VL 22
IS 11
AR 5735
DI 10.3390/ijms22115735
PG 17
WC Biochemistry & Molecular Biology; Chemistry, Multidisciplinary
WE Science Citation Index Expanded (SCI-EXPANDED)
SC Biochemistry & Molecular Biology; Chemistry
GA SQ1QI
UT WOS:000660134000001
PM 34072104
OA Green Published, gold
DA 2022-04-27
ER

PT J
AU Zhang, L
   Jiang, F
   Chen, YH
   Luo, JL
   Liu, SX
   Zhang, B
   Ye, ZM
   Wang, WJ
   Liang, XL
   Shi, W
AF Zhang, Li
   Jiang, Fen
   Chen, Yuanhan
   Luo, Jialun
   Liu, Shuangxin
   Zhang, Bin
   Ye, Zhiming
   Wang, Wenjian
   Liang, Xinling
   Shi, Wei
TI Necrostatin-1 Attenuates Ischemia Injury Induced Cell Death in Rat
   Tubular Cell Line NRK-52E through Decreased Drp1 Expression
SO INTERNATIONAL JOURNAL OF MOLECULAR SCIENCES
LA English
DT Article
DE Necrostatin-1; cell death; renal ischemia injury; dynamin-related
   protein 1
ID MITOCHONDRIAL FISSION; CHEMICAL INHIBITOR; APOPTOSIS; NECROPTOSIS;
   PREVENTS; KINASE; CONTRIBUTES; MECHANISMS; AUTOPHAGY; PROTECTS
AB Necrostatin-1 (Nec-1) inhibits necroptosis and is usually regarded as having no effect on other cell deaths. Here, this study explored whether the addition of Nec-1 has an effect on cell death induced by simulated ischemia injury in rat tubular cell line NRK-52E. In addition, we also investigated the mechanism of Nec-1 attenuates cell death in this renal ischemia model. The NRK-52E cells were incubated with TNF- + antimycinA (TA) for 24 h with or without Nec-1. Cell death was observed under fluorescent microscope and quantified by flow cytometry. Cell viabilities were detected by MTT assay. The protein expression of dynamin-related protein 1 (Drp1) was detected by Western blotting and immunofluorescence assay. Increased cell death in simulated ischemia injury of NRK-52E cells were markedly attenuated in the Nec-1 pretreated ischemia injury group. Meanwhile, cell viability was significantly improved after using Nec-1. In addition, we also observed that the protein expression of Drp1, a mediator of mitochondrial fission, was significantly increased in simulated ischemia injury group. Increased Drp1 expression in the ischemia injury group can be abolished by Nec-1 or Drp1-knock down, accompanied with decreased cell death and improved cell viabilities. These results suggest that Nec-1 may inhibit cell death induced by simulated ischemia injury in the rat tubular cell line NRK-52E through decreased Drp1 expression.
C1 [Zhang, Li] Southern Med Univ, Guangzhou 510080, Guangdong, Peoples R China.
   [Zhang, Li; Chen, Yuanhan; Luo, Jialun; Liu, Shuangxin; Zhang, Bin; Ye, Zhiming; Wang, Wenjian; Liang, Xinling; Shi, Wei] Guangdong Acad Med Sci, Guangdong Gen Hosp, Dept Nephrol, Guangzhou 510080, Guangdong, Peoples R China.
   [Jiang, Fen] Nanhua Univ, Affiliated Hosp 1, Dept Nephrol, Hengyang 421001, Peoples R China.
RP Liang, XL (通讯作者)，Guangdong Acad Med Sci, Guangdong Gen Hosp, Dept Nephrol, 106 Zhongshan 2 Rd, Guangzhou 510080, Guangdong, Peoples R China.
EM zhanglichangde@163.com; jiangfengyes@163.com; gdmc99@163.com;
   allanlaw@126.com; liushuangxii@163.com; binzhang52028@163.com;
   yezming@163.com; yezming@163.com; xllianggd@163.com; shiwei.gd@139.com
RI liu, shuangxin/AAS-7429-2020
FU National Natural Science FoundationNational Natural Science Foundation
   of China (NSFC) [81170683, 81270784]
FX This study was supported by the National Natural Science Foundation
   (81170683; 81270784).
CR Chavez-Valdez R, 2012, NEUROSCIENCE, V219, P192, DOI 10.1016/j.neuroscience.2012.05.002
   Coca SG, 2009, AM J KIDNEY DIS, V53, P961, DOI 10.1053/j.ajkd.2008.11.034
   Degterev A, 2005, NAT CHEM BIOL, V1, P112, DOI 10.1038/nchembio711
   Degterev A, 2008, NAT CHEM BIOL, V4, P313, DOI 10.1038/nchembio.83
   Estaquier J, 2007, CELL DEATH DIFFER, V14, P1086, DOI 10.1038/sj.cdd.4402107
   Frank S, 2001, DEV CELL, V1, P515, DOI 10.1016/S1534-5807(01)00055-7
   Han WD, 2012, INT J MOL SCI, V13, P7212, DOI 10.3390/ijms13067212
   Havasi A, 2011, KIDNEY INT, V80, P29, DOI 10.1038/ki.2011.120
   Jiang M, 2012, KIDNEY INT, V82, P1271, DOI 10.1038/ki.2012.261
   Li F, 2002, AM J PHYSIOL-CELL PH, V283, pC917, DOI 10.1152/ajpcell.00517.2001
   Lieberthal W, 1998, AM J PHYSIOL-RENAL, V274, pF315, DOI 10.1152/ajprenal.1998.274.2.F315
   Linkermann A, 2013, J AM SOC NEPHROL, V24, P1545, DOI 10.1681/ASN.2012121169
   Linkermann A, 2013, P NATL ACAD SCI USA, V110, P12024, DOI 10.1073/pnas.1305538110
   Linkermann A, 2012, KIDNEY INT, V81, P751, DOI 10.1038/ki.2011.450
   Mohib K, 2008, AM J PHYSIOL-RENAL, V295, pF226, DOI 10.1152/ajprenal.00567.2007
   Obitsu S, 2013, CELL DEATH DIS, V4, DOI 10.1038/cddis.2013.188
   Oerlemans M. I., 2012, BASIC RES CARDIOL, P107
   Ouyang ZZ, 2012, PHARMAZIE, V67, P725, DOI 10.1691/ph.2012.1837
   Padanilam BJ, 2003, AM J PHYSIOL-RENAL, V284, pF608, DOI 10.1152/ajprenal.00284.2002
   Pasupuleti N, 2013, J PHARMACOL EXP THER, V344, P600, DOI 10.1124/jpet.112.200519
   Smirnova E, 1998, J CELL BIOL, V143, P351, DOI 10.1083/jcb.143.2.351
   Smirnova E, 2001, MOL BIOL CELL, V12, P2245, DOI 10.1091/mbc.12.8.2245
   Takahashi A, 2012, AM J PATHOL, V180, P517, DOI 10.1016/j.ajpath.2011.11.001
   Tanaka A, 2008, MOL CELL, V29, P409, DOI 10.1016/j.molcel.2008.02.005
   Thomas KJ, 2012, PLOS ONE, V7, DOI 10.1371/journal.pone.0045319
   Tristao VR, 2012, RENAL FAILURE, V34, P373, DOI 10.3109/0886022X.2011.647343
   Ueda N, 2000, AM J MED, V108, P403, DOI 10.1016/S0002-9343(00)00311-9
   Vandenabeele P, 2010, NAT REV MOL CELL BIO, V11, P700, DOI 10.1038/nrm2970
   Wang YQ, 2012, NEUROCHEM RES, V37, P1849, DOI 10.1007/s11064-012-0791-4
   Zhang QL, 2013, RESTOR NEUROL NEUROS, V31, P543, DOI 10.3233/RNN-120304
NR 30
TC 30
Z9 31
U1 0
U2 19
PU MDPI
PI BASEL
PA ST ALBAN-ANLAGE 66, CH-4052 BASEL, SWITZERLAND
SN 1422-0067
J9 INT J MOL SCI
JI Int. J. Mol. Sci.
PD DEC
PY 2013
VL 14
IS 12
BP 24742
EP 24754
DI 10.3390/ijms141224742
PG 13
WC Biochemistry & Molecular Biology; Chemistry, Multidisciplinary
WE Science Citation Index Expanded (SCI-EXPANDED)
SC Biochemistry & Molecular Biology; Chemistry
GA 296XX
UT WOS:000330219800101
PM 24351845
OA gold, Green Published, Green Submitted
DA 2022-04-27
ER

PT J
AU He, Y
   Fisher, R
   Chowdhury, S
   Sultana, I
   Pereira, CP
   Bray, M
   Reed, JL
AF He, Yong
   Fisher, Robert
   Chowdhury, Soma
   Sultana, Ishrat
   Pereira, Claudia P.
   Bray, Mike
   Reed, Jennifer L.
TI Vaccinia Virus Induces Rapid Necrosis in Keratinocytes by a
   STAT3-Dependent Mechanism
SO PLOS ONE
LA English
DT Article
ID CELL-DEATH; STAT3 ACTIVATION; PHOSPHORYLATION; MITOCHONDRIA;
   NECROPTOSIS; APOPTOSIS; KINASE
AB Rationale: Humans with a dominant negative mutation in STAT3 are susceptible to severe skin infections, suggesting an essential role for STAT3 signaling in defense against cutaneous pathogens.
   Methods: To focus on innate antiviral defenses in keratinocytes, we used a standard model of cutaneous infection of severe combined immunodeficient mice with the current smallpox vaccine, ACAM-2000. In parallel, early events post-infection with the smallpox vaccine ACAM-2000 were investigated in cultured keratinocytes of human and mouse origin.
   Results: Mice treated topically with a STAT3 inhibitor (Stattic) developed larger vaccinia lesions with higher virus titers and died more rapidly than untreated controls. Cultured human and murine keratinocytes infected with ACAM-2000 underwent rapid necrosis, but when treated with Stattic or with inhibitors of RIP1 kinase or caspase-1, they survived longer, produced higher titers of virus, and showed reduced activation of type I interferon responses and inflammatory cytokines release. Treatment with inhibitors of RIP1 kinase and STAT3, but not caspase-1, also reduced the inflammatory response of keratinocytes to TLR ligands. Vaccinia growth properties in Vero cells, which are known to be defective in some antiviral responses, were unaffected by inhibition of RIP1K, caspase-1, or STAT3.
   Conclusions: Our findings indicate that keratinocytes suppress the replication and spread of vaccinia virus by undergoing rapid programmed cell death, in a process requiring STAT3. These data offer a new framework for understanding susceptibility to skin infection in patients with STAT3 mutations. Interventions which promote prompt necroptosis/pyroptosis of infected keratinocytes may reduce risks associated with vaccination with live vaccinia virus.
C1 [He, Yong; Fisher, Robert; Chowdhury, Soma; Sultana, Ishrat; Pereira, Claudia P.; Reed, Jennifer L.] US FDA, Ctr Biol Evaluat & Res, Silver Spring, MD 20993 USA.
   NIAID, Div Clin Res, NIH, Bethesda, MD 20892 USA.
RP Reed, JL (通讯作者)，US FDA, Ctr Biol Evaluat & Res, Silver Spring, MD 20993 USA.
EM jennifer.reed@fda.hhs.gov
FU Medical Countermeasures Initiative and Modernization of Science - Food
   and Drug Administration, Center for Biologics Evaluation and Research
FX This work was supported by Medical Countermeasures Initiative and
   Modernization of Science funding awarded by the Food and Drug
   Administration, Center for Biologics Evaluation and Research. The
   funders had no role in study design, data collection and analysis,
   decision to publish, or preparation of the manuscript.
CR Bergsbaken T, 2009, NAT REV MICROBIOL, V7, P99, DOI 10.1038/nrmicro2070
   Boengler K, 2010, BASIC RES CARDIOL, V105, P771, DOI 10.1007/s00395-010-0124-1
   Bonnet MC, 2011, IMMUNITY, V35, P572, DOI 10.1016/j.immuni.2011.08.014
   Cho Y, 2009, CELL, V137, P1112, DOI 10.1016/j.cell.2009.05.037
   Earl PL, 1991, CURRENT PROTOCOLS MO
   EMENY JM, 1979, J GEN VIROL, V43, P247, DOI 10.1099/0022-1317-43-1-247
   Fisher RW, 2011, CLIN VACCINE IMMUNOL, V18, P67, DOI 10.1128/CVI.00280-10
   HANSON CV, 1978, J GEN VIROL, V40, P345, DOI 10.1099/0022-1317-40-2-345
   Hatch GJ, 2013, J VIROL, V87, P7805, DOI 10.1128/JVI.03481-12
   Kaczmarek A, 2013, IMMUNITY, V38, P209, DOI 10.1016/j.immuni.2013.02.003
   Kojima H, 2005, P NATL ACAD SCI USA, V102, P4524, DOI 10.1073/pnas.0500679102
   Lin Y, 2004, J BIOL CHEM, V279, P10822, DOI 10.1074/jbc.M313141200
   Mack C, 2008, P NATL ACAD SCI USA, V105, P3094, DOI 10.1073/pnas.0800168105
   Morioka S, 2014, J CELL BIOL, V204, P607, DOI 10.1083/jcb.201305070
   Olaiwan A, 2011, J AM ACAD DERMATOL, V65, P1167, DOI 10.1016/j.jaad.2010.09.714
   Popov S, 2009, DNA CELL BIOL, V28, P103, DOI 10.1089/dna.2008.0792
   Reed JL, 2012, CLIN INFECT DIS, V54, P832, DOI 10.1093/cid/cir952
   Samavati L, 2009, MOL IMMUNOL, V46, P1867, DOI 10.1016/j.molimm.2009.02.018
   Sano S, 2008, J DERMATOL SCI, V50, P1, DOI 10.1016/j.jdermsci.2007.05.016
   Schust J, 2006, CHEM BIOL, V13, P1235, DOI 10.1016/j.chembiol.2006.09.018
   Sen N, 2012, P NATL ACAD SCI USA, V109, P600, DOI 10.1073/pnas.1114232109
   Shulga N, 2012, J CELL SCI, V125, P2995, DOI 10.1242/jcs.103093
   Siegel AM, 2011, IMMUNITY, V35, P806, DOI 10.1016/j.immuni.2011.09.016
   Timofeeva OA, 2013, P NATL ACAD SCI USA, V110, P1267, DOI 10.1073/pnas.1211805110
   Wharton Melinda, 2003, MMWR Recomm Rep, V52, P1
   Zhang DW, 2009, SCIENCE, V325, P332, DOI 10.1126/science.1172308
   Zhou RB, 2011, NATURE, V469, P221, DOI 10.1038/nature09663
NR 27
TC 10
Z9 11
U1 0
U2 14
PU PUBLIC LIBRARY SCIENCE
PI SAN FRANCISCO
PA 1160 BATTERY STREET, STE 100, SAN FRANCISCO, CA 94111 USA
SN 1932-6203
J9 PLOS ONE
JI PLoS One
PD NOV 24
PY 2014
VL 9
IS 11
AR e113690
DI 10.1371/journal.pone.0113690
PG 21
WC Multidisciplinary Sciences
WE Science Citation Index Expanded (SCI-EXPANDED)
SC Science & Technology - Other Topics
GA AX2IM
UT WOS:000346766900066
PM 25419841
OA gold, Green Published, Green Submitted
DA 2022-04-27
ER

PT J
AU Ghanekar, Y
   Sadasivam, S
AF Ghanekar, Yashoda
   Sadasivam, Subhashini
TI In silico analysis reveals a shared immune signature in CASP8-mutated
   carcinomas with varying correlations to prognosis
SO PEERJ
LA English
DT Article
DE CASP8; HNSC; Necroptosis; UCEC; Inflammation; IL33; Neutrophils; TCGA
ID GENOMIC CHARACTERIZATION; MUTATIONAL LANDSCAPE; CASPASE 8; CELL; HEAD;
   NECROPTOSIS; EXPRESSION; INVASION
AB Background. Sequencing studies across multiple cancers continue to reveal mutations and genes involved in the pathobiology of these cancers. Exome sequencing of oral cancers, a subset of Head and Neck Squamous cell Carcinomas (HNSCs) common among tobacco-chewing populations, revealed that similar to 34% of the affected patients harbor mutations in the CASP8 gene. Uterine Corpus Endometrial Carcinoma (UCEC) is another cancer where similar to 10% cases harbor CASP8 mutations. Caspase-8, the protease encoded by CASP8 gene, plays a dual role in programmed cell death, which in turn has an important role in tumor cell death and drug resistance. CASP8 is a protease required for the extrinsic pathway of apoptosis and is also a negative regulator of necroptosis. Using multiple tools such as differential gene expression, gene set enrichment, gene ontology, in silico immune cell estimates, and survival analyses to mine data in The Cancer Genome Atlas, we compared the molecular features and survival of these carcinomas with and without CASP8 mutations.
   Results. Differential gene expression followed by gene set enrichment analysis showed that HNSCs with CASP8 mutations displayed a prominent signature of genes involved in immune response and inflammation. Analysis of abundance estimates of immune cells in these tumors further revealed that mutant-CASP8 HNSCs were rich in immune cell infiltrates. However, in contrast to Human Papilloma Virus-positive HNSCs that also exhibit high immune cell infiltration, which in turn is correlated with better overall survival, HNSC patients with mutant-CASP8 tumors did not display any survival advantage. Similar analyses of UCECs revealed that while UCECs with CASP8 mutations also displayed an immune signature, they had better overall survival, in contrast to the HNSC scenario. There was also a significant up-regulation of neutrophils (p-value = 0.0001638) as well as high levels of IL33 mRNA (p-value = 7.63747E-08) in mutant-CASP8 HNSCs, which were not observed in mutant-CASP8 UCECs.
   Conclusions. These results suggested that carcinomas with mutant CASP8 have broadly similar immune signatures albeit with different effects on survival. We hypothesize that subtle tissue-dependent differences could influence survival by modifying the micro-environment of mutant-CASP8 carcinomas. High neutrophil numbers, a well-known negative prognosticator in HNSCs, and/or high IL33 levels may be some of the factors affecting survival of mutant-CASP8 cases.
C1 [Ghanekar, Yashoda; Sadasivam, Subhashini] DeepSeeq Bioinformat, Bangalore, Karnataka, India.
   [Sadasivam, Subhashini] Inst Stem Cell Biol & Regenerat Med, Bangalore, Karnataka, India.
RP Ghanekar, Y; Sadasivam, S (通讯作者)，DeepSeeq Bioinformat, Bangalore, Karnataka, India.; Sadasivam, S (通讯作者)，Inst Stem Cell Biol & Regenerat Med, Bangalore, Karnataka, India.
EM yashoda.ghanekar@gmail.com; contact@deepseeq.com
OI Sadasivam, Subhashini/0000-0002-7875-7180
FU inStem core funds [BT/PR17576/MED/30/1690/2016]; Department of
   Biotechnology, Government of IndiaDepartment of Biotechnology (DBT)
   India
FX Subhashini Sadasivam's work was supported by inStem core funds. The
   publication of this article was made possible through a grant
   (BT/PR17576/MED/30/1690/2016) from the Department of Biotechnology,
   Government of India. The funders had no role in study design, data
   collection and analysis, decision to publish, or preparation of the
   manuscript.
CR Agrawal N, 2011, SCIENCE, V333, P1154, DOI 10.1126/science.1206923
   Alves JC, 2010, NAT MED, V16, P708, DOI 10.1038/nm.2156
   Budczies J, 2012, PLOS ONE, V7, DOI 10.1371/journal.pone.0051862
   Carbon S, 2017, NUCLEIC ACIDS RES, V45, pD331, DOI 10.1093/nar/gkw1108
   Chakravarthy A, 2016, J CLIN ONCOL, V34, P4132, DOI 10.1200/JCO.2016.68.2955
   Chen SF, 2013, J PATHOL, V231, P180, DOI 10.1002/path.4226
   Feltham R, 2017, CLIN TRANSL IMMUNOL, V6, DOI 10.1038/cti.2016.83
   Ferlay J, 2010, INT J CANCER, V127, P2893, DOI 10.1002/ijc.25516
   Getz G, 2013, NATURE, V497, P67, DOI 10.1038/nature12113
   Glogauer JE, 2015, CANCER IMMUNOL RES, V3, P1218, DOI 10.1158/2326-6066.CIR-15-0017
   Grossman RL, 2016, NEW ENGL J MED, V375, P1109, DOI 10.1056/NEJMp1607591
   Gunther C, 2011, NATURE, V477, P335, DOI 10.1038/nature10400
   Gupta Prakash C, 2011, Indian J Public Health, V55, P199, DOI 10.4103/0019-557X.89948
   Hayes TF, 2016, CANCER LETT, V383, P106, DOI 10.1016/j.canlet.2016.09.014
   Hueber AJ, 2011, EUR J IMMUNOL, V41, P2229, DOI 10.1002/eji.201041360
   Lawrence MS, 2015, NATURE, V517, P576, DOI 10.1038/nature14129
   Lee P, 2009, NATURE, V458, P519, DOI 10.1038/nature07687
   Li CY, 2014, MOL ONCOL, V8, P1220, DOI 10.1016/j.molonc.2014.03.018
   Li TW, 2017, CANCER RES, V77, pE108, DOI 10.1158/0008-5472.CAN-17-0307
   Mahalakshmi R, 2018, INDIAN J MED PAEDIAT, V39, P8, DOI 10.4103/ijmpo.ijmpo_2_16
   Maitra A, 2013, NAT COMMUN, V4, DOI 10.1038/ncomms3873
   Mandal R, 2016, JCI INSIGHT, V1, DOI 10.1172/jci.insight.89829
   Nguyen N, 2016, HEAD NECK-J SCI SPEC, V38, P1074, DOI 10.1002/hed.24406
   Pasparakis M, 2015, NATURE, V517, P311, DOI 10.1038/nature14191
   Pickering CR, 2013, CANCER DISCOV, V3, P770, DOI 10.1158/2159-8290.CD-12-0537
   Robinson MD, 2010, BIOINFORMATICS, V26, P139, DOI 10.1093/bioinformatics/btp616
   Rooney MS, 2015, CELL, V160, P48, DOI 10.1016/j.cell.2014.12.033
   Russell Sm, 2013, Head Neck Oncol, V5, P24
   Sadik CD, 2011, TRENDS IMMUNOL, V32, P452, DOI 10.1016/j.it.2011.06.008
   Salvesen GS, 2014, SEMIN IMMUNOL, V26, P246, DOI 10.1016/j.smim.2014.03.005
   Stransky N, 2011, SCIENCE, V333, P1157, DOI 10.1126/science.1208130
   Su Z, 2016, CELL DEATH DIFFER, V23, P748, DOI 10.1038/cdd.2016.8
   Subramanian A, 2005, P NATL ACAD SCI USA, V102, P15545, DOI 10.1073/pnas.0506580102
   Weinlich R, 2013, CELL REP, V5, P340, DOI 10.1016/j.celrep.2013.08.045
NR 34
TC 4
Z9 4
U1 0
U2 2
PU PEERJ INC
PI LONDON
PA 341-345 OLD ST, THIRD FLR, LONDON, EC1V 9LL, ENGLAND
SN 2167-8359
J9 PEERJ
JI PeerJ
PD FEB 11
PY 2019
VL 7
AR e6402
DI 10.7717/peerj.6402
PG 20
WC Multidisciplinary Sciences
WE Science Citation Index Expanded (SCI-EXPANDED)
SC Science & Technology - Other Topics
GA HK9MT
UT WOS:000458316300004
PM 30775178
OA Green Published, Green Submitted, gold
DA 2022-04-27
ER

PT J
AU Guo, RR
   Tu, Y
   Xie, SW
   Liu, XS
   Song, Y
   Wang, SL
   Chen, XX
   Lu, LJ
AF Guo, Ruru
   Tu, Yang
   Xie, Shaowei
   Liu, Xue Song
   Song, Yang
   Wang, Suli
   Chen, Xiaoxiang
   Lu, Liangjing
TI A Role for Receptor-Interacting Protein Kinase-1 in Neutrophil
   Extracellular Trap Formation in Patients with Systemic Lupus
   Erythematosus: a Preliminary Study
SO CELLULAR PHYSIOLOGY AND BIOCHEMISTRY
LA English
DT Article
DE Receptor-interacting protein kinase-1; Neutrophil extracellular trap;
   Necroptosis; Systemic lupus erythematosus
ID DISEASE-ACTIVITY; RIPK1; NECROPTOSIS; INFLAMMATION; PATHOGENESIS;
   NECROSIS
AB Background/Aims: Neutrophil extracellular traps (NETs) are known to play an important role in systemic lupus erythematosus (SLE) by triggering innate and adaptive immune responses. The molecular mechanisms responsible for their formation in SLE are still unclear. In this study, we aim to characterize the role of the receptor-interacting protein kinase-1 (RIPK1), a homologous serine/threonine kinase previously implicated in the regulation of necroptosis and tissue injury, in decreasing neutrophil death and formation of NETs, and to investigate the clinical implications of RIPK1 in SLE. Methods: Patients with SLE (n = 50) and healthy donors (n = 35) were enrolled in in vitro studies. Management of SLE patients was evaluated using the SLE disease activity index 2000 (SLEDAI-2K) score and laboratory variables. The mRNA level of RIPKs was measured by quantitative polymerase chain reaction (qPCR). Intracellular RIPK1 and RIPK3 production by peripheral blood leukocytes was detected by four-color flow cytometry and confirmed by automatic western blotting. TNF-alpha, IFN-gamma, IL-1 beta, IL-2, IL-8, IL-18, and RIPK1 were measured by enzyme-linked immunosorbent assay. Cell death was assayed by Sytox green dye from peripheral neutrophils stimulated by RIPK-1-stabilizer necrostatin-1 (nec-1) and phorbol 12-myristate 13-acetate (PMA). Immunofluorescence staining and confocal microscopy were used to detect NET formation ex vivo. Quantification of NETs was determined by fluorescence spectrometry. Results: IFN-gamma, IL-1 beta, IL-8, and IL-18 levels in serum were increased in SLE patients compared to controls. However, the expression of TNF-alpha, IL-2, and RIPK1 were decreased. In addition, we observed significant differences in the expression of RIPK1 in peripheral blood leukocytes. Of all the leukocytes, RIPK1 expression was significantly lower in neutrophils. Furthermore, we studied NETs formation in neutrophils of SLE with decreased RIPK1 expression, and these show increased susceptibility to NETosis, when stimulated with PMA and/or nec-1. Importantly, RIPK1 expression in neutrophils negatively correlated with ESR, CRP, 24-hour urine total protein, and the disease activity index in SLE. Conclusion: These data represent the first report of decreased RIPK1 expression in neutrophils of SLE patients and imply that RIPK1 may be involved in neutrophil death and NET formation. We suggest that RIPK1 is a potential biomarker to predict disease activity. (C) 2018 The Author(s) Published by S. Karger AG, Basel
C1 [Guo, Ruru; Tu, Yang; Song, Yang; Wang, Suli; Chen, Xiaoxiang; Lu, Liangjing] Shanghai Jiao Tong Univ, Sch Med, Renji Hosp, Dept Rheumatol, 145 Middle Shandong Rd, Shanghai 200001, Peoples R China.
   [Xie, Shaowei; Liu, Xue Song] Shanghai Jiao Tong Univ, Sch Med, Renji Hosp, Dept Ultrasound, Shanghai, Peoples R China.
RP Chen, XX; Lu, LJ (通讯作者)，Shanghai Jiao Tong Univ, Sch Med, Renji Hosp, Dept Rheumatol, 145 Middle Shandong Rd, Shanghai 200001, Peoples R China.
EM xiaoxiang0721@126.com; lu_liangjing@163.com
FU National Key Research and Development Program of China [2017YFC0909000];
   National Natural Science Foundation of ChinaNational Natural Science
   Foundation of China (NSFC) [81373209]
FX This work was supported by the National Key Research and Development
   Program of China (2017YFC0909000) and the National Natural Science
   Foundation of China (Grant No: 81373209).
CR Amini P, 2016, EUR J IMMUNOL, V46, P178, DOI 10.1002/eji.201545615
   Bosch X, 2011, NEW ENGL J MED, V365, P758, DOI 10.1056/NEJMcibr1107085
   Delgado-Rizo V, 2017, FRONT IMMUNOL, V8, DOI 10.3389/fimmu.2017.00081
   Desai J, 2016, CELL MOL LIFE SCI, V73, P2211, DOI 10.1007/s00018-016-2195-0
   Desai J, 2016, EUR J IMMUNOL, V46, P223, DOI 10.1002/eji.201545605
   Dillon CP, 2014, CELL, V157, P1189, DOI 10.1016/j.cell.2014.04.018
   Dillon CP, 2012, CELL REPORTS, V1, P401, DOI 10.1016/j.celrep.2012.03.010
   Fan H, 2014, CELL DEATH DIS, V5, DOI 10.1038/cddis.2014.375
   Feletar M, 2003, ARTHRITIS RHEUM, V48, P2067, DOI 10.1002/art.11167
   Galluzzi L, 2012, CELL DEATH DIFFER, V19, P107, DOI 10.1038/cdd.2011.96
   Grayson PC, 2016, J LEUKOCYTE BIOL, V99, P253, DOI 10.1189/jlb.5BT0615-247R
   Green DR, 2011, MOL CELL, V44, P9, DOI 10.1016/j.molcel.2011.09.003
   Harris VM, 2015, METHODS MOL BIOL, V1312, P465, DOI 10.1007/978-1-4939-2694-7_47
   Honarpisheh M, 2016, BIOSCIENCE REP, V36, DOI 10.1042/BSR20160336
   Humrich JY, 2016, NAT REV RHEUMATOL, V12, P695, DOI 10.1038/nrrheum.2016.173
   Ito Y, 2016, SCIENCE, V353, P603, DOI 10.1126/science.aaf6803
   Jin L, 2016, SHOCK VIB, V2016, DOI 10.1155/2016/6309073
   Kaplan MJ, 2011, NAT REV RHEUMATOL, V7, P691, DOI 10.1038/nrrheum.2011.132
   Lee HT, 2016, MITOCHONDRION, V30, P1, DOI 10.1016/j.mito.2016.05.007
   Lin J, 2016, NATURE, V540, P124, DOI 10.1038/nature20558
   Linkermann A, 2012, MOL MED, V18, P577, DOI 10.2119/molmed.2011.00423
   Mahajan A, 2016, FRONT IMMUNOL, V7, P1, DOI 10.3389/fimmu.2016.00035
   Naccache PH, 2016, EUR J IMMUNOL, V46, P52, DOI 10.1002/eji.201546022
   Ofengeim D, 2013, NAT REV MOL CELL BIO, V14, P727, DOI 10.1038/nrm3683
   Orozco S, 2017, IMMUNOL REV, V277, P102, DOI 10.1111/imr.12536
   Pires RH, 2016, NANOSCALE, V8, P14193, DOI 10.1039/c6nr03416k
   Podolska MJ, 2015, J INFLAMM RES, V8, P161, DOI 10.2147/JIR.S70325
   Rao V, 2014, CURR OPIN RHEUMATOL, V26, P510, DOI 10.1097/BOR.0000000000000085
   Saleh D, 2017, J IMMUNOL, V198, P4435, DOI 10.4049/jimmunol.1601717
   Suda J, 2016, J IMMUNOL, V197, P3120, DOI 10.4049/jimmunol.1600690
   Wang FF, 2012, ARTHRITIS RES THER, V14, DOI 10.1186/ar3828
   Wang HT, 2015, ARTHRITIS RHEUMATOL, V67, P3190, DOI 10.1002/art.39296
   Wegner KW, 2017, TRENDS PHARMACOL SCI, V38, P202, DOI 10.1016/j.tips.2016.12.005
   WU CY, 2016, MEDICINE, V95, DOI DOI 10.1097/MD.0000000000005037
   Wu YK, 2017, J IMMUNOL RES, V2017, DOI 10.1155/2017/5096741
   Zhou W, 2014, SEMIN CELL DEV BIOL, V35, P14, DOI 10.1016/j.semcdb.2014.07.013
   Zhu LJ, 2007, CLIN RHEUMATOL, V26, P1481, DOI 10.1007/s10067-006-0531-8
NR 37
TC 13
Z9 16
U1 0
U2 3
PU KARGER
PI BASEL
PA ALLSCHWILERSTRASSE 10, CH-4009 BASEL, SWITZERLAND
SN 1015-8987
EI 1421-9778
J9 CELL PHYSIOL BIOCHEM
JI Cell. Physiol. Biochem.
PY 2018
VL 45
IS 6
BP 2317
EP 2328
DI 10.1159/000488179
PG 12
WC Cell Biology; Physiology
WE Science Citation Index Expanded (SCI-EXPANDED)
SC Cell Biology; Physiology
GA GE3SQ
UT WOS:000431133600014
PM 29550813
OA gold
DA 2022-04-27
ER

PT J
AU Ikeda, Y
   Hamano, H
   Horinouchi, Y
   Miyamoto, L
   Hirayama, T
   Nagasawa, H
   Tamaki, T
   Tsuchiya, K
AF Ikeda, Yasumasa
   Hamano, Hirofumi
   Horinouchi, Yuya
   Miyamoto, Licht
   Hirayama, Tasuku
   Nagasawa, Hideko
   Tamaki, Toshiaki
   Tsuchiya, Koichiro
TI Role of ferroptosis in cisplatin-induced acute nephrotoxicity in mice
SO JOURNAL OF TRACE ELEMENTS IN MEDICINE AND BIOLOGY
LA English
DT Article
DE Cisplatin; Nephrotoxicity; Ferroptosis; Ferrous iron; Lipid peroxidation
ID CELL-DEATH; IRON; NECROPTOSIS; MECHANISMS; DAMAGE
AB Background: Cisplatin is widely used as an antitumor drug for the treatment of solid tumors. However, its use has been limited owing to nephrotoxicity, a major side effect. The mechanism of cisplatin-induced nephrotoxicity (CIN) has long been investigated in order to develop preventive/therapeutic drugs. Ferroptosis is a newly identified form of non-apoptotic regulated cell death induced by iron-mediated lipid peroxidation and is involved in the pathophysiology of various diseases. In this study, we examined the role of ferroptosis in CIN.
   Methods: We evaluated the role of ferroptosis in CIN by in vivo experiments in a mouse model. Results: Cisplatin increased the protein expressions of transferrin receptor-1 and ferritin, and iron content in the kidney of mice. In addition, treatment with cisplatin augmented renal ferrous iron and hydroxyl radical levels with co-localization. Mice administered cisplatin demonstrated kidney injury, with renal dysfunction and increased inflammatory cytokine expression; these changes were ameliorated by Ferrostatin-1 (Fer-1), an inhibitor of ferroptosis. The expression of the ferroptosis markers, COX2 and 4-hydroxynonenal (4-HNE), increased with cisplatin administration, and decreased with the administration of Fer-1. By contrast, cisplatin-induced apoptosis and necroptosis were inhibited by treatment with Fer-1. Moreover, deferoxamine, an iron chelator, also inhibited CIN, with a decrease in the expression of COX-2 and 4-HNE.
   Conclusion: Ferroptosis is involved in the pathogenesis of CIN and might be used as a new preventive target for CIN.
C1 [Ikeda, Yasumasa; Horinouchi, Yuya; Tamaki, Toshiaki] Tokushima Univ, Grad Sch, Inst Biomed Sci, Dept Pharmacol, 3-18-15 Kuramoto Cho, Tokushima 7708503, Japan.
   [Hamano, Hirofumi] Tokushima Univ Hosp, Dept Pharm, Tokushima, Japan.
   [Miyamoto, Licht; Tsuchiya, Koichiro] Tokushima Univ, Grad Sch, Inst Biomed Sci, Dept Med Pharmacol, Tokushima, Japan.
   [Hirayama, Tasuku; Nagasawa, Hideko] Gifu Pharmaceut Univ, Lab Pharmaceut & Med Chem, Gifu, Japan.
   [Tamaki, Toshiaki] Anan Med Ctr, Anan, Japan.
RP Ikeda, Y (通讯作者)，Tokushima Univ, Grad Sch, Inst Biomed Sci, Dept Pharmacol, 3-18-15 Kuramoto Cho, Tokushima 7708503, Japan.
EM yasuike@tokushimau.ac.jp
FU Japan Society for the Promotion of Science (JSPS), KAKENHIMinistry of
   Education, Culture, Sports, Science and Technology, Japan (MEXT)Japan
   Society for the Promotion of ScienceGrants-in-Aid for Scientific
   Research (KAKENHI) [18K08480, 21K07914, 20K17285]
FX This study was partly supported by the Japan Society for the Promotion
   of Science (JSPS), KAKENHI Grant (18K08480 and 21K07914 to Y.I., and
   20K17285 to H.H.).
CR Angeli JPF, 2014, NAT CELL BIOL, V16, P1180, DOI 10.1038/ncb3064
   Annunziata A, 2020, INORG CHEM, V59, P4002, DOI 10.1021/acs.inorgchem.9b03683
   Baliga R, 1998, KIDNEY INT, V53, P394, DOI 10.1046/j.1523-1755.1998.00767.x
   Basu A, 2010, J NUCLEIC ACIDS, V2010, DOI 10.4061/2010/201367
   CAMPBELL AB, 1983, CANCER TREAT REP, V67, P169
   Ciarimboli G, 2005, AM J PATHOL, V167, P1477, DOI 10.1016/S0002-9440(10)61234-5
   Crisponi G, 2015, PLOS ONE, V10, DOI 10.1371/journal.pone.0133050
   Dixon SJ, 2012, CELL, V149, P1060, DOI 10.1016/j.cell.2012.03.042
   Fang XX, 2019, P NATL ACAD SCI USA, V116, P2672, DOI 10.1073/pnas.1821022116
   Guo JP, 2018, CANCER RES TREAT, V50, P445, DOI 10.4143/crt.2016.572
   Hamano H, 2021, KIDNEY INT, V99, P885, DOI 10.1016/j.kint.2020.10.041
   Hirayama T, 2020, ACS SENSORS, V5, P2950, DOI 10.1021/acssensors.0c01445
   Hu ZX, 2020, CELL DEATH DIS, V11, DOI 10.1038/s41419-020-2256-z
   Ikeda Y, 2019, FASEB J, V33, P9551, DOI 10.1096/fj.201802724RR
   Ikeda Y, 2017, SCI REP-UK, V7, DOI 10.1038/s41598-017-11089-0
   Li J, 2020, CELL DEATH DIS, V11, DOI 10.1038/s41419-020-2298-2
   Li Q, 2017, JCI INSIGHT, V2, DOI 10.1172/jci.insight.90777
   Linkermann A, 2014, P NATL ACAD SCI USA, V111, P16836, DOI 10.1073/pnas.1415518111
   Martin-Sanchez D, 2017, J AM SOC NEPHROL, V28, P218, DOI 10.1681/ASN.2015121376
   Miller RP, 2010, TOXINS, V2, P2490, DOI 10.3390/toxins2112490
   Mishima E, 2020, J AM SOC NEPHROL, V31, P280, DOI 10.1681/ASN.2019060570
   Mou YH, 2019, J HEMATOL ONCOL, V12, DOI 10.1186/s13045-019-0720-y
   Ognjanovic BI, 2012, INT J MOL SCI, V13, P1790, DOI 10.3390/ijms13021790
   Ozkok A, 2014, BIOMED RES INT, V2014, DOI 10.1155/2014/967826
   Pabla N, 2008, KIDNEY INT, V73, P994, DOI 10.1038/sj.ki.5002786
   Santoso JT, 2003, CANCER CHEMOTH PHARM, V52, P13, DOI 10.1007/s00280-003-0620-1
   Skouta R, 2014, J AM CHEM SOC, V136, P4551, DOI 10.1021/ja411006a
   Tajima S, 2012, AM J PHYSIOL-ENDOC M, V302, pE77, DOI 10.1152/ajpendo.00033.2011
   THEIL EC, 1987, ANNU REV BIOCHEM, V56, P289, DOI 10.1146/annurev.bi.56.070187.001445
   Xu YF, 2015, J AM SOC NEPHROL, V26, P2647, DOI 10.1681/ASN.2014080741
   Yang WS, 2014, CELL, V156, P317, DOI 10.1016/j.cell.2013.12.010
   Zhang XF, 2020, J CELL PHYSIOL, V235, P3425, DOI 10.1002/jcp.29232
NR 32
TC 6
Z9 6
U1 9
U2 17
PU ELSEVIER GMBH
PI MUNICH
PA HACKERBRUCKE 6, 80335 MUNICH, GERMANY
SN 0946-672X
EI 1878-3252
J9 J TRACE ELEM MED BIO
JI J. Trace Elem. Med. Biol.
PD SEP
PY 2021
VL 67
AR 126798
DI 10.1016/j.jtemb.2021.126798
EA JUN 2021
PG 10
WC Biochemistry & Molecular Biology; Endocrinology & Metabolism
WE Science Citation Index Expanded (SCI-EXPANDED)
SC Biochemistry & Molecular Biology; Endocrinology & Metabolism
GA SV0YO
UT WOS:000663553100001
PM 34087581
DA 2022-04-27
ER

PT J
AU Meloni, BP
   Meade, AJ
   Kitikomolsuk, D
   Knuckey, NW
AF Meloni, Bruno P.
   Meade, Amanda J.
   Kitikomolsuk, Derek
   Knuckey, Neville W.
TI Characterisation of neuronal cell death in acute and delayed in vitro
   ischemia (oxygen-glucose deprivation) models
SO JOURNAL OF NEUROSCIENCE METHODS
LA English
DT Article
DE In vitro ischemia; Oxygen-glucose deprivation; Apoptosis; Necrosis;
   Autophagy; Necroptosis
ID CEREBRAL-ISCHEMIA; ANNEXIN-V; UP-REGULATION; BRAIN-INJURY; APOPTOSIS;
   AUTOPHAGY; PHOSPHATIDYLSERINE; INHIBITION; ACTIVATION; MECHANISMS
AB Using 96 well microtitre plate sized glass wells we have established and characterised two in vitro ischemia (oxygen-glucose deprivation) models that induce acute or delayed neuronal cell death. In vitro ischemia was induced by washing cortical neuronal cultures with a balanced salt solution either with (acute model) or without (delayed model) 25 mM 2-deoxy-D-glucose, and incubating in an anaerobic chamber. Reperfusion was performed by removing cultures from the anaerobic chamber and adding glucose containing media (delayed model) or removing the balanced salt solution/2-deoxy-D-glucose medium (acute model) and adding glucose containing media. The models were characterised with respect to in vitro ischemia dose duration, cell death time course and for necrosis, apoptosis, autophagy and necroptosis biomarkers. To this end, biomarkers for all four modes of cell death were detected in both in vitro ischemia models, although the time of onset and relative proportion of each cell death mode differed between models. While it is likely that different modes of cell death were activated in the same cell, autophagy appeared to be a prominent cell death mode, especially in the delayed model. Together these models will provide valuable tools to further investigate ischemic neuronal death/survival mechanisms and provide a high-throughput screening system to evaluate potential neuroprotective agents. Crown Copyright (C) 2010 Published by Elsevier B.V. All rights reserved.
C1 [Meloni, Bruno P.; Meade, Amanda J.; Kitikomolsuk, Derek; Knuckey, Neville W.] Univ Western Australia, Ctr Neuromuscular & Neurol Disorders, Australian Neuromuscular Res Inst, Dept Neurosurg,Sir Charles Gairdner Hosp, Nedlands, WA 6009, Australia.
RP Meloni, BP (通讯作者)，QEII Med Ctr, Australian Neuromuscular Res Inst, A Block,4th Floor, Nedlands, WA 6009, Australia.
EM meloni@cyllene.uwa.edu.au
RI Craig, Amanda/F-6699-2013
OI Craig, Amanda/0000-0002-7197-4369
FU Department of Neurosurgery, Sir Charles Gairdner Hospital
FX The authors would like to thank Tom Hamilton for technical assistance
   and Kym Campbell for editing of manuscript. This study was supported by
   the Department of Neurosurgery, Sir Charles Gairdner Hospital.
CR Adhami F, 2007, AUTOPHAGY, V3, P42, DOI 10.4161/auto.3412
   Borsello T, 2003, EUR J NEUROSCI, V18, P473, DOI 10.1046/j.1460-9568.2003.02757.x
   Broughton BRS, 2009, STROKE, V40, pE331, DOI 10.1161/STROKEAHA.108.531632
   Degterev A, 2005, NAT CHEM BIOL, V1, P112, DOI 10.1038/nchembio711
   Du L, 2009, J BIOL CHEM, V284, P2383, DOI 10.1074/jbc.M804396200
   Ferrer I, 2003, NEUROPATH APPL NEURO, V29, P472, DOI 10.1046/j.1365-2990.2003.00485.x
   Kaasik A, 2005, EUR J NEUROSCI, V22, P1023, DOI 10.1111/j.1460-9568.2005.04279.x
   Larsen KE, 2002, J NEUROSCI, V22, P8951
   Lau A, 2006, J NEUROSCI, V26, P11540, DOI 10.1523/JNEUROSCI.3507-06.2006
   Lipton P, 1999, PHYSIOL REV, V79, P1431, DOI 10.1152/physrev.1999.79.4.1431
   MARTIN SJ, 1995, J EXP MED, V182, P1545, DOI 10.1084/jem.182.5.1545
   Meloni BP, 2001, NEUROSCIENCE, V108, P17, DOI 10.1016/S0306-4522(01)00396-7
   Nixon RA, 2006, TRENDS NEUROSCI, V29, P528, DOI 10.1016/j.tins.2006.07.003
   Puyal J, 2009, AUTOPHAGY, V5, P1060, DOI 10.4161/auto.5.7.9728
   Rami A, 2008, AUTOPHAGY, V4, P422, DOI 10.4161/auto.5778
   Taoufik E, 2008, CURR PHARM DESIGN, V14, P3565, DOI 10.2174/138161208786848748
   Unal-Cevik I, 2004, STROKE, V35, P2189, DOI 10.1161/01.STR.0000136149.81831.c5
   van Engeland M, 1998, CYTOMETRY, V31, P1, DOI 10.1002/(SICI)1097-0320(19980101)31:1<1::AID-CYTO1>3.0.CO;2-R
   VERMES I, 1995, J IMMUNOL METHODS, V184, P39, DOI 10.1016/0022-1759(95)00072-I
   Waterhouse NJ, 1998, CELL DEATH DIFFER, V5, P1051, DOI 10.1038/sj.cdd.4400425
   Wen YD, 2008, AUTOPHAGY, V4, P762, DOI 10.4161/auto.6412
   Xue LZ, 1999, MOL CELL NEUROSCI, V14, P180, DOI 10.1006/mcne.1999.0780
   Zhang GH, 1997, BIOTECHNIQUES, V23, P525, DOI 10.2144/97233pf01
NR 23
TC 50
Z9 57
U1 0
U2 16
PU ELSEVIER SCIENCE BV
PI AMSTERDAM
PA PO BOX 211, 1000 AE AMSTERDAM, NETHERLANDS
SN 0165-0270
J9 J NEUROSCI METH
JI J. Neurosci. Methods
PD JAN 30
PY 2011
VL 195
IS 1
BP 67
EP 74
DI 10.1016/j.jneumeth.2010.11.023
PG 8
WC Biochemical Research Methods; Neurosciences
WE Science Citation Index Expanded (SCI-EXPANDED)
SC Biochemistry & Molecular Biology; Neurosciences & Neurology
GA 717UR
UT WOS:000287073400009
PM 21134398
DA 2022-04-27
ER

PT J
AU Chi, B
AF Chi, Bo
TI STUDY OF NEURAL TUBE DEFECTS AND DNA METHYLATION MODIFICATIONS THROUGH
   THE PPI NETWORK
SO ACTA MEDICA MEDITERRANEA
LA English
DT Article
DE Neural tube defects; methylation; target genes; calcium ion
ID PLANAR CELL POLARITY; RIG-I; CLOSURE; NECROPTOSIS; PREVENTION; DEFICITS;
   CALCIUM; ALPHA; GAMMA
AB Background: Failure of neural tube closure results in neural tube defects (NTDs), which may have severe neurological consequences or be fatal. Methods: Differential analysis of NTDs and controls was performed separately for spinal and brain samples in GSE33111. Enrichment analysis for common genes of two groups of differentially expressed genes (DEGs). Differential methylation analysis was performed on NTDs and controls of spinal and brain samples from GSE69502, respectively. Enrichment analysis was performed on the intersection genes. Comparing the expression and methylation differences of genes obtained NTDs related genes subjected to methylation modification. PPI network analysis of common genes identified significant methylation marks. Results: We found 2288 DEGs in the brain samples and 2267 DEGs in the spinal samples, for a total of 531 common genes. These genes were mainly enriched in type I interferon signaling pathway, and necroptosis. In addition, we found 2004 CPGs in brain samples and 3104 CPGs in spinal samples, for a total of 249 intersection genes. Methylation marks were significantly enriched in sensory organ morphogenesis, calcium ion transport into cytosol. Through the PPI network constructed on common genes, we identified the genes subjected to methylation modification in the network, which were considered as methylation marks (ANXA2, WIPF1 and KDM4B). Their methylation levels were reduced in NTDs compared to controls. Conclusion: The interferon signaling pathway and calcium ion may be the molecular dysregulation mechanisms of NTDs. ANXA2, WIPF1 and KDM4B were identified as potential markers and target genes for NTDs.
C1 [Chi, Bo] Guangxi Med Univ, Affiliated Hosp 1, Dept Obstet & Gynecol, 6 Shuangyong Rd, Nanning 530021, Guangxi, Peoples R China.
RP Chi, B (通讯作者)，Guangxi Med Univ, Affiliated Hosp 1, Dept Obstet & Gynecol, 6 Shuangyong Rd, Nanning 530021, Guangxi, Peoples R China.
EM 13481158602@163.com
CR Abdul-Wajid S, 2015, CELL REP, V13, P829, DOI 10.1016/j.celrep.2015.09.035
   Ahn J, 2015, BIOCHEM BIOPH RES CO, V466, P52, DOI 10.1016/j.bbrc.2015.08.104
   Allache R, 2014, HUM MOL GENET, V23, P1687, DOI 10.1093/hmg/ddt558
   Andrade D, 2015, ARTHRITIS RHEUMATOL, V67, P977, DOI 10.1002/art.39029
   Au KS, 2010, DEV DISABIL RES REV, V16, P6, DOI 10.1002/ddrr.93
   Avagliano L, 2019, BIRTH DEFECTS RES, V111, P1455, DOI 10.1002/bdr2.1380
   Bitew Zebenay Workneh, 2020, Glob Pediatr Health, V7, p2333794X20939423, DOI 10.1177/2333794X20939423
   Copp AJ, 2013, LANCET NEUROL, V12, P799, DOI 10.1016/S1474-4422(13)70110-8
   Dawson EB, 1999, AM J PERINAT, V16, P373, DOI 10.1055/s-2007-993887
   Diaz HM, 2016, DEV BIOL, V409, P288, DOI 10.1016/j.ydbio.2015.10.032
   Foulkes T, 2006, J NEUROSCI, V26, P10499, DOI 10.1523/JNEUROSCI.1997-06.2006
   Fujiwara K, 2016, TRANSL PSYCHIAT, V6, DOI 10.1038/tp.2016.31
   Greene NDE, 2017, BIRTH DEFECTS RES, V109, P68, DOI 10.1002/bdra.23533
   Greene NDE, 2014, ANNU REV NEUROSCI, V37, P221, DOI 10.1146/annurev-neuro-062012-170354
   Greene NDE, 2011, EPIGENETICS-US, V6, P875, DOI 10.4161/epi.6.7.16400
   Henderson DJ, 2018, CURR OPIN CELL BIOL, V55, P96, DOI 10.1016/j.ceb.2018.06.011
   Hertzog J, 2018, EUR J IMMUNOL, V48, P1120, DOI 10.1002/eji.201847483
   Herzine A, 2016, FRONT CELL NEUROSCI, V10, DOI 10.3389/fncel.2016.00191
   Konno H, 2009, PLOS ONE, V4, DOI 10.1371/journal.pone.0005674
   Loo YM, 2011, IMMUNITY, V34, P680, DOI 10.1016/j.immuni.2011.05.003
   Lynch SA, 2005, AM J MED GENET C, V135C, P69, DOI 10.1002/ajmg.c.30055
   Massarwa R, 2014, WIRES DEV BIOL, V3, P59, DOI 10.1002/wdev.120
   Mendonca P, 2019, MOL MED REP, V20, P1736, DOI 10.3892/mmr.2019.10400
   Moore CA, 1997, AM J MED GENET, V73, P113
   Moss SE, 2004, GENOME BIOL, V5, DOI 10.1186/gb-2004-5-4-219
   Nikolopoulou E, 2017, DEVELOPMENT, V144, P552, DOI 10.1242/dev.145904
   Oliveros A, 2017, J PROTEOME RES, V16, P1445, DOI 10.1021/acs.jproteome.6b00830
   Peissig K, 2018, ENDOCRIN METAB CLIN, V47, P733, DOI 10.1016/j.ecl.2018.07.002
   Peterson SM, 2018, ARTERIOSCL THROM VAS, V38, P1576, DOI 10.1161/ATVBAHA.118.311092
   Price EM, 2016, EPIGENET CHROMATIN, V9, DOI 10.1186/s13072-016-0054-8
   Ramos HJ, 2011, CURR OPIN VIROL, V1, P167, DOI 10.1016/j.coviro.2011.04.004
   Salbaum JM, 2010, BIRTH DEFECTS RES A, V88, P601, DOI 10.1002/bdra.20680
   Salih MA, 2014, SAUDI MED J, V35, pS15
   Sequerra EB, 2018, J NEUROSCI, V38, P4762, DOI 10.1523/JNEUROSCI.2634-17.2018
   Shan B, 2018, GENE DEV, V32, P327, DOI 10.1101/gad.312561.118
   Singh S, 2016, WIRES DEV BIOL, V5, P363, DOI 10.1002/wdev.226
   Sun YL, 2013, CARCINOGENESIS, V34, P595, DOI 10.1093/carcin/bgs372
   Vieceli FM, 2018, DEVELOPMENT, V145, DOI 10.1242/dev.164046
   Walmod PS, 2004, NEUROCHEM RES, V29, P2015, DOI 10.1007/s11064-004-6875-z
   Wang JP, 2003, J CLIN INVEST, V112, P535, DOI 10.1172/JCI200318637
   Wang L, 2010, AM J CLIN NUTR, V91, P1359, DOI 10.3945/ajcn.2009.28858
   Wang LL, 2017, EPIGENETICS-US, V12, P157, DOI 10.1080/15592294.2016.1277298
   Weinhold B, 2006, ENVIRON HEALTH PERSP, V114, pA160, DOI 10.1289/ehp.114-a160
   Weinlich R, 2017, NAT REV MOL CELL BIO, V18, P127, DOI 10.1038/nrm.2016.149
   Wilde JJ, 2014, ANNU REV GENET, V48, P583, DOI 10.1146/annurev-genet-120213-092208
   Wilson C, 2019, GENES-BASEL, V10, DOI 10.3390/genes10020134
   Yoboua F, 2010, J VIROL, V84, P7267, DOI 10.1128/JVI.00142-10
   Yockey LJ, 2018, IMMUNITY, V49, P397, DOI 10.1016/j.immuni.2018.07.017
   Yockey LJ, 2018, SCI IMMUNOL, V3, DOI 10.1126/sciimmunol.aao1680
   Zaganjor I, 2016, PLOS ONE, V11, DOI 10.1371/journal.pone.0151586
   Zhang Q, 2018, NAT COMMUN, V9, DOI 10.1038/s41467-018-05451-7
   Zhang T, 2017, ONCOTARGET, V8, P900, DOI 10.18632/oncotarget.13400
NR 52
TC 0
Z9 0
U1 2
U2 2
PU CARBONE EDITORE
PI PALERMO
PA VIA QUINTINO SELLA, 68, PALERMO, 90139, ITALY
SN 0393-6384
EI 2283-9720
J9 ACTA MEDICA MEDITERR
JI Acta Medica Mediterr.
PY 2021
VL 37
IS 6
BP 3619
EP 3625
DI 10.19193/0393-6384_2021_6_569
PG 7
WC Medicine, General & Internal
WE Science Citation Index Expanded (SCI-EXPANDED)
SC General & Internal Medicine
GA XO1OI
UT WOS:000729962000008
DA 2022-04-27
ER

PT J
AU Yoon, YJ
   Suh, MJ
   Lee, HY
   Lee, HJ
   Choi, EH
   Moon, IS
   Song, K
AF Yoon, Yeo Jun
   Suh, Michelle J.
   Lee, Hyun Young
   Lee, Hae June
   Choi, Eun Ha
   Moon, In Seok
   Song, Kiwon
TI Anti-tumor effects of cold atmospheric pressure plasma on vestibular
   schwannoma demonstrate its feasibility as an intra-operative adjuvant
   treatment
SO FREE RADICAL BIOLOGY AND MEDICINE
LA English
DT Article
DE Cold atmospheric pressure plasma (CAP); Vestibular schwannoma (VS);
   Adjuvant tumor treatment; Anti-tumor effect; Reactive oxygen species
   (ROS); Necroptosis; Apoptosis
ID GAMMA-KNIFE RADIOSURGERY; CELL-DEATH; RADIATION-EXPOSURE;
   HYDROGEN-PEROXIDE; ACOUSTIC NEUROMA; OXIDATIVE STRESS; DNA-DAMAGE;
   APOPTOSIS; NECROSIS; KINASE
AB Vestibular schwannoma (VS), although a benign intracranial tumor, causes morbidities by brainstem compression. Since chemotherapy is not very effective in most Nf2-negative schwannomas, surgical removal or radiation therapy is required. However, depending on the size and site of the tumor, these approaches may cause loss of auditory or vestibular functions, and severely decrease the post-surgical wellbeing. Here, we examined the feasibility of cold atmospheric pressure plasma (CAP) as an intra-operative adjuvant treatment for VS after surgery. Cell death was efficiently induced in both human HEI-193 and mouse SC4 VS cell lines upon exposure to CAP for seven minutes. Interestingly, both apoptosis and necroptosis were simultaneously induced by CAP treatment, and cell death was not completely inhibited by pan-caspase and receptor-interacting serine/threonine-protein kinase 1 (RIK1) inhibitors. Upon CAP exposure, cell death phenotype was similarly observed in patient-derived primary VS cells and tumor mass. In addition, CAP exposure after the surgical removal of primary tumor efficiently inhibited tumor recurrence in SC4-grafted mouse models. Collectively, these results strongly suggest that CAP should be developed as an efficient adjuvant treatment for VS after surgery to eliminate the possible remnant tumor cells, and to minimize the surgical area in the brain for post-surgical wellbeing.
C1 [Yoon, Yeo Jun; Song, Kiwon] Yonsei Univ, Dept Biochem, Coll Life Sci & Biotechnol, Seoul 03722, South Korea.
   [Suh, Michelle J.; Moon, In Seok] Yonsei Univ, Dept Otorhinolaryngol, Coll Med, Seoul 03722, South Korea.
   [Lee, Hyun Young; Lee, Hae June] Pusan Natl Univ, Dept Elect Engn, Pusan 46269, South Korea.
   [Choi, Eun Ha] Kwangwoon Univ, Plasma Biosci Res Ctr, Seoul 01897, South Korea.
   [Choi, Eun Ha] Kwangwoon Univ, Dept Elect & Biol Phys, Seoul 01897, South Korea.
RP Song, K (通讯作者)，Yonsei Univ, Dept Biochem, Coll Life Sci & Biotechnol, Seoul 03722, South Korea.; Moon, IS (通讯作者)，Yonsei Univ, Dept Otorhinolaryngol, Coll Med, Seoul 03722, South Korea.
EM ISMOONMD@yuhs.ac; bc5012@yonsei.ac.kr
RI suh, michelle j./AAD-4055-2019
OI Moon, In Seok/0000-0002-3951-5074; suh, michellej/0000-0001-6345-7671
FU National Research Foundation (NRF) of Korea - Ministry of Science, ICT &
   Future Planning [NRF-016M3A9C6918]; NRF of Korea
FX This research was supported by a Grant from the National Research
   Foundation (NRF) of Korea funded by the Ministry of Science, ICT &
   Future Planning (Grant number NRF-016M3A9C6918). Yeo Jun Yoon was
   supported in part by the BK21 and BK21 PLUS program of the NRF of Korea.
CR Ammoun S, 2011, NAT REV NEUROL, V7, P392, DOI 10.1038/nrneurol.2011.82
   Balzer J, 2015, PLOS ONE, V10, DOI 10.1371/journal.pone.0144968
   BEDERSON JB, 1991, NEUROSURGERY, V28, P646, DOI 10.1227/00006123-199105000-00002
   Bekeschus S, 2014, FREE RADICAL RES, V48, P542, DOI 10.3109/10715762.2014.892937
   Beretta GL, 2013, CURR MED CHEM, V20, P1541
   Bloch O, 2011, J NEURO-ONCOL, V102, P281, DOI 10.1007/s11060-010-0315-5
   Brown JM, 2005, NAT REV CANCER, V5, P231, DOI 10.1038/nrc1560
   Bucci B, 2006, ANTICANCER RES, V26, P4549
   Cheng XQ, 2014, PLOS ONE, V9, DOI 10.1371/journal.pone.0098652
   Chin LK, 2011, LAB CHIP, V11, P1856, DOI 10.1039/c0lc00651c
   Chung WY, 2005, J NEUROSURG, V102, P87, DOI 10.3171/jns.2005.102.s_supplement.0087
   Dayalan AHPP, 2006, MOL CARCINOGEN, V45, P38, DOI 10.1002/mc.20150
   Degterev A, 2008, NAT CHEM BIOL, V4, P313, DOI 10.1038/nchembio.83
   Dobbelstein M, 2014, NAT REV DRUG DISCOV, V13, P179, DOI 10.1038/nrd4201
   El-Kashlan HK, 2000, AM J OTOL, V21, P389, DOI 10.1016/S0196-0709(00)80049-6
   Estrella V, 2013, CANCER RES, V73, P1524, DOI 10.1158/0008-5472.CAN-12-2796
   Farkas AM, 2007, CURR OPIN INVEST DR, V8, P981
   Fiorillo C, 2006, CELL MOL LIFE SCI, V63, P3061, DOI 10.1007/s00018-006-6345-7
   Fraenzer JT, 2003, INT J ONCOL, V23, P1493
   Fridman G, 2008, PLASMA PROCESS POLYM, V5, P503, DOI 10.1002/ppap.200700154
   Garcia-Calvo M, 1998, J BIOL CHEM, V273, P32608, DOI 10.1074/jbc.273.49.32608
   Gerl R, 2005, CARCINOGENESIS, V26, P263, DOI 10.1093/carcin/bgh283
   Glasscock ME, 1997, AM J OTOL, V18, P236
   Gorla GR, 2001, J CELL SCI, V114, P2943
   Gupta S, 2000, SEMIN CANCER BIOL, V10, P161
   Gweon B, 2011, APPL PHYS LETT, V99, DOI 10.1063/1.3622631
   Hanahan D, 2000, CELL, V100, P57, DOI 10.1016/S0092-8674(00)81683-9
   Hanahan D, 2011, CELL, V144, P646, DOI 10.1016/j.cell.2011.02.013
   Hanemann CO, 2006, J NEUROL, V253, P1533, DOI 10.1007/s00415-006-0347-0
   Hassounah M, 2005, J NEURO-ONCOL, V72, P203, DOI 10.1007/s11060-004-2397-4
   Ishaq M., 2016, PLASMA MED, V6, P1
   Ishaq M, 2014, MOL BIOL CELL, V25, P1523, DOI 10.1091/mbc.E13-10-0590
   Iwai Y, 2015, WORLD NEUROSURG, V84, P292, DOI 10.1016/j.wneu.2015.03.012
   Jablonowski H, 2015, CLIN PLASMA MED, V3, P42, DOI 10.1016/j.cpme.2015.11.003
   Ji SH, 2016, ARCH BIOCHEM BIOPHYS, V605, P117, DOI 10.1016/j.abb.2016.02.028
   Kato Y, 2013, CANCER CELL INT, V13, DOI 10.1186/1475-2867-13-89
   KAUSHIK N, 2015, SCI REP UK, V5
   Krysko DV, 2012, NAT REV CANCER, V12, P860, DOI 10.1038/nrc3380
   Kurake N, 2016, ARCH BIOCHEM BIOPHYS, V605, P102, DOI 10.1016/j.abb.2016.01.011
   Kwon BS, 2016, PHYS BIOL, V13, DOI 10.1088/1478-3975/13/5/056001
   Lecoeur H, 2002, EXP CELL RES, V277, P1, DOI 10.1006/excr.2002.5537
   Linskey ME, 2003, J NEUROSURG, V98, P800, DOI 10.3171/jns.2003.98.4.0800
   Lunov O, 2017, SCI REP-UK, V7, DOI 10.1038/s41598-017-00689-5
   Ma Y., 2014, PLOS ONE, V9
   Ma ZW, 2014, BBA-MOL BASIS DIS, V1842, P1088, DOI 10.1016/j.bbadis.2014.04.002
   Marx V, 2014, NAT METHODS, V11, P483, DOI 10.1038/nmeth.2932
   Morgan MJ, 2015, BMB REP, V48, P303, DOI 10.5483/BMBRep.2015.48.6.068
   Morrison H, 2007, CANCER RES, V67, P520, DOI 10.1158/0008-5472.CAN-06-1608
   Omata Y, 2016, INT J CLIN EXP PATHO, V9, P1061
   Omata Y, 2014, ENVIRON HEALTH PREV, V19, P367, DOI 10.1007/s12199-014-0399-1
   Pan Y, 2009, SMALL, V5, P2067, DOI 10.1002/smll.200900466
   Remijsen Q, 2014, CELL DEATH DIS, V5, DOI 10.1038/cddis.2013.531
   Robanus-Maandag E, 2004, ONCOGENE, V23, P6541, DOI 10.1038/sj.onc.1207858
   Rowe JG, 2003, J NEUROL NEUROSUR PS, V74, P1288, DOI 10.1136/jnnp.74.9.1288
   Samii M, 1997, NEUROSURGERY, V40, P11, DOI 10.1097/00006123-199701000-00002
   Sanna M, 2004, OTOL NEUROTOL, V25, P379, DOI 10.1097/00129492-200405000-00029
   Scaffidi P, 2002, NATURE, V418, P191, DOI 10.1038/nature00858
   SCHMID I, 1994, J IMMUNOL METHODS, V170, P145, DOI 10.1016/0022-1759(94)90390-5
   SCHULZEOSTHOFF K, 1992, J BIOL CHEM, V267, P5317
   Seol HJ, 2006, NEUROL MED-CHIR, V46, P176, DOI 10.2176/nmc.46.176
   Seong SY, 2004, NAT REV IMMUNOL, V4, P469, DOI 10.1038/nri1372
   Shin S, 2001, BIOCHEMISTRY-US, V40, P1117, DOI 10.1021/bi001603q
   Siu A, 2015, PLOS ONE, V10, DOI 10.1371/journal.pone.0126313
   Song K., 2014, PLASMA MED, V4, P193, DOI [10.1615/PlasmaMed.2015012629, DOI 10.1615/PLASMAMED.2015012629]
   Spisek R, 2007, CELL CYCLE, V6, P1962, DOI 10.4161/cc.6.16.4601
   Su LJ, 2014, STRUCTURE, V22, P1489, DOI 10.1016/j.str.2014.07.014
   Szili E. J., 2014, J PHYS D, V47
   Tamm I, 1998, CANCER RES, V58, P5315
   Tanaka H., 2011, AKT KINASE PLASMA ME, V1, P265, DOI [10.1615/PlasmaMed.2012006275, DOI 10.1615/PLASMAMED.2012006275]
   Timmer FCA, 2009, LARYNGOSCOPE, V119, P1076, DOI 10.1002/lary.20245
   Vallyathan V., 2002, OXYGEN NITROGEN RADI, P58
   Vandamme M, 2010, PLASMA PROCESS POLYM, V7, P264, DOI 10.1002/ppap.200900080
   Vanden Berghe T, 2010, CELL DEATH DIFFER, V17, P922, DOI 10.1038/cdd.2009.184
   Vanden Berghe T, 2014, NAT REV MOL CELL BIO, V15, P134, DOI 10.1038/nrm3737
   Vercammen D, 1998, J EXP MED, V187, P1477, DOI 10.1084/jem.187.9.1477
   VERMES I, 1995, J IMMUNOL METHODS, V184, P39, DOI 10.1016/0022-1759(95)00072-I
   Wang HC, 1999, SCIENCE, V285, P248, DOI 10.1126/science.285.5425.248
   Wang HY, 2014, MOL CELL, V54, P133, DOI 10.1016/j.molcel.2014.03.003
   Wichmann A, 2006, P NATL ACAD SCI USA, V103, P9952, DOI 10.1073/pnas.0510528103
   Yoon YJ, 2015, J ELECTROMAGN ENG SC, V15, P134, DOI 10.5515/JKIEES.2015.15.3.134
   Yu SW, 2002, SCIENCE, V297, P259, DOI 10.1126/science.1072221
   Zahreddine H, 2013, FRONT PHARMACOL, V4, DOI 10.3389/fphar.2013.00028
   Zhou ZJ, 2017, CANCER LETT, V390, P77, DOI 10.1016/j.canlet.2017.01.004
NR 83
TC 10
Z9 10
U1 1
U2 7
PU ELSEVIER SCIENCE INC
PI NEW YORK
PA 360 PARK AVE SOUTH, NEW YORK, NY 10010-1710 USA
SN 0891-5849
EI 1873-4596
J9 FREE RADICAL BIO MED
JI Free Radic. Biol. Med.
PD FEB 1
PY 2018
VL 115
BP 43
EP 56
DI 10.1016/j.freeradbiomed.2017.11.011
PG 14
WC Biochemistry & Molecular Biology; Endocrinology & Metabolism
WE Science Citation Index Expanded (SCI-EXPANDED)
SC Biochemistry & Molecular Biology; Endocrinology & Metabolism
GA FS3UN
UT WOS:000419709200005
PM 29138018
DA 2022-04-27
ER

PT J
AU Xu, Y
   Wang, JY
   Song, XH
   Qu, LD
   Wei, RL
   He, FP
   Wang, K
   Luo, BY
AF Xu, Yang
   Wang, Jingye
   Song, Xinghui
   Qu, Lindi
   Wei, Ruili
   He, Fangping
   Wang, Kai
   Luo, Benyan
TI RIP3 induces ischemic neuronal DNA degradation and programmed necrosis
   in rat via AIF
SO SCIENTIFIC REPORTS
LA English
DT Article
ID CASPASE-INDEPENDENT NECROPTOSIS; MIXED LINEAGE KINASE; CELL-DEATH;
   CEREBRAL-ISCHEMIA; HISTONE H2AX; BRAIN-INJURY; TNF-ALPHA; APOPTOSIS;
   ACTIVATION; INHIBITOR
AB We have reported that nuclear translocation of Receptor-interacting protein 3 (RIP3) involves in neuronal programmed necrosis after 20-min global cerebral ischemia/reperfusion (I/R) injury. Herein, the underlying mechanisms and the nuclear role of RIP3 were investigated further. The necroptosis inhibitor necrostatin-1 (Nec-1), the autophagy inhibitor 3-methyladenine (3-MA), and the caspase-3 inhibitor acetyl-L-aspartyl-L-methionyl-L-glutaminyl-L-aspart-1-al (Ac-DMQD-CHO) were administered intracerebroventricularly 1 h before ischemia. Protein expression, location and interaction was determined by western blot, immunofluorescence or immunoprecipitation. Most CA1 neuronal death induced by 20-min global cerebral I/R injury was TUNEL-positive. Neuronal death and rat mortality rates were greatly inhibited by Nec-1 and 3-MA pre-treatment, but not by Ac-DMQD-CHO. And no activation of caspase-3 was detected after I/R injury. Caspase-8 was expressed richly in GFAP-positive astrocytes and Iba-1-positive microglia, but was not detected in Neun-positive neurons. The nuclear translocation and co-localization of RIP3 and AIF, and their interaction were detected after I/R injury. These processes were inhibited by Nec-1 and 3-MA pre-treatment, but not by Ac-DMQD-CHO. The formation of an RIP3-AIF complex and its nuclear translocation are critical to ischemic neuronal DNA degradation and programmed necrosis. Neurons are more likely to enter the programmed necrosis signal pathway for the loss of caspase-8 suppression.
C1 [Xu, Yang; Wei, Ruili; He, Fangping; Luo, Benyan] Zhejiang Univ, Affiliated Hosp 1, Sch Med, Brain Med Ctr,Dept Neurol, 89 Qingchun Rd, Hangzhou 310003, Zhejiang, Peoples R China.
   [Wang, Jingye; Qu, Lindi; Wang, Kai] Anhui Med Univ, Affiliated Hosp 1, Dept Neurol, 218 Jixi Rd, Hefei 230022, Peoples R China.
   [Song, Xinghui] Zhejiang Univ, Sch Med, Facil Biochem & Mol Med Core Facil, 866 Yuhangtang Rd, Hangzhou 310058, Zhejiang, Peoples R China.
RP Luo, BY (通讯作者)，Zhejiang Univ, Affiliated Hosp 1, Sch Med, Brain Med Ctr,Dept Neurol, 89 Qingchun Rd, Hangzhou 310003, Zhejiang, Peoples R China.
EM luobenyan@zju.edu.cn
OI Xu, Yang/0000-0001-8778-3885
FU National Natural Science Foundation of ChinaNational Natural Science
   Foundation of China (NSFC) [81271272, 81100877, 81501943]; Traditional
   Chinese Medicine of Zhejiang Province Key Research Program [2013ZZ010,
   2012-XK-A19]
FX This work was supported by the National Natural Science Foundation of
   China (81271272, 81100877, and 81501943), the Traditional Chinese
   Medicine of Zhejiang Province Key Research Program (2013ZZ010, TCM and
   Western Medicine 2012-XK-A19). We thank Dr. IC Bruce for reading the
   manuscript.
CR Akdemir O, 2008, J CLIN NEUROSCI, V15, P672, DOI 10.1016/j.jocn.2007.06.014
   Artus C, 2010, EMBO J, V29, P1585, DOI 10.1038/emboj.2010.43
   Baritaud M, 2012, CELL DEATH DIS, V3, DOI 10.1038/cddis.2012.120
   Broughton BRS, 2009, STROKE, V40, pE331, DOI 10.1161/STROKEAHA.108.531632
   Burguillos MA, 2011, NATURE, V472, P319, DOI 10.1038/nature09788
   Cai ZY, 2014, NAT CELL BIOL, V16, P55, DOI 10.1038/ncb2883
   Cho Y, 2009, CELL, V137, P1112, DOI 10.1016/j.cell.2009.05.037
   Degterev A, 2005, NAT CHEM BIOL, V1, P112, DOI 10.1038/nchembio711
   Delavallee L, 2011, IUBMB LIFE, V63, P221, DOI 10.1002/iub.432
   Fuchs Y, 2015, NAT REV MOL CELL BIO, V16, P329, DOI 10.1038/nrm3999
   Fuchs Y, 2011, CELL, V147, P742, DOI 10.1016/j.cell.2011.10.033
   Gunther C, 2011, NATURE, V477, P335, DOI 10.1038/nature10400
   Hayashi Y, 2001, BRAIN RES, V893, P113, DOI 10.1016/S0006-8993(00)03307-2
   He SD, 2009, CELL, V137, P1100, DOI 10.1016/j.cell.2009.05.021
   Joza N, 2009, ANN NY ACAD SCI, V1171, P2, DOI 10.1111/j.1749-6632.2009.04681.x
   Kaiser WJ, 2011, NATURE, V471, P368, DOI 10.1038/nature09857
   Kavanagh E, 2015, AGING-US, V7, P673, DOI 10.18632/aging.100805
   Liu T, 2016, SCI REP-UK, V6, DOI 10.1038/srep24547
   Melo-Lima Sara, 2014, Oncoscience, V1, P649
   Oberst A, 2011, NATURE, V471, P363, DOI 10.1038/nature09852
   Pasparakis M, 2015, NATURE, V517, P311, DOI 10.1038/nature14191
   Rodriguez-Hernandez A, 2006, APOPTOSIS, V11, P131, DOI 10.1007/s10495-005-3276-y
   Sun LM, 2012, CELL, V148, P213, DOI 10.1016/j.cell.2011.11.031
   Trichonas G, 2010, P NATL ACAD SCI USA, V107, P21695, DOI 10.1073/pnas.1009179107
   Wang HY, 2014, MOL CELL, V54, P133, DOI 10.1016/j.molcel.2014.03.003
   Wang JY, 2011, J NEUROPATH EXP NEUR, V70, P314, DOI 10.1097/NEN.0b013e31821352bd
   Wang ZG, 2012, CELL, V148, P228, DOI 10.1016/j.cell.2011.11.030
   Xu XS, 2007, J NEUROCHEM, V103, P2004, DOI 10.1111/j.1471-4159.2007.04884.x
   Xu Y, 2006, J BIOL CHEM, V281, P8788, DOI 10.1074/jbc.M508135200
   Yamanaka K, 2011, J BIOL CHEM, V286, P24666, DOI 10.1074/jbc.M111.236273
   Yin B, 2015, BRAIN RES, V1609, P63, DOI 10.1016/j.brainres.2015.03.024
   Zhang DW, 2009, SCIENCE, V325, P332, DOI 10.1126/science.1172308
   Zhang YF, 2014, TOXICOL LETT, V225, P445, DOI 10.1016/j.toxlet.2014.01.005
NR 33
TC 58
Z9 61
U1 2
U2 29
PU NATURE PUBLISHING GROUP
PI LONDON
PA MACMILLAN BUILDING, 4 CRINAN ST, LONDON N1 9XW, ENGLAND
SN 2045-2322
J9 SCI REP-UK
JI Sci Rep
PD JUL 5
PY 2016
VL 6
AR 29362
DI 10.1038/srep29362
PG 11
WC Multidisciplinary Sciences
WE Science Citation Index Expanded (SCI-EXPANDED)
SC Science & Technology - Other Topics
GA DQ6BA
UT WOS:000379287800001
PM 27377128
OA Green Published, gold
DA 2022-04-27
ER

PT J
AU Silginer, M
   Weller, M
   Stupp, R
   Roth, P
AF Silginer, Manuela
   Weller, Michael
   Stupp, Roger
   Roth, Patrick
TI Biological activity of tumor-treating fields in preclinical glioma
   models
SO CELL DEATH & DISEASE
LA English
DT Article
ID ALTERNATING ELECTRIC-FIELDS; CANCER-CELLS; INTRATUMORAL HETEROGENEITY;
   STEM-CELLS; GLIOBLASTOMA; TEMOZOLOMIDE; DISRUPTION; THERAPY; RESISTANCE;
   MIGRATION
AB Glioblastoma is the most common and aggressive form of intrinsic brain tumor with a very poor prognosis. Thus, novel therapeutic approaches are urgently needed. Tumor-treating fields (TTFields) may represent such a novel treatment option. The aim of this study was to investigate the effects of TTFields on glioma cells, as well as the functional characterization of the underlying mechanisms. Here, we assessed the anti-glioma activity of TTFields in several preclinical models. Applying TTFields resulted in the induction of cell death in a frequency-and intensity-dependent manner in long-term glioma cell lines, as well as glioma-initiating cells. Cell death occurred in the absence of caspase activation, but involved autophagy and necroptosis. Severe alterations in cell cycle progression and aberrant mitotic features, such as poly-and micronucleation, preceded the induction of cell death. Furthermore, exposure to TTFields led to reduced migration and invasion, which are both biological hallmarks of glioma cells. The combination of TTFields with irradiation or the alkylating agent, temozolomide (TMZ), resulted in additive or synergistic effects, and the O-6-methyl-guanine DNA methyltransferase status did not influence the efficacy of TTFields. Importantly, TMZ-resistant glioma cells were responsive to TTFields application, highlighting the clinical potential of this therapeutic approach. In summary, our results indicate that TTFields induce autophagy, as well as necroptosis and hamper the migration and invasiveness of glioma cells. These findings may allow for a more detailed clinical evaluation of TTFields beyond the clinical data available so far.
C1 [Silginer, Manuela; Weller, Michael; Roth, Patrick] Univ Hosp Zurich, Dept Neurol, Lab Mol Neurooncol, Zurich, Switzerland.
   [Silginer, Manuela; Weller, Michael; Stupp, Roger; Roth, Patrick] Univ Zurich, Frauenklin Str 26, CH-8091 Zurich, Switzerland.
   [Stupp, Roger] Univ Hosp Zurich, Dept Oncol, Zurich, Switzerland.
RP Roth, P (通讯作者)，Univ Zurich, Frauenklin Str 26, CH-8091 Zurich, Switzerland.; Roth, P (通讯作者)，Univ Hosp, Dept Neurol, Frauenklin Str 26, CH-8091 Zurich, Switzerland.; Roth, P (通讯作者)，Univ Hosp, Brain Tumor Ctr, Frauenklin Str 26, CH-8091 Zurich, Switzerland.
EM patrick.roth@usz.ch
RI Roth, Patrick/R-6671-2018; Stupp, Roger/L-3303-2019
OI Roth, Patrick/0000-0003-3897-214X; Weller, Michael/0000-0002-1748-174X
CR Bao SD, 2006, NATURE, V444, P756, DOI 10.1038/nature05236
   Bernard-Arnoux F, 2016, NEURO-ONCOLOGY, V18, P1129, DOI 10.1093/neuonc/now102
   Bonavia R, 2011, CANCER RES, V71, P4055, DOI 10.1158/0008-5472.CAN-11-0153
   Brennan CW, 2013, CELL, V155, P462, DOI 10.1016/j.cell.2013.09.034
   Cheng L, 2010, BIOCHEM PHARMACOL, V80, P654, DOI 10.1016/j.bcp.2010.04.035
   Codo P, 2016, ONCOTARGET, V7, P7732, DOI 10.18632/oncotarget.6816
   Codo P, 2014, ONCOTARGET, V5, P7651, DOI 10.18632/oncotarget.2287
   Davies AM, 2013, ANN NY ACAD SCI, V1291, P86, DOI 10.1111/nyas.12112
   de Lanerolle P, 2012, J CELL SCI, V125, P4945, DOI 10.1242/jcs.099754
   Gera N, 2015, PLOS ONE, V10, DOI 10.1371/journal.pone.0125269
   Giladi M, 2015, SCI REP-UK, V5, DOI 10.1038/srep18046
   Giladi M, 2014, PANCREATOLOGY, V14, P54, DOI 10.1016/j.pan.2013.11.009
   Happold C, 2014, MOL CANCER THER, V13, P948, DOI 10.1158/1535-7163.MCT-13-0772
   Happold C, 2012, J NEUROCHEM, V122, P444, DOI 10.1111/j.1471-4159.2012.07781.x
   Hegi ME, 2005, NEW ENGL J MED, V352, P997, DOI 10.1056/NEJMoa043331
   Hermisson M, 2006, J NEUROCHEM, V96, P766, DOI 10.1111/j.1471-4159.2005.03583.x
   Kim EH, 2016, ONCOTARGET, V7, P65125, DOI 10.18632/oncotarget.11372
   Kirson ED, 2004, CANCER RES, V64, P3288, DOI 10.1158/0008-5472.CAN-04-0083
   Kirson ED, 2007, P NATL ACAD SCI USA, V104, P10152, DOI 10.1073/pnas.0702916104
   Kirson Eilon D, 2009, BMC Med Phys, V9, P1, DOI 10.1186/1756-6649-9-1
   Kirson ED, 2009, CLIN EXP METASTAS, V26, P633, DOI 10.1007/s10585-009-9262-y
   Parker NR, 2016, SCI REP-UK, V6, DOI 10.1038/srep22477
   Patel AP, 2014, SCIENCE, V344, P1396, DOI 10.1126/science.1254257
   Pless M, 2011, EXPERT OPIN INV DRUG, V20, P1099, DOI 10.1517/13543784.2011.583236
   Schneiderman RS, 2010, BMC CANCER, V10, DOI 10.1186/1471-2407-10-229
   Stupp R, 2005, NEW ENGL J MED, V352, P987, DOI 10.1056/NEJMoa043330
   Stupp R, 2015, JAMA-J AM MED ASSOC, V314, P2535, DOI 10.1001/jama.2015.16669
   Stupp R, 2012, EUR J CANCER, V48, P2192, DOI 10.1016/j.ejca.2012.04.011
   Suresh S, 2007, ACTA BIOMATER, V3, P413, DOI 10.1016/j.actbio.2007.04.002
   Weller M, 2015, NAT REV DIS PRIMERS, V1, DOI 10.1038/nrdp.2015.17
   Weller M, 2014, LANCET ONCOL, V15, pE395, DOI 10.1016/S1470-2045(14)70011-7
   Wick W, 2016, NEURO-ONCOLOGY, V18, P303, DOI 10.1093/neuonc/now012
NR 32
TC 53
Z9 56
U1 3
U2 10
PU NATURE PUBLISHING GROUP
PI LONDON
PA MACMILLAN BUILDING, 4 CRINAN ST, LONDON N1 9XW, ENGLAND
SN 2041-4889
J9 CELL DEATH DIS
JI Cell Death Dis.
PD APR
PY 2017
VL 8
AR e2753
DI 10.1038/cddis.2017.171
PG 10
WC Cell Biology
WE Science Citation Index Expanded (SCI-EXPANDED)
SC Cell Biology
GA EU5SK
UT WOS:000401093800003
PM 28425987
OA Green Published, gold, Green Accepted
DA 2022-04-27
ER

PT J
AU Mukai, S
   Moriya, S
   Hiramoto, M
   Kazama, H
   Kokuba, H
   Che, XF
   Yokoyama, T
   Sakamoto, S
   Sugawara, A
   Sunazuka, T
   Omura, S
   Handa, H
   Itoi, T
   Miyazawa, K
AF Mukai, Shuntaro
   Moriya, Shota
   Hiramoto, Masaki
   Kazama, Hiromi
   Kokuba, Hiroko
   Che, Xiao-Fang
   Yokoyama, Tomohisa
   Sakamoto, Satoshi
   Sugawara, Akihiro
   Sunazuka, Toshiaki
   Omura, Satoshi
   Handa, Hiroshi
   Itoi, Takao
   Miyazawa, Keisuke
TI Macrolides sensitize EGFR-TKI-induced non-apoptotic cell death via
   blocking autophagy flux in pancreatic cancer cell lines
SO INTERNATIONAL JOURNAL OF ONCOLOGY
LA English
DT Article
DE pancreatic cancer; autophagy; EGFR; macrolides; gefitinib; ER stress;
   necroptosis
ID NECROSIS; RECEPTOR; DISEASE; KINASE; CLARITHROMYCIN; ANTIBIOTICS;
   GEMCITABINE; PROGRESSION; INDUCTION; SURVIVAL
AB Pancreatic cancer is one of the most difficult types of cancer to treat because of its high mortality rate due to chemotherapy resistance. We previously reported that combined treatment with gefitinib (GEF) and clarithromycin (CAM) results in enhanced cytotoxicity of GEF along with endoplasmic reticulum (ER) stress loading in non-small cell lung cancer cell lines. An epidermal growth factor receptor tyrosine kinase inhibitor (EGFR-TKI) such as GEF induces autophagy in a pro-survival role, whereas CAM inhibits autophagy flux in various cell lines. Pronounced GEF-induced cytotoxicity therefore appears to depend on the efficacy of autophagy inhibition. In the present study, we compared the effect on autophagy inhibition among such macrolides as CAM, azithromycin (AZM), and EM900, a novel 12-membered non-antibiotic macrolide. We then assessed the enhanced GEF-induced cytotoxic effect on pancreatic cancer cell lines BxPC-3 and PANC-1. Autophagy flux analysis indicated that AZM is the most effective autophagy inhibitor of the three macrolides. CAM exhibits an inhibitory effect but less than AZM and EM900. Notably, the enhancing effect of GEF-induced cytotoxicity by combining macrolides correlated well with their efficient autophagy inhibition. However, this pronounced cytotoxicity was not due to upregulation of apoptosis induction, but was at least partially mediated through necroptosis. Our data suggest the possibility of using macrolides as 'chemosensitizers' for EGFR-TKI therapy in pancreatic cancer patients to enhance non-apoptotic tumor cell death induction.
C1 [Mukai, Shuntaro; Itoi, Takao] Tokyo Med Univ, Dept Gastroenterol & Hepatol, Tokyo 1608402, Japan.
   [Moriya, Shota; Hiramoto, Masaki; Kazama, Hiromi; Che, Xiao-Fang; Miyazawa, Keisuke] Tokyo Med Univ, Dept Biochem, Tokyo 1608402, Japan.
   [Kokuba, Hiroko] Tokyo Med Univ, Lab Electron Microscopy, Tokyo 1608402, Japan.
   [Yokoyama, Tomohisa] Tokyo Med Univ, Dept Clin Oncol, Tokyo 1608402, Japan.
   [Handa, Hiroshi] Tokyo Med Univ, Dept Nanoparticle Translat Res, Tokyo 1608402, Japan.
   [Sakamoto, Satoshi] Tokyo Inst Technol, Grad Sch Biosci & Biotechnol, Dept Biol Informat, Yokohama, Kanagawa 227, Japan.
   [Sugawara, Akihiro; Sunazuka, Toshiaki; Omura, Satoshi] Kitasato Univ, Kitasato Inst Life Sci, Tokyo, Japan.
   [Sugawara, Akihiro; Sunazuka, Toshiaki; Omura, Satoshi] Kitasato Univ, Grad Sch Infect Control Sci, Tokyo, Japan.
RP Miyazawa, K (通讯作者)，Tokyo Med Univ, Dept Biochem, Shinjuku Ku, 6-1-1 Shinjuku, Tokyo 1608402, Japan.
EM miyazawa@tokyo-med.ac.jp
RI Sakamoto, Satoshi/ABA-8705-2020; Sugawara, Akihiro/G-6120-2017;
   Xiaofang, Che/J-9430-2019; Mukai, Shuntaro/AAD-4278-2020
OI Sakamoto, Satoshi/0000-0002-6165-1558; Sugawara,
   Akihiro/0000-0003-1266-7497; Xiaofang, Che/0000-0002-9087-1007; Mukai,
   Shuntaro/0000-0001-5737-620X
FU MEXTMinistry of Education, Culture, Sports, Science and Technology,
   Japan (MEXT) [S1411011]; Ministry of Education, Culture, Sports, Science
   and TechnologyMinistry of Education, Culture, Sports, Science and
   Technology, Japan (MEXT) [24591018, 26460478]; Tokyo Medical University
   Cancer Research
FX The present study was supported by funds provided through an
   MEXT-supported program of the Strategic Research Foundation at Private
   Universities (S1411011, 2014-2018) from the Ministry of Education,
   Culture, Sports, Science and Technology of Japan to M.H. and K.M.,
   Grants-in-Aid for Scientific Research (C) from The Ministry of
   Education, Culture, Sports, Science and Technology to T.I. (no.
   24591018) and to K.M. (no. 26460478), and a Grant-in-Aid from Tokyo
   Medical University Cancer Research to K.M.
CR Bray K, 2012, PLOS ONE, V7, DOI 10.1371/journal.pone.0041831
   Ciardiello F, 2008, NEW ENGL J MED, V358, P1160, DOI 10.1056/NEJMra0707704
   Degterev A, 2008, NAT CHEM BIOL, V4, P313, DOI 10.1038/nchembio.83
   Beveridge RD, 2014, J PANCREAS, V15, P19, DOI 10.6092/1590-8577/1570
   Dragowska WH, 2013, PLOS ONE, V8, DOI 10.1371/journal.pone.0076503
   Feoktistova M, 2015, FEBS J, V282, P19, DOI 10.1111/febs.13120
   Fung C, 2012, CANCER BIOL THER, V13, P1417, DOI 10.4161/cbt.22002
   Galluzzi L, 2014, CELL, V159, P1263, DOI 10.1016/j.cell.2014.11.006
   Gonzalez MA, 2014, BRAIN, V137, P2897, DOI 10.1093/brain/awu224
   Gresham GK, 2014, BMC CANCER, V14, DOI 10.1186/1471-2407-14-471
   Han WD, 2011, PLOS ONE, V6, DOI 10.1371/journal.pone.0018691
   Harada M, 1996, J HEPATOL, V24, P594, DOI 10.1016/S0168-8278(96)80146-2
   Jiang PD, 2015, METHODS, V75, P13, DOI 10.1016/j.ymeth.2014.11.021
   Jutten B, 2014, CELL CYCLE, V13, P42, DOI 10.4161/cc.27518
   Kim YC, 2015, J CLIN INVEST, V125, P25, DOI 10.1172/JCI73939
   Meyer H, 2014, J CELL SCI, V127, P3877, DOI 10.1242/jcs.093831
   Meyer H, 2012, NAT CELL BIOL, V14, P117, DOI 10.1038/ncb2407
   Mindell JA, 2012, ANNU REV PHYSIOL, V74, P69, DOI 10.1146/annurev-physiol-012110-142317
   Mizushima N, 2008, NATURE, V451, P1069, DOI 10.1038/nature06639
   Mizushima N, 2007, AUTOPHAGY, V3, P542, DOI 10.4161/auto.4600
   Moore MJ, 2007, J CLIN ONCOL, V25, P1960, DOI 10.1200/JCO.2006.07.9525
   Moriya S, 2015, INT J ONCOL, V46, P474, DOI 10.3892/ijo.2014.2773
   Moriya S, 2013, INT J ONCOL, V42, P1541, DOI 10.3892/ijo.2013.1870
   Nakamura M, 2010, INT J ONCOL, V37, P815, DOI 10.3892/ijo_00000731
   Nikoletopoulou V, 2013, BBA-MOL CELL RES, V1833, P3448, DOI 10.1016/j.bbamcr.2013.06.001
   Nujic K, 2012, EUR J PHARMACOL, V677, P163, DOI 10.1016/j.ejphar.2011.12.022
   Renna M, 2011, J CLIN INVEST, V121, P3554, DOI 10.1172/JCI46095
   Sugawara A, 2011, BIOORG MED CHEM LETT, V21, P3373, DOI 10.1016/j.bmcl.2011.04.004
   Sugita S, 2015, BIOCHEM BIOPH RES CO, V461, P28, DOI 10.1016/j.bbrc.2015.03.162
   Sui XB, 2014, MOL CLIN ONCOL, V2, P8, DOI 10.3892/mco.2013.187
   Tabas I, 2011, NAT CELL BIOL, V13, P184, DOI 10.1038/ncb0311-184
   Tan XJ, 2015, CELL, V160, P145, DOI 10.1016/j.cell.2014.12.006
   Ueda S, 2004, PANCREAS, V29, pE1, DOI 10.1097/00006676-200407000-00061
   Vanden Berghe T, 2014, NAT REV MOL CELL BIO, V15, P134, DOI 10.1038/nrm3737
   Verfaillie T., 2010, INT J CELL BIOL, V2010, DOI [10.1155/2010/93050920145727, DOI 10.1155/2010/930509]
   Von Hoff DD, 2013, NEW ENGL J MED, V369, P1691, DOI 10.1056/NEJMoa1304369
   Wang M, 2014, NAT REV CANCER, V14, P581, DOI 10.1038/nrc3800
   Watts GDJ, 2004, NAT GENET, V36, P377, DOI 10.1038/ng1332
   Wei YJ, 2013, CELL, V154, P1269, DOI 10.1016/j.cell.2013.08.015
   White E, 2012, NAT REV CANCER, V12, P401, DOI 10.1038/nrc3262
   Yang ZY, 2013, PLOS ONE, V8, DOI 10.1371/journal.pone.0057528
NR 41
TC 31
Z9 34
U1 0
U2 17
PU SPANDIDOS PUBL LTD
PI ATHENS
PA POB 18179, ATHENS, 116 10, GREECE
SN 1019-6439
EI 1791-2423
J9 INT J ONCOL
JI Int. J. Oncol.
PD JAN
PY 2016
VL 48
IS 1
BP 45
EP 54
DI 10.3892/ijo.2015.3237
PG 10
WC Oncology
WE Science Citation Index Expanded (SCI-EXPANDED)
SC Oncology
GA CZ1WT
UT WOS:000366897300005
PM 26718641
OA Green Submitted, Green Published, hybrid
DA 2022-04-27
ER

PT J
AU Kolachala, VL
   Palle, SK
   Shen, M
   Shenoi, A
   Shayakhmetov, DM
   Gupta, NA
AF Kolachala, Vasantha L.
   Palle, Sirish K.
   Shen, Ming
   Shenoi, Asha
   Shayakhmetov, Dmitry M.
   Gupta, Nitika A.
TI Influence of Fat on Differential Receptor Interacting Serine/Threonine
   Protein Kinase 1 Activity Leading to Apoptotic Cell Death in Murine
   Liver Ischemia Reperfusion Injury Through Caspase 8
SO HEPATOLOGY COMMUNICATIONS
LA English
DT Article
ID NONALCOHOLIC STEATOHEPATITIS; HEPATOCYTE APOPTOSIS; STEATOTIC LIVER;
   NECROPTOSIS; RIPK1; NECROSIS; NECROSTATIN-1; INFLAMMATION; RIPOPTOSOME;
   HOMEOSTASIS
AB Current understanding is that receptor interacting serine/threonine protein kinase 1 (RIPK1) can lead to two distinct forms of cell death: RIPK3-mediated necroptosis or caspase 8 (Casp8)-mediated apoptosis. Here, we report that RIPK1 signaling is indispensable for protection from hepatocellular injury in a steatotic liver undergoing ischemia reperfusion injury (IRI) but not in the lean liver. In lean liver IRI, RIPK1-mediated cell death is operational, leading to protection in RIP1 kinase-dead knock-in (RIPK1(K45A)) miceand necrostatin-1s (Nec1s)-treated lean wild-type (WT) mice. However, when fed a high-fat diet (HFD), RIPK1(K45A)-treatedand Nec1s-treated WT mice undergoing IRI demonstrate exacerbated hepatocellular injury along with decreased RIPK1 ubiquitylation. Furthermore, we demonstrate that HFD-fed RIPK3(-/-)/Casp8(-/-)mice show protection from IRI, but HFD-fed RIPK3(-/-)/Casp8(-/+)mice do not. We also show that blockade of RIPK1 leads to increased Casp8 activity and decreases mitochondrial viability. Conclusion: Although more studies are required, we provide important proof of concept for RIPK1 inhibition leading to distinctive outcomes in lean and steatotic liver undergoing IRI. Considering the rising incidence of nonalcoholic fatty liver disease (NAFLD) in the general population, it will be imperative to address this critical difference when treating patients with RIPK1 inhibitors. This study also presents a new target for drug therapy to prevent hepatocellular injury in NAFLD.
C1 [Kolachala, Vasantha L.; Palle, Sirish K.; Shen, Ming; Shenoi, Asha; Shayakhmetov, Dmitry M.; Gupta, Nitika A.] Emory Univ, Sch Med, Dept Pediat, Atlanta, GA USA.
   [Gupta, Nitika A.] Childrens Healthcare Atlanta, Transplant Serv, Atlanta, GA USA.
RP Gupta, NA (通讯作者)，Pediat, 1760 Haygood Dr, Atlanta, GA 30322 USA.
EM nitika.gupta@emory.edu
FU National Institutes of HealthUnited States Department of Health & Human
   ServicesNational Institutes of Health (NIH) - USA [DK091506]; North
   American Society for Pediatric Gastroenterology, Hepatology, and
   Nutrition Foundation; NIHUnited States Department of Health & Human
   ServicesNational Institutes of Health (NIH) - USA [AI065429]
FX Supported by the National Institutes of Health (K08 grant DK091506 to
   N.G.) and the North American Society for Pediatric Gastroenterology,
   Hepatology, and Nutrition Foundation to N.G. and NIH grant number
   AI065429 to D.M.S.
CR Baffy G, 2013, J CLIN TRANSL HEPATO, V1, P131, DOI 10.14218/JCTH.2013.00005
   Berger SB, 2014, J IMMUNOL, V192, P5476, DOI 10.4049/jimmunol.1400499
   Chavin KD, 2004, AM J TRANSPLANT, V4, P1440, DOI 10.1111/j.1600-6143.2004.00546.x
   Cho Y, 2009, CELL, V137, P1112, DOI 10.1016/j.cell.2009.05.037
   Clavien PA, 2002, LIVER TRANSPLANT, V8, P980, DOI 10.1053/jlts.2002.35671
   Dannappel M, 2014, NATURE, V513, P90, DOI 10.1038/nature13608
   Degterev A, 2013, CELL DEATH DIFFER, V20, P366, DOI 10.1038/cdd.2012.133
   Dela Pena A, 2005, GASTROENTEROLOGY, V129, P1663, DOI 10.1053/j.gastro.2005.09.004
   Deutsch M, 2015, CELL DEATH DIS, V6, DOI 10.1038/cddis.2015.126
   DuBray BJ, 2015, J SURG RES, V194, P653, DOI 10.1016/j.jss.2014.10.024
   Feldstein AE, 2003, GASTROENTEROLOGY, V125, P437, DOI 10.1016/S0016-5085(03)00907-7
   Feoktistova M, 2011, MOL CELL, V43, P449, DOI 10.1016/j.molcel.2011.06.011
   Festjens N, 2007, CELL DEATH DIFFER, V14, P400, DOI 10.1038/sj.cdd.4402085
   Freimuth J, 2013, HEPATOLOGY, V58, P1779, DOI 10.1002/hep.26538
   Fricker M, 2013, J BIOL CHEM, V288, P9145, DOI 10.1074/jbc.M112.427880
   Galluzzi L, 2009, CELL DEATH DIFFER, V16, P1093, DOI 10.1038/cdd.2009.44
   Gujral JS, 2001, HEPATOLOGY, V33, P397, DOI 10.1053/jhep.2001.22002
   Gupta NA, 2014, AM J PHYSIOL-GASTR L, V307, pG1088, DOI 10.1152/ajpgi.00210.2014
   Gupta NA, 2012, AM J PATHOL, V181, P1693, DOI 10.1016/j.ajpath.2012.07.015
   Hitomi JI, 2008, CELL, V135, P1311, DOI 10.1016/j.cell.2008.10.044
   Jaeschke H, 2003, J INVEST SURG, V16, P127, DOI 10.1080/08941930390205773
   Kaiser WJ, 2011, NATURE, V471, P368, DOI 10.1038/nature09857
   Kanneganti TD, 2006, NATURE, V440, P233, DOI 10.1038/nature04517
   Kim YM, 2000, HEPATOLOGY, V32, P770, DOI 10.1053/jhep.2000.18291
   Kolachala VL, 2017, HEPATOLOGY, V66, P1258, DOI 10.1002/hep.29276
   Lau A, 2013, AM J TRANSPLANT, V13, P2805, DOI 10.1111/ajt.12447
   Linkermann A, 2014, NEW ENGL J MED, V370, P455, DOI 10.1056/NEJMra1310050
   Luedde M, 2014, CARDIOVASC RES, V103, P206, DOI 10.1093/cvr/cvu146
   Mahady SE, 2012, CLIN LIVER DIS, V16, P631, DOI 10.1016/j.cld.2012.05.003
   Mandal P, 2018, IMMUNITY, V49
   Martinon F, 2007, CELL DEATH DIFFER, V14, P10, DOI 10.1038/sj.cdd.4402038
   Newton K, 2015, TRENDS CELL BIOL, V25, P347, DOI 10.1016/j.tcb.2015.01.001
   Peltzer N, 2016, TRENDS CELL BIOL, V26, P445, DOI 10.1016/j.tcb.2016.01.006
   Roychowdhury S, 2013, HEPATOLOGY, V57, P1773, DOI 10.1002/hep.26200
   Silke J, 2015, NAT IMMUNOL, V16, P689, DOI [10.1038/ni.3206, 10.1038/ni0815-889b]
   Tait SWG, 2010, NAT REV MOL CELL BIO, V11, P621, DOI 10.1038/nrm2952
   Takahashi N, 2014, NATURE, V513, P95, DOI 10.1038/nature13706
   Takemoto K, 2014, FEBS OPEN BIO, V4, P777, DOI 10.1016/j.fob.2014.08.007
   Tenev T, 2011, MOL CELL, V43, P432, DOI 10.1016/j.molcel.2011.06.006
   Thackaberry EA, 2014, XENOBIOTICA, V44, P235, DOI 10.3109/00498254.2013.845706
   Tomita K, 2006, GUT, V55, P415, DOI 10.1136/gut.2005.071118
   Udeshi ND, 2012, MOL CELL PROTEOMICS, V11, P148, DOI 10.1074/mcp.M111.016857
   Vandenabeele P, 2010, NAT REV MOL CELL BIO, V11, P700, DOI 10.1038/nrm2970
   Vucur M, 2013, CELL REP, V4, P776, DOI 10.1016/j.celrep.2013.07.035
   Wegner KW, 2017, TRENDS PHARMACOL SCI, V38, P202, DOI 10.1016/j.tips.2016.12.005
   Weng JH, 2017, TRANSPLANTATION, V101, P2340, DOI 10.1097/TP.0000000000001874
   Wree A, 2013, NAT REV GASTRO HEPAT, V10, P627, DOI 10.1038/nrgastro.2013.149
   Younossi Z, 2018, NAT REV GASTRO HEPAT, V15, P11, DOI 10.1038/nrgastro.2017.109
   Zhang DW, 2009, SCIENCE, V325, P332, DOI 10.1126/science.1172308
   Zhang DW, 2010, CELL MOL IMMUNOL, V7, P243, DOI 10.1038/cmi.2010.10
NR 50
TC 5
Z9 5
U1 0
U2 1
PU JOHN WILEY & SONS LTD
PI CHICHESTER
PA THE ATRIUM, SOUTHERN GATE, CHICHESTER PO19 8SQ, W SUSSEX, ENGLAND
EI 2471-254X
J9 HEPATOL COMMUN
JI Hepatol. Commun.
PD JUL
PY 2019
VL 3
IS 7
BP 925
EP 942
DI 10.1002/hep4.1352
PG 18
WC Gastroenterology & Hepatology
WE Science Citation Index Expanded (SCI-EXPANDED)
SC Gastroenterology & Hepatology
GA IF8SG
UT WOS:000473362800006
PM 31334443
OA gold, Green Published
DA 2022-04-27
ER

PT J
AU Brown, A
   Torok, M
AF Brown, Amy
   Torok, Marianna
TI Functional amyloids in the human body
SO BIOORGANIC & MEDICINAL CHEMISTRY LETTERS
LA English
DT Article
DE Amyloid; Peptide; Self-assembly; Hormone; Drug delivery
ID CORTICOTROPIN-RELEASING-FACTOR; RECEPTOR-INTERACTING PROTEIN; HUMAN
   CYSTATIN-C; SECRETORY GRANULES; PROGRAMMED NECROSIS; CELL-DEATH;
   WILD-TYPE; AGGREGATION; POLYPEPTIDE; DISORDERS
AB Amyloids have long been associated with a variety of human degenerative diseases. Discoveries indicate, however, that there are several amyloids that serve functional roles in the human body. These amyloids are involved in a variety of biological processes ranging from storage of peptide hormones to necroptosis of cells. Additionally, there are distinct differences between toxic amyloids and their functional counterparts including kinetics of assembly/disassembly and structural features. This digest article surveys the biological roles of functional amyloids found in the human body, key differences between functional and toxic amyloids, and potential therapeutic applications.
C1 [Brown, Amy; Torok, Marianna] Univ Massachusetts, Dept Chem, 100 Morrissey Blvd, Boston, MA 02125 USA.
RP Torok, M (通讯作者)，Univ Massachusetts, Dept Chem, 100 Morrissey Blvd, Boston, MA 02125 USA.
EM marianna.torok@umb.edu
OI Brown, Amy/0000-0003-0719-0110
CR ASTBURY WILLIAM THOMAS, 1935, BIOCHEM JOUR, V29, P2351
   Berson JF, 2003, J CELL BIOL, V161, P521, DOI 10.1083/jcb.200302072
   Berson JF, 2001, MOL BIOL CELL, V12, P3451, DOI 10.1091/mbc.12.11.3451
   Bolognesi B, 2010, ACS CHEM BIOL, V5, P735, DOI 10.1021/cb1001203
   Buckinx R, 2011, FRONT NEUROSCI-SWITZ, V5, DOI 10.3389/fnins.2011.00054
   Calero M, 2001, J NEUROCHEM, V77, P628, DOI 10.1046/j.1471-4159.2001.00256.x
   Cao P, 2013, CURR OPIN STRUC BIOL, V23, P82, DOI 10.1016/j.sbi.2012.11.003
   Carballo-Pacheco M, 2015, J PHYS CHEM B, V119, P9696, DOI 10.1021/acs.jpcb.5b04822
   Carrion M, 2020, SCI REP-UK, V10, DOI 10.1038/s41598-020-70138-3
   Cespedes MV, 2020, ADV MATER, V32, DOI 10.1002/adma.201907348
   Chan FKM, 2003, J BIOL CHEM, V278, P51613, DOI 10.1074/jbc.M305633200
   Chapman MR, 2002, SCIENCE, V295, P851, DOI 10.1126/science.1067484
   Chen C, 2006, CURR MED CHEM, V13, P1261, DOI 10.2174/092986706776873014
   Chiti F, 2006, ANNU REV BIOCHEM, V75, P333, DOI 10.1146/annurev.biochem.75.101304.123901
   Cho Y, 2009, CELL, V137, P1112, DOI 10.1016/j.cell.2009.05.037
   Chuang E, 2018, CELL SCI, V131, P1242
   Ciechanover A, 2015, EXP MOL MED, V47, DOI 10.1038/emm.2014.117
   Claessen D, 2003, GENE DEV, V17, P1714, DOI 10.1101/gad.264303
   Cohlberg JA, 2002, BIOCHEMISTRY-US, V41, P1502, DOI 10.1021/bi011711s
   Cook D, 2014, CELL REP, V9, P1402, DOI 10.1016/j.celrep.2014.10.028
   Dannies PS, 2003, BIODRUGS, V17, P315, DOI 10.2165/00063030-200317050-00002
   Dannies PS, 1999, ENDOCR REV, V20, P3, DOI 10.1210/er.20.1.3
   Daskalov A, 2012, PLOS ONE, V10, P1371
   Del'Guidice T, 2015, P NATL ACAD SCI USA, V112, pE4610, DOI 10.1073/pnas.1506491112
   Drisaldi B, 2003, J BIOL CHEM, V278, P21732, DOI 10.1074/jbc.M213247200
   Drisaldi B, 2015, CELL REP, V11, P1694, DOI 10.1016/j.celrep.2015.04.061
   Duque-Wilckens N, 2020, P NATL ACAD SCI USA, V117, P26406, DOI 10.1073/pnas.2011890117
   Ea CK, 2006, MOL CELL, V22, P245, DOI 10.1016/j.molcel.2006.03.026
   Faour O, 2017, TRANSL RES ANAT, V6, P4
   Fioriti L, 2015, NEURON, V86, P1433, DOI 10.1016/j.neuron.2015.05.021
   Fosgerau K, 2015, DRUG DISCOV TODAY, V20, P122, DOI 10.1016/j.drudis.2014.10.003
   Fowler DM, 2006, PLOS BIOL, V10, P1371
   Fowler DM, 2007, TRENDS BIOCHEM SCI, V32, P217, DOI 10.1016/j.tibs.2007.03.003
   GIANNATTASIO G, 1975, J CELL BIOL, V64, P246, DOI 10.1083/jcb.64.1.246
   Glezer A, 2015, ENDOCRIN METAB CLIN, V44, P71, DOI 10.1016/j.ecl.2014.11.003
   Glombik MM, 2000, BIOCHIMIE, V82, P315, DOI 10.1016/S0300-9084(00)00195-4
   Guyonnet B, 2014, MOL CELL BIOL, V34, P2624, DOI 10.1128/MCB.00073-14
   Hammack SE, 2015, BIOL PSYCHIAT, V78, P167, DOI 10.1016/j.biopsych.2014.12.003
   He SD, 2009, CELL, V137, P1100, DOI 10.1016/j.cell.2009.05.021
   Hervas R, 2020, SCIENCE, V367, P1230, DOI 10.1126/science.aba3526
   Hewetson A, 2017, BIOMOLECULES, V7, DOI 10.3390/biom7030046
   Holler N, 2000, NAT IMMUNOL, V1, P489, DOI 10.1038/82732
   Jackson MP, 2017, BIOMOLECULES, V7, DOI 10.3390/biom7040071
   Jackson MP, 2016, ESSAYS BIOCHEM, V60, P173, DOI 10.1042/EBC20160005
   Johnson S, 2012, PLOS ONE, V10, P1371
   Kayed R, 2003, SCIENCE, V300, P486, DOI 10.1126/science.1079469
   KELLY RB, 1985, SCIENCE, V230, P25, DOI 10.1126/science.2994224
   Kolset SO, 2004, BIOCHEM J, V379, P217, DOI 10.1042/BJ20031230
   Kryndushkin D, 2013, J BIOL CHEM, V288, P27100, DOI 10.1074/jbc.M113.485359
   Lacquaniti A, 2011, ANN NUTR METAB, V59, P193, DOI 10.1159/000334106
   Lahola-Chomiak AA, 2019, HUM MOL GENET, V28, P1298, DOI 10.1093/hmg/ddy429
   Lamour G, 2017, BIOPHYS J, V112, P584, DOI 10.1016/j.bpj.2016.12.036
   Li HX, 2006, J BIOL CHEM, V281, P13636, DOI 10.1074/jbc.M600620200
   Li JX, 2012, CELL, V150, P339, DOI 10.1016/j.cell.2012.06.019
   Maddelein ML, 2002, P NATL ACAD SCI USA, V99, P7402, DOI 10.1073/pnas.072199199
   Maji SK, 2008, PLOS BIOL, V6, P240, DOI 10.1371/journal.pbio.0060017
   Maji SK, 2009, SCIENCE, V325, P328, DOI 10.1126/science.1173155
   Milanesi L, 2012, P NATL ACAD SCI USA, V109, P20455, DOI 10.1073/pnas.1206325109
   Mitsukawa K, 2008, CELL MOL LIFE SCI, V65, P1796, DOI 10.1007/s00018-008-8153-8
   Moquin D, 2010, TRENDS BIOCHEM SCI, V35, P434, DOI 10.1016/j.tibs.2010.03.001
   Murphy KG, 2006, NATURE, V444, P854, DOI 10.1038/nature05484
   Nespovitaya N, 2016, J AM CHEM SOC, V138, P846, DOI 10.1021/jacs.5b08694
   Nizhnikov AA, 2014, PLOS ONE, V9, DOI 10.1371/journal.pone.0116003
   Otzen D, 2019, CSH PERSPECT BIOL, V10, P1101
   Ouberai MM, 2017, NAT COMMUN, V8, DOI 10.1038/s41467-017-01114-1
   Pandey UB, 2011, PHARMACOL REV, V63, P411, DOI 10.1124/pr.110.003293
   RANKE MB, 1986, EUR J PEDIATR, V145, P485, DOI 10.1007/BF02429048
   REZNIK Y, 1992, NEW ENGL J MED, V327, P981, DOI 10.1056/NEJM199210013271403
   RISCH SC, 1983, PEPTIDES, V4, P789, DOI 10.1016/0196-9781(83)90037-2
   Sebastiao M, 2019, BIOCHEMISTRY-US, V58, P1214, DOI 10.1021/acs.biochem.8b01206
   Sengupta U, 2016, EBIOMEDICINE, V6, P42, DOI 10.1016/j.ebiom.2016.03.035
   Si K, 2003, CELL, V115, P879, DOI 10.1016/S0092-8674(03)01020-1
   Sipe JD, 2016, AMYLOID, V23, P209, DOI 10.1080/13506129.2016.1257986
   Sopova JV, 2019, SCI REP-UK, V9, DOI 10.1038/s41598-019-55528-6
   Soragni A, 2015, MOL CELL, V57, P1011, DOI 10.1016/j.molcel.2015.01.026
   Stefani M, 2003, J MOL MED, V81, P678, DOI 10.1007/s00109-003-0464-5
   Sterns RH, 2015, NEW ENGL J MED, V372, P55, DOI 10.1056/NEJMra1404489
   Stiernet P, 2006, J BIOL CHEM, V281, P22142, DOI 10.1074/jbc.M513224200
   Sundaramoorthy M, 2002, J BIOL CHEM, V277, P31142, DOI 10.1074/jbc.M201740200
   Theos AC, 2005, PIGM CELL RES, V18, P322, DOI 10.1111/j.1600-0749.2005.00269.x
   Tipping KW, 2015, P NATL ACAD SCI USA, V112, P5691, DOI 10.1073/pnas.1423174112
   Cespedes MV, 2018, EMBO MOL MED, V10, DOI 10.15252/emmm.201708772
   Watt B, 2011, PLOS GENET, V10, P1371
   Westermark P, 2011, PHYSIOL REV, V91, P795, DOI 10.1152/physrev.00042.2009
   Whelly S, 2016, MOL HUM REPROD, V22, P729, DOI 10.1093/molehr/gaw049
   Whelly S, 2014, J BIOL CHEM, V289, P7718, DOI 10.1074/jbc.M113.515759
   Wu CJ, 2006, NAT CELL BIOL, V8, P398, DOI 10.1038/ncb1384
   Wu XN, 2014, CELL DEATH DIFFER, V21, P1709, DOI 10.1038/cdd.2014.77
   Xue WF, 2009, J BIOL CHEM, V284, P34272, DOI 10.1074/jbc.M109.049809
   YEE LF, 1995, WESTERN J MED, V163, P454
   Zhang DW, 2009, SCIENCE, V325, P332, DOI 10.1126/science.1172308
   Zhang XL, 2020, ACS CHEM NEUROSCI, V11, P233, DOI 10.1021/acschemneuro.9b00562
NR 92
TC 1
Z9 1
U1 4
U2 8
PU PERGAMON-ELSEVIER SCIENCE LTD
PI OXFORD
PA THE BOULEVARD, LANGFORD LANE, KIDLINGTON, OXFORD OX5 1GB, ENGLAND
SN 0960-894X
EI 1464-3405
J9 BIOORG MED CHEM LETT
JI Bioorg. Med. Chem. Lett.
PD MAY 15
PY 2021
VL 40
AR 127914
DI 10.1016/j.bmcl.2021.127914
EA MAR 2021
PG 7
WC Chemistry, Medicinal; Chemistry, Organic
WE Science Citation Index Expanded (SCI-EXPANDED)
SC Pharmacology & Pharmacy; Chemistry
GA SV1XG
UT WOS:000663617300002
PM 33691165
OA Bronze
DA 2022-04-27
ER

PT J
AU Zhu, YM
   Lin, L
   Wei, C
   Guo, Y
   Qin, Y
   Li, ZS
   Kent, TA
   McCoy, CE
   Wang, ZX
   Ni, Y
   Zhou, XY
   Zhang, HL
AF Zhu, Yong-Ming
   Lin, Liang
   Wei, Chao
   Guo, Yi
   Qin, Yuan
   Li, Zhong-Sheng
   Kent, Thomas A.
   McCoy, Claire E.
   Wang, Zhan-Xiang
   Ni, Yong
   Zhou, Xian-Yong
   Zhang, Hui-Ling
TI The Key Regulator of Necroptosis, RIP1 Kinase, Contributes to the
   Formation of Astrogliosis and Glial Scar in Ischemic Stroke
SO TRANSLATIONAL STROKE RESEARCH
LA English
DT Article
DE Ischemic stroke; RIP1 kinase; Astrocyte; Glial scar; VEGF-D; VEGFR-3
AB Necroptosis initiation relies on the receptor-interacting protein 1 kinase (RIP1K). We recently reported that genetic and pharmacological inhibition of RIP1K produces protection against ischemic stroke-induced astrocytic injury. However, the role of RIP1K in ischemic stroke-induced formation of astrogliosis and glial scar remains unknown. Here, in a transient middle cerebral artery occlusion (tMCAO) rat model and an oxygen and glucose deprivation and reoxygenation (OGD/Re)-induced astrocytic injury model, we show that RIP1K was significantly elevated in the reactive astrocytes. Knockdown of RIP1K or delayed administration of RIP1K inhibitor Nec-1 down-regulated the glial scar markers, improved ischemic stroke-induced necrotic morphology and neurologic deficits, and reduced the volume of brain atrophy. Moreover, knockdown of RIP1K attenuated astrocytic cell death and proliferation and promoted neuronal axonal generation in a neuron and astrocyte co-culture system. Both vascular endothelial growth factor D (VEGF-D) and its receptor VEGFR-3 were elevated in the reactive astrocytes; simultaneously, VEGF-D was increased in the medium of astrocytes exposed to OGD/Re. Knockdown of RIP1K down-regulated VEGF-D gene and protein levels in the reactive astrocytes. Treatment with 400 ng/ml recombinant VEGF-D induced the formation of glial scar; conversely, the inhibitor of VEGFR-3 suppressed OGD/Re-induced glial scar formation. RIP3K and MLKL may be involved in glial scar formation. Taken together, these results suggest that RIP1K participates in the formation of astrogliosis and glial scar via impairment of normal astrocyte responses and enhancing the astrocytic VEGF-D/VEGFR-3 signaling pathways. Inhibition of RIP1K promotes the brain functional recovery partially via suppressing the formation of astrogliosis and glial scar.
C1 [Zhu, Yong-Ming; Guo, Yi; Qin, Yuan; Li, Zhong-Sheng; Ni, Yong; Zhou, Xian-Yong; Zhang, Hui-Ling] Soochow Univ, Jiangsu Key Lab Neuropsychiat Dis, Sch Publ Hlth, 199 Ren Ai Rd, Suzhou 215123, Jiangsu, Peoples R China.
   [Zhu, Yong-Ming; Guo, Yi; Qin, Yuan; Li, Zhong-Sheng; Ni, Yong; Zhou, Xian-Yong; Zhang, Hui-Ling] Soochow Univ, Coll Pharmaceut Sci, Sch Publ Hlth,Lab Cerebrovasc Pharmacol, Jiangsu Key Lab Prevent & Translat Med Geriatr Di, 199 Ren Ai Rd, Suzhou 215123, Jiangsu, Peoples R China.
   [Lin, Liang; Wang, Zhan-Xiang] Xiamen Univ, Affiliated Hosp 1, Xiamen 361001, Fujian, Peoples R China.
   [Wei, Chao] Soochow Univ, Dept Cardiol, Affiliated Hosp 1, 188 Shi Zi Rd, Suzhou 215006, Jiangsu, Peoples R China.
   [Kent, Thomas A.] Houston Methodist Hosp, Dept Neurol, Texas A&M Hlth Sci Ctr, Inst Biosci & Technol, Houston, TX USA.
   [McCoy, Claire E.] Royal Coll Surgeons Ireland, Sch Pharm & Biomol Sci, 123 St Stephens Greens, Dublin 2, Ireland.
RP Zhang, HL (通讯作者)，Soochow Univ, Jiangsu Key Lab Neuropsychiat Dis, Sch Publ Hlth, 199 Ren Ai Rd, Suzhou 215123, Jiangsu, Peoples R China.; Zhang, HL (通讯作者)，Soochow Univ, Coll Pharmaceut Sci, Sch Publ Hlth,Lab Cerebrovasc Pharmacol, Jiangsu Key Lab Prevent & Translat Med Geriatr Di, 199 Ren Ai Rd, Suzhou 215123, Jiangsu, Peoples R China.
EM zhanghuiling@suda.edu.cn
FU National Natural Science Foundation of ChinaNational Natural Science
   Foundation of China (NSFC) [82073841, 81874311, 81473211, 81171104];
   Jiangsu Key Laboratory of Neuropsychiatric Diseases [BM2013003]; Jiangsu
   Key Laboratory of Preventive and Translational Medicine for Geriatric
   Diseases; graduate Research & Practice Innovation Programof Jiangsu
   Province; Priority Suzhou Science and Technology Development Projects
   [SYS2019065]; Academic Program Development of Jiangsu Higher Education
   Institutions (PAPD)
FX This work was supported by grants from the National Natural Science
   Foundation of China (82073841, 81874311, 81473211, and 81171104), the
   Jiangsu Key Laboratory of Neuropsychiatric Diseases (BM2013003), the
   Jiangsu Key Laboratory of Preventive and Translational Medicine for
   Geriatric Diseases, the graduate Research & Practice Innovation
   Programof Jiangsu Province and a project Funded by the Priority Suzhou
   Science and Technology Development Projects (SYS2019065), and the
   Academic Program Development of Jiangsu Higher Education Institutions
   (PAPD).
CR Alam A, 2012, MOL CANCER THER, V11, P1637, DOI 10.1158/1535-7163.MCT-11-0866-T
   Alvarez JI, 2013, GLIA, V61, P1939, DOI 10.1002/glia.22575
   Anderson KD, 2016, J NEUROTRAUM, V33, P493, DOI 10.1089/neu.2015.4064
   Argaw AT, 2009, P NATL ACAD SCI USA, V106, P1977, DOI 10.1073/pnas.0808698106
   Begum G, 2018, GLIA, V66, P126, DOI 10.1002/glia.23232
   Brambilla R, 2005, J EXP MED, V202, P145, DOI 10.1084/jem.20041918
   Buhler D, 2014, TRANSL STROKE RES, V5, P653, DOI 10.1007/s12975-014-0366-6
   Burda JE, 2014, NEURON, V81, P229, DOI 10.1016/j.neuron.2013.12.034
   Bush TG, 1999, NEURON, V23, P297, DOI 10.1016/S0896-6273(00)80781-3
   Cengiz P, 2014, PLOS ONE, V9, DOI 10.1371/journal.pone.0084294
   Cho Y, 2009, CELL, V137, P1112, DOI 10.1016/j.cell.2009.05.037
   Colombo E, 2016, TRENDS IMMUNOL, V37, P608, DOI 10.1016/j.it.2016.06.006
   Degterev A, 2005, NAT CHEM BIOL, V1, P112, DOI 10.1038/nchembio711
   Degterev A, 2013, CELL DEATH DIFFER, V20, P366, DOI 10.1038/cdd.2012.133
   Degterev A, 2008, NAT CHEM BIOL, V4, P313, DOI 10.1038/nchembio.83
   Duan XR, 2020, CELL DEATH DIS, V11, DOI 10.1038/s41419-020-2328-0
   Fawcett JW, 1999, BRAIN RES BULL, V49, P377, DOI 10.1016/S0361-9230(99)00072-6
   Fisher M, 2013, ANN NEUROL, V73, P4, DOI 10.1002/ana.23744
   Galluzzi L, 2008, CELL, V135, P1161, DOI 10.1016/j.cell.2008.12.004
   Gris P, 2007, GLIA, V55, P1145, DOI 10.1002/glia.20537
   Guo WX, 2011, NEURON, V70, P924, DOI 10.1016/j.neuron.2011.03.027
   Hol EM, 2015, CURR OPIN CELL BIOL, V32, P121, DOI 10.1016/j.ceb.2015.02.004
   Huang LJ, 2014, INT J MED SCI, V11, P344, DOI 10.7150/ijms.8140
   Huang ZJ, 2018, CELL DEATH DIFFER, V25, P180, DOI 10.1038/cdd.2017.141
   Ito M, 2019, NATURE, V565, P246, DOI 10.1038/s41586-018-0824-5
   Kawano H, 2012, CELL TISSUE RES, V349, P169, DOI 10.1007/s00441-012-1336-5
   Kent, 2014, CARDIOLOGY SECRETS, P433
   Kim JH, 2010, J NEUROCHEM, V115, P1161, DOI 10.1111/j.1471-4159.2010.07004.x
   Lackland DT, 2014, STROKE, V45, P315, DOI 10.1161/01.str.0000437068.30550.cf
   Li LZ, 2008, J CEREBR BLOOD F MET, V28, P468, DOI 10.1038/sj.jcbfm.9600546
   Liu BH, 2017, GLIA, V65, P1205, DOI 10.1002/glia.23136
   Liu SZ, 2017, P NATL ACAD SCI USA, V114, pE7450, DOI 10.1073/pnas.1707531114
   Liu ZW, 2016, PROG NEUROBIOL, V144, P103, DOI 10.1016/j.pneurobio.2015.09.008
   Lynch AM, 2010, AGING DIS, V1, P262
   Mandava P, 2008, CURR ATHEROSCLER REP, V10, P332, DOI 10.1007/s11883-008-0051-x
   MCKEON RJ, 1991, J NEUROSCI, V11, P3398
   Meijering E, 2010, CYTOM PART A, V77A, P693, DOI 10.1002/cyto.a.20895
   Naito MG, 2020, P NATL ACAD SCI USA, V117, P4959, DOI 10.1073/pnas.1916427117
   Nedergaard M, 2005, GLIA, V50, P281, DOI 10.1002/glia.20205
   Ni HB, 2019, FRONT NEUROSCI-SWITZ, V13, DOI 10.3389/fnins.2019.00674
   Ni Y, 2018, NEUROSCIENCE, V371, P60, DOI 10.1016/j.neuroscience.2017.10.038
   Northington FJ, 2011, ANN NEUROL, V69, P743, DOI 10.1002/ana.22419
   Panickar KS, 2005, GLIA, V50, P287, DOI 10.1002/glia.20181
   Petrie EJ, 2019, TRENDS BIOCHEM SCI, V44, P53, DOI 10.1016/j.tibs.2018.11.002
   Qin Y, 2019, ACTA PHARMACOL SIN, V40, P724, DOI 10.1038/s41401-018-0166-8
   Rolls A, 2009, NAT REV NEUROSCI, V10, P235, DOI 10.1038/nrn2591
   Shen PP, 2017, J NEUROCHEM, V140, P799, DOI 10.1111/jnc.13922
   Shi YL, 2017, NEUROSCI LETT, V639, P68, DOI 10.1016/j.neulet.2016.12.052
   Shim JW, 2018, INT J MOL SCI, V19, DOI 10.3390/ijms19010275
   Shin YJ, 2010, J NEUROIMMUNOL, V229, P81, DOI 10.1016/j.jneuroim.2010.07.008
   Shlomovitz I, 2018, METHODS MOL BIOL, V1857, P35, DOI 10.1007/978-1-4939-8754-2_4
   Sofroniew MV, 2010, ACTA NEUROPATHOL, V119, P7, DOI 10.1007/s00401-009-0619-8
   Sofroniew MV, 2009, TRENDS NEUROSCI, V32, P638, DOI 10.1016/j.tins.2009.08.002
   Sun LM, 2012, CELL, V148, P213, DOI 10.1016/j.cell.2011.11.031
   Swanson RA, 2004, CURR MOL MED, V4, P193, DOI 10.2174/1566524043479185
   Valerio A, 2011, J NEUROCHEM, V116, P1148, DOI 10.1111/j.1471-4159.2011.07171.x
   Verkhratsky A, 2015, NEUROCHEM RES, V40, P389, DOI 10.1007/s11064-014-1403-2
   Wang RL, 2017, AGING DIS, V8, P410, DOI 10.14336/AD.2016.1209
   Wang RR, 2012, PLOS ONE, V7, DOI 10.1371/journal.pone.0037574
   Wanner IB, 2013, J NEUROSCI, V33, P12870, DOI 10.1523/JNEUROSCI.2121-13.2013
   Xu M, 2014, GLIA, V62, P855, DOI 10.1002/glia.22645
   Zador Zsolt, 2009, Handb Exp Pharmacol, P159, DOI 10.1007/978-3-540-79885-9_7
   Zhang L, 2016, STROKE, V47, P2112, DOI 10.1161/STROKEAHA.115.012578
   Zhang XX, 2019, NAT COMMUN, V10, DOI 10.1038/s41467-019-11839-w
   Zhu YM, 2017, NEUROSCIENCE, V356, P125, DOI 10.1016/j.neuroscience.2017.05.004
   Zimmermann DR, 2008, HISTOCHEM CELL BIOL, V130, P635, DOI 10.1007/s00418-008-0485-9
NR 66
TC 1
Z9 1
U1 4
U2 7
PU SPRINGER
PI NEW YORK
PA ONE NEW YORK PLAZA, SUITE 4600, NEW YORK, NY, UNITED STATES
SN 1868-4483
EI 1868-601X
J9 TRANSL STROKE RES
JI Transl. Stroke Res.
PD DEC
PY 2021
VL 12
IS 6
BP 991
EP 1017
DI 10.1007/s12975-021-00888-3
EA FEB 2021
PG 27
WC Clinical Neurology; Neurosciences
WE Science Citation Index Expanded (SCI-EXPANDED)
SC Neurosciences & Neurology
GA WP2PO
UT WOS:000621312500002
PM 33629276
OA Green Published, hybrid
DA 2022-04-27
ER

PT J
AU Antunovic, M
   Matic, I
   Nagy, B
   Mihalic, KC
   Skelin, J
   Stambuk, J
   Josipovic, P
   Dzinic, T
   Paradzik, M
   Marijanovic, I
AF Antunovic, Maja
   Matic, Igor
   Nagy, Biserka
   Mihalic, Katarina Caput
   Skelin, Josipa
   Stambuk, Jerko
   Josipovic, Pavle
   Dzinic, Tamara
   Paradzik, Mladen
   Marijanovic, Inga
TI FADD-deficient mouse embryonic fibroblasts undergo RIPK1-dependent
   apoptosis and autophagy after NB-UVB irradiation
SO JOURNAL OF PHOTOCHEMISTRY AND PHOTOBIOLOGY B-BIOLOGY
LA English
DT Article
DE FADD; NB-UVB irradiation; Cell death inhibitors; RIPK1-dependent
   apoptosis; Autophagy
ID NECROTIC CELL-DEATH; DNA-DAMAGE; CASPASE INHIBITION; ACTIVATION;
   RADIATION; NECROSIS; PATHWAY; P53; PHOSPHORYLATION; NECROPTOSIS
AB Sun or therapy-related ultraviolet B (UVB) irradiation induces different cell death modalities such as apoptosis, necrosis/necroptosis and autophagy. Understanding of mechanisms implicated in regulation and execution of cell death program is imperative for prevention and treatment of skin diseases. An essential component of death-inducing complex is Fas-associated protein with death domain (FADD), involved in conduction of death signals of different death modalities. The purpose of this study was to enlighten the role of FADD in the selection of cell death mode after narrow-band UVB (NB-UVB) irradiation using specific cell death inhibitors (carbobenzoxy-valyl-alanyl-aspartyl-[O-methyl]- fluoromethylketone (zVAD-fmk), Necrostatin-1 and 3-Methyladenine) and FADD-deficient (FADD(-/-)) mouse embryonic fibroblasts (MEFs) and their wild type (wt) counterparts. The results imply that lack of FADD sensitized MEFs to induction of receptor-interacting protein 1 (RIPK1)-dependent apoptosis by the generation of reactive oxygen species (ROS), but without activation of the proteins p53, Bax and Bcl-2 as well as without the enrolment of calpain-2. Autophagy was established as a contributing factor to NB-UVB-induced death execution. By contrast, wt cells triggered intrinsic apoptotic pathway that was resistant to the inhibition by zVAD-fmk and Necrostatin-1 pointing to the mechanism overcoming the cell survival. These findings support the role of FADD in prevention of autophagy-dependent apoptosis.
C1 [Antunovic, Maja; Matic, Igor; Nagy, Biserka; Mihalic, Katarina Caput; Skelin, Josipa; Stambuk, Jerko; Josipovic, Pavle; Dzinic, Tamara; Marijanovic, Inga] Univ Zagreb, Fac Sci, Dept Biol, Div Mol Biol, Horvatovac 102a, HR-10000 Zagreb, Croatia.
   [Paradzik, Mladen] Ruder Baskovic Inst, Dept Mol Biol, Bijenicka Cesta 54, HR-10000 Zagreb, Croatia.
RP Marijanovic, I (通讯作者)，Univ Zagreb, Fac Sci, Dept Biol, Div Mol Biol, Horvatovac 102a, HR-10000 Zagreb, Croatia.
EM ingam@biol.pmf.hr
RI Paradzik, Mladen/ABC-6408-2021; Skelin, Josipa/AAI-4880-2020; Antunovic,
   Maja/AAB-2683-2020; Dzinic, Tamara/H-9800-2016
OI Skelin, Josipa/0000-0002-7335-8682; Antunovic, Maja/0000-0002-8233-0059;
   Paradzik, Mladen/0000-0003-1025-5595; Dzinic, Tamara/0000-0003-4504-2012
FU Ministry of Science and Education of Republic of Croatia
   [119-0000000-1256]
FX This research was funded by Ministry of Science and Education of
   Republic of Croatia (project number 119-0000000-1256).
CR Antunovic M, 2015, ANTI-CANCER DRUG, V26, P180, DOI 10.1097/CAD.0000000000000174
   Basit F, 2013, CELL DEATH DIFFER, V20, P1161, DOI 10.1038/cdd.2013.45
   Chen J, 2013, TISSUE ENG PT A, V19, P716, DOI [10.1089/ten.tea.2012.0070, 10.1089/ten.TEA.2012.0070]
   Cockrell A. E., 2017, ULTRAVIOLET LIGHT IN, DOI [10.1007/978-3-319-56017-5_2, DOI 10.1007/978-3-319-56017-5_2]
   Conrad M, 2016, NAT REV DRUG DISCOV, V15, P348, DOI 10.1038/nrd.2015.6
   D'Orazio J, 2013, INT J MOL SCI, V14, P12222, DOI 10.3390/ijms140612222
   Dent P, 2013, CANCER BIOL THER, V14, P780, DOI 10.4161/cbt.26151
   Elmore S, 2007, TOXICOL PATHOL, V35, P495, DOI 10.1080/01926230701320337
   Erickson IE, 2009, TISSUE ENG PT A, V15, P1041, DOI 10.1089/ten.tea.2008.0099
   Erlich S, 2007, AUTOPHAGY, V3, P561, DOI 10.4161/auto.4713
   Galluzzi L, 2008, CELL, V135, P1161, DOI 10.1016/j.cell.2008.12.004
   Godefroy N, 2004, NUCLEIC ACIDS RES, V32, P4480, DOI 10.1093/nar/gkh773
   Godefroy N, 2004, CELL DEATH DIFFER, V11, P785, DOI 10.1038/sj.cdd.4401398
   Gump JM, 2011, TRENDS CELL BIOL, V21, P387, DOI 10.1016/j.tcb.2011.03.007
   HRUZA LL, 1993, J INVEST DERMATOL, V100, pS35, DOI 10.1111/1523-1747.ep12355240
   Kang R, 2011, CELL DEATH DIFFER, V18, P571, DOI 10.1038/cdd.2010.191
   Kim SO, 2001, AM J PHYSIOL-LUNG C, V281, pL1095, DOI 10.1152/ajplung.2001.281.5.L1095
   KISCHKEL FC, 1995, EMBO J, V14, P5579, DOI 10.1002/j.1460-2075.1995.tb00245.x
   Kulms D, 2002, ONCOGENE, V21, P5844, DOI 10.1038/sj.onc.1205743
   LAZEBNIK YA, 1994, NATURE, V371, P346, DOI 10.1038/371346a0
   Lippens S, 2009, APOPTOSIS, V14, P549, DOI 10.1007/s10495-009-0324-z
   Los M, 2002, MOL BIOL CELL, V13, P978, DOI 10.1091/mbc.01-05-0272
   Marchese C, 2003, ONCOGENE, V22, P2422, DOI 10.1038/sj.onc.1206301
   Marquez RT, 2012, AM J CANCER RES, V2, P214
   Nakagawa T, 2000, J CELL BIOL, V150, P887, DOI 10.1083/jcb.150.4.887
   Newton K, 2015, TRENDS CELL BIOL, V25, P347, DOI 10.1016/j.tcb.2015.01.001
   Ni HM, 2016, AM J PATHOL, V186, P2623, DOI 10.1016/j.ajpath.2016.06.009
   NORRIS P, 1991, J INVEST DERMATOL, V96, P763, DOI 10.1111/1523-1747.ep12471720
   Ola MS, 2011, MOL CELL BIOCHEM, V351, P41, DOI 10.1007/s11010-010-0709-x
   Panich U, 2016, STEM CELLS INT, V2016, DOI 10.1155/2016/7370642
   Petiot A, 2000, J BIOL CHEM, V275, P992, DOI 10.1074/jbc.275.2.992
   Pyo JO, 2005, J BIOL CHEM, V280, P20722, DOI 10.1074/jbc.M413934200
   Raisova M, 2001, J INVEST DERMATOL, V117, P333, DOI 10.1046/j.0022-202x.2001.01409.x
   Rao RV, 2002, J BIOL CHEM, V277, P21836, DOI 10.1074/jbc.M202726200
   Razaghi A, 2017, EXP CELL RES, V359, P20, DOI 10.1016/j.yexcr.2017.08.014
   Riley JS, 2015, CELL DEATH DIS, V6, DOI 10.1038/cddis.2015.213
   Rock KL, 2008, ANNU REV PATHOL-MECH, V3, P99, DOI 10.1146/annurev.pathmechdis.3.121806.151456
   Ryu HC, 2010, J INVEST DERMATOL, V130, P1095, DOI 10.1038/jid.2009.436
   Sample A, 2017, PHOTOCHEM PHOTOBIOL, V93, P943, DOI 10.1111/php.12691
   Scheller C, 2006, J CELL BIOCHEM, V97, P1350, DOI 10.1002/jcb.20670
   Shieh SY, 1997, CELL, V91, P325, DOI 10.1016/S0092-8674(00)80416-X
   Siliciano JD, 1997, GENE DEV, V11, P3471, DOI 10.1101/gad.11.24.3471
   Slee EA, 1996, BIOCHEM J, V315, P21, DOI 10.1042/bj3150021
   Speidel D, 2010, TRENDS CELL BIOL, V20, P14, DOI 10.1016/j.tcb.2009.10.002
   Su LJ, 2014, STRUCTURE, V22, P1489, DOI 10.1016/j.str.2014.07.014
   Tanida Isei, 2008, V445, P77, DOI 10.1007/978-1-59745-157-4_4
   Tourneur Lea, 2005, Med Immunol, V4, P1, DOI 10.1186/1476-9433-4-1
   Tourneur L, 2010, TRENDS IMMUNOL, V31, P260, DOI 10.1016/j.it.2010.05.005
   Vandenabeele Peter, 2006, Sci STKE, V2006, ppe44, DOI 10.1126/stke.3582006pe44
   Yeh WC, 1998, SCIENCE, V279, P1954, DOI 10.1126/science.279.5358.1954
   Young MM, 2012, J BIOL CHEM, V287, P12455, DOI 10.1074/jbc.M111.309104
   Zhang DW, 2009, SCIENCE, V325, P332, DOI 10.1126/science.1172308
   Zhang J, 2004, IUBMB LIFE, V56, P395, DOI 10.1080/15216540400008929
   2005, J BIOL CHEM, V280, P2072, DOI DOI 10.1074/JBC.M413934200
   NAT IMMUNOL, V1, P489
   2009, CELL, V137, P1100, DOI DOI 10.1016/J.CELL.2009.05.021
   2008, P NATL ACAD SCI USA, V105, P1667, DOI DOI 10.1073/PNAS.0808597105
   2005, NAT CHEM BIOL, V1, P112, DOI DOI 10.1038/NCHEMBIO711
   2016, INT J RADIAT BIOL, V92, P475, DOI DOI 10.1080/09553002.2016.1186298
NR 59
TC 4
Z9 4
U1 3
U2 5
PU ELSEVIER SCIENCE SA
PI LAUSANNE
PA PO BOX 564, 1001 LAUSANNE, SWITZERLAND
SN 1011-1344
J9 J PHOTOCH PHOTOBIO B
JI J. Photochem. Photobiol. B-Biol.
PD MAY
PY 2019
VL 194
BP 32
EP 45
DI 10.1016/j.jphotobiol.2019.03.007
PG 14
WC Biochemistry & Molecular Biology; Biophysics
WE Science Citation Index Expanded (SCI-EXPANDED)
SC Biochemistry & Molecular Biology; Biophysics
GA HY6OK
UT WOS:000468249400005
PM 30904584
DA 2022-04-27
ER

PT J
AU Landau, SI
   Guo, XJ
   Velazquez, H
   Torres, R
   Olson, E
   Garcia-Milian, R
   Moeckel, GW
   Desir, GV
   Safirstein, R
AF Landau, Sarah, I
   Guo, Xiaojia
   Velazquez, Heino
   Torres, Richard
   Olson, Eben
   Garcia-Milian, Rolando
   Moeckel, Gilbert W.
   Desir, Gary, V
   Safirstein, Robert
TI Regulated necrosis and failed repair in cisplatin-induced chronic kidney
   disease
SO KIDNEY INTERNATIONAL
LA English
DT Article
DE cisplatin CKD; failed repair; regulated necrosis
ID GELATINASE-ASSOCIATED LIPOCALIN; ATUBULAR GLOMERULI; CELL-DEATH; INJURY;
   PROGRESSION; MECHANISMS; INFLAMMATION; NEPHROPATHY; NECROPTOSIS;
   PATHWAYS
AB Cisplatin is an effective chemotherapeutic agent, but significant nephrotoxicity limits its clinical use. Despite extensive investigation of the acute cellular and molecular responses to cisplatin, the mechanisms of progression from acute to chronic kidney injury have not been explored. We used functional and morphological metrics to establish a time-point when the transition from acute and reversible kidney injury to chronic and irreparable kidney disease is clearly established. In mice administered 1 or 2 doses of intraperitoneal cisplatin separated by 2 weeks, kidney function returned toward baseline two weeks after the first dose, but failed to return to normal two weeks following a second dose. Multiphoton microscopy revealed increased glomerular epithelial and proximal tubular damage in kidneys exposed to two doses of cisplatin compared with those exposed to a single dose. In contrast, there was no evidence of fibrosis, macrophage invasion, or decrease in endothelial cell mass in chronically diseased kidneys. Pathway analysis of microarray data revealed regulated necrosis as a key determinant in the development of chronic kidney disease after cisplatin administration. Western blot analysis demonstrated activation of proteins involved in necroptosis and increased expression of kidney injury markers, cellular stress response regulators, and upstream activators of regulated necrosis, including Toll-like receptors 2 and 4. These data suggest that unresolved injury and sustained activation of regulated necrosis pathways, rather than fibrosis, promote the progression of cisplatin-induced acute kidney injury to chronic kidney disease.
C1 [Landau, Sarah, I; Guo, Xiaojia; Velazquez, Heino; Desir, Gary, V; Safirstein, Robert] Yale Univ, Sch Med, Dept Med, New Haven, CT 06510 USA.
   [Torres, Richard; Olson, Eben] Yale Univ, Sch Med, Dept Lab Med, New Haven, CT 06510 USA.
   [Garcia-Milian, Rolando] Yale Univ, Sch Med, Curriculum & Res Support Dept, Cushing Whitney Med Lib, New Haven, CT USA.
   [Moeckel, Gilbert W.] Yale Univ, Sch Med, Dept Pathol, New Haven, CT 06510 USA.
   [Landau, Sarah, I; Velazquez, Heino; Desir, Gary, V; Safirstein, Robert] Vet Affairs Connecticut Healthcare Syst, Dept Med, West Haven, CT USA.
RP Safirstein, R (通讯作者)，950 Campbell Ave, West Haven, CT 06516 USA.
EM Robert.safirstein@yale.edu
RI Garcia-Milian, Rolando/F-3913-2011
OI Garcia-Milian, Rolando/0000-0003-1557-566X; Moeckel,
   Gilbert/0000-0002-6059-0837
FU [RC1D086465];  [RC1DK086402];  [RO1DK081037]; NATIONAL CANCER
   INSTITUTEUnited States Department of Health & Human ServicesNational
   Institutes of Health (NIH) - USANIH National Cancer Institute (NCI)
   [R01CA216846] Funding Source: NIH RePORTER; NATIONAL CENTER FOR
   ADVANCING TRANSLATIONAL SCIENCESUnited States Department of Health &
   Human ServicesNational Institutes of Health (NIH) - USANIH National
   Center for Advancing Translational Sciences (NCATS) [UL1TR001863]
   Funding Source: NIH RePORTER
FX GVD received grants RC1D086465, RC1DK086402, and RO1DK081037.
CR Baines CP, 2005, NATURE, V434, P658, DOI 10.1038/nature03434
   Bonventre JV, 2009, NEPHROL DIAL TRANSPL, V24, P3265, DOI 10.1093/ndt/gfp010
   Brenner D, 2015, NAT REV IMMUNOL, V15, P362, DOI 10.1038/nri3834
   Brooks C, 2009, J CLIN INVEST, V119, P1275, DOI 10.1172/JCI37829
   Chevalier RL, 2008, J AM SOC NEPHROL, V19, P197, DOI 10.1681/ASN.2007080862
   Chevalier RL, 2016, AM J PHYSIOL-RENAL, V311, pF145, DOI 10.1152/ajprenal.00164.2016
   Cuadros T, 2014, CANCER RES, V74, P1416, DOI 10.1158/0008-5472.CAN-13-1671
   Forbes MS, 2011, AM J PHYSIOL-RENAL, V301, pF110, DOI 10.1152/ajprenal.00022.2011
   Gong YN, 2017, CELL, V169, P286, DOI 10.1016/j.cell.2017.03.020
   Grigoryev DN, 2008, J AM SOC NEPHROL, V19, P547, DOI 10.1681/ASN.2007040469
   He SD, 2011, P NATL ACAD SCI USA, V108, P20054, DOI 10.1073/pnas.1116302108
   Jin XL, 2006, HEPATOLOGY, V43, P474, DOI 10.1002/hep.21087
   Kaiser WJ, 2013, J BIOL CHEM, V288, P31268, DOI 10.1074/jbc.M113.462341
   Kawai Y, 2009, J PHARMACOL SCI, V111, P433, DOI 10.1254/jphs.09185FP
   Kefaloyianni E, 2016, JCI INSIGHT, V1, DOI 10.1172/jci.insight.87023
   Kers J, 2016, SEMIN NEPHROL, V36, P139, DOI 10.1016/j.semnephrol.2016.03.002
   Ko GJ, 2010, AM J PHYSIOL-RENAL, V298, pF1472, DOI 10.1152/ajprenal.00619.2009
   Leemans JC, 2005, J CLIN INVEST, V115, P2894, DOI 10.1172/JCI22832
   Linkermann A, 2014, NAT REV IMMUNOL, V14, P759, DOI 10.1038/nri3743
   Linkermann A, 2013, J AM SOC NEPHROL, V24, P1545, DOI 10.1681/ASN.2012121169
   Linkermann A, 2013, P NATL ACAD SCI USA, V110, P12024, DOI 10.1073/pnas.1305538110
   Maarouf OH, 2016, J AM SOC NEPHROL, V27, P781, DOI 10.1681/ASN.2014121188
   MARCUSSEN N, 1990, APMIS, V98, P1087, DOI 10.1111/j.1699-0463.1990.tb05039.x
   MARCUSSEN N, 1989, LAB INVEST, V61, P295
   MARCUSSEN N, 1990, LAB INVEST, V62, P467
   Martin-Sanchez D, 2018, P NATL ACAD SCI USA, V115, P4182, DOI 10.1073/pnas.1716578115
   Miller RP, 2010, TOXINS, V2, P2490, DOI 10.3390/toxins2112490
   Mishra J, 2004, J AM SOC NEPHROL, V15, P3073, DOI 10.1097/01.ASN.0000145013.44578.45
   Mishra J, 2004, AM J NEPHROL, V24, P307, DOI 10.1159/000078452
   MOLLER JC, 1986, VIRCHOWS ARCH A, V410, P153
   Mori K, 2005, J CLIN INVEST, V115, P610, DOI 10.1172/JCI200523056
   Mulay SR, 2016, SEMIN NEPHROL, V36, P162, DOI 10.1016/j.semnephrol.2016.03.004
   Mulay SR, 2016, J AM SOC NEPHROL, V27, P27, DOI 10.1681/ASN.2015040405
   Murphy LO, 2002, NAT CELL BIOL, V4, P556, DOI 10.1038/ncb822
   Pabla N, 2008, KIDNEY INT, V73, P994, DOI 10.1038/sj.ki.5002786
   Ramesh G, 2003, AM J PHYSIOL-RENAL, V285, pF610, DOI 10.1152/ajprenal.00101.2003
   Safirstein RL, 2004, KIDNEY INT, V66, pS62, DOI 10.1111/j.1523-1755.2004.09110.x
   Sarhan M, 2018, PHYSIOL REV, V98, P727, DOI 10.1152/physrev.00041.2016
   Singer E, 2013, ACTA PHYSIOL, V207, P663, DOI 10.1111/apha.12054
   Thornhill BA, 2007, KIDNEY INT, V72, P1103, DOI 10.1038/sj.ki.5002512
   Torres R, 2016, J AM SOC NEPHROL, V27, P1102, DOI 10.1681/ASN.2015010079
   Xu YF, 2015, J AM SOC NEPHROL, V26, P2647, DOI 10.1681/ASN.2014080741
   Yoon S, 2017, IMMUNITY, V47, P51, DOI 10.1016/j.immuni.2017.06.001
   Zeisberg M, 2013, AM J PHYSIOL-CELL PH, V304, pC216, DOI 10.1152/ajpcell.00328.2012
   Zhang BZ, 2008, J AM SOC NEPHROL, V19, P923, DOI 10.1681/ASN.2007090982
NR 45
TC 29
Z9 30
U1 1
U2 4
PU ELSEVIER SCIENCE INC
PI NEW YORK
PA STE 800, 230 PARK AVE, NEW YORK, NY 10169 USA
SN 0085-2538
EI 1523-1755
J9 KIDNEY INT
JI Kidney Int.
PD APR
PY 2019
VL 95
IS 4
BP 797
EP 814
DI 10.1016/j.kint.2018.11.042
PG 18
WC Urology & Nephrology
WE Science Citation Index Expanded (SCI-EXPANDED)
SC Urology & Nephrology
GA HP8FK
UT WOS:000461924600014
PM 30904067
OA Green Accepted
DA 2022-04-27
ER

PT J
AU Kaiser, WJ
   Upton, JW
   Long, AB
   Livingston-Rosanoff, D
   Daley-Bauer, LP
   Hakem, R
   Caspary, T
   Mocarski, ES
AF Kaiser, William J.
   Upton, Jason W.
   Long, Alyssa B.
   Livingston-Rosanoff, Devon
   Daley-Bauer, Lisa P.
   Hakem, Razqallah
   Caspary, Tamara
   Mocarski, Edward S.
TI RIP3 mediates the embryonic lethality of caspase-8-deficient mice
SO NATURE
LA English
DT Article
ID RECEPTOR-INTERACTING PROTEIN; HOMOTYPIC INTERACTION MOTIF; CELL-DEATH;
   PROGRAMMED NECROSIS; IMMUNE-SYSTEM; TNF-ALPHA; T-CELLS; IN-VIVO;
   CASPASE-8; EXPRESSION
AB Apoptosis and necroptosis are complementary pathways controlled by common signalling adaptors, kinases and proteases; among these, caspase-8 (Casp8) is critical for death receptor-induced apoptosis. This caspase has also been implicated in non-apoptotic pathways that regulate Fas-associated via death domain (FADD)dependent signalling and other less defined biological processes as diverse as innate immune signalling and myeloid or lymphoid differentiation patterns(1). Casp8 suppresses RIP3-RIP1 (also known as RIPK3-RIPK1) kinase complex-dependent(2-4) necroptosis(5) that follows death receptor activation as well as a RIP3-dependent, RIP(1)-independent necrotic pathway that has emerged as a host defence mechanism against murine cytomegalovirus(6). Disruption of Casp8 expression leads to embryonic lethality in mice between embryonic days 10.5 and 11.5 (ref. 7). Thus, Casp8 may naturally hold alternative RIP3-dependent death pathways in check in addition to promoting apoptosis. We find that RIP3 is responsible for the mid-gestational death of Casp8-deficient embryos. Remarkably, Casp8(-/-)Rip3(-/-) double mutant mice are viable and mature into fertile adults with a full immune complement of myeloid and lymphoid cell types. These mice seem immunocompetent but develop lymphadenopathy by four months of age marked by accumulation of abnormal T cells in the periphery, a phenotype reminiscent of mice with Fas-deficiency (lpr/lpr; also known as Fas). Thus, Casp8 contributes to homeostatic control in the adult immune system; however, RIP3 and Casp8 are together completely dispensable for mammalian development.
C1 [Kaiser, William J.; Upton, Jason W.; Livingston-Rosanoff, Devon; Daley-Bauer, Lisa P.; Mocarski, Edward S.] Emory Univ, Sch Med, Emory Vaccine Ctr, Dept Microbiol & Immunol, Atlanta, GA 30322 USA.
   [Long, Alyssa B.; Caspary, Tamara] Emory Univ, Dept Human Genet, Atlanta, GA 30322 USA.
   [Hakem, Razqallah] Univ Toronto, Dept Med Biophys, Toronto, ON M5G 2M9, Canada.
   [Hakem, Razqallah] Univ Hlth Network, Ontario Canc Inst, Toronto, ON M5G 2M9, Canada.
RP Kaiser, WJ (通讯作者)，Emory Univ, Sch Med, Emory Vaccine Ctr, Dept Microbiol & Immunol, Atlanta, GA 30322 USA.
EM wkaiser@emory.edu
RI Long, Alyssa/AAN-8497-2020; Kaiser, William/A-3079-2012; Mocarski,
   Edward/ABC-2893-2020; Caspary, Tamara/AAH-5625-2020
OI Long, Alyssa/0000-0002-4467-4213; Caspary, Tamara/0000-0002-6579-7589;
   Daley-Bauer, Lisa/0000-0002-3377-7989; Upton, Jason/0000-0002-4218-4026;
   Hakem, Razq/0000-0001-5948-7931
FU Georgia Cancer Coalition; NIHUnited States Department of Health & Human
   ServicesNational Institutes of Health (NIH) - USA [R01 AI20211,
   AI30363]; NATIONAL INSTITUTE OF ALLERGY AND INFECTIOUS DISEASESUnited
   States Department of Health & Human ServicesNational Institutes of
   Health (NIH) - USANIH National Institute of Allergy & Infectious
   Diseases (NIAID) [R56AI030363, R01AI020211, R21AI030363, R01AI030363]
   Funding Source: NIH RePORTER; NATIONAL INSTITUTE OF GENERAL MEDICAL
   SCIENCESUnited States Department of Health & Human ServicesNational
   Institutes of Health (NIH) - USANIH National Institute of General
   Medical Sciences (NIGMS) [T32GM008169] Funding Source: NIH RePORTER;
   OFFICE OF THE DIRECTOR, NATIONAL INSTITUTES OF HEALTHUnited States
   Department of Health & Human ServicesNational Institutes of Health (NIH)
   - USA [DP5OD012198] Funding Source: NIH RePORTER
FX We acknowledge D. Green, A. Oberst and C. Dillon for their discussions
   and material support. We thank V. Dixit and K. Newton for RIP32/2 mice,
   A. Kowalczyk, R. Oas, S. Speck and R. Ahmed for providing reagents, T.
   Kaufmann for technical advice, C. Strauss for editing, and A. L.
   McCormick for discussion and comments on the manuscript. Additionally,
   we appreciate M. Dowdy and J. Perry for mouse colony maintenance. This
   work was supported by the Georgia Cancer Coalition and the NIH (PHS
   grants R01 AI20211 and AI30363 to E. S. M.).
CR Beisner DR, 2005, J IMMUNOL, V175, P3469, DOI 10.4049/jimmunol.175.6.3469
   Belo JA, 1997, MECH DEVELOP, V68, P45, DOI 10.1016/S0925-4773(97)00125-1
   Bidere N, 2006, ANNU REV IMMUNOL, V24, P321, DOI 10.1146/annurev.immunol.24.021605.090513
   Ch'en IL, 2008, P NATL ACAD SCI USA, V105, P17463, DOI 10.1073/pnas.0808043105
   Chan FKM, 2003, J BIOL CHEM, V278, P51613, DOI 10.1074/jbc.M305633200
   Cho Y, 2009, CELL, V137, P1112, DOI 10.1016/j.cell.2009.05.037
   He SD, 2009, CELL, V137, P1100, DOI 10.1016/j.cell.2009.05.021
   Hoebe K, 2003, NATURE, V424, P743, DOI 10.1038/nature01889
   Holler N, 2000, NAT IMMUNOL, V1, P489, DOI 10.1038/82732
   Kaiser WJ, 2008, J IMMUNOL, V181, P6427, DOI 10.4049/jimmunol.181.9.6427
   Kaiser WJ, 2005, J IMMUNOL, V174, P4942, DOI 10.4049/jimmunol.174.8.4942
   Kang TB, 2008, J IMMUNOL, V181, P2522, DOI 10.4049/jimmunol.181.4.2522
   Kang TB, 2004, J IMMUNOL, V173, P2976, DOI 10.4049/jimmunol.173.5.2976
   Kaufmann T, 2009, IMMUNITY, V30, P56, DOI 10.1016/j.immuni.2008.10.017
   Kovalenko A, 2009, J EXP MED, V206, P2161, DOI 10.1084/jem.20090616
   LAOUAR Y, 1994, J IMMUNOL, V153, P3948
   Lee P, 2009, NATURE, V458, P519, DOI 10.1038/nature07687
   McCormick AL, 2003, VIROLOGY, V316, P221, DOI 10.1016/j.virol.2003.07.003
   Mitjavila-Garcia MT, 2002, DEVELOPMENT, V129, P2003
   Newton K, 2004, MOL CELL BIOL, V24, P1464, DOI 10.1128/MCB.24.4.1464-1469.2004
   Sakamaki K, 2002, CELL DEATH DIFFER, V9, P1196, DOI 10.1038/sj.cdd.4401090
   Salmena L, 2005, J EXP MED, V202, P727, DOI 10.1084/jem.20050683
   Salmena L, 2003, GENE DEV, V17, P883, DOI 10.1101/gad.1063703
   Sarbassov DD, 2005, SCIENCE, V307, P1098, DOI 10.1126/science.1106148
   Strasser A, 2009, IMMUNITY, V30, P180, DOI 10.1016/j.immuni.2009.01.001
   Upton JW, 2010, CELL HOST MICROBE, V7, P302, DOI 10.1016/j.chom.2010.03.006
   Varfolomeev EE, 1998, IMMUNITY, V9, P267, DOI 10.1016/S1074-7613(00)80609-3
   Ventura A, 2007, NATURE, V445, P661, DOI 10.1038/nature05541
   Yu L, 2004, SCIENCE, V304, P1500, DOI 10.1126/science.1096645
   Zhang DW, 2009, SCIENCE, V325, P332, DOI 10.1126/science.1172308
NR 30
TC 701
[truncated: 3,645,222 more chars]
