# Supplementary material for: Bibliometric analysis of publications on necroptosis from 2001 to 2021
Source: Front Cell Dev Biol. 2022 Sep 20;10:946363. doi: 10.3389/fcell.2022.946363 (PMC9531166; doi:10.3389/fcell.2022.946363)
Supplement: Supplementary file 1 [file DataSheet1.ZIP › Supplementary material/RAW DATA/2501-3000.txt]

FN Clarivate Analytics Web of Science
VR 1.0
PT J
AU Liu, DX
   Liu, S
   Jing, XB
   Li, XY
   Li, WL
   Huang, YB
AF Liu, Daxing
   Liu, Shi
   Jing, Xiabin
   Li, Xiaoyuan
   Li, Wenliang
   Huang, Yubin
TI Necrosis of cervical carcinoma by dichloroacetate released from
   electrospun polylactide mats
SO BIOMATERIALS
LA English
DT Article
DE Dichloroacetate; Electrospun mats; Metabolism target; ATP depletion;
   Necrosis
ID NECROTIC CELL-DEATH; CANCER-CELLS; IN-VITRO; APOPTOSIS; ATP; METABOLISM;
   DCA; GROWTH
AB It is still a great challenge to apply therapeutic concentration of anti-cancer drugs to the tumor site with low system toxicity. An in situ administration strategy was applied to reverse the aerobic glycolysis of tumor in vivo for the first time. Controlled release of therapeutic concentration of dichloroacetate (DCA) from polylactide (PLA) electrospun mats covering the solid tumor locally was designed to suppress the cervical carcinoma in vivo. A dramatic decrease in the volume and weight of tumors was observed for 19 days in tumor-bearing mice, and a totally 96% of the tumor suppression degree was obtained even the initial tumor volume was around 200 mm(3). Half of the mice recovered in less than 3 weeks. Necrosis was examined rather than apoptosis on the tumor cells as the main process of cell death induced by the DCA-loaded electrospun mats. A proposed necroptosis mechanism was presented to explain the signal pathways that were induced by the metabolic remodeling of DCA. It provided support for this strategy that target the bio-energy metabolism of the cervical carcinoma locally is a quick and effective pathway to cure the advanced-carcinoma of cervical. (C) 2012 Elsevier Ltd. All rights reserved.
C1 [Liu, Daxing; Liu, Shi; Jing, Xiabin; Li, Xiaoyuan; Li, Wenliang; Huang, Yubin] Chinese Acad Sci, Changchun Inst Appl Chem, State Key Lab Polymer Phys & Chem, Changchun 130022, Peoples R China.
   [Liu, Daxing; Liu, Shi; Li, Wenliang] Chinese Acad Sci, Grad Sch, Beijing 100049, Peoples R China.
RP Huang, YB (通讯作者)，Chinese Acad Sci, Changchun Inst Appl Chem, State Key Lab Polymer Phys & Chem, 5625 Renmin St, Changchun 130022, Peoples R China.
EM xbjing@ciac.jl.cn; ybhuang@ciac.jl.cn
RI Liu, Daxing/A-7665-2017
OI Liu, Daxing/0000-0001-8532-9611
FU National Natural Science Foundation of ChinaNational Natural Science
   Foundation of China (NSFC) [20774094, 51021003, 50733003, 21174143];
   Ministry of Science and Technology of ChinaMinistry of Science and
   Technology, China [2009CB930102]; Chinese Academy of SciencesChinese
   Academy of Sciences [KGCX2-YW-802]; Jilin Provincial Science and
   Technology Department [20100588]
FX The authors would like to thank the financial support from the National
   Natural Science Foundation of China (No. 20774094, 51021003, 50733003
   and 21174143), the Ministry of Science and Technology of China (No.
   2009CB930102), "100 Talents Program" of the Chinese Academy of Sciences
   (No. KGCX2-YW-802), and Jilin Provincial Science and Technology
   Department (No. 20100588).
CR Anderson KM, 2009, ANTICANCER RES, V29, P4579
   Bonnet S, 2007, CANCER CELL, V11, P37, DOI 10.1016/j.ccr.2006.10.020
   Brandsma D, 2010, J NEUROL, V257, P2099, DOI 10.1007/s00415-010-5654-9
   Brookes PS, 2004, AM J PHYSIOL-CELL PH, V287, pC817, DOI 10.1152/ajpcell.00139.2004
   Cairns RA, 2011, NAT REV CANCER, V11, P85, DOI 10.1038/nrc2981
   Cao WG, 2008, PROSTATE, V68, P1223, DOI 10.1002/pros.20788
   Chaturvedi AK, 2009, J CLIN ONCOL, V27, P967, DOI 10.1200/JCO.2008.18.4549
   Chen YJ, 2009, PLOS ONE, V4, DOI 10.1371/journal.pone.0007033
   Colell A, 2007, CELL, V129, P983, DOI 10.1016/j.cell.2007.03.045
   Dana F, 2010, J CLIN ONCOL, V2010
   DeBerardinis RJ, 2008, CELL METAB, V7, P11, DOI 10.1016/j.cmet.2007.10.002
   Flavin D, 2010, ONCOL LETT, V1, P889, DOI 10.3892/ol_00000158
   Galluzzi L, 2008, CELL, V135, P1161, DOI 10.1016/j.cell.2008.12.004
   Gatenby RA, 2004, NAT REV CANCER, V4, P891, DOI 10.1038/nrc1478
   Ha HC, 1999, P NATL ACAD SCI USA, V96, P13978, DOI 10.1073/pnas.96.24.13978
   Hanahan D, 2011, CELL, V144, P646, DOI 10.1016/j.cell.2011.02.013
   Heiden MGV, 2009, SCIENCE, V324, P1029, DOI 10.1126/science.1160809
   Hitomi JI, 2008, CELL, V135, P1311, DOI 10.1016/j.cell.2008.10.044
   Hsu PP, 2008, CELL, V134, P703, DOI 10.1016/j.cell.2008.08.021
   Khan A, 2011, J PALLIAT MED, V14, P973, DOI 10.1089/jpm.2010.0472
   Kirwan JM, 2003, RADIOTHER ONCOL, V68, P217, DOI 10.1016/S0167-8140(03)00197-X
   Koukourakis MI, 2006, CANCER RES, V66, P632, DOI 10.1158/0008-5472.CAN-05-3260
   Kroemer G, 2008, CANCER CELL, V13, P472, DOI 10.1016/j.ccr.2008.05.005
   Lardner A, 2001, J LEUKOCYTE BIOL, V69, P522
   Leist M, 1997, J EXP MED, V185, P1481, DOI 10.1084/jem.185.8.1481
   Lieberthal W, 1998, AM J PHYSIOL-RENAL, V274, pF315, DOI 10.1152/ajprenal.1998.274.2.F315
   MAJNO G, 1995, AM J PATHOL, V146, P3
   Michelakis ED, 2008, BRIT J CANCER, V99, P989, DOI 10.1038/sj.bjc.6604554
   Michelakis ED, 2010, SCI TRANSL MED, V2, DOI 10.1126/scitranslmed.3000677
   Semenza GL, 2007, SCIENCE, V318, P62, DOI 10.1126/science.1147949
   Semenza GL, 2010, CURR OPIN GENET DEV, V20, P51, DOI 10.1016/j.gde.2009.10.009
   Shahrzad S, 2010, CANCER LETT, V297, P75, DOI 10.1016/j.canlet.2010.04.027
   Sill TJ, 2008, BIOMATERIALS, V29, P1989, DOI 10.1016/j.biomaterials.2008.01.011
   Stacpoole PW, 2006, PEDIATRICS, V117, P1519, DOI 10.1542/peds.2005-1226
   Stacpoole PW, 2003, J CLIN PHARMACOL, V43, P683, DOI 10.1177/0091270003254637
   Stockwin LH, 2010, INT J CANCER, V127, P2510, DOI 10.1002/ijc.25499
   Tennant DA, 2010, NAT REV CANCER, V10, P267, DOI 10.1038/nrc2817
   Vander Heiden MG, 2011, NAT REV DRUG DISCOV, V10, P671, DOI 10.1038/nrd3504
   WARBURG O, 1956, SCIENCE, V123, P309, DOI 10.1126/science.123.3191.309
   Wong JYY, 2008, GYNECOL ONCOL, V109, P394, DOI 10.1016/j.ygyno.2008.01.038
   Xu RH, 2005, CANCER RES, V65, P613
   Zeng J, 2005, J CONTROL RELEASE, V105, P43, DOI 10.1016/j.jconrel.2005.02.024
NR 42
TC 46
Z9 50
U1 1
U2 49
PU ELSEVIER SCI LTD
PI OXFORD
PA THE BOULEVARD, LANGFORD LANE, KIDLINGTON, OXFORD OX5 1GB, OXON, ENGLAND
SN 0142-9612
EI 1878-5905
J9 BIOMATERIALS
JI Biomaterials
PD JUN
PY 2012
VL 33
IS 17
BP 4362
EP 4369
DI 10.1016/j.biomaterials.2012.02.062
PG 8
WC Engineering, Biomedical; Materials Science, Biomaterials
WE Science Citation Index Expanded (SCI-EXPANDED)
SC Engineering; Materials Science
GA 930YT
UT WOS:000303181500013
PM 22425553
DA 2022-04-27
ER

PT J
AU Ezi, S
   Boroujeni, ME
   Khatmi, A
   Vakili, K
   Fathi, M
   Abdollahifar, MA
   Aghajanpour, F
   Soltani, R
   Mirbehbahani, SH
   Khodagholi, F
   Aliaghaei, A
   Farahani, RM
AF Ezi, Samira
   Boroujeni, Mahdi Eskandarian
   Khatmi, Aysan
   Vakili, Kimia
   Fathi, Mobina
   Abdollahifar, Mohammad-Amin
   Aghajanpour, Fakhroddin
   Soltani, Reza
   Mirbehbahani, Seyed Hamidreza
   Khodagholi, Fariba
   Aliaghaei, Abbas
   Farahani, Reza Mastery
TI Chronic Exposure to Tramadol Induces Neurodegeneration in the Cerebellum
   of Adult Male Rats
SO NEUROTOXICITY RESEARCH
LA English
DT Article
DE Tramadol; Cerebellum; Neurodegeneration; RNA-seq
AB Tramadol is a centrally acting synthetic opioid analgesic and SNRI (serotonin/norepinephrine reuptake-inhibitor) that structurally resembles codeine and morphine. Given the tramadol neurotoxic effect and the body of studies on the effect of tramadol on the cerebellum, this study aims to provide deeper insights into molecular and histological alterations in the cerebellar cortex related to tramadol administration. In this study, twenty-four adult male albino rats were randomly and equally divided into two groups: control and tramadol groups. The tramadol group received 50 mg/kg of tramadol daily for 3 weeks via oral gavage. The functional and structural change of the cerebellum under chronic exposure of tramadol were measured. Our data revealed that treating rats with tramadol not only lead to cerebellum atrophy but also resulted in the actuation of microgliosis, neuroinflammatoin, and apoptotic biomarkers. Our results illustrated a significant drop in VEGF (vascular endothelial growth factor) level in the tramadol group. Additionally, tramadol impaired motor coordination and neuromuscular activity. We also identified several signaling cascades chiefly related to neurodegenerative disease and energy metabolism that considerably deregulated in the cerebellum of tramadol-treated rats. Overall, the outcomes of this study suggest that tramadol administration has a neurodegeneration effect on the cerebellar cortex via several pathways consisting of microgliosis, apoptosis, necroptosis, and neuroinflammatoin.
C1 [Ezi, Samira; Aliaghaei, Abbas] Iran Univ Med Sci, Shahid Beheshti Univ Med Sci, Loghman Hakim Hosp, Hearing Disorders Res Ctr, Tehran, Iran.
   [Ezi, Samira; Khatmi, Aysan; Abdollahifar, Mohammad-Amin; Aghajanpour, Fakhroddin; Soltani, Reza; Mirbehbahani, Seyed Hamidreza; Aliaghaei, Abbas; Farahani, Reza Mastery] Shahid Beheshti Univ Med Sci, Sch Med, Dept Cell Biol & Anat Sci, Tehran, Iran.
   [Boroujeni, Mahdi Eskandarian] Adam Mickiewicz Univ, Inst Mol Biol & Biotechnol, Dept Human Mol Genet, Fac Biol, Poznan, Poland.
   [Vakili, Kimia; Fathi, Mobina] Shahid Beheshti Univ Med Sci, Student Res Comm, Fac Med, Tehran, Iran.
   [Khodagholi, Fariba] Shahid Beheshti Univ Med Sci, Neurosci Res Ctr, Tehran, Iran.
RP Aliaghaei, A (通讯作者)，Iran Univ Med Sci, Shahid Beheshti Univ Med Sci, Loghman Hakim Hosp, Hearing Disorders Res Ctr, Tehran, Iran.; Aliaghaei, A; Farahani, RM (通讯作者)，Shahid Beheshti Univ Med Sci, Sch Med, Dept Cell Biol & Anat Sci, Tehran, Iran.
EM aghaei60@gmail.com; realmastery@hotmail.com
RI Boroujeni, Eskandarian/AAA-4383-2020; Mastery Farahani,
   Reza/ABC-9172-2021
OI Boroujeni, Eskandarian/0000-0002-1987-4563; Mastery Farahani,
   Reza/0000-0002-3037-4236; Abdollahifar, mohammad
   amin/0000-0001-6947-3285
FU Hearing Disorders Research Center, Loghman Hakim Hospital, Shahid
   Beheshti University of Medical Sciences, Tehran, Iran [23846]; School of
   Medicine, Shahid Beheshti University of Medical Sciences
FX We received funding from Hearing Disorders Research Center, Loghman
   Hakim Hospital, Shahid Beheshti University of Medical Sciences, Tehran,
   Iran (Registration No: 23846). The present article is financially
   supported by School of Medicine, Shahid Beheshti University of Medical
   Sciences.
CR Abdel-Zaher AO, 2011, NEUROTOXICOLOGY, V32, P725, DOI 10.1016/j.neuro.2011.08.001
   Aboulhoda BE, 2018, J CHEM NEUROANAT, V94, P102, DOI 10.1016/j.jchemneu.2018.10.002
   Aghajanpour F, 2020, NEUROTOX RES, V38, P385, DOI 10.1007/s12640-020-00214-z
   Airaksinen MS, 2002, NAT REV NEUROSCI, V3, P383, DOI 10.1038/nrn812
   Atici S, 2005, J BIOSCIENCES, V30, P245, DOI 10.1007/BF02703705
   Atici S, 2004, INT J NEUROSCI, V114, P1001, DOI 10.1080/00207450490461314
   Awadalla EA, 2016, BIOMED PHARMACOTHER, V82, P269, DOI 10.1016/j.biopha.2016.04.024
   Baghishani F, 2018, METAB BRAIN DIS, V33, P907, DOI 10.1007/s11011-018-0194-6
   Bameri B, 2018, INT J TOXICOL, V37, P164, DOI 10.1177/1091581817753607
   Barsotti CE, 2003, AM J EMERG MED, V21, P87, DOI 10.1053/ajem.2003.50039
   Bilbo SD, 2010, PSYCHONEUROENDOCRINO, V35, P369, DOI 10.1016/j.psyneuen.2009.07.014
   Block ML, 2007, NAT REV NEUROSCI, V8, P57, DOI 10.1038/nrn2038
   Bonizzi G, 2004, TRENDS IMMUNOL, V25, P280, DOI 10.1016/j.it.2004.03.008
   Boroujeni ME, 2017, REJUV RES, V20, P309, DOI 10.1089/rej.2016.1887
   BOROUJENI ME, 2020, ADDICT BIOL, V25, pNI151, DOI DOI 10.1111/adb.12707
   Bostan Andreea C, 2018, Nat Rev Neurosci, V19, P338, DOI 10.1038/s41583-018-0002-7
   BRADFORD MM, 1976, ANAL BIOCHEM, V72, P248, DOI 10.1016/0003-2697(76)90527-3
   Briston T, 2018, BIOCHEM SOC T, V46, P829, DOI 10.1042/BST20180025
   Cendelin Jan, 2014, Cerebellum Ataxias, V1, P4, DOI 10.1186/2053-8871-1-4
   Chen C, 2018, SCI REP-UK, V8, DOI 10.1038/s41598-018-23795-4
   Chen ZH, 2012, J NEUROSCI, V32, P11706, DOI 10.1523/JNEUROSCI.0730-12.2012
   Costa I, 2013, J ANAL TOXICOL, V37, P670, DOI 10.1093/jat/bkt084
   Dhuriya YK, 2018, J NEUROINFLAMM, V15, DOI 10.1186/s12974-018-1235-0
   Ezzeldin E, 2014, BIOMED RES INT, V2014, DOI 10.1155/2014/238780
   Ghoneim FM, 2014, INT J CLIN EXP PATHO, V7, P7323
   Glezer I, 2007, NEUROSCIENCE, V147, P867, DOI 10.1016/j.neuroscience.2007.02.055
   Gursoy-Ozdemir Y, 2000, STROKE, V31, P1974, DOI 10.1161/01.STR.31.8.1974
   Hafez M, 2017, BIOCH PHARM LOS ANGE, V6
   HALLETT M, 1975, J NEUROL NEUROSUR PS, V38, P1163, DOI 10.1136/jnnp.38.12.1163
   Hanisch UK, 2007, NAT NEUROSCI, V10, P1387, DOI 10.1038/nn1997
   Hashimoto M, 2005, J NEUROSCI RES, V79, P476, DOI 10.1002/jnr.20368
   Honda S, 1999, NEUROSCI LETT, V275, P203, DOI 10.1016/S0304-3940(99)00769-7
   Hoogland ICM, 2015, J NEUROINFLAMM, V12, DOI 10.1186/s12974-015-0332-6
   Hopkins D, 1998, CAN J ANAESTH, V45, P435, DOI 10.1007/BF03012579
   Jin K, 2001, NEUROSCIENCE, V108, P351, DOI 10.1016/S0306-4522(01)00154-3
   Kaya D, 2005, J CEREBR BLOOD F MET, V25, P1111, DOI 10.1038/sj.jcbfm.9600109
   Kim D, 2015, NAT METHODS, V12, P357, DOI [10.1038/NMETH.3317, 10.1038/nmeth.3317]
   Langley PC, 2010, CURR MED RES OPIN, V26, P239, DOI 10.1185/03007990903426787
   Lanier RK, 2010, PSYCHOPHARMACOLOGY, V211, P457, DOI 10.1007/s00213-010-1919-3
   Liao Y, 2014, BIOINFORMATICS, V30, P923, DOI 10.1093/bioinformatics/btt656
   Liu LW, 2013, INT J CLIN EXP MED, V6, P540
   Manto M, 2012, CEREBELLUM, V11, P457, DOI 10.1007/s12311-011-0331-9
   Mattia C, 2005, Minerva Anestesiol, V71, P565
   McQuown SC, 2010, CURR PSYCHIAT REP, V12, P145, DOI 10.1007/s11920-010-0099-5
   Moehle MS, 2015, NEUROSCIENCE, V302, P59, DOI 10.1016/j.neuroscience.2014.11.018
   Mohamed HM, 2019, BIOMED PHARMACOTHER, V110, P239, DOI 10.1016/j.biopha.2018.11.141
   Mohamed TM, 2015, TOXICOL IND HEALTH, V31, P1325, DOI 10.1177/0748233713491814
   Nafea O., 2016, INT J SCI REP, V2, P143
   Narasimhan P, 2009, STROKE, V40, P1467, DOI 10.1161/STROKEAHA.108.534644
   Nestler EJ, 2019, NEURON, V102, P48, DOI 10.1016/j.neuron.2019.01.016
   Neureither F, 2017, CEREBELLUM, V16, P929, DOI 10.1007/s12311-017-0867-4
   Nguyen MD, 2004, J NEUROSCI, V24, P1340, DOI 10.1523/JNEUROSCI.4786-03.2004
   Pidgeon GP, 2001, BRIT J CANCER, V85, P273, DOI 10.1054/bjoc.2001.1876
   Pocock J M, 2001, Prog Brain Res, V132, P555
   Quan N, 2007, BRAIN BEHAV IMMUN, V21, P727, DOI 10.1016/j.bbi.2007.05.005
   RAFFA RB, 1992, J PHARMACOL EXP THER, V260, P275
   Raffa R, 2006, CLIN RHEUMATOL, V25, pS9, DOI 10.1007/s10067-006-0201-x
   Raudvere U, 2019, NUCLEIC ACIDS RES, V47, pW191, DOI 10.1093/nar/gkz369
   Renthal W, 2008, TRENDS MOL MED, V14, P341, DOI 10.1016/j.molmed.2008.06.004
   Robison AJ, 2011, NAT REV NEUROSCI, V12, P623, DOI 10.1038/nrn3111
   Rocha SM, 2012, NEUROBIOL DIS, V47, P407, DOI 10.1016/j.nbd.2012.04.014
   Salem MF., 2015, EGYPT J HISTOL, V38, P143, DOI [10.1097/01.EHX.0000461302.86011.de, DOI 10.1097/01.EHX.0000461302.86011.DE]
   Simard AR, 2007, J COMP NEUROL, V504, P716, DOI 10.1002/cne.21469
   Soltani R, 2020, J CHEM NEUROANAT, V109, DOI 10.1016/j.jchemneu.2020.101820
   Steinhorn R, 2015, J PEDIATR-US, V166, P1200, DOI 10.1016/j.jpeds.2015.02.012
   Taalab, 2018, INT J SCI REP, V4, P124, DOI [10.18203/issn.2454-2156.IntJSciRep20182083, DOI 10.18203/ISSN.2454-2156.INTJSCIREP20182083]
   Tang Y, 2016, MOL NEUROBIOL, V53, P1181, DOI 10.1007/s12035-014-9070-5
   Tarazona S, 2011, GENOME RES, V21, P2213, DOI 10.1101/gr.124321.111
   Thomasy SM, 2007, VET ANAESTH ANALG, V34, P351, DOI 10.1111/j.1467-2995.2006.00337.x
   Thompson BL, 2009, NAT REV NEUROSCI, V10, P303, DOI 10.1038/nrn2598
   van der Vaart T, 2011, GENES BRAIN BEHAV, V10, P404, DOI 10.1111/j.1601-183X.2011.00685.x
   Veloz MFV, 2015, BRAIN STRUCT FUNCT, V220, P3513, DOI 10.1007/s00429-014-0870-1
   Walhovd KB, 2009, NAT REV NEUROSCI, V10, P390, DOI 10.1038/nrn2598-c1
   Zhang YT, 2004, BASIC CLIN PHARMACOL, V95, P53, DOI 10.1111/j.1742-7843.2004.950202.x
   Zhang ZG, 2002, TRENDS CARDIOVAS MED, V12, P62, DOI 10.1016/S1050-1738(01)00149-9
   Zwicker JG, 2016, J PEDIATR-US, V172, P81, DOI 10.1016/j.jpeds.2015.12.024
NR 76
TC 1
Z9 1
U1 8
U2 9
PU SPRINGER
PI NEW YORK
PA ONE NEW YORK PLAZA, SUITE 4600, NEW YORK, NY, UNITED STATES
SN 1029-8428
EI 1476-3524
J9 NEUROTOX RES
JI Neurotox. Res.
PD AUG
PY 2021
VL 39
IS 4
BP 1134
EP 1147
DI 10.1007/s12640-021-00354-w
EA APR 2021
PG 14
WC Neurosciences
WE Science Citation Index Expanded (SCI-EXPANDED)
SC Neurosciences & Neurology
GA TJ4YY
UT WOS:000636907800001
PM 33818692
DA 2022-04-27
ER

PT J
AU Jing, L
   Zhai, ME
   Cui, J
   Fan, XY
   Cheng, YY
   Jiang, JL
   Chen, ZN
AF Jing, Lin
   Zhai, Meng-En
   Cui, Jian
   Fan, Xin-Yu
   Cheng, Yuan-Yuan
   Jiang, Jian-Li
   Chen, Zhi-Nan
TI CNOT3 contributes to cisplatin resistance in lung cancer through
   inhibiting RIPK3 expression
SO APOPTOSIS
LA English
DT Article
DE Cisplatin resistance; CNOT3; Lung cancer; Apoptosis; RIPK3
ID CELL-DEATH; CCR4-NOT COMPLEX; APOPTOSIS; KINASE; PROTEIN; MLKL;
   NECROPTOSIS; DOWNSTREAM; NECROSIS; ALPHA
AB Chemotherapeutic resistance always results in poor clinical outcomes of cancer patients and its intricate mechanisms are large obstacles in overcoming drug resistance. CCR4-NOT transcription complex subunit 3 (CNOT3), a post-translational regulator, is suggested to be involved in cancer development and progression. However, its role in chemotherapeutic resistance is not well understood. In this study, after screening the CNOT3 mRNA in a cancer microarray database called Oncomine and examining the expression levels of CNOT3 mRNA in normal tissues and lung cancer tissues, we found that CNOT3 was up-regulated in lung cancer tissues. Besides, its high-expression was associated with poor prognosis of lung cancer patients. We also found higher expression level of CNOT3 and lower expression level of receptor-interacting protein kinase 3 (RIPK3) in cisplatin-resistant A549 (A549/DDP) cells, and knocking down CNOT3 expression could sensitize A549/DDP cells to cisplatin-induced apoptosis. We demonstrated that CNOT3 depletion up-regulated the expression level of RIPK3 and the enhanced apoptosis was mediated by the elevated RIPK3 to further trigger Caspase 8 activation. Taken together, our results reveal a role of CNOT3 in cisplatin resistance of lung cancer and provide a potential target for lung cancer therapy.
C1 [Jing, Lin; Cui, Jian; Fan, Xin-Yu; Cheng, Yuan-Yuan; Jiang, Jian-Li; Chen, Zhi-Nan] Natl Translat Sci Ctr Mol Med, Xian 710032, Shaanxi, Peoples R China.
   [Jing, Lin; Cui, Jian; Fan, Xin-Yu; Cheng, Yuan-Yuan; Jiang, Jian-Li; Chen, Zhi-Nan] Fourth Mil Med Univ, Sch Basic Med, Dept Cell Biol, Xian 710032, Shaanxi, Peoples R China.
   [Zhai, Meng-En] Fourth Mil Med Univ, Xijing Hosp, Dept Cardiovasc Surg, Xian 710032, Shaanxi, Peoples R China.
RP Jiang, JL; Chen, ZN (通讯作者)，Natl Translat Sci Ctr Mol Med, Xian 710032, Shaanxi, Peoples R China.; Jiang, JL; Chen, ZN (通讯作者)，Fourth Mil Med Univ, Sch Basic Med, Dept Cell Biol, Xian 710032, Shaanxi, Peoples R China.
EM jiangjl@fmmu.edu.cn; znchen@fmmu.edu.cn
FU National Basic Research Program of ChinaNational Basic Research Program
   of China [2015CB553701]; National Science and Technology Major Project
   [2017ZX10203205-004-002]
FX This work was supported by the National Basic Research Program of China
   (Grant No. 2015CB553701), and the National Science and Technology Major
   Project (Grant No. 2017ZX10203205-004-002).
CR Cejas P, 2017, CANCER RES, V77, P766, DOI 10.1158/0008-5472.CAN-16-1346
   Chen WQ, 2018, CHINESE J CANCER RES, V30, P1, DOI 10.21147/j.issn.1000-9604.2018.01.01
   Cho Y, 2009, CELL, V137, P1112, DOI 10.1016/j.cell.2009.05.037
   Collart MA, 2017, FRONT GENET, V8, DOI 10.3389/fgene.2017.00061
   Cook WD, 2014, CELL DEATH DIFFER, V21, P1600, DOI 10.1038/cdd.2014.70
   De Keersmaecker K, 2013, NAT GENET, V45, P186, DOI 10.1038/ng.2508
   Diaz-Pena R, 2012, ANN RHEUM DIS, V71, P714, DOI 10.1136/annrheumdis-2011-200661
   Dondelinger Y, 2013, CELL DEATH DIFFER, V20, P1381, DOI 10.1038/cdd.2013.94
   Fujiwara N, 2015, CANCER RES, V75, P3890, DOI 10.1158/0008-5472.CAN-15-0257
   Garneau NL, 2007, NAT REV MOL CELL BIO, V8, P113, DOI 10.1038/nrm2104
   Geserick P, 2015, CELL DEATH DIS, V6, DOI 10.1038/cddis.2015.240
   Gong YN, 2017, CELL, V169, P286, DOI 10.1016/j.cell.2017.03.020
   Hanahan D, 2011, CELL, V144, P646, DOI 10.1016/j.cell.2011.02.013
   He SD, 2009, CELL, V137, P1100, DOI 10.1016/j.cell.2009.05.021
   Healy JA, 2016, BLOOD, V127, P2723, DOI [10.1182/blood-2015-07-659938, 10.1182/blood-2015-07659938]
   Inbal B, 2000, MOL CELL BIOL, V20, P1044, DOI 10.1128/MCB.20.3.1044-1054.2000
   Ito K, 2011, PROTEIN CELL, V2, P755, DOI 10.1007/s13238-011-1092-4
   Ito K, 2011, GENES CELLS, V16, P368, DOI 10.1111/j.1365-2443.2011.01492.x
   Jing L, 2018, CANCER LETT, V414, P136, DOI 10.1016/j.canlet.2017.10.047
   Joshi S, 2015, INT J CANCER, V137, P1503, DOI 10.1002/ijc.29506
   Kasof GM, 2000, FEBS LETT, V473, P285, DOI 10.1016/S0014-5793(00)01473-3
   Kim M, 2017, AUTOPHAGY, V13, P149, DOI 10.1080/15548627.2016.1239676
   Li X, 2017, FEBS LETT, V591, P358, DOI 10.1002/1873-3468.12550
   Mandal P, 2014, MOL CELL, V56, P481, DOI 10.1016/j.molcel.2014.10.021
   McCabe KE, 2014, CELL DEATH DIS, V5, DOI 10.1038/cddis.2014.448
   Morgan JE, 2018, NAT COMMUN, V9, DOI 10.1038/s41467-018-06057-9
   Morita M, 2011, EMBO J, V30, P4678, DOI 10.1038/emboj.2011.320
   Moriwaki K, 2015, J IMMUNOL, V194, P1938, DOI 10.4049/jimmunol.1402167
   Moujalled DM, 2013, CELL DEATH DIS, V4, DOI 10.1038/cddis.2012.201
   Richter-Pechanska P, 2017, BLOOD CANCER J, V7, DOI 10.1038/bcj.2017.3
   Shirai YT, 2019, ONCOGENE, V38, P2580, DOI 10.1038/s41388-018-0603-7
   Shirai YT, 2014, FRONT GENET, V5, DOI 10.3389/fgene.2014.00286
   Sun LM, 2012, CELL, V148, P213, DOI 10.1016/j.cell.2011.11.031
   Sun XQ, 1999, J BIOL CHEM, V274, P16871, DOI 10.1074/jbc.274.24.16871
   Suzuki T, 2015, SCI REP-UK, V5, DOI 10.1038/srep14779
   Tucker M, 2001, CELL, V104, P377, DOI 10.1016/S0092-8674(01)00225-2
   Venturini G, 2012, PLOS GENET, V8, DOI 10.1371/journal.pgen.1003040
   Vicente C, 2018, J HEMATOL ONCOL, V11, DOI 10.1186/s13045-018-0650-0
   Wang L, 2008, CELL, V133, P693, DOI 10.1016/j.cell.2008.03.036
   Watanabe C, 2014, P NATL ACAD SCI USA, V111, P2692, DOI 10.1073/pnas.1316932111
   Yamaguchi T, 2018, SCI SIGNAL, V11, DOI 10.1126/scisignal.aan3638
   Yoon S, 2017, IMMUNITY, V47, P51, DOI 10.1016/j.immuni.2017.06.001
   Yu PW, 1999, CURR BIOL, V9, P539, DOI 10.1016/S0960-9822(99)80239-5
   Zhao L, 2018, CELL DEATH DIS, V9, DOI 10.1038/s41419-018-0774-8
   Zhou BY, 2017, SCI REP-UK, V7, DOI 10.1038/s41598-017-01628-0
NR 45
TC 4
Z9 4
U1 0
U2 5
PU SPRINGER
PI DORDRECHT
PA VAN GODEWIJCKSTRAAT 30, 3311 GZ DORDRECHT, NETHERLANDS
SN 1360-8185
EI 1573-675X
J9 APOPTOSIS
JI Apoptosis
PD AUG
PY 2019
VL 24
IS 7-8
BP 673
EP 685
DI 10.1007/s10495-019-01550-y
PG 13
WC Biochemistry & Molecular Biology; Cell Biology
WE Science Citation Index Expanded (SCI-EXPANDED)
SC Biochemistry & Molecular Biology; Cell Biology
GA IF6ZX
UT WOS:000473232400012
PM 31177396
DA 2022-04-27
ER

PT J
AU Cordoba-David, G
   Duro-Castano, A
   Castelo-Branco, RC
   Gonzalez-Guerrero, C
   Cannata, P
   Sanz, AB
   Vicent, MJ
   Ortiz, A
   Ramos, AM
AF Cordoba-David, Gina
   Duro-Castano, Aroa
   Cardoso Castelo-Branco, Regiane
   Gonzalez-Guerrero, Cristian
   Cannata, Pablo
   Sanz, Ana B.
   Vicent, Maria J.
   Ortiz, Alberto
   Ramos, Adrian M.
TI Effective Nephroprotection Against Acute Kidney Injury with a
   Star-Shaped Polyglutamate-Curcuminoid Conjugate
SO SCIENTIFIC REPORTS
LA English
DT Article
ID NF-KAPPA-B; ISCHEMIA-REPERFUSION; POLYMER THERAPEUTICS; DRUG CARRIER;
   CELL-DEATH; ACID; NANOTECHNOLOGY; APOPTOSIS; DISEASE
AB The lack of effective pharmacological treatments for acute kidney injury (AKI) remains a significant public health problem. Given the involvement of apoptosis and regulated necrosis in the initiation and progression of AKI, the inhibition of cell death may contribute to AKI prevention/recovery. Curcuminoids are a family of plant polyphenols that exhibit attractive biological properties that make them potentially suitable for AKI treatment. Now, in cultured tubular cells, we demonstrated that a crosslinked self-assembled star-shaped polyglutamate (PGA) conjugate of bisdemethoxycurcumin (St-PGA-CL-BDMC) inhibits apoptosis and necroptosis induced by Tweak/TNF alpha /IFN gamma alone or concomitant to caspase inhibition. St-PGA-CL-BDMC also reduced NF-kappa B activation and subsequent gene transcription. In vivo, St-PGA-CL-BDMC prevented renal cell loss and preserved renal function in mice with folic acid-induced AKI. Mechanistically, St-PGA-CL-BDMC inhibited AKI-induced apoptosis and expression of ferroptosis markers and also decreased the kidney expression of genes involved in tubular damage and inflammation, while preserving the kidney expression of the protective factor, Klotho. Thus, due to renal accumulation and attractive pharmacological properties, the application of PGA-based therapeutics may improve nephroprotective properties of current AKI treatments.
C1 [Cordoba-David, Gina; Cardoso Castelo-Branco, Regiane; Gonzalez-Guerrero, Cristian; Sanz, Ana B.; Ortiz, Alberto; Ramos, Adrian M.] UAM, Fdn Jimenez Diaz, IIS, Lab Nephrol, Madrid, Spain.
   [Duro-Castano, Aroa; Vicent, Maria J.] Ctr Invest Principe Felipe, Polymer Therapeut Lab, Valencia, Spain.
   [Cannata, Pablo] UAM, Sch Med, Fdn Jimenez Diaz, IIS,Pathol, Madrid, Spain.
   [Sanz, Ana B.; Ortiz, Alberto; Ramos, Adrian M.] Red Invest Renal REDINREN, Madrid, Spain.
RP Ramos, AM (通讯作者)，UAM, Fdn Jimenez Diaz, IIS, Lab Nephrol, Madrid, Spain.; Ramos, AM (通讯作者)，Red Invest Renal REDINREN, Madrid, Spain.
EM amramos@fjd.es
RI Castelo-Branco, Regiane C/O-9130-2016; Vicent, Maria J. J/A-9690-2014;
   DURO-CASTANO, AROA/AAT-5404-2021; Ortiz Arduan, Alberto/Y-7582-2018
OI Vicent, Maria J. J/0000-0001-7771-3373; DURO-CASTANO,
   AROA/0000-0001-7279-854X; Ortiz Arduan, Alberto/0000-0002-9805-9523
FU Instituto de Salud Carlos III, FEDER funds [PI16/02057, PI16/01900,
   PI18/01133, PI19/00815, ISCIII RETIC REDINREN RD16/0009]; Sociedad
   Espanola de Nefrologia; FRIAT; Comunidad de Madrid en
   BiomedicinaComunidad de Madrid [B2017/BMD-3686 CIFRA2-CM];
   ERA-PerMed-JTC2018 [AC18/00071, DTS18/00032]; Spanish Ministry of
   Economy and CompetitivenessSpanish Government [SAF2013-44848-R,
   SAF2016-80427-R]; FEDER (PO FEDER Valencian Community - 2014-2020)
FX This work was supported by grants from the Instituto de Salud Carlos
   III, FEDER funds: PI16/02057, PI16/01900, PI18/01133, PI19/00815, ISCIII
   RETIC REDINREN RD16/0009; Sociedad Espanola de Nefrologia; FRIAT;
   Comunidad de Madrid en Biomedicina B2017/BMD-3686 CIFRA2-CM;
   ERA-PerMed-JTC2018 (AC18/00071; DTS18/00032); Spanish Ministry of
   Economy and Competitiveness (Grant numbers SAF2013-44848-R,
   SAF2016-80427-R). Partly co-funded by FEDER (PO FEDER Valencian
   Community - 2014-2020). Salary support: ISCIII Miguel Servet Contract to
   A.B.S. The authors acknowledge Stuart P. Atkinson for English editing.
CR Ahmad MZ, 2016, J DRUG TARGET, V24, P273, DOI 10.3109/1061186X.2015.1055570
   Barz M, 2013, POLYM CHEM-UK, V4, P2989, DOI 10.1039/c3py00189j
   Basile DP, 2016, J AM SOC NEPHROL, V27, P687, DOI 10.1681/ASN.2015030309
   Sanz AB, 2010, J AM SOC NEPHROL, V21, P1254, DOI 10.1681/ASN.2010020218
   Bellomo R, 2012, LANCET, V380, P756, DOI 10.1016/S0140-6736(11)61454-2
   Bonventre JV, 2011, J CLIN INVEST, V121, P4210, DOI 10.1172/JCI45161
   Chai HJ, 2017, INT J NANOMED, V12, P577, DOI 10.2147/IJN.S111284
   Chatterjee PK, 2004, EUR J PHARMACOL, V503, P173, DOI 10.1016/j.ejphar.2004.09.025
   Chawla LS, 2014, NEW ENGL J MED, V371, P58, DOI 10.1056/NEJMra1214243
   Chen HT, 2018, J CELL PHYSIOL, V233, P8588, DOI 10.1002/jcp.26536
   Cocchiaro P, 2017, FRONT CELL DEV BIOL, V5, DOI 10.3389/fcell.2017.00114
   Daemen MARC, 1999, J CLIN INVEST, V104, P541, DOI 10.1172/JCI6974
   Duncan R, 2007, BIOCHEM SOC T, V35, P56, DOI 10.1042/BST0350056
   Duncan R, 2013, ADV DRUG DELIVER REV, V65, P60, DOI 10.1016/j.addr.2012.08.012
   Duro-Castano A, 2017, ADV MATER, V29, DOI 10.1002/adma.201702888
   Duro-Castano A, 2015, MOL PHARMACEUT, V12, P3639, DOI 10.1021/acs.molpharmaceut.5b00358
   Duro-Castano A, 2014, POLYMERS-BASEL, V6, P515, DOI 10.3390/polym6020515
   Fan YL, 2017, FRONT PHARMACOL, V8, DOI 10.3389/fphar.2017.00912
   Gao H, 2018, BIOCHEM BIOPH RES CO, V503, P1550, DOI 10.1016/j.bbrc.2018.07.078
   Guerrero-Hue M., 2019, FASEB J
   Guo RQ, 2004, J AM SOC NEPHROL, V15, P3093, DOI 10.1097/01.ASN.0000145530.73247.F5
   Havasi A, 2011, KIDNEY INT, V80, P29, DOI 10.1038/ki.2011.120
   HAVERTY TP, 1988, J CELL BIOL, V107, P1359, DOI 10.1083/jcb.107.4.1359
   Jin FQ, 2019, EUR J PHARMACOL, V847, P26, DOI 10.1016/j.ejphar.2019.01.012
   Justo P, 2006, KIDNEY INT, V70, P1750, DOI 10.1038/sj.ki.5001866
   Kamada H, 2003, NAT BIOTECHNOL, V21, P399, DOI 10.1038/nbt798
   Karaca T, REN FAIL, V38, P1741
   Kessel M, 2018, PROCEEDINGS 2018 IEEE/ACM 4TH INTERNATIONAL WORKSHOP ON RAPID CONTINUOUS SOFTWARE ENGINEERING (RCOSE), P8, DOI 10.1145/3194760.3194761
   Lee WH, 2014, EXPERT OPIN DRUG DEL, V11, P1183, DOI 10.1517/17425247.2014.916686
   Linkermann A, 2014, J AM SOC NEPHROL, V25, P2689, DOI 10.1681/ASN.2014030262
   Linkermann A, 2013, P NATL ACAD SCI USA, V110, P12024, DOI 10.1073/pnas.1305538110
   Lu CF, 2016, MOL PHARMACEUT, V13, P4043, DOI 10.1021/acs.molpharmaceut.6b00562
   Maeda H, 2017, J DRUG TARGET, V25, P781, DOI 10.1080/1061186X.2017.1365878
   Man SM, 2016, NAT REV IMMUNOL, V16, P7, DOI 10.1038/nri.2015.7
   Marko L, 2016, J AM SOC NEPHROL, V27, P2658, DOI 10.1681/ASN.2015070748
   Martin-Sanchez D, 2018, P NATL ACAD SCI USA, V115, P4182, DOI 10.1073/pnas.1716578115
   Martin-Sanchez D, 2017, J AM SOC NEPHROL, V28, P218, DOI 10.1681/ASN.2015121376
   Mehta RL, 2015, LANCET, V385, P2616, DOI 10.1016/S0140-6736(15)60126-X
   METZKURSCHEL U, 1990, RENAL FAILURE, V12, P93, DOI 10.3109/08860229009087124
   Metzler M, 2013, BIOFACTORS, V39, P14, DOI 10.1002/biof.1042
   Nirmala C, 1996, BIOCHEM PHARMACOL, V51, P47, DOI 10.1016/0006-2952(95)02118-3
   Ortega-Dominguez B, 2017, FOOD CHEM TOXICOL, V107, P373, DOI 10.1016/j.fct.2017.07.018
   Patel SS, 2020, CRIT REV FOOD SCI, V60, P887, DOI 10.1080/10408398.2018.1552244
   Perez-Garijo A, 2018, SEMIN CELL DEV BIOL, V82, P86, DOI 10.1016/j.semcdb.2017.11.036
   Puri S, PLOS ONE, V10
   Reek J. N. H, 2017, ANGEW CHEM INT ED EN, V56
   Requejo-Aguilar R, 2017, BIOMATERIALS, V113, P18, DOI 10.1016/j.biomaterials.2016.10.032
   Salehi B, 2019, EUR J MED CHEM, V163, P527, DOI 10.1016/j.ejmech.2018.12.016
   Sanchez-Nino MD, 2013, J AM SOC NEPHROL, V24, P687, DOI 10.1681/ASN.2013030294
   Shen XL, 2018, PROG NEUROBIOL, V171, P50, DOI 10.1016/j.pneurobio.2018.09.007
   Stanic Z, 2017, PLANT FOOD HUM NUTR, V72, P1, DOI 10.1007/s11130-016-0590-1
   Tonnus W, 2019, J PATHOL, V247, P697, DOI 10.1002/path.5248
   Venkatachalam MA, 2015, J AM SOC NEPHROL, V26, P1765, DOI 10.1681/ASN.2015010006
   Wang S, 2014, J NUTR BIOCHEM, V25, P363, DOI 10.1016/j.jnutbio.2013.10.002
   Wu JD, 2017, SCI REP-UK, V7, DOI 10.1038/s41598-017-10693-4
   Yang L, 2010, NAT MED, V16, P535, DOI 10.1038/nm.2144
NR 56
TC 13
Z9 14
U1 1
U2 5
PU NATURE PUBLISHING GROUP
PI LONDON
PA MACMILLAN BUILDING, 4 CRINAN ST, LONDON N1 9XW, ENGLAND
SN 2045-2322
J9 SCI REP-UK
JI Sci Rep
PD FEB 6
PY 2020
VL 10
IS 1
AR 2056
DI 10.1038/s41598-020-58974-9
PG 15
WC Multidisciplinary Sciences
WE Science Citation Index Expanded (SCI-EXPANDED)
SC Science & Technology - Other Topics
GA NA4BS
UT WOS:000559760300022
PM 32029842
OA gold, Green Published
DA 2022-04-27
ER

PT J
AU Orvedahl, A
   McAllaster, MR
   Sansone, A
   Dunlap, BF
   Desai, C
   Wang, YT
   Balce, DR
   Luke, CJ
   Lee, S
   Orchard, RC
   Artyomov, MN
   Handley, SA
   Doench, JG
   Silverman, GA
   Virgin, HW
AF Orvedahl, Anthony
   McAllaster, Michael R.
   Sansone, Amy
   Dunlap, Bria F.
   Desai, Chandni
   Wang, Ya-Ting
   Balce, Dale R.
   Luke, Cliff J.
   Lee, Sanghyun
   Orchard, Robert C.
   Artyomov, Maxim N.
   Handley, Scott A.
   Doench, John G.
   Silverman, Gary A.
   Virgin, Herbert W.
TI Autophagy genes in myeloid cells counteract IFN gamma-induced
   TNF-mediated cell death and fatal TNF-induced shock
SO PROCEEDINGS OF THE NATIONAL ACADEMY OF SCIENCES OF THE UNITED STATES OF
   AMERICA
LA English
DT Article
DE autophagy; sepsis; TNF; interferon; cell death
ID TUMOR-NECROSIS-FACTOR; INTERACTING PROTEIN; INDUCED NECROPTOSIS;
   SIGNALING COMPLEX; INDUCED APOPTOSIS; INTERFERON-GAMMA; DISTINCT ROLES;
   CASPASE-8; ALPHA; LETHALITY
AB Host inflammatory responses must be tightly regulated to ensure effective immunity while limiting tissue injury. IFN gamma (IFN gamma) primes macrophages to mount robust inflammatory responses. However, IFN gamma also induces cell death, and the pathways that regulate IFN gamma-induced cell death are incompletely understood. Using genome-wide CRISPR/Cas9 screening, we identified autophagy genes as central mediators of myeloid cell survival during the IFN gamma response. Hypersensitivity of autophagy gene-deficient cells to IFN gamma was mediated by tumor necrosis factor (TNF) signaling via receptor interacting protein kinase 1 (RIPK1)- and caspase 8-mediated cell death. Mice with myeloid cell-specific autophagy gene deficiency exhibited marked hypersensitivity to fatal systemic TNF administration. This increased mortality in myeloid autophagy gene-deficient mice required the IFN gamma receptor, and mortality was completely reversed by pharmacologic inhibition of RIPK1 kinase activity. These findings provide insight into the mechanism of IFN gamma-induced cell death via TNF, demonstrate a critical function of autophagy genes in promoting cell viability in the presence of inflammatory cytokines, and implicate this cell survival function in protection against mortality during the systemic inflammatory response.
C1 [Orvedahl, Anthony; Sansone, Amy; Luke, Cliff J.; Silverman, Gary A.] Washington Univ, Sch Med, Dept Pediat, St Louis, MO 63110 USA.
   [McAllaster, Michael R.; Dunlap, Bria F.; Desai, Chandni; Wang, Ya-Ting; Balce, Dale R.; Lee, Sanghyun; Orchard, Robert C.; Artyomov, Maxim N.; Handley, Scott A.; Virgin, Herbert W.] Washington Univ, Sch Med, Dept Pathol & Immunol, St Louis, MO 63110 USA.
   [Doench, John G.] Broad Inst MIT & Harvard, Cambridge, MA 02142 USA.
   [Virgin, Herbert W.] Washington Univ, Sch Med, Dept Mol Microbiol, St Louis, MO 63110 USA.
   [Virgin, Herbert W.] Washington Univ, Sch Med, Dept Med, St Louis, MO 63110 USA.
   [Balce, Dale R.; Virgin, Herbert W.] Vir Biotechnol, San Francisco, CA 94158 USA.
   [Orchard, Robert C.] Univ Texas Southwestern Med Ctr Dallas, Dallas, TX 75309 USA.
RP Orvedahl, A (通讯作者)，Washington Univ, Sch Med, Dept Pediat, St Louis, MO 63110 USA.; Virgin, HW (通讯作者)，Washington Univ, Sch Med, Dept Pathol & Immunol, St Louis, MO 63110 USA.; Virgin, HW (通讯作者)，Washington Univ, Sch Med, Dept Mol Microbiol, St Louis, MO 63110 USA.; Virgin, HW (通讯作者)，Washington Univ, Sch Med, Dept Med, St Louis, MO 63110 USA.; Virgin, HW (通讯作者)，Vir Biotechnol, San Francisco, CA 94158 USA.
EM aorvedahl@wustl.edu; svirgin@vir.bio
RI Silverman, Gary/AAJ-1269-2020; Desai, Chandni/AAA-5477-2020; Doench,
   John/ABE-6251-2020
OI Desai, Chandni/0000-0002-3708-3634; Doench, John/0000-0002-3707-9889;
   Orvedahl, Anthony/0000-0002-2481-9200; Virgin,
   Herbert/0000-0001-8580-7628
FU Pediatric Infectious Diseases Society-St. Jude Children's Research
   Hospital; NIHUnited States Department of Health & Human ServicesNational
   Institutes of Health (NIH) - USA [T32AI106688, K99-DK116666,
   R01DK104946, R01DK114047, U19AI109725]; NATIONAL INSTITUTE OF ALLERGY
   AND INFECTIOUS DISEASESUnited States Department of Health & Human
   ServicesNational Institutes of Health (NIH) - USANIH National Institute
   of Allergy & Infectious Diseases (NIAID) [U19AI109725, T32AI106688,
   U19AI142784] Funding Source: NIH RePORTER; NATIONAL INSTITUTE OF
   DIABETES AND DIGESTIVE AND KIDNEY DISEASESUnited States Department of
   Health & Human ServicesNational Institutes of Health (NIH) - USANIH
   National Institute of Diabetes & Digestive & Kidney Diseases (NIDDK)
   [K99DK116666, R01DK114047, R01DK104946] Funding Source: NIH RePORTER
FX We appreciate critical review of the manuscript from Melanie Yarbrough
   and David Hunstad. We thank the following individuals and Cores at
   Washington University School of Medicine: Darren Kreamalmeyer for expert
   mouse husbandry, Tim Schaiff and Anne Paredes for laboratory managerial
   assistance, Monica Sentmanat in the Genome Engineering and iPSC Center
   (GEiC) at Washington University School of Medicine for assistance with
   CRISPR cell line generation, and Wandy Beatty in the Molecular
   Microbiology Imaging Facility for assistance with electron microscopy.
   We thank Olivia Bare at the Broad Institute for assistance with CRISPR
   libraries and next generation sequencing. A.O. was supported by the
   Pediatric Infectious Diseases Society-St. Jude Children's Research
   Hospital Fellowship Program in Basic Research and NIH award T32AI106688,
   R.C.O. was supported by NIH award K99-DK116666, G.A.S. was supported by
   NIH awards R01DK104946 and R01DK114047, and H.W.V. was supported by NIH
   award U19AI109725.
CR Amiot F, 1997, MOL MED, V3, P864, DOI 10.1007/BF03401722
   Amir M, 2013, CELL DEATH DIFFER, V20, P878, DOI 10.1038/cdd.2013.21
   Bell BD, 2008, P NATL ACAD SCI USA, V105, P16677, DOI 10.1073/pnas.0808597105
   Berger SB, 2014, J IMMUNOL, V192, P5476, DOI 10.4049/jimmunol.1400499
   Biering SB, 2017, CELL HOST MICROBE, V22, P74, DOI 10.1016/j.chom.2017.06.005
   BLASI E, 1987, EUR J IMMUNOL, V17, P1491, DOI 10.1002/eji.1830171016
   Campbell GR, 2018, CELL HOST MICROBE, V24, P689, DOI 10.1016/j.chom.2018.09.007
   Chen S, 2016, GENE DEV, V30, P856, DOI 10.1101/gad.276428.115
   Chen YD, 2017, J MOL BIOL, V429, P142, DOI 10.1016/j.jmb.2016.11.009
   Choi J, 2014, IMMUNITY, V40, P924, DOI 10.1016/j.immuni.2014.05.006
   Clausen BE, 1999, TRANSGENIC RES, V8, P265, DOI 10.1023/A:1008942828960
   Dang AT, 2019, JCI INSIGHT, V4, DOI 10.1172/jci.insight.126955
   DEISS LP, 1995, GENE DEV, V9, P15, DOI 10.1101/gad.9.1.15
   DeSelm CJ, 2011, DEV CELL, V21, P966, DOI 10.1016/j.devcel.2011.08.016
   Diao JJ, 2015, NATURE, V520, P563, DOI 10.1038/nature14147
   Dillon CP, 2014, CELL, V157, P1189, DOI 10.1016/j.cell.2014.04.018
   Doench JG, 2016, NAT BIOTECHNOL, V34, P184, DOI 10.1038/nbt.3437
   DOHERTY GM, 1992, J IMMUNOL, V149, P1666
   Duprez L, 2011, IMMUNITY, V35, P908, DOI 10.1016/j.immuni.2011.09.020
   Fattah EA, 2015, J IMMUNOL, V194, P5407, DOI 10.4049/jimmunol.1402277
   FRANSEN L, 1986, EUR J CANCER CLIN ON, V22, P419, DOI 10.1016/0277-5379(86)90107-0
   Galluzzi L, 2018, CELL DEATH DIFFER, V25, P486, DOI 10.1038/s41418-017-0012-4
   Gan BY, 2006, J CELL BIOL, V175, P121, DOI 10.1083/jcb.200604129
   Gawriluk TR, 2011, REPRODUCTION, V141, P759, DOI 10.1530/REP-10-0489
   Goodall ML, 2016, DEV CELL, V37, P337, DOI 10.1016/j.devcel.2016.04.018
   Grivennikov SI, 2005, IMMUNITY, V22, P93, DOI 10.1016/j.immuni.2004.11.016
   Gutierrez MG, 2004, CELL, V119, P753, DOI 10.1016/j.cell.2004.11.038
   Haas TL, 2009, MOL CELL, V36, P831, DOI 10.1016/j.molcel.2009.10.013
   Hara T, 2008, J CELL BIOL, V181, P497, DOI 10.1083/jcb.200712064
   Hara T, 2006, NATURE, V441, P885, DOI 10.1038/nature04724
   He KL, 2002, MOL CELL BIOL, V22, P6034, DOI 10.1128/MCB.22.17.6034-6045.2002
   Heger K, 2018, NATURE, V559, P120, DOI 10.1038/s41586-018-0256-2
   Hou W, 2010, AUTOPHAGY, V6, P891, DOI 10.4161/auto.6.7.13038
   HUANG S, 1993, SCIENCE, V259, P1742, DOI 10.1126/science.8456301
   Hwang S, 2012, CELL HOST MICROBE, V11, P397, DOI 10.1016/j.chom.2012.03.002
   Itakura E, 2008, MOL BIOL CELL, V19, P5360, DOI 10.1091/mbc.E08-01-0080
   Jin ZY, 2009, CELL, V137, P721, DOI 10.1016/j.cell.2009.03.015
   Jounai N, 2007, P NATL ACAD SCI USA, V104, P14050, DOI 10.1073/pnas.0704014104
   Kihara A, 2001, EMBO REP, V2, P330, DOI 10.1093/embo-reports/kve061
   Kim JH, 2015, AUTOPHAGY, V11, P75, DOI 10.4161/15548627.2014.984276
   Kimmey JM, 2015, NATURE, V528, P565, DOI 10.1038/nature16451
   Kuma A, 2004, NATURE, V432, P1032, DOI 10.1038/nature03029
   Lalazar G, 2016, AM J PHYSIOL-GASTR L, V311, pG377, DOI 10.1152/ajpgi.00124.2016
   LEE SH, 1984, J IMMUNOL, V133, P1083
   Liang XH, 1999, NATURE, V402, P672, DOI 10.1038/45257
   Liu R, 2015, AUTOPHAGY, V11, P847, DOI 10.1080/15548627.2015.1037549
   Marino MW, 1997, P NATL ACAD SCI USA, V94, P8093, DOI 10.1073/pnas.94.15.8093
   Martinez J, 2015, NAT CELL BIOL, V17, P893, DOI 10.1038/ncb3192
   Matsunaga K, 2010, J CELL BIOL, V190, P511, DOI 10.1083/jcb.200911141
   Matsunaga K, 2009, NAT CELL BIOL, V11, P385, DOI 10.1038/ncb1846
   Matsuzawa T, 2012, J IMMUNOL, V189, P813, DOI 10.4049/jimmunol.1102041
   Mei SQ, 2016, SCI REP-UK, V6, DOI 10.1038/srep22171
   Mei Y, 2016, BIOCHEMISTRY-US, V55, P4239, DOI 10.1021/acs.biochem.6b00246
   Micheau O, 2001, MOL CELL BIOL, V21, P5299, DOI 10.1128/MCB.21.16.5299-5305.2001
   Micheau O, 2003, CELL, V114, P181, DOI 10.1016/S0092-8674(03)00521-X
   Mizushima N, 1998, NATURE, V395, P395, DOI 10.1038/26506
   Mizushima N, 2001, J CELL BIOL, V152, P657, DOI 10.1083/jcb.152.4.657
   OPIPARI AW, 1992, J BIOL CHEM, V267, P12424
   Paludan SR, 2000, J LEUKOCYTE BIOL, V67, P18, DOI 10.1002/jlb.67.1.18
   Polykratis A, 2014, J IMMUNOL, V193, P1539, DOI 10.4049/jimmunol.1400590
   Pott J, 2018, CELL HOST MICROBE, V23, P191, DOI 10.1016/j.chom.2017.12.017
   Presti RM, 2009, J VIROL, V83, P11599, DOI 10.1128/JVI.00677-09
   Pyo JO, 2005, J BIOL CHEM, V280, P20722, DOI 10.1074/jbc.M413934200
   Roderick JE, 2014, P NATL ACAD SCI USA, V111, P14436, DOI 10.1073/pnas.1409389111
   Samie M, 2018, NAT IMMUNOL, V19, P246, DOI 10.1038/s41590-017-0042-6
   Selleck EM, 2015, MBIO, V6, DOI 10.1128/mBio.01157-15
   Selleck EM, 2013, PLOS PATHOG, V9, DOI 10.1371/journal.ppat.1003320
   Sentmanat MF, 2018, SCI REP-UK, V8, DOI 10.1038/s41598-018-19441-8
   Shao YM, 2017, SCI REP-UK, V7, DOI 10.1038/s41598-017-09978-5
   Singer M, 2016, JAMA-J AM MED ASSOC, V315, P801, DOI 10.1001/jama.2016.0287
   Stansley B, 2012, J NEUROINFLAMM, V9, DOI 10.1186/1742-2094-9-115
   Sumpter R, 2016, CELL, V165, P867, DOI 10.1016/j.cell.2016.04.006
   Sun YX, 2018, CIRCULATION, V138, P2247, DOI 10.1161/CIRCULATIONAHA.117.032821
   Takahashi N, 2012, CELL DEATH DIS, V3, DOI 10.1038/cddis.2012.176
   Takahashi N, 2014, NATURE, V513, P95, DOI 10.1038/nature13706
   TALMADGE JE, 1987, AM J PATHOL, V128, P410
   Thapa RJ, 2013, P NATL ACAD SCI USA, V110, pE3109, DOI 10.1073/pnas.1301218110
   Thapa RJ, 2011, MOL CELL BIOL, V31, P2934, DOI 10.1128/MCB.05445-11
   Tokunaga F, 2011, NATURE, V471, P633, DOI 10.1038/nature09815
   Varfolomeev E, 2007, CELL, V131, P669, DOI 10.1016/j.cell.2007.10.030
   Vince JE, 2007, CELL, V131, P682, DOI 10.1016/j.cell.2007.10.037
   Weinlich R, 2014, MOL CELL, V56, P469, DOI 10.1016/j.molcel.2014.11.001
   WILLIAMSON BD, 1983, P NATL ACAD SCI-BIOL, V80, P5397, DOI 10.1073/pnas.80.17.5397
   Won M, 2010, CELL DEATH DIFFER, V17, P1830, DOI 10.1038/cdd.2010.47
   Yamamoto A, 1998, CELL STRUCT FUNCT, V23, P33, DOI 10.1247/csf.23.33
   Ye YC, 2011, J PHARMACOL SCI, V117, P160, DOI 10.1254/jphs.11105FP
   Young MM, 2012, J BIOL CHEM, V287, P12455, DOI 10.1074/jbc.M111.309104
   Zhao ZJ, 2008, CELL HOST MICROBE, V4, P458, DOI 10.1016/j.chom.2008.10.003
   Zhong Y, 2009, NAT CELL BIOL, V11, P468, DOI 10.1038/ncb1854
   Zi ZG, 2015, J CARDIOVASC PHARM, V65, P252, DOI 10.1097/FJC.0000000000000188
NR 90
TC 19
Z9 19
U1 0
U2 5
PU NATL ACAD SCIENCES
PI WASHINGTON
PA 2101 CONSTITUTION AVE NW, WASHINGTON, DC 20418 USA
SN 0027-8424
J9 P NATL ACAD SCI USA
JI Proc. Natl. Acad. Sci. U. S. A.
PD AUG 13
PY 2019
VL 116
IS 33
BP 16497
EP 16506
DI 10.1073/pnas.1822157116
PG 10
WC Multidisciplinary Sciences
WE Science Citation Index Expanded (SCI-EXPANDED)
SC Science & Technology - Other Topics
GA IR4LV
UT WOS:000481404300055
PM 31346084
OA Green Published
DA 2022-04-27
ER

PT J
AU Guo, N
   Miao, R
   Gao, XC
   Huang, D
   Hu, ZF
   Ji, NC
   Nan, Y
   Jiang, FL
   Gou, XC
AF Guo, Na
   Miao, Rui
   Gao, Xingchun
   Huang, Dong
   Hu, Zhifang
   Ji, Naichun
   Nan, Ying
   Jiang, Fengliang
   Gou, Xingchun
TI Shikonin inhibits proliferation and induces apoptosis in glioma cells
   via downregulation of CD147
SO MOLECULAR MEDICINE REPORTS
LA English
DT Article
DE cluster of differentiation 147; apoptosis; glioma; shikonin; reactive
   oxygen species
ID NECROPTOSIS; CANCER; MITOCHONDRIA; RIP1/RIP3; INVASION; JNK
AB Shikonin, a traditional Chinese medicine, has been identified as being capable of inducing apoptosis in various tumors, including glioma, and is thus considered to be a promising therapeutic agent for tumor therapy. However, little is known about the molecular mechanism of shikonin in glioma. The present study investigated the influence of shikonin on the proliferation and apoptosis of glioma cells U251 and U87MG and explored the potential molecular mechanisms. It was identified that shikonin was able to induce apoptosis in human glioma cells in a time- and dose-dependent manner, and a decreased expression level of cluster of differentiation (CD)147 was observed in shikonin-treated U251 and U87MG cells. Knockdown of CD147 inhibited U251 and U87MG cell growth, whereas CD147 overexpression enhanced cell growth and decreased shikonin-induced apoptosis. Additionally, an increased expression level of CD147 suppressed the elevated production of reactive oxygen species and mitochondrial membrane potential levels induced by shikonin. The data indicated that shikonin-induced apoptosis in glioma cells was associated with the downregulation of CD147 and the upregulation of oxidative stress. CD147 may be an optional target of shikonin-induced cell apoptosis in glioma cells.
C1 [Guo, Na; Gao, Xingchun; Hu, Zhifang; Nan, Ying; Jiang, Fengliang; Gou, Xingchun] Xian Med Univ, Inst Basic & Translat Med, 1 XinWang Rd, Xian 710021, Shaanxi, Peoples R China.
   [Guo, Na; Gao, Xingchun; Hu, Zhifang; Nan, Ying; Jiang, Fengliang; Gou, Xingchun] Xian Med Univ, Dept Immunol, Shaanxi Key Lab Brain Disorders, 1 XinWang Rd, Xian 710021, Shaanxi, Peoples R China.
   [Miao, Rui; Huang, Dong] Shaanxi Second Prov Peoples Hosp, Dept Neurol, Xian 710005, Shaanxi, Peoples R China.
   [Ji, Naichun] Xian Med Univ, Dept Sports, Xian 710021, Shaanxi, Peoples R China.
RP Jiang, FL; Gou, XC (通讯作者)，Xian Med Univ, Inst Basic & Translat Med, 1 XinWang Rd, Xian 710021, Shaanxi, Peoples R China.; Jiang, FL; Gou, XC (通讯作者)，Xian Med Univ, Dept Immunol, Shaanxi Key Lab Brain Disorders, 1 XinWang Rd, Xian 710021, Shaanxi, Peoples R China.
EM fengliangjiang@126.com; gouxingchun@189.cn
FU National Natural Science Foundation of ChinaNational Natural Science
   Foundation of China (NSFC) [81601376, 81471415]; University's Key
   Disciplines of Molecular Immunology; Natural Science Basic Research Plan
   in Shaanxi Province of China [2017JM8086]; Shaanxi Provincial Education
   Department [17JK0666, 17JK0648]; Xi'an Medical College Fund [2017GJFY32,
   2017PT30, 2017PT35, 2017PT42]; Shaanxi Science and Technology Project
FX This study was supported by the National Natural Science Foundation of
   China (grant nos. 81601376 and 81471415), University's Key Disciplines
   of Molecular Immunology, the Natural Science Basic Research Plan in
   Shaanxi Province of China (grant no. 2017JM8086), Scientific Research
   Program Funded by Shaanxi Provincial Education Department (grants no.
   17JK0666 and 17JK0648), Xi'an Medical College Fund (grant nos.
   2017GJFY32, 2017PT30, 2017PT35 and 2017PT42) and Shaanxi Science and
   Technology Project for funding of people studying abroad.
CR Aldape K, 2015, ACTA NEUROPATHOL, V129, P829, DOI 10.1007/s00401-015-1432-1
   Andujar I, 2013, PLANTA MED, V79, P1685, DOI 10.1055/s-0033-1350934
   Balaban RS, 2005, CELL, V120, P483, DOI 10.1016/j.cell.2005.02.001
   Bush NAO, 2017, NEUROSURG REV, V40, P1, DOI 10.1007/s10143-016-0709-8
   Chen CY, 2017, AM J TRANSL RES, V9, P5507
   Durchschein C, 2018, MOLECULES, V23, DOI 10.3390/molecules23112820
   Fei F, 2015, EXPERT REV ANTICANC, V15, P1351, DOI 10.1586/14737140.2015.1092874
   Gong K, 2011, FREE RADICAL BIO MED, V51, P2259, DOI 10.1016/j.freeradbiomed.2011.09.018
   Guo N, 2015, MOL IMMUNOL, V63, P253, DOI 10.1016/j.molimm.2014.07.005
   Guo ZL, 2018, BMC CELL BIOL, V19, DOI 10.1186/s12860-018-0179-7
   Hottinger AF, 2014, BRIT J CANCER, V110, P2655, DOI 10.1038/bjc.2014.209
   Li H, 2017, J NEURO-ONCOL, V134, P145, DOI 10.1007/s11060-017-2499-4
   Liang WQ, 2017, ONCOTARGET, V8, P109094, DOI 10.18632/oncotarget.22618
   Louis DN, 2016, ACTA NEUROPATHOL, V131, P803, DOI 10.1007/s00401-016-1545-1
   Lu B, 2017, ACTA PHARMACOL SIN, V38, P1543, DOI 10.1038/aps.2017.112
   Ondrouskova E, 2014, Klin Onkol, V27 Suppl 1, pS7
   Redza-Dutordoir M, 2016, BBA-MOL CELL RES, V1863, P2977, DOI 10.1016/j.bbamcr.2016.09.012
   Reifenberger G, 2017, NAT REV CLIN ONCOL, V14, P434, DOI 10.1038/nrclinonc.2016.204
   Shahsavari Z, 2018, ANTI-CANCER AGENT ME, V18, P245, DOI 10.2174/1871520617666170919164055
   Wiench B, 2012, EVID-BASED COMPL ALT, V2012, DOI [10. 1155/2012/726025 23118796, DOI 10.1155/2012/726025]
   Xiong LJ, 2014, INT J MOL SCI, V15, P17411, DOI 10.3390/ijms151017411
   Yin HY, 2017, NEUROL SCI, V38, P129, DOI 10.1007/s10072-016-2727-2
   Zhai TY, 2017, ONCOL REP, V38, P3473, DOI 10.3892/or.2017.6038
   Zhang FL, 2013, PLOS ONE, V8, DOI 10.1371/journal.pone.0081815
   Zhang FY, 2015, INT J MOL SCI, V16, P23823, DOI 10.3390/ijms161023823
   Zhang X, 2018, MINI-REV MED CHEM, V18, P164, DOI 10.2174/1389557517666170228114809
   Zhou ZJ, 2017, CANCER LETT, V390, P77, DOI 10.1016/j.canlet.2017.01.004
NR 27
TC 13
Z9 14
U1 3
U2 8
PU SPANDIDOS PUBL LTD
PI ATHENS
PA POB 18179, ATHENS, 116 10, GREECE
SN 1791-2997
EI 1791-3004
J9 MOL MED REP
JI Mol. Med. Rep.
PD MAY
PY 2019
VL 19
IS 5
BP 4335
EP 4343
DI 10.3892/mmr.2019.10101
PG 9
WC Oncology; Medicine, Research & Experimental
WE Science Citation Index Expanded (SCI-EXPANDED)
SC Oncology; Research & Experimental Medicine
GA HV3DH
UT WOS:000465868800104
PM 30942433
OA hybrid, Green Published, Green Submitted
DA 2022-04-27
ER

PT J
AU Xu, JJ
   Zhang, GY
   Tong, YP
   Yuan, JH
   Li, YY
   Song, G
AF Xu, Jiajia
   Zhang, Gongye
   Tong, Yinping
   Yuan, Jiahui
   Li, Yuanyue
   Song, Gang
TI Corilagin induces apoptosis, autophagy and ROS generation in gastric
   cancer cells in vitro
SO INTERNATIONAL JOURNAL OF MOLECULAR MEDICINE
LA English
DT Article
DE corilagin; gastric cancer; apoptosis; autophagy; reactive oxygen species
ID SONODYNAMIC THERAPY; REDOX BIOLOGY; DEATH; OXYGEN; PROLIFERATION;
   INHIBITION; STATISTICS
AB Corilagin, a unique component of the tannin family, has been identified in several medicinal plants. In previous literature, corilagin exhibited a marked anticancer property in a variety of human cancer cells. However, the biological effects of corilagin on gastric cancer and the mechanisms involved remain to be fully elucidated. In the present study, it was reported that corilagin induced inhibition of cell growth in SGC7901 and BGC823 cells in a concentration-dependent manner. It was found that corilagin exhibited less toxicity towards normal GES-1 cells. Furthermore, the study showed that corilagin induced the apoptosis of gastric cancer cells mainly via activating caspase-8, -9, -3 and poly ADP-ribose polymerase proteins. Simultaneously, it was verified that corilagin triggered autophagy in gastric cancer cells and the inhibition of autophagy improved the activity of corilagin on cell growth suppression. In addition, corilagin significantly increased intracellular reactive oxygen species production, which is important in inhibiting the growth of gastric cancer cells. Finally, it was shown that necroptosis cannot be induced by corilagin-incubation in SGC7901 and BGC823 cell lines. Consequently, these findings indicate that corilagin may be developed as a potential therapeutic drug for gastric cancer.
C1 [Xu, Jiajia; Li, Yuanyue] Jimei Univ, Fisheries Coll, 43 Yindou Rd, Xiamen 361021, Fujian, Peoples R China.
   [Zhang, Gongye; Tong, Yinping; Yuan, Jiahui; Song, Gang] Xiamen Univ, Canc Res Ctr, Med Coll, Xiangan South Rd, Xiamen 361102, Fujian, Peoples R China.
RP Li, YY (通讯作者)，Jimei Univ, Fisheries Coll, 43 Yindou Rd, Xiamen 361021, Fujian, Peoples R China.; Song, G (通讯作者)，Xiamen Univ, Canc Res Ctr, Med Coll, Xiangan South Rd, Xiamen 361102, Fujian, Peoples R China.
EM 979949223@qq.com; gangsongsd@xmu.edu.cn
FU National Natural Science Foundation of ChinaNational Natural Science
   Foundation of China (NSFC) [81872045, 81470793]; Special Fund for Public
   Welfare Research Institutes of Fujian Province [2017R1036-1,
   2018R1036-4]; Major Technology Program of Industry-University-Research
   Cooperation in Fujian Province [2016Y4011]
FX The present study was supported by the grants from the National Natural
   Science Foundation of China (grant nos. 81872045 and 81470793), the
   Special Fund for Public Welfare Research Institutes of Fujian Province
   (grant no. 2017R1036-1 and 2018R1036-4) and the Major Technology Program
   of Industry-University-Research Cooperation in Fujian Province (grant
   no. 2016Y4011).
CR Ahamed M, 2011, TOXICOLOGY, V283, P101, DOI 10.1016/j.tox.2011.02.010
   Alam MM, 2016, APOPTOSIS, V21, P1191, DOI 10.1007/s10495-016-1277-7
   Attar R, 2017, ONCOTARGETS THER, V10, P1941, DOI 10.2147/OTT.S135315
   Attarde SS, 2017, BMC COMPLEM ALTERN M, V17, DOI 10.1186/s12906-017-2018-3
   Briehl MM, 2015, REDOX BIOL, V5, P124, DOI 10.1016/j.redox.2015.04.002
   Chen HB, 2017, MEDICINE, V96, DOI 10.1097/MD.0000000000007456
   Dai ZJ, 2009, J ETHNOPHARMACOL, V123, P91, DOI 10.1016/j.jep.2009.02.022
   Darwish AGG, 2016, CHEM PHARM BULL, V64, P360, DOI 10.1248/cpb.c15-00830
   Datta K, 2002, INT J BIOCHEM CELL B, V34, P148, DOI 10.1016/S1357-2725(01)00106-6
   Du P, 2016, EUR J PHARMACOL, V793, P119, DOI 10.1016/j.ejphar.2016.11.018
   Duan WG, 2005, YAKUGAKU ZASSHI, V125, P587, DOI 10.1248/yakushi.125.587
   Eckert A, 2003, BIOCHEM PHARMACOL, V66, P1627, DOI 10.1016/S0006-2952(03)00534-3
   Forman HJ, 2010, BIOCHEMISTRY-US, V49, P835, DOI 10.1021/bi9020378
   Gu Y, 2016, INT J ONCOL, V48, P1868, DOI 10.3892/ijo.2016.3413
   Guo YJ, 2015, MOL NEUROBIOL, V52, P1547, DOI 10.1007/s12035-014-8947-7
   Hikita H, 2012, J HEPATOL, V57, P92, DOI 10.1016/j.jhep.2012.01.027
   Hu C, 2012, J CELL MOL MED, V16, P96, DOI 10.1111/j.1582-4934.2011.01278.x
   Huang P, 2017, METALLOMICS, V9, P1756, DOI 10.1039/c7mt00179g
   Ji YB, 2011, EXP TOXICOL PATHOL, V63, P69, DOI 10.1016/j.etp.2009.09.010
   Jia LQ, 2013, BMC COMPLEM ALTERN M, V13, DOI 10.1186/1472-6882-13-33
   Kinoshita S, 2007, PHYTOMEDICINE, V14, P755, DOI 10.1016/j.phymed.2006.12.012
   Kodera Y, 2006, WORLD J GASTROENTERO, V12, P2000, DOI 10.3748/wjg.v12.i13.2000
   Lee Y, 2014, INT J ONCOL, V44, P1599, DOI 10.3892/ijo.2014.2339
   Li X, 2018, BIOMED PHARMACOTHER, V99, P43, DOI 10.1016/j.biopha.2018.01.030
   Liu FC, 2017, SHOCK, V47, P346, DOI 10.1097/SHK.0000000000000736
   Liu XL, 2018, CELL DEATH DIS, V9, DOI 10.1038/s41419-017-0081-9
   Livak KJ, 2001, METHODS, V25, P402, DOI 10.1006/meth.2001.1262
   MacKenzie SH, 2012, ADV EXP MED BIOL, V747, P55, DOI 10.1007/978-1-4614-3229-6_4
   Manda G, 2015, REDOX BIOL, V5, P347, DOI 10.1016/j.redox.2015.06.014
   Milani R, 2018, ONCOL RES, V26, P1307, DOI 10.3727/096504017X14928634401187
   Ming YL, 2013, CELL BIOL INT, V37, P1046, DOI 10.1002/cbin.10132
   Notka F, 2003, ANTIVIR RES, V58, P175, DOI 10.1016/S0166-3542(02)00213-9
   Parkin DM, 2005, CA-CANCER J CLIN, V55, P74, DOI 10.3322/canjclin.55.2.74
   Rangkadilok N, 2005, J AGR FOOD CHEM, V53, P1387, DOI 10.1021/jf0403484
   Shalini S, 2015, CELL DEATH DIFFER, V22, P526, DOI 10.1038/cdd.2014.216
   Shimizu S, 2014, INT J MOL SCI, V15, P3145, DOI 10.3390/ijms15023145
   Srivastava P, 2012, CARCINOGENESIS, V33, P2199, DOI 10.1093/carcin/bgs269
   Su XM, 2015, INT J BIOCHEM CELL B, V60, P82, DOI 10.1016/j.biocel.2014.12.023
   Torre LA, 2015, CA-CANCER J CLIN, V65, P87, DOI 10.3322/caac.21262
   Wang C, 2015, PLOS ONE, V10
   Wang XB, 2013, TOXICOL IN VITRO, V27, P1247, DOI 10.1016/j.tiv.2012.12.023
   Wu W, 2012, CRIT REV ONCOL HEMAT, V82, P249, DOI 10.1016/j.critrevonc.2011.08.004
   Xu BB, 2017, CELL DEATH DISCOV, V3, DOI 10.1038/cddiscovery.2016.96
   Xu L, 2016, CELL DEATH DIS, V7, DOI 10.1038/cddis.2016.322
   Zhang SY, 2017, SCI REP-UK, V7, DOI 10.1038/s41598-017-10400-3
   Zhao CK, 2015, LIFE SCI, V137, P37, DOI 10.1016/j.lfs.2015.07.019
   Zhao L, 2008, INT IMMUNOPHARMACOL, V8, P1059, DOI 10.1016/j.intimp.2008.03.003
NR 47
TC 19
Z9 21
U1 6
U2 25
PU SPANDIDOS PUBL LTD
PI ATHENS
PA POB 18179, ATHENS, 116 10, GREECE
SN 1107-3756
EI 1791-244X
J9 INT J MOL MED
JI Int. J. Mol. Med.
PD FEB
PY 2019
VL 43
IS 2
BP 967
EP 979
DI 10.3892/ijmm.2018.4031
PG 13
WC Medicine, Research & Experimental
WE Science Citation Index Expanded (SCI-EXPANDED)
SC Research & Experimental Medicine
GA HG4CX
UT WOS:000454923000031
PM 30569134
OA Green Published, hybrid, Green Submitted
DA 2022-04-27
ER

PT J
AU Yue, S
   Zhou, HM
   Wang, XH
   Busuttil, RW
   Kupiec-Weglinski, JW
   Zhai, Y
AF Yue, Shi
   Zhou, Haoming
   Wang, Xuehao
   Busuttil, Ronald W.
   Kupiec-Weglinski, Jerzy W.
   Zhai, Yuan
TI Prolonged Ischemia Triggers Necrotic Depletion of Tissue-Resident
   Macrophages To Facilitate Inflammatory Immune Activation in Liver
   Ischemia Reperfusion Injury
SO JOURNAL OF IMMUNOLOGY
LA English
DT Article
ID HEPATIC ISCHEMIA/REPERFUSION INJURY; CELL-DEATH; NECROPTOSIS; NECROSIS;
   STRESS; MONOCYTES; MECHANISM; APOPTOSIS; NECROSTATIN-1; PATHOGENESIS
AB Although mechanisms of immune activation against liver ischemia reperfusion (IR) injury (IRI) have been studied extensively, questions regarding liver-resident macrophages, that is, Kupffer cells (KCs), remain controversial. Recent progress in the biology of tissue-resident macrophages implicates homeostatic functions of KCs. This study aims to dissect responses and functions of KCs in liver IRI. In a murine liver partial warm ischemia model, we analyzed liver-resident versus infiltrating macrophages by FACS and immunofluorescence staining. Our data showed that liver immune activation by IR was associated with not only infiltrations/activations of peripheral macrophages, but also necrotic depletion of KCs. Inhibition of receptor-interacting protein 1 (RIP1) by necrostatin-ls protected KCs from ischemia-induced depletion, resulting in the reduction of macrophage infiltration, suppression of proinflammatory immune activation, and protection of livers from IRI. The depletion of KCs by clodronate liposomes abrogated the effect of necrostatin-ls. Additionally, liver reconstitutions with KCs postischemia exerted anti-inflammatory/cytoprotective effects against IRI. These results reveal a unique response of KCs against liver IR, that is, RIP1-dependent necrosis, which constitutes a novel mechanism of liver inflammatory immune activation in the pathogenesis of liver IRI.
C1 [Yue, Shi; Zhou, Haoming; Busuttil, Ronald W.; Kupiec-Weglinski, Jerzy W.; Zhai, Yuan] Univ Calif Los Angeles, David Geffen Sch Med, Div Liver & Pancreas Transplantat, Dept Surg, 77-120 Ctr Hlth Sci,10833 Le Conte Ave, Los Angeles, CA 90095 USA.
   [Wang, Xuehao] Nanjing Med Univ, Dept Liver Surg, Affiliated Hosp 1, Nanjing 210029, Jiangsu, Peoples R China.
RP Zhai, Y (通讯作者)，Univ Calif Los Angeles, David Geffen Sch Med, Div Liver & Pancreas Transplantat, Dept Surg, 77-120 Ctr Hlth Sci,10833 Le Conte Ave, Los Angeles, CA 90095 USA.
EM yzhai@mednet.ucla.edu
FU National Institutes of HealthUnited States Department of Health & Human
   ServicesNational Institutes of Health (NIH) - USA [R21AI126516]; Dumont
   Research Foundation; National Nature Science Foundation of ChinaNational
   Natural Science Foundation of China (NSFC) [81100270, 1310108001,
   81210108017, 81600450]; NATIONAL INSTITUTE OF ALLERGY AND INFECTIOUS
   DISEASESUnited States Department of Health & Human ServicesNational
   Institutes of Health (NIH) - USANIH National Institute of Allergy &
   Infectious Diseases (NIAID) [R21AI126516] Funding Source: NIH RePORTER;
   NATIONAL INSTITUTE OF DIABETES AND DIGESTIVE AND KIDNEY DISEASESUnited
   States Department of Health & Human ServicesNational Institutes of
   Health (NIH) - USANIH National Institute of Diabetes & Digestive &
   Kidney Diseases (NIDDK) [R01DK107533, P30DK041301] Funding Source: NIH
   RePORTER
FX This work was supported by the National Institutes of Health (Grant
   R21AI126516 to Y.Z.), the Dumont Research Foundation, and grants from
   the National Nature Science Foundation of China (81100270, 1310108001,
   and 81210108017 to X.W. and 81600450 to H.Z.).
CR Bleriot C, 2015, IMMUNITY, V42, P145, DOI 10.1016/j.immuni.2014.12.020
   Davies LC, 2015, IMMUNOLOGY, V144, P541, DOI 10.1111/imm.12451
   Davies LC, 2013, NAT IMMUNOL, V14, P986, DOI 10.1038/ni.2705
   Degterev A, 2005, NAT CHEM BIOL, V1, P112, DOI 10.1038/nchembio711
   Devey L, 2009, MOL THER, V17, P65, DOI 10.1038/mt.2008.237
   Di Paolo NC, 2013, CELL REP, V3, P1840, DOI 10.1016/j.celrep.2013.05.025
   Duffield JS, 2005, J CLIN INVEST, V115, P56, DOI 10.1172/JCI200522675
   Eguchi Y, 1997, CANCER RES, V57, P1835
   Ellett JD, 2010, J IMMUNOL, V184, P5849, DOI 10.4049/jimmunol.0902024
   Eltzschig HK, 2011, NAT MED, V17, P1391, DOI 10.1038/nm.2507
   Gujral JS, 2001, HEPATOLOGY, V33, P397, DOI 10.1053/jhep.2001.22002
   Hashimoto D, 2013, IMMUNITY, V38, P792, DOI 10.1016/j.immuni.2013.04.004
   Ikarashi M, 2013, J LEUKOCYTE BIOL, V94, P1325, DOI 10.1189/jlb.0313144
   Jaeschke H, 2003, GASTROENTEROLOGY, V125, P1246, DOI 10.1016/S0016-5085(03)01209-5
   Ji HF, 2014, HEPATOLOGY, V60, P2052, DOI 10.1002/hep.27334
   Kaczmarek A, 2013, IMMUNITY, V38, P209, DOI 10.1016/j.immuni.2013.02.003
   Kaczorowski David J, 2009, Front Biosci (Elite Ed), V1, P91
   Kaiser WJ, 2013, J BIOL CHEM, V288, P31268, DOI 10.1074/jbc.M113.462341
   Kinoshita M, 2010, J HEPATOL, V53, P903, DOI 10.1016/j.jhep.2010.04.037
   Klein I, 2007, BLOOD, V110, P4077, DOI 10.1182/blood-2007-02-073841
   Lau A, 2013, AM J TRANSPLANT, V13, P2805, DOI 10.1111/ajt.12447
   Linkermann A, 2012, KIDNEY INT, V81, P751, DOI 10.1038/ki.2011.450
   Liu J, 2011, J CELL MOL MED, V15, P1474, DOI 10.1111/j.1582-4934.2010.01104.x
   Liu J, 2012, TRANSPLANTATION, V94, P211, DOI 10.1097/TP.0b013e318259d38e
   McComb S, 2014, P NATL ACAD SCI USA, V111, pE3206, DOI 10.1073/pnas.1407068111
   Movita D, 2012, J LEUKOCYTE BIOL, V92, P723, DOI 10.1189/jlb.1111566
   Perdiguero EG, 2015, NATURE, V518, P547, DOI 10.1038/nature13989
   Rao J, 2014, AM J TRANSPLANT, V14, P1552, DOI 10.1111/ajt.12711
   Raptis DA, 2014, J HEPATOL, V60, P625, DOI 10.1016/j.jhep.2013.11.006
   Robinson N, 2012, NAT IMMUNOL, V13, P954, DOI 10.1038/ni.2397
   Rosenbaum DM, 2010, J NEUROSCI RES, V88, P1569, DOI 10.1002/jnr.22314
   Saveljeva S, 2015, CELL DEATH DIS, V6, DOI 10.1038/cddis.2014.548
   Schulz C, 2012, SCIENCE, V336, P86, DOI 10.1126/science.1219179
   Stockinger S, 2002, J IMMUNOL, V169, P6522, DOI 10.4049/jimmunol.169.11.6522
   Sunderkotter C, 2004, J IMMUNOL, V172, P4410, DOI 10.4049/jimmunol.172.7.4410
   Takahashi N, 2012, CELL DEATH DIS, V3, DOI 10.1038/cddis.2012.176
   Tsung A, 2005, J IMMUNOL, V175, P7661, DOI 10.4049/jimmunol.175.11.7661
   Vanlangenakker N, 2012, CELL DEATH DIFFER, V19, P75, DOI 10.1038/cdd.2011.164
   Xu XS, 2010, BRAIN RES, V1355, P189, DOI 10.1016/j.brainres.2010.07.080
   Yona S, 2013, IMMUNITY, V38, P79, DOI 10.1016/j.immuni.2012.12.001
   Zhai Y, 2011, AM J TRANSPLANT, V11, P1563, DOI 10.1111/j.1600-6143.2011.03579.x
   Zhai YA, 2008, HEPATOLOGY, V47, P207, DOI 10.1002/hep.21986
   Zhou HM, 2016, TRANSPLANTATION, V100, P365, DOI 10.1097/TP.0000000000001032
   Zigmond E, 2014, J IMMUNOL, V193, P344, DOI 10.4049/jimmunol.1400574
NR 44
TC 29
Z9 30
U1 0
U2 9
PU AMER ASSOC IMMUNOLOGISTS
PI BETHESDA
PA 9650 ROCKVILLE PIKE, BETHESDA, MD 20814 USA
SN 0022-1767
EI 1550-6606
J9 J IMMUNOL
JI J. Immunol.
PD MAY 1
PY 2017
VL 198
IS 9
BP 3588
EP 3595
DI 10.4049/jimmunol.1601428
PG 8
WC Immunology
WE Science Citation Index Expanded (SCI-EXPANDED)
SC Immunology
GA EU6HN
UT WOS:000401135200026
PM 28289160
OA Green Accepted, Bronze
DA 2022-04-27
ER

PT J
AU Daskalov, A
AF Daskalov, Asen
TI On the evolutionary trajectories of signal-transducing amyloids in fungi
   and beyond
SO PRION
LA English
DT Article
DE functional amyloid; HET-S; NLR; prion; programmed cell death; RHIM;
   signal-transduction
ID HET-S PRION; HETEROKARYON INCOMPATIBILITY; PROGRAMMED NECROSIS;
   NECROPTOSIS; DIVERSITY; MECHANISM; FIBRILS; DEFENSE; DOMAIN; CELLS
AB In the last decade, multiple reports have established that amyloids can bear important functional roles in a variety of biological processes and in distant taxonomic clades. In filamentous fungi, amyloids are involved in a signal transducing mechanism in which a group of NOD-like receptors (NLRs) controls downstream effector proteins to induce a programmed cell death reaction. A structurally characterized example of fungal signal-transducing amyloid is the prion-forming domain (PFD) of the HET-S toxin from Podospora anserina. Amyloid-mediated programmed cell death is equally reported in metazoans in the context of innate immunity and antiviral response. The cell death reaction, described as programmed necrosis, is dependent on an amyloid-forming RHIM motif (RIP homotypic interaction motif). An evolutionary link between the RHIM and the PFD signaling amyloids has been previously reported. Our recent study ties further the signaling amyloids in fungi and metazoans, reporting a fungal signal-transducing domain with amyloid and prion-like properties, which shows significant sequence similarity to the metazoan RHIM motif. Here, I discuss the expanding class of the signal-transducing amyloids and reflect on the possible evolutionary scenarios of their diversification.
C1 [Daskalov, Asen] Univ Calif Berkeley, Dept Plant & Microbial Biol, Berkeley, CA 94720 USA.
RP Daskalov, A (通讯作者)，341A Koshland Hall, Berkeley, CA 94720 USA.
EM asen.daskalov@berkeley.edu
CR Blanco LP, 2012, TRENDS MICROBIOL, V20, P66, DOI 10.1016/j.tim.2011.11.005
   Cai X, 2014, CELL, V156, P1207, DOI 10.1016/j.cell.2014.01.063
   Daskalov A, 2016, P NATL ACAD SCI USA, V113, P2720, DOI 10.1073/pnas.1522361113
   Daskalov A, 2015, SCI REP-UK, V5, DOI 10.1038/srep12494
   Daskalov A, 2015, PRION, V9, P184, DOI 10.1080/19336896.2015.1038018
   Daskalov A, 2015, PLOS BIOL, V13, DOI 10.1371/journal.pbio.1002059
   Daskalov A, 2012, PLOS ONE, V7, DOI 10.1371/journal.pone.0034854
   Davey NE, 2015, CELL COMMUN SIGNAL, V13, DOI 10.1186/s12964-015-0120-z
   Davey NE, 2012, MOL BIOSYST, V8, P268, DOI 10.1039/c1mb05231d
   Davey NE, 2011, TRENDS BIOCHEM SCI, V36, P159, DOI 10.1016/j.tibs.2010.10.002
   Debets AJM, 2012, P NATL ACAD SCI USA, V109, P10432, DOI 10.1073/pnas.1205333109
   Dondelinger Y, 2014, CELL REP, V7, P971, DOI 10.1016/j.celrep.2014.04.026
   Dyrka W, 2014, GENOME BIOL EVOL, V6, P3137, DOI 10.1093/gbe/evu251
   Graziani S, 2004, BMC BIOL, V2, DOI 10.1186/1741-7007-2-18
   Greenwald J, 2010, MOL CELL, V38, P889, DOI 10.1016/j.molcel.2010.05.019
   Guo HY, 2015, CELL HOST MICROBE, V17, P243, DOI 10.1016/j.chom.2015.01.003
   Halfmann R, 2012, NATURE, V482, P363, DOI 10.1038/nature10875
   Han JH, 2011, NAT IMMUNOL, V12, P1143, DOI 10.1038/ni.2159
   Kajava AV, 2014, SCI REP-UK, V4, DOI 10.1038/srep07436
   Li JX, 2012, CELL, V150, P339, DOI 10.1016/j.cell.2012.06.019
   Miller G, 2009, SCIENCE, V326, P1337, DOI [10.1126/science.326.5958.1337, 10.1126/science.326.5958.1338]
   Mocarski ES, 2015, VIROLOGY, V479, P160, DOI 10.1016/j.virol.2015.03.016
   Pham CLL, 2014, ESSAYS BIOCHEM, V56, P207, DOI [10.1042/bse0560207, 10.1042/BSE0560207]
   Riek R, 2016, COLD SPRING HARB PER
   Ritter C, 2005, NATURE, V435, P844, DOI 10.1038/nature03793
   Rochin L, 2013, P NATL ACAD SCI USA, V110, P10658, DOI 10.1073/pnas.1220748110
   Saupe SJ, 2012, PLOS PATHOG, V8, DOI 10.1371/journal.ppat.1002687
   Saupe SJ, 2011, SEMIN CELL DEV BIOL, V22, P460, DOI 10.1016/j.semcdb.2011.02.019
   Sawyer EB, 2012, BIOCHEM SOC T, V40, P728, DOI 10.1042/BST20120013
   Seuring C, 2012, PLOS BIOL, V10, DOI 10.1371/journal.pbio.1001451
   Stephan JS, 2015, CELL REP, V11, P1772, DOI 10.1016/j.celrep.2015.04.060
   Wan W, 2014, P NATL ACAD SCI USA, V111, P5201, DOI 10.1073/pnas.1322933111
   Wasmer C, 2008, SCIENCE, V319, P1523, DOI 10.1126/science.1151839
   Wu H, 2013, CELL, V153, P287, DOI 10.1016/j.cell.2013.03.013
NR 34
TC 4
Z9 4
U1 0
U2 0
PU TAYLOR & FRANCIS INC
PI PHILADELPHIA
PA 530 WALNUT STREET, STE 850, PHILADELPHIA, PA 19106 USA
SN 1933-6896
EI 1933-690X
J9 PRION
JI Prion
PY 2016
VL 10
IS 5
BP 362
EP 368
DI 10.1080/19336896.2016.1228506
PG 7
WC Biochemistry & Molecular Biology
WE Science Citation Index Expanded (SCI-EXPANDED)
SC Biochemistry & Molecular Biology
GA EC0DC
UT WOS:000387767100005
PM 27648755
OA gold, Green Published
DA 2022-04-27
ER

PT J
AU Piacentini, M
   Kroemer, G
AF Piacentini, Mauro
   Kroemer, Guido
TI Dying to survive - apoptosis, necroptosis, autophagy as supreme
   experiments of nature
SO INTERNATIONAL JOURNAL OF DEVELOPMENTAL BIOLOGY
LA English
DT Article
DE apoptosis; autophagy; necrosis; tumor immunology
AB Guido Kroemer has made fundamental contributions to medical research through his pioneering work in the fields of cell death and cancer research. He is best known for the discovery that the permeabilization of mitochondrial membranes constitutes a decisive step in programmed cell death. Kroemer has explored the fine mechanisms of mitochondrial cell death control, the molecular pathways that explain the inhibition of cell death in cancer cells, upstream of or at the level of mitochondria, and the mechanisms that make cancer cell death immunogenic. Moreover, he discovered the AIF protein and clarified its biological role in apoptosis. His important contributions have been recognized with numerous awards. Kroemer currently serves on more than forty Editorial Boards and is a member of the European Molecular Biology Organization (EMBO), German Academy of Sciences, Austrian Academy of Sciences, European Academy of Sciences (EAS), European Academy of Sciences and Arts (EASA), and European Academy of Cancer Sciences (EACS). He is the President of the European Cell Death Organization (ECDO) and the Founding Director of the European Research Institute for Integrated Cellular Pathology (ERI-ICP). Kroemer is the most cited scientist worldwide in the field of cell death as well as in the area of mitochondrial research.
C1 [Piacentini, Mauro; Kroemer, Guido] Univ Roma Tor Vergata, Dept Biol, I-00173 Rome, Italy.
RP Piacentini, M (通讯作者)，Natl Inst Infect Dis IRCCS Lazzaro Spallanzani, I-00149 Rome, Italy.
EM mauro.piacentini@uniroma2.it; Kroemer@orange.fr
RI Piacentini, Mauro/I-2411-2016; Kroemer, Guido/AAY-9859-2020; KROEMER,
   Guido/B-4263-2013
OI Piacentini, Mauro/0000-0003-2919-1296; KROEMER,
   Guido/0000-0002-9334-4405
CR Marino G, 2014, MOL CELL, V53, P710, DOI 10.1016/j.molcel.2014.01.016
   Marzo I, 1998, J EXP MED, V187, P1261, DOI 10.1084/jem.187.8.1261
   MAY ADJEMIAN S, 2013, IMMUNITY, V38, P729
   Michaud M, 2011, SCIENCE, V334, P1573, DOI 10.1126/science.1208347
   Obeid M, 2007, NAT MED, V13, P54, DOI 10.1038/nm1523
   Ravagnan L, 2001, NAT CELL BIOL, V3, P839, DOI 10.1038/ncb0901-839
   Senovilla L, 2012, SCIENCE, V337, P1678, DOI 10.1126/science.1224922
   Susin SA, 1996, J EXP MED, V184, P1331, DOI 10.1084/jem.184.4.1331
   Tasdemir E, 2008, NAT CELL BIOL, V10, P676, DOI 10.1038/ncb1730
   Zamzami N, 1996, J EXP MED, V183, P1533, DOI 10.1084/jem.183.4.1533
NR 10
TC 9
Z9 9
U1 0
U2 3
PU UNIV BASQUE COUNTRY UPV-EHU PRESS
PI BILBAO
PA LIBRARY BUILDING, BIZKAIA CAMPUS, PO BOX 1397, BILBAO, BIZKAIA E-48080,
   SPAIN
SN 0214-6282
EI 1696-3547
J9 INT J DEV BIOL
JI Int. J. Dev. Biol.
PY 2015
VL 59
IS 1-3
SI SI
BP 5
EP 9
DI 10.1387/ijdb.150167mp
PG 5
WC Developmental Biology
WE Science Citation Index Expanded (SCI-EXPANDED)
SC Developmental Biology
GA CW2CN
UT WOS:000364798800002
PM 26374520
OA Bronze
DA 2022-04-27
ER

PT J
AU Volk, A
   Li, J
   Xin, JP
   You, DW
   Zhang, J
   Liu, XL
   Xiao, YC
   Breslin, P
   Li, ZJ
   Wei, W
   Schmidt, R
   Li, XY
   Zhang, Z
   Kuo, PC
   Nand, S
   Zhang, JK
   Chen, JJ
   Zhang, JW
AF Volk, Andrew
   Li, Jing
   Xin, Junping
   You, Dewen
   Zhang, Jun
   Liu, Xinli
   Xiao, Yechen
   Breslin, Peter
   Li, Zejuan
   Wei, Wei
   Schmidt, Rachel
   Li, Xingyu
   Zhang, Zhou
   Kuo, Paul C.
   Nand, Sucha
   Zhang, Jianke
   Chen, Jianjun
   Zhang, Jiwang
TI Co-inhibition of NF-kappa B and JNK is synergistic in TNF-expressing
   human AML
SO JOURNAL OF EXPERIMENTAL MEDICINE
LA English
DT Article
ID TUMOR-NECROSIS-FACTOR; JUN NH2-TERMINAL KINASE; NECROTIC CELL-DEATH;
   FACTOR-ALPHA; BONE-MARROW; STEM-CELLS; CHEMICAL HEPATOCARCINOGENESIS;
   MYELODYSPLASTIC SYNDROMES; CANCER; ACTIVATION
AB Leukemic stem cells (LSCs) isolated from acute myeloid leukemia (AML) patients are more sensitive to nuclear factor. B (NF-kappa B) inhibition-induced cell death when compared with hematopoietic stem and progenitor cells (HSPCs) in in vitro culture. However, inadequate anti-leukemic activity of NF-kappa B inhibition in vivo suggests the presence of additional survival/proliferative signals that can compensate for NF-kappa B inhibition. AML subtypes M3, M4, and M5 cells produce endogenous tumor necrosis factor alpha(TNF). Although stimulating HSPC with TNF promotes necroptosis and apoptosis, similar treatment with AML cells (leukemic cells, LCs) results in an increase in survival and proliferation. We determined that TNF stimulation drives the JNK-AP1 pathway in a manner parallel to NF-kappa B, leading to the up-regulation of anti-apoptotic genes in LC. We found that we can significantly sensitize LC to NF-kappa B inhibitor treatment by blocking the TNF-JNK-AP1 signaling pathway. Our data suggest that co-inhibition of both TNF-JNK-AP1 and NF-kappa B signals may provide a more comprehensive treatment paradigm for AML patients with TNF-expressing LC.
C1 [Volk, Andrew; Zhang, Jiwang] Loyola Univ, Program Mol Biol, Chicago, IL 60660 USA.
   [Breslin, Peter] Loyola Univ, Dept Biol, Chicago, IL 60660 USA.
   [Li, Jing; Zhang, Jun; Liu, Xinli; Li, Xingyu] Shanghai Normal Univ, Coll Life & Environm Sci, Dept Biol, Shanghai 200234, Peoples R China.
   [Xin, Junping; You, Dewen; Xiao, Yechen; Breslin, Peter; Wei, Wei; Schmidt, Rachel; Kuo, Paul C.; Zhang, Jiwang] Loyola Univ, Med Ctr, Inst Oncol, Cardinal Bernardin Canc Ctr,Dept Pathol, Maywood, IL 60153 USA.
   [Breslin, Peter] Loyola Univ, Med Ctr, Dept Mol & Cellular Physiol, Maywood, IL 60153 USA.
   [Nand, Sucha] Loyola Univ, Med Ctr, Dept Med, Maywood, IL 60153 USA.
   [Li, Zejuan; Chen, Jianjun] Univ Chicago, Hematol Oncol Sect, Dept Med, Chicago, IL 60637 USA.
   [Zhang, Zhou] Shenyang Pharmaceut Univ, Dept Pharmacol, Shenyang 110016, Peoples R China.
   [Zhang, Jianke] Thomas Jefferson Univ, Dept Microbiol & Immunol, Jefferson Med Coll, Philadelphia, PA 19107 USA.
RP Zhang, JW (通讯作者)，Loyola Univ, Program Mol Biol, Chicago, IL 60660 USA.
EM jzhang@lumc.edu
RI Zhang, Jiwang/AAG-2706-2021
FU US Department of DefenseUnited States Department of Defense [PR080447];
   National Natural Science Foundation of ChinaNational Natural Science
   Foundation of China (NSFC) [81071774]; Science and Technology Commission
   of Shanghai MunicipalityScience & Technology Commission of Shanghai
   Municipality (STCSM) [10540503400]; National Basic Research Program of
   ChinaNational Basic Research Program of China [2013CB966800]; Program
   for Professor of Special Appointment (Eastern Scholar) at Shanghai
   Institutions of Higher Learning through Shanghai Normal University;
   Jimmy Burns Foundation; Experimental Immunology T32 Training grant;
   National Cancer InstituteUnited States Department of Health & Human
   ServicesNational Institutes of Health (NIH) - USANIH National Cancer
   Institute (NCI) [F31CA174147-01]; NATIONAL CANCER INSTITUTEUnited States
   Department of Health & Human ServicesNational Institutes of Health (NIH)
   - USANIH National Cancer Institute (NCI) [F31CA174147, P30CA056036]
   Funding Source: NIH RePORTER; NATIONAL CENTER FOR ADVANCING
   TRANSLATIONAL SCIENCESUnited States Department of Health & Human
   ServicesNational Institutes of Health (NIH) - USANIH National Center for
   Advancing Translational Sciences (NCATS) [UL1TR000430] Funding Source:
   NIH RePORTER
FX This work was supported by the US Department of Defense (grant PR080447
   through Loyola University Chicago), the National Natural Science
   Foundation of China (project 81071774), a grant from the Science and
   Technology Commission of Shanghai Municipality (10540503400), National
   Basic Research Program of China (project 2013CB966800), and the Program
   for Professor of Special Appointment (Eastern Scholar) at Shanghai
   Institutions of Higher Learning through Shanghai Normal University. P.
   Breslin is supported in part by the Jimmy Burns Foundation. A. Volk was
   supported by an Experimental Immunology T32 Training grant (administered
   through Loyola University Chicago Department of Microbiology and
   Immunology) and is currently supported with an F31 pre-doctoral
   fellowship from the National Cancer Institute (F31CA174147-01).
CR Anderson GM, 2004, CURR OPIN PHARMACOL, V4, P314, DOI 10.1016/j.coph.2004.04.004
   Balkwill F, 2006, CANCER METAST REV, V25, P409, DOI 10.1007/s10555-006-9005-3
   Balkwill F, 2009, NAT REV CANCER, V9, P361, DOI 10.1038/nrc2628
   Bettermann K, 2010, CANCER CELL, V17, P481, DOI 10.1016/j.ccr.2010.03.021
   Bode AM, 2007, MOL CARCINOGEN, V46, P591, DOI 10.1002/mc.20348
   Chen F, 2012, CANCER RES, V72, P379, DOI 10.1158/0008-5472.CAN-11-1982
   Chen NY, 2001, CANCER RES, V61, P3908
   Cordero JB, 2010, DEV CELL, V18, P999, DOI 10.1016/j.devcel.2010.05.014
   DiDonato JA, 2012, IMMUNOL REV, V246, P379, DOI 10.1111/j.1600-065X.2012.01099.x
   Dufour C, 2003, BLOOD, V102, P2053, DOI 10.1182/blood-2003-01-0114
   Dybedal I, 2001, BLOOD, V98, P1782, DOI 10.1182/blood.V98.6.1782
   Egberts JH, 2008, CANCER RES, V68, P1443, DOI 10.1158/0008-5472.CAN-07-5704
   Feoktistova M, 2011, MOL CELL, V43, P449, DOI 10.1016/j.molcel.2011.06.011
   Fleischman AG, 2011, BLOOD, V118, P6392, DOI 10.1182/blood-2011-04-348144
   Gallipoli P, 2013, BLOOD, V122, P3335, DOI 10.1182/blood-2013-02-485607
   Grivennikov SI, 2011, ANN RHEUM DIS, V70, pI104, DOI 10.1136/ard.2010.140145
   Gunther C, 2011, NATURE, V477, P335, DOI 10.1038/nature10400
   Guzman ML, 2001, BLOOD, V98, P2301, DOI 10.1182/blood.V98.8.2301
   He SD, 2009, CELL, V137, P1100, DOI 10.1016/j.cell.2009.05.021
   Hernandez-Ilizaliturri FJ, 2011, CANCER-AM CANCER SOC, V117, P5058, DOI 10.1002/cncr.26135
   Hess P, 2002, NAT GENET, V32, P201, DOI 10.1038/ng946
   Kaiser WJ, 2011, NATURE, V471, P368, DOI 10.1038/nature09857
   Kamata H, 2005, CELL, V120, P649, DOI 10.1016/j.cell.2004.12.041
   Ke HN, 2010, CANCER RES, V70, P3080, DOI 10.1158/0008-5472.CAN-09-2923
   Kim YS, 2007, MOL CELL, V26, P675, DOI 10.1016/j.molcel.2007.04.021
   Knight B, 2000, J EXP MED, V192, P1809, DOI 10.1084/jem.192.12.1809
   Kuo HP, 2013, CANCER CELL, V24, P423, DOI 10.1016/j.ccr.2013.08.019
   Li J, 2007, J CLIN INVEST, V117, P3283, DOI 10.1172/JCI31772
   Lim KH, 2012, IMMUNOL REV, V246, P359, DOI 10.1111/j.1600-065X.2012.01105.x
   Liu J, 2005, CELL RES, V15, P36, DOI 10.1038/sj.cr.7290262
   Luedde T, 2007, CANCER CELL, V11, P119, DOI 10.1016/j.ccr.2006.12.016
   Lv L, 2007, LEUKEMIA RES, V31, P1479, DOI 10.1016/j.leukres.2007.01.014
   Maeda S, 2005, CELL, V121, P977, DOI 10.1016/j.cell.2005.04.014
   Mantovani A, 2008, NATURE, V454, P436, DOI 10.1038/nature07205
   Molnar Lenke, 2000, Pathology Oncology and Research, V6, P18
   Moore RJ, 1999, NAT MED, V5, P828, DOI 10.1038/10552
   Naugler WE, 2008, CURR OPIN GENET DEV, V18, P19, DOI 10.1016/j.gde.2008.01.020
   Oberst A, 2011, NATURE, V471, P363, DOI 10.1038/nature09852
   Oguma K, 2010, FUTURE ONCOL, V6, P515, DOI [10.2217/fon.10.13, 10.2217/FON.10.13]
   Papa S, 2004, NAT CELL BIOL, V6, P146, DOI 10.1038/ncb1093
   Perkins ND, 2012, NAT REV CANCER, V12, P121, DOI 10.1038/nrc3204
   Popivanova BK, 2008, J CLIN INVEST, V118, P560, DOI [10.1172/JC132453, 10.1172/JCI32453]
   Ren GW, 2012, CELL STEM CELL, V11, P812, DOI 10.1016/j.stem.2012.08.013
   Sakon S, 2003, EMBO J, V22, P3898, DOI 10.1093/emboj/cdg379
   Sakurai H, 2003, J BIOL CHEM, V278, P36916, DOI 10.1074/jbc.M301598200
   Sakurai T, 2006, P NATL ACAD SCI USA, V103, P10544, DOI 10.1073/pnas.0603499103
   Sethi G, 2008, FRONT BIOSCI-LANDMRK, V13, P5094, DOI 10.2741/3066
   Shaulian E, 2010, CELL SIGNAL, V22, P894, DOI 10.1016/j.cellsig.2009.12.008
   Skaug B, 2009, ANNU REV BIOCHEM, V78, P769, DOI 10.1146/annurev.biochem.78.070907.102750
   Stifter G, 2005, EUR J HAEMATOL, V75, P485, DOI 10.1111/j.1600-0609.2005.00551.x
   Sykes SM, 2011, CELL, V146, P697, DOI 10.1016/j.cell.2011.07.032
   Tenev T, 2011, MOL CELL, V43, P432, DOI 10.1016/j.molcel.2011.06.006
   Tsimberidou AM, 2008, CANCER-AM CANCER SOC, V113, P1605, DOI 10.1002/cncr.23785
   Tsimberidou Apostolia-Maria, 2002, Expert Rev Anticancer Ther, V2, P277, DOI 10.1586/14737140.2.3.277
   Vallabhapurapu S, 2009, ANNU REV IMMUNOL, V27, P693, DOI 10.1146/annurev.immunol.021908.132641
   Wang L, 2008, CELL, V133, P693, DOI 10.1016/j.cell.2008.03.036
   Xiao YC, 2011, BLOOD, V118, P6057, DOI 10.1182/blood-2011-06-359448
   Zhang DW, 2009, SCIENCE, V325, P332, DOI 10.1126/science.1172308
   Zhang HB, 2011, NATURE, V471, P373, DOI 10.1038/nature09878
   Zhang JY, 2007, CANCER RES, V67, P3827, DOI 10.1158/0008-5472.CAN-06-4017
   Zhang JY, 2004, GENE DEV, V18, P17, DOI 10.1101/gad.1160904
NR 61
TC 66
Z9 68
U1 1
U2 16
PU ROCKEFELLER UNIV PRESS
PI NEW YORK
PA 950 THIRD AVE, 2ND FLR, NEW YORK, NY 10022 USA
SN 0022-1007
EI 1540-9538
J9 J EXP MED
JI J. Exp. Med.
PD JUN 2
PY 2014
VL 211
IS 6
BP 1093
EP 1108
DI 10.1084/jem.20130990
PG 16
WC Immunology; Medicine, Research & Experimental
WE Science Citation Index Expanded (SCI-EXPANDED)
SC Immunology; Research & Experimental Medicine
GA AJ0RV
UT WOS:000337364500008
PM 24842373
OA Green Published, Green Submitted, hybrid
DA 2022-04-27
ER

PT J
AU Young, K
   Lawlor, RT
   Ragulan, C
   Patil, Y
   Mafficini, A
   Bersani, S
   Antonello, D
   Mansfield, D
   Cingarlini, S
   Landoni, L
   Pea, A
   Luchini, C
   Piredda, L
   Kannan, N
   Nyamundanda, G
   Morganstein, D
   Chau, I
   Wiedenmann, B
   Milella, M
   Melcher, A
   Cunningham, D
   Starling, N
   Scarpa, A
   Sadanandam, A
AF Young, Kate
   Lawlor, Rita T.
   Ragulan, Chanthirika
   Patil, Yatish
   Mafficini, Andrea
   Bersani, Samantha
   Antonello, Davide
   Mansfield, David
   Cingarlini, Sara
   Landoni, Luca
   Pea, Antonio
   Luchini, Claudio
   Piredda, Liliana
   Kannan, Nagarajan
   Nyamundanda, Gift
   Morganstein, Daniel
   Chau, Ian
   Wiedenmann, Bertram
   Milella, Michele
   Melcher, Alan
   Cunningham, David
   Starling, Naureen
   Scarpa, Aldo
   Sadanandam, Anguraj
TI Immune landscape, evolution, hypoxia-mediated viral mimicry pathways and
   therapeutic potential in molecular subtypes of pancreatic neuroendocrine
   tumours
SO GUT
LA English
DT Article
ID MELANOMA PROGRESSION; EXPRESSION; NEOPLASMS; EFFICACY; PROFILE; CANCER
AB Objective A comprehensive analysis of the immune landscape of pancreatic neuroendocrine tumours (PanNETs) was performed according to clinicopathological parameters and previously defined molecular subtypes to identify potential therapeutic vulnerabilities in this disease.
   Design Differential expression analysis of 600 immune-related genes was performed on 207 PanNET samples, comprising a training cohort (n=72) and two validation cohorts (n=135) from multiple transcriptome profiling platforms. Different immune-related and subtype-related phenotypes, cell types and pathways were investigated using different in silico methods and were further validated using spatial multiplex immunofluorescence.
   Results The study identified an immune signature of 132 genes segregating PanNETs (n=207) according to four previously defined molecular subtypes: metastasis-like primary (MLP)-1 and MLP-2, insulinoma-like and intermediate. The MLP-1 subtype (26%-31% samples across three cohorts) was strongly associated with elevated levels of immune-related genes, poor prognosis and a cascade of tumour evolutionary events: larger hypoxic and necroptotic tumours leading to increased damage-associated molecular patterns (viral mimicry), stimulator of interferon gene pathway, T cell-inflamed genes, immune checkpoint targets, and T cell-mediated and M1 macrophage-mediated immune escape mechanisms. Multiplex spatial profiling validated significantly increased macrophages in the MLP-1 subtype.
   Conclusion This study provides novel data on the immune microenvironment of PanNETs and identifies MLP-1 subtype as an immune-high phenotype featuring a broad and robust activation of immune-related genes. This study, with further refinement, paves the way for future precision immunotherapy studies in PanNETs to potentially select a subset of MLP-1 patients who may be more likely to respond.
C1 [Young, Kate; Ragulan, Chanthirika; Patil, Yatish; Nyamundanda, Gift; Sadanandam, Anguraj] Inst Canc Res, Div Mol Pathol, London, England.
   [Young, Kate; Morganstein, Daniel; Chau, Ian; Cunningham, David; Starling, Naureen] Royal Marsden Hosp, Dept Med, London, England.
   [Young, Kate; Morganstein, Daniel; Chau, Ian; Cunningham, David; Starling, Naureen] Royal Marsden Hosp, Dept Med, Surrey, England.
   [Lawlor, Rita T.; Mafficini, Andrea; Bersani, Samantha; Luchini, Claudio; Piredda, Liliana; Scarpa, Aldo] Univ Verona, ARC Net Res Ctr, Verona, Italy.
   [Ragulan, Chanthirika; Sadanandam, Anguraj] Royal Marsden Hosp, Ctr Mol Pathol, London, England.
   [Mafficini, Andrea; Bersani, Samantha; Luchini, Claudio; Scarpa, Aldo] Univ & Hosp Trust Verona, Dept Diagnost & Publ Hlth, Verona, Italy.
   [Antonello, Davide; Landoni, Luca; Pea, Antonio] Univ & Hosp Trust Verona, Pancreas Inst, Gen & Pancreat Surg Dept, Verona, Italy.
   [Mansfield, David; Melcher, Alan] Inst Canc Res, Div Radiotherapy & Imaging, London, England.
   [Cingarlini, Sara; Milella, Michele] Univ & Hosp Trust Verona, Dept Med, Med Oncol, Verona, Italy.
   [Kannan, Nagarajan] Mayo Clin, Dept Lab Med & Pathol, Rochester, MN USA.
   [Wiedenmann, Bertram] Univ Med, Charite, Inst Pathol, Campus Virchow Klinikum, Berlin, Germany.
RP Sadanandam, A (通讯作者)，Inst Canc Res, Div Mol Pathol, London, England.; Scarpa, A (通讯作者)，Univ Verona, ARC Net Res Ctr, Verona, Italy.
EM aldo.scarpa@univr.it; anguraj.sadanandam@icr.ac.uk
RI Chau, Ian/ABC-2023-2020; Pea, Antonio/AAC-5994-2022
OI Chau, Ian/0000-0003-0286-8703; Pea, Antonio/0000-0002-0509-6756;
   Cunningham, David/0000-0001-5158-1069; Wiedenmann,
   Bertram/0000-0002-7890-2552; Landoni, Luca/0000-0002-2474-3496;
   Starling, Naureen/0000-0002-1496-6792; Melcher, Alan/0000-0002-2042-3380
FU Associazione Italiana Ricerca Cancro (5x1000 grant) [12 182]; Fondazione
   Italiana Malattie Pancreas (FIMP, Ministero Salute)
   [CUP_J33G13000210001]; Fondazione Cariverona, Oncology Biobank Project
   'Antonio Schiavi' [2 03 885-2017]; National Institute for Health
   Research Biomedical Research Centre at The Royal Marsden NHS Foundation
   Trust [A144]; Institute of Cancer Research [A144]
FX This study was supported by Associazione Italiana Ricerca Cancro (5x1000
   grant 12 182) Fondazione Italiana Malattie Pancreas (FIMP, Ministero
   Salute, CUP_J33G13000210001); Fondazione Cariverona, Oncology Biobank
   Project 'Antonio Schiavi' (prot. 2 03 885-2017) for ASc and RTL. This
   paper represents independent research partly funded (BRC Reference
   #A144) by the National Institute for Health Research Biomedical Research
   Centre at The Royal Marsden NHS Foundation Trust and the Institute of
   Cancer Research for ASa and NS.
CR Alvarez MJ, 2018, NAT GENET, V50, P979, DOI 10.1038/s41588-018-0138-4
   [Anonymous], STUDY PEMBROLIZUMAB
   [Anonymous], PHASE AVELUMAB METAS
   Aspord C, 2013, CANCER IMMUNOL RES, V1, P402, DOI 10.1158/2326-6066.CIR-13-0114-T
   Ayers M, 2017, J CLIN INVEST, V127, P2930, DOI 10.1172/JCI91190
   Cavalcanti E, 2017, CELL DEATH DIS, V8, DOI 10.1038/cddis.2017.401
   Cejas P, 2019, NAT MED, V25, P1260, DOI 10.1038/s41591-019-0493-4
   Chauhan A, 2017, ONCOTARGET, V9, P8801, DOI [10.18632/oncotarget.23753, DOI 10.18632/ONCOTARGET.23753]
   Collisson EA, 2011, NAT MED, V17, P500, DOI 10.1038/nm.2344
   da Silva A, 2018, PANCREAS, V47, P1123, DOI 10.1097/MPA.0000000000001150
   Galluzzi L, 2018, CELL DEATH DIFFER, V25, P486, DOI 10.1038/s41418-017-0012-4
   He LM, 2017, CANCER LETT, V402, P203, DOI 10.1016/j.canlet.2017.05.026
   Hernandez C, 2016, ONCOGENE, V35, P5931, DOI 10.1038/onc.2016.104
   Hockel M, 2001, JNCI-J NATL CANCER I, V93, P266, DOI 10.1093/jnci/93.4.266
   Hong XF, 2020, GUT, V69, P877, DOI 10.1136/gutjnl-2018-317233
   Jiao YC, 2011, SCIENCE, V331, P1199, DOI 10.1126/science.1200609
   Kim ST, 2016, J CANCER, V7, P484, DOI 10.7150/jca.13711
   Lhuillier C, 2019, GENOME MED, V11, DOI 10.1186/s13073-019-0653-7
   Lloyd RV, 2017, WHO CLASSIFICATION T
   Lu M, 2020, CLIN CANCER RES, V26, P2337, DOI 10.1158/1078-0432.CCR-19-4000
   Martinez O, 2008, P NATL ACAD SCI USA, V105, P9709, DOI 10.1073/pnas.0803479105
   Mehnert JM, 2020, CANCER-AM CANCER SOC, V126, P3021, DOI 10.1002/cncr.32883
   Milione M., 2016, DISTRIBUTION T CELL
   Missiaglia E, 2010, J CLIN ONCOL, V28, P245, DOI 10.1200/JCO.2008.21.5988
   Muller E, 2017, FRONT IMMUNOL, V8, DOI 10.3389/fimmu.2017.01383
   Najafov A, 2017, TRENDS CANCER, V3, P294, DOI 10.1016/j.trecan.2017.03.002
   Nyamundanda G, 2017, SCI REP-UK, V7, DOI 10.1038/s41598-017-11110-6
   Nyamundanda G, 2010, BMC BIOINFORMATICS, V11, DOI 10.1186/1471-2105-11-571
   Ott PA, 2019, J CLIN ONCOL, V37, P318, DOI 10.1200/JCO.2018.78.2276
   Palazon A, 2014, IMMUNITY, V41, P518, DOI 10.1016/j.immuni.2014.09.008
   Pavel M, 2020, ANN ONCOL, V31, P844, DOI 10.1016/j.annonc.2020.03.304
   Qin X, 2019, BBA-REV CANCER, V1871, P259, DOI 10.1016/j.bbcan.2019.01.006
   Rakoff-Nahoum S, 2009, NAT REV CANCER, V9, P57, DOI 10.1038/nrc2541
   Raskin L, 2013, J INVEST DERMATOL, V133, P2585, DOI 10.1038/jid.2013.197
   Reich M, 2006, NAT GENET, V38, P500, DOI 10.1038/ng0506-500
   Rooney MS, 2015, CELL, V160, P48, DOI 10.1016/j.cell.2014.12.033
   Roselli E, 2019, FRONT IMMUNOL, V10, DOI 10.3389/fimmu.2019.00503
   Sadanandam A, 2015, CANCER DISCOV, V5, P1296, DOI 10.1158/2159-8290.CD-15-0068
   Salem ME, 2018, MOL CANCER RES, V16, P805, DOI 10.1158/1541-7786.MCR-17-0735
   Scarpa A, 2017, NATURE, V543, P65, DOI 10.1038/nature21063
   Shi M, 2016, MEDICINE, V95, DOI 10.1097/MD.0000000000003951
   Subramanian A, 2005, P NATL ACAD SCI USA, V102, P15545, DOI 10.1073/pnas.0506580102
   Tang DL, 2012, IMMUNOL REV, V249, P158, DOI 10.1111/j.1600-065X.2012.01146.x
   Tong Z, 2017, WORLD J SURG ONCOL, V15, DOI 10.1186/s12957-017-1169-5
   Tusher VG, 2001, P NATL ACAD SCI USA, V98, P5116, DOI 10.1073/pnas.091062498
   Vareki SM, 2017, CRIT REV ONCOL HEMAT, V116, P116, DOI 10.1016/j.critrevonc.2017.06.001
   Zhang JTD, 2017, BMC GENOMICS, V18, DOI 10.1186/s12864-017-3661-2
   Zong ZY, 2019, FRONT IMMUNOL, V10, DOI 10.3389/fimmu.2019.01643
NR 48
TC 12
Z9 12
U1 4
U2 4
PU BMJ PUBLISHING GROUP
PI LONDON
PA BRITISH MED ASSOC HOUSE, TAVISTOCK SQUARE, LONDON WC1H 9JR, ENGLAND
SN 0017-5749
EI 1468-3288
J9 GUT
JI Gut
PD OCT
PY 2021
VL 70
IS 10
BP 1904
EP 1913
DI 10.1136/gutjnl-2020-321016
PG 10
WC Gastroenterology & Hepatology
WE Science Citation Index Expanded (SCI-EXPANDED)
SC Gastroenterology & Hepatology
GA UW7TR
UT WOS:000700356000012
PM 32883872
OA hybrid, Green Published
DA 2022-04-27
ER

PT J
AU Berkhout, L
   Barikbin, R
   Schiller, B
   Ravichandran, G
   Krech, T
   Neumann, K
   Sass, G
   Tiegs, G
AF Berkhout, Laura
   Barikbin, Roja
   Schiller, Birgit
   Ravichandran, Gevitha
   Krech, Till
   Neumann, Katrin
   Sass, Gabriele
   Tiegs, Gisa
TI Deletion of tumour necrosis factor alpha receptor 1 elicits an increased
   TH17 immune response in the chronically inflamed liver
SO SCIENTIFIC REPORTS
LA English
DT Article
ID SCLEROSING CHOLANGITIS; TNF-ALPHA; T-CELLS; KAPPA-B; INJURY; MICE; MDR2;
   FIBROSIS; RECRUITMENT; BILE
AB Tumour necrosis factor a receptor 1 (TNFR1) activation is known to induce cell death, inflammation, and fibrosis but also hepatocyte survival and regeneration. The multidrug resistance protein 2 knockout (Mdr2(-/)) mice are a model for chronic hepatitis and inflammation-associated hepatocellular carcinoma (HCC) development. This study analysed how the absence of TNFR1 mediated signalling shapes cytokine and chemokine production, immune cell recruitment and ultimately influences liver injury and fibrotic tissue remodelling in the Mdr2(-/-) mouse model. We show that Tnfr1(-/-)/Mdr2(-/-) mice displayed increased plasma levels of ALT, ALP, and bilirubin as well as a significantly higher collagen content, and markers of fibrosis than Mdr2(-/-) mice. The expression profile of inflammatory cytokines (Il1b, Il23, Tgfb1, Il17a), chemokines (Ccl2, Cxcl1, Cx3cl1) and chemokine receptors (Ccr6, Cxcr6, Cx3cr1) in livers of Tnfr1(-/-)/Mdr2(-/-) mice indicated TH17 cell infiltration. Flow cytometric analysis confirmed that the aggravated tissue injury in Tnfr1(-/-)/Mdr2(-/-) mice strongly correlated with increased hepatic recruitment of TH17 cells and enhanced IL-17 production in the injured liver. Moreover, we observed increased hepatic activation of RIPK3 in Tnfr1(-/-)/Mdr2(-/-) mice, which was not related to necroptotic cell death. Rather, frequencies of infiltrating CX3CR1(+) monocytes increased over time in livers of Tnfr1(-/-)/Mdr2(-/-) mice, which expressed significantly higher levels of Ripk3 than those of Mdr2(-/-) mice. Overall, we conclude that the absence of TNFR1-mediated signalling did not improve the pathological phenotype of Mdr2(-/-) mice. It instead caused enhanced infiltration of TH17 cells and CX3CR1(+) monocytes into the injured tissue, which was accompanied by increased RIPK3 activation and IL-17 production.
C1 [Berkhout, Laura; Barikbin, Roja; Schiller, Birgit; Ravichandran, Gevitha; Neumann, Katrin; Sass, Gabriele; Tiegs, Gisa] Univ Med Ctr Hamburg Eppendorf, Inst Expt Immunol & Hepatol, Hamburg, Germany.
   [Krech, Till] Univ Med Ctr Hamburg Eppendorf, Inst Pathol, Hamburg, Germany.
   [Sass, Gabriele] Calif Inst Med Res, San Jose, CA 95128 USA.
RP Tiegs, G (通讯作者)，Univ Med Ctr Hamburg Eppendorf, Inst Expt Immunol & Hepatol, Hamburg, Germany.
EM g.tiegs@uke.de
FU Deutsche Forschungsgemeinschaft (DFG): Collaborative Research
   CentreGerman Research Foundation (DFG) [841, SFB 841, 306]
FX We thank Elena Tasika and Carsten Rothkegel for excellent technical
   assistance and further the co-workers of the FACS Core Unit at the
   University Medical Centre Hamburg-Eppendorf for their support. This work
   was supported by the Deutsche Forschungsgemeinschaft (DFG):
   Collaborative Research Centre 841 project C2 to R.B. and G.T., project
   B1 and SFB 841 graduate school to G.T., and Clinical Research Unit 306,
   project 4 to R.B. and G.T.
CR Aggarwal BB, 2012, BLOOD, V119, P651, DOI 10.1182/blood-2011-04-325225
   Ali T, 2013, DRUG HEALTHC PATIENT, V5, P79, DOI 10.2147/DHPS.S28801
   Asadzadeh Z, 2017, CELL IMMUNOL, V322, P15, DOI 10.1016/j.cellimm.2017.10.015
   Barikbin R, 2012, HEPATOLOGY, V55, P553, DOI 10.1002/hep.24711
   Brockmann L, 2017, INT J MOL SCI, V18, DOI 10.3390/ijms18051033
   Butcher MJ, 2016, INT IMMUNOL, V28, P255, DOI 10.1093/intimm/dxv068
   Byass P, 2014, BMC MED, V12, DOI 10.1186/s12916-014-0159-5
   Cao L, 2015, ONCOTARGET, V6, P6627, DOI 10.18632/oncotarget.3113
   Chen Y, 2011, MOL VIS, V17, P3072
   Chung Y, 2009, IMMUNITY, V30, P576, DOI 10.1016/j.immuni.2009.02.007
   Cubero FJ, 2013, CELL DEATH DIFFER, V20, P1580, DOI 10.1038/cdd.2013.112
   Davis Gary L, 2008, Proc (Bayl Univ Med Cent), V21, P266
   Dong BF, 2012, BIOCHEM BIOPH RES CO, V418, P433, DOI 10.1016/j.bbrc.2012.01.056
   Dong L, 2016, J AM SOC NEPHROL, V27, P1753, DOI 10.1681/ASN.2015050540
   Eaton JE, 2013, GASTROENTEROLOGY, V145, P521, DOI 10.1053/j.gastro.2013.06.052
   Eksteen B, 2016, CLIN LIVER DIS, V20, P1, DOI 10.1016/j.cld.2015.08.012
   Esplugues E, 2011, NATURE, V475, P514, DOI 10.1038/nature10228
   Fickert P, 2004, GASTROENTEROLOGY, V127, P261, DOI 10.1053/j.gastro.2004.04.009
   Gaffen SL, 2014, NAT REV IMMUNOL, V14, P585, DOI 10.1038/nri3707
   Goldberg DS, 2015, CLIN GASTROENTEROL H, V13, P2118, DOI 10.1016/j.cgh.2015.04.024
   Gu FM, 2011, MOL CANCER, V10, DOI 10.1186/1476-4598-10-150
   Hatton RD, 2011, IMMUNITY, V34, P288, DOI 10.1016/j.immuni.2011.03.009
   Hirota K, 2007, J EXP MED, V204, P2803, DOI 10.1084/jem.20071397
   Karin M, 2006, NATURE, V441, P431, DOI 10.1038/nature04870
   Katzenellenbogen M, 2007, MOL CANCER RES, V5, P1159, DOI 10.1158/1541-7786.MCR-07-0172
   Koerber K, 2002, HEPATOLOGY, V36, P1061, DOI 10.1053/jhep.2002.36155
   Lee M, 2018, IMMUNE NETW, V18, DOI 10.4110/in.2018.18.e5
   Leist M, 1996, MOL MED, V2, P109, DOI 10.1007/BF03402207
   Liang SC, 2006, J EXP MED, V203, P2271, DOI 10.1084/jem.20061308
   MacEwan DJ, 2002, CELL SIGNAL, V14, P477, DOI 10.1016/S0898-6568(01)00262-5
   Moriwaki K, 2017, CELL REP, V18, P2441, DOI 10.1016/j.celrep.2017.02.015
   Palmela C, 2018, GUT LIVER, V12, P17, DOI 10.5009/gnl16510
   Panea C, 2015, CELL REP, V12, P1314, DOI 10.1016/j.celrep.2015.07.040
   Patman Gillian, 2015, Nat Rev Gastroenterol Hepatol, V12, P490, DOI 10.1038/nrgastro.2015.133
   Pellicoro A, 2014, NAT REV IMMUNOL, V14, P181, DOI 10.1038/nri3623
   Popov Y, 2005, J HEPATOL, V43, P1045, DOI 10.1016/j.jhep.2005.06.025
   Sedger LM, 2014, CYTOKINE GROWTH F R, V25, P453, DOI 10.1016/j.cytogfr.2014.07.016
   Segnani C, 2015, PLOS ONE, V10, DOI 10.1371/journal.pone.0144630
   Shibata H, 2008, CYTOKINE, V44, P229, DOI 10.1016/j.cyto.2008.07.003
   SMIT JJM, 1993, CELL, V75, P451, DOI 10.1016/0092-8674(93)90380-9
   Steeland S, 2015, J BIOL CHEM, V290, P4022, DOI 10.1074/jbc.M114.617787
   Su XM, 2010, J IMMUNOL, V184, P1630, DOI 10.4049/jimmunol.0902813
   Tarrant TK, 2012, ARTHRITIS RHEUM-US, V64, P1379, DOI 10.1002/art.34320
   Tarrats N, 2011, HEPATOLOGY, V54, P319, DOI 10.1002/hep.24388
   Tedesco D, 2018, GASTROENTEROLOGY, V154, P2178, DOI 10.1053/j.gastro.2018.02.019
   Teoh N, 2003, HEPATOLOGY, V37, P118, DOI 10.1053/jhep.2003.50009
   Turner JE, 2010, J AM SOC NEPHROL, V21, P974, DOI 10.1681/ASN.2009070741
   Uchinami H, 2006, HEPATOLOGY, V44, P420, DOI 10.1002/hep.21268
   Van Hauwermeiren F, 2011, CYTOKINE GROWTH F R, V22, P311, DOI 10.1016/j.cytogfr.2011.09.004
   vanNieuwerk CMJ, 1997, J HEPATOL, V26, P138, DOI 10.1016/S0168-8278(97)80020-7
   Wong F, 2015, NAT REV GASTRO HEPAT, V12, P711, DOI 10.1038/nrgastro.2015.174
   Yamada Y, 1998, AM J PATHOL, V152, P1577
   Yamada Y, 1997, P NATL ACAD SCI USA, V94, P1441, DOI 10.1073/pnas.94.4.1441
   Zhao YJ, 2013, MOL CLIN ONCOL, V1, P593, DOI 10.3892/mco.2013.119
NR 54
TC 8
Z9 8
U1 1
U2 2
PU NATURE PUBLISHING GROUP
PI LONDON
PA MACMILLAN BUILDING, 4 CRINAN ST, LONDON N1 9XW, ENGLAND
SN 2045-2322
J9 SCI REP-UK
JI Sci Rep
PD MAR 12
PY 2019
VL 9
AR 4232
DI 10.1038/s41598-019-40324-z
PG 11
WC Multidisciplinary Sciences
WE Science Citation Index Expanded (SCI-EXPANDED)
SC Science & Technology - Other Topics
GA HO4VV
UT WOS:000460922200068
PM 30862875
OA Green Published, gold
DA 2022-04-27
ER

PT J
AU Liu, J
   Hu, HZ
   Wu, BY
AF Liu, Jing
   Hu, Huizheng
   Wu, Binyan
TI RIPK1 inhibitor ameliorates the MPP+/MPTP-induced Parkinson's disease
   through the ASK1/JNK signalling pathway
SO BRAIN RESEARCH
LA English
DT Article
DE RIPK1; Parkinson's disease; Nec-1s
ID NEURONAL CELL-DEATH; OXIDATIVE STRESS; NECROPTOSIS; APOPTOSIS; PROTECTS
AB Receptor-interacting protein kinase 1 (RIPK1) is up-regulated in patients with neurodegenerative diseases. Our study aimed to explore the underlying mechanisms that involved in the neurotoxic function of RIPK1 in Parkinson's disease (PD). MPP+/MPTP-induced PD cellular and mice models were used in this study. The results showed that RIPK1 was high expressed and activated in MPP+-treated SH-SY5Y cells and MPTP-induced PD mice. Overexpression of RIPK1 facilitated cell apoptosis, necrosis, inflammation response, ROS production and mitochondrial dysfunction in MPP+- treated SH-SY5Y cells, while the RIPK1 inhibitor Nec-1s has an opposite effect. In addition, the Apoptosis-signaling kinase-1 (ASK1)/c-Jun N-terminal kinase (JNK) signalling pathway was activated during the overexpression of RIPK1, and inhibiting the ASK1/JNK signal by the ASK1 inhibitor partially reversed the decline of cell viability, the increase of cell apoptosis, necrosis and inflammation induced by RIPK1 overexpression in MPP+-treated SH-SY5Y cells. Further studies suggested that the inhibition of RIPK1 by Nec-1s largely alleviated the behavioural impairment in PD mice. Hence, our study indicated that the RIPK1 inhibitor Nec-1s has neuroprotective effects against PD through inactivating the ASK1/JNK signalling pathway.
C1 [Liu, Jing; Hu, Huizheng; Wu, Binyan] 215 Hosp Shaanxi Nucl Ind, Dept Clin Lab, Xianyang 712000, Shaanxi, Peoples R China.
RP Hu, HZ (通讯作者)，Dept Clin Lab, 35 West Wei Yang Rd, Xianyang 712000, Shaanxi, Peoples R China.
EM zhenghhu@163.com
CR Anglade P, 1997, HISTOL HISTOPATHOL, V12, P25
   Berger SB, 2014, J IMMUNOL, V192, P5476, DOI 10.4049/jimmunol.1400499
   Cacabelos R, 2017, INT J MOL SCI, V18, DOI 10.3390/ijms18030551
   Castelhano-Carlos MJ, 2010, LAB ANIM-UK, V44, P88, DOI 10.1258/la.2009.009044
   Dionisio PA, 2019, CELL DEATH DIS, V10, DOI 10.1038/s41419-019-2078-z
   Duan SC, 2018, FRONT BEHAV NEUROSCI, V12, DOI 10.3389/fnbeh.2018.00138
   Duan XR, 2020, CELL DEATH DIS, V11, DOI 10.1038/s41419-020-2328-0
   Guo Xiaoli, 2017, Advances in Biological Regulation, V66, P63, DOI 10.1016/j.jbior.2017.08.003
   Hirata H, 2016, PLOS ONE, V11, DOI 10.1371/journal.pone.0147887
   Hu F, 2019, NEUROSCI LETT, V709, DOI 10.1016/j.neulet.2019.134352
   Hu XM, 2011, J NEUROSCI, V31, P247, DOI 10.1523/JNEUROSCI.4589-10.2011
   Hu YB, 2019, CELL DEATH DIS, V10, DOI 10.1038/s41419-019-1809-5
   Iannielli A, 2018, CELL REP, V22, P2066, DOI 10.1016/j.celrep.2018.01.089
   Islam MT, 2017, NEUROL RES, V39, P73, DOI 10.1080/01616412.2016.1251711
   Ito Y, 2016, SCIENCE, V353, P603, DOI 10.1126/science.aaf6803
   Jha SK, 2015, INT J MOL CELL MED, V4, P67
   Kadowaki H, 2005, CELL DEATH DIFFER, V12, P19, DOI 10.1038/sj.cdd.4401528
   Kaur H, 2011, NEUROCHEM RES, V36, P1435, DOI 10.1007/s11064-011-0469-3
   Kim SM, 2012, LIFE SCI, V90, P874, DOI 10.1016/j.lfs.2012.04.025
   Kraeuter AK, 2019, METHODS MOL BIOL, V1916, P99, DOI 10.1007/978-1-4939-8994-2_9
   Li S, 2018, ONCOGENE, V37, P884, DOI 10.1038/onc.2017.381
   Lin QS, 2020, LAB INVEST, V100, P503, DOI 10.1038/s41374-019-0319-5
   Liu YG, 2018, AM J TRANSL RES, V10, P1284
   Moon HE, 2015, EXP NEUROBIOL, V24, P103, DOI 10.5607/en.2015.24.2.103
   Ofengeim D, 2017, P NATL ACAD SCI USA, V114, pE8788, DOI 10.1073/pnas.1714175114
   Onate M, 2020, CELL DEATH DIFFER, V27, P1169, DOI 10.1038/s41418-019-0408-4
   Polykratis A, 2014, J IMMUNOL, V193, P1539, DOI 10.4049/jimmunol.1400590
   Rubinsztein DC, 2017, P NATL ACAD SCI USA, V114, P10813, DOI 10.1073/pnas.1715241114
   Shutinoski B, 2016, CELL DEATH DIFFER, V23, P1628, DOI 10.1038/cdd.2016.51
   Song YF, 2018, YONSEI MED J, V59, P416, DOI 10.3349/ymj.2018.59.3.416
   Sveinbjornsdottir S, 2016, J NEUROCHEM, V139, P318, DOI 10.1111/jnc.13691
   Takahashi N, 2014, NATURE, V513, P95, DOI 10.1038/nature13706
   Tysnes OB, 2017, J NEURAL TRANSM, V124, P901, DOI 10.1007/s00702-017-1686-y
   Wang YQ, 2012, NEUROCHEM RES, V37, P1849, DOI 10.1007/s11064-012-0791-4
   Weng MR, 2018, PARKINSONS DIS-US, V2018, DOI 10.1155/2018/9163040
   Yuan JY, 2019, NAT REV NEUROSCI, V20, P19, DOI 10.1038/s41583-018-0093-1
   Zhao XW, 2012, PLOS ONE, V7, DOI [10.1371/journal.pone.0029935, 10.1371/journal.pone.0046302]
NR 37
TC 0
Z9 0
U1 2
U2 2
PU ELSEVIER
PI AMSTERDAM
PA RADARWEG 29, 1043 NX AMSTERDAM, NETHERLANDS
SN 0006-8993
EI 1872-6240
J9 BRAIN RES
JI Brain Res.
PD APR 15
PY 2021
VL 1757
PG 8
WC Neurosciences
WE Science Citation Index Expanded (SCI-EXPANDED)
SC Neurosciences & Neurology
GA QK3GL
UT WOS:000620268900010
DA 2022-04-27
ER

PT J
AU Jacobs, SBR
   Van Nostrand, JL
   Bowen, ME
   Baker, JC
   Attardi, LD
AF Jacobs, Suzanne B. R.
   Van Nostrand, Jeanine L.
   Bowen, Margot E.
   Baker, Julie C.
   Attardi, Laura D.
TI Siva plays a critical role in mouse embryonic development
SO CELL DEATH AND DIFFERENTIATION
LA English
DT Article
ID PROGRAMMED CELL-DEATH; NF-KAPPA-B; NEURAL-TUBE; MOLECULAR-MECHANISMS;
   VASCULAR DEVELOPMENT; MDM2-DEFICIENT MICE; MEDIATED ACTIVATION; GENE
   SIVA; APOPTOSIS; P53
AB The Siva protein, named after the Hindu God of Destruction, plays important roles in apoptosis in various contexts, including downstream of death receptor activation or p53 tumor suppressor engagement. The function of Siva in organismal development and homeostasis, however, has remained uncharacterized. Here, we generate Siva knockout mice to characterize the physiological function of Siva in vivo. Interestingly, we find that Siva deficiency causes early embryonic lethality accompanied by multiple phenotypes, including developmental delay, abnormal neural tube closure, and defective placenta and yolk sac formation. Examination of Siva expression during embryogenesis shows that Siva is expressed in both embryonic and extra-embryonic tissues, including within the mesoderm, which may explain the vascular defects observed in the placenta and yolk sac. The embryonic phenotypes caused by Siva loss are not rescued by p53 deficiency, nor do they resemble those of p53 null embryos, suggesting that the embryonic function of Siva is not related to the p53 pathway. Moreover, loss of the Ripk3 necroptosis protein does not rescue the observed lethality or developmental defects, suggesting that Siva may play a non-apoptotic role in development. Collectively, these studies reveal a key role for Siva in proper embryonic development.
C1 [Jacobs, Suzanne B. R.; Van Nostrand, Jeanine L.; Bowen, Margot E.; Attardi, Laura D.] Stanford Univ, Sch Med, Dept Radiat Oncol, Div Radiat & Canc Biol, Stanford, CA 94305 USA.
   [Baker, Julie C.; Attardi, Laura D.] Stanford Univ, Sch Med, Dept Genet, Stanford, CA 94305 USA.
   [Jacobs, Suzanne B. R.] Broad Inst Harvard & MIT, Programs Metab & Med & Populat Genet, Cambridge, MA 02142 USA.
   [Van Nostrand, Jeanine L.] Salk Inst Biol Studies, Mol & Cellular Biol MCBL W, 10010 N Torrey Pines Rd, La Jolla, CA 92037 USA.
RP Attardi, LD (通讯作者)，Stanford Univ, Sch Med, Dept Radiat Oncol, Div Radiat & Canc Biol, Stanford, CA 94305 USA.; Attardi, LD (通讯作者)，Stanford Univ, Sch Med, Dept Genet, Stanford, CA 94305 USA.
EM attardi@stanford.edu
OI Jacobs, Suzanne/0000-0002-8103-1700; Van Nostrand,
   Jeanine/0000-0003-1363-9527
FU Giannini Family Foundation; NSFNational Science Foundation (NSF)
   [1F31CA167917-01]; NIHUnited States Department of Health & Human
   ServicesNational Institutes of Health (NIH) - USA [1F31CA167917-01,
   5R03NS05618002, R35 CA197591]; Damon Runyon Cancer Research Foundation;
   Donald E. and Delia B. Baxter Foundation
FX This work was supported by the Giannini Family Foundation to SBRJ, the
   NSF and NIH (1F31CA167917-01) to JLVN, and the Damon Runyon Cancer
   Research Foundation, the Donald E. and Delia B. Baxter Foundation, and
   the NIH (5R03NS05618002 and R35 CA197591) to LDA.
CR Aiello NM, 2016, DIS MODEL MECH, V9, P105, DOI 10.1242/dmm.023184
   Arora R, 2012, BLOOD, V120, P2562, DOI 10.1182/blood-2012-03-390070
   Baron MH, 2003, EXP HEMATOL, V31, P1160, DOI 10.1016/j.exphem.2003.08.019
   Bieging KT, 2014, NAT REV CANCER, V14, P359, DOI 10.1038/nrc3711
   Bowen ME, 2019, J MOL CELL BIOL, V11, P200, DOI 10.1093/jmcb/mjy087
   Cao C, 2001, J BIOL CHEM, V276, P11465, DOI 10.1074/jbc.C100050200
   Cecconi F, 1998, CELL, V94, P727, DOI 10.1016/S0092-8674(00)81732-8
   Chu F, 2004, APOPTOSIS, V9, P83, DOI 10.1023/B:APPT.0000012125.01799.4c
   Clarke M, 2007, HEART, V93, P659, DOI 10.1136/hrt.2006.088203
   Conway EM, 2001, CARDIOVASC RES, V49, P507, DOI 10.1016/S0008-6363(00)00281-9
   Conway SJ, 2003, GENESIS, V35, P1, DOI 10.1002/gene.10152
   COPP AJ, 1990, PROG NEUROBIOL, V35, P363, DOI 10.1016/0301-0082(90)90037-H
   COPP AJ, 1995, TRENDS GENET, V11, P87, DOI 10.1016/S0168-9525(00)89008-3
   CROSS JC, 1994, SCIENCE, V266, P1508, DOI 10.1126/science.7985020
   Dillon CP, 2012, CELL REPORTS, V1, P401, DOI 10.1016/j.celrep.2012.03.010
   Du W, 2009, CELL DEATH DIFFER, V16, P1493, DOI 10.1038/cdd.2009.89
   Eichmann A, 2005, INT J DEV BIOL, V49, P259, DOI 10.1387/ijdb.041941ae
   Flamme I, 1997, J CELL PHYSIOL, V173, P206, DOI 10.1002/(SICI)1097-4652(199711)173:2<206::AID-JCP22>3.0.CO;2-C
   Fortin A, 2004, J BIOL CHEM, V279, P28706, DOI 10.1074/jbc.M400376200
   Fuchs Y, 2011, CELL, V147, P742, DOI 10.1016/j.cell.2011.10.033
   Garcia MD, 2014, FRONT PHYSIOL, V5, DOI 10.3389/fphys.2014.00308
   GEORGE EL, 1993, DEVELOPMENT, V119, P1079
   Goumans MJ, 2000, INT J DEV BIOL, V44, P253
   Gudi R, 2006, ONCOGENE, V25, P3458, DOI 10.1038/sj.onc.1209381
   Gudi R, 2009, J ENVIRON PATHOL TOX, V28, P25, DOI 10.1615/JEnvironPatholToxicolOncol.v28.i1.30
   Guertin DA, 2006, DEV CELL, V11, P859, DOI 10.1016/j.devcel.2006.10.007
   Han JH, 2014, J CELL BIOL, V205, P811, DOI 10.1083/jcb.201311007
   Jacobs SBR, 2007, CELL DEATH DIFFER, V14, P1374, DOI 10.1038/sj.cdd.4402128
   Johnson TM, 2005, NAT GENET, V37, P145, DOI 10.1038/ng1498
   JONES SN, 1995, NATURE, V378, P206, DOI 10.1038/378206a0
   Kaiser WJ, 2011, NATURE, V471, P368, DOI 10.1038/nature09857
   Kang TB, 2004, J IMMUNOL, V173, P2976, DOI 10.4049/jimmunol.173.5.2976
   Kuida K, 1998, CELL, V94, P325, DOI 10.1016/S0092-8674(00)81476-2
   Li N, 2011, P NATL ACAD SCI USA, V108, P12851, DOI 10.1073/pnas.1017372108
   Liedtke W, 2002, AM J PATHOL, V160, P469, DOI 10.1016/S0002-9440(10)64866-3
   LUNA RMD, 1995, NATURE, V378, P203
   Mallat Z, 2000, BRIT J PHARMACOL, V130, P947, DOI 10.1038/sj.bjp.0703407
   Mello SS, 2018, CURR OPIN CELL BIOL, V51, P65, DOI 10.1016/j.ceb.2017.11.005
   Perez-Garcia V, 2018, NATURE, V555, P463, DOI 10.1038/nature26002
   Poelmann RE, 2000, CELL TISSUE RES, V301, P43, DOI 10.1007/s004410000227
   Prasad KVS, 1997, P NATL ACAD SCI USA, V94, P6346, DOI 10.1073/pnas.94.12.6346
   Py B, 2004, J IMMUNOL, V172, P4008, DOI 10.4049/jimmunol.172.7.4008
   Py B, 2007, APOPTOSIS, V12, P1879, DOI 10.1007/s10495-007-0106-4
   Ray RM, 2011, APOPTOSIS, V16, P35, DOI 10.1007/s10495-010-0538-0
   Resch U, 2009, J CELL SCI, V122, P2651, DOI 10.1242/jcs.049940
   Roa S, 2008, P NATL ACAD SCI USA, V105, P16248, DOI 10.1073/pnas.0808182105
   Sakamaki K, 2002, CELL DEATH DIFFER, V9, P1196, DOI 10.1038/sj.cdd.4401090
   Shiozaki T, 2011, J GEN VIROL, V92, P315, DOI 10.1099/vir.0.028316-0
   Singaravelu K, 2011, AM J PHYSIOL-RENAL, V300, pF1130, DOI 10.1152/ajprenal.00591.2010
   Spinicelli S, 2002, CELL DEATH DIFFER, V9, P1382, DOI 10.1038/sj.cdd.4401140
   Stryke D, 2003, NUCLEIC ACIDS RES, V31, P278, DOI 10.1093/nar/gkg064
   Van Nostrand JL, 2015, CANCER DISCOV, V5, P622, DOI 10.1158/2159-8290.CD-14-0921
   Van Nostrand JL, 2014, NATURE, V514, P228, DOI 10.1038/nature13585
   Varfolomeev EE, 1998, IMMUNITY, V9, P267, DOI 10.1016/S1074-7613(00)80609-3
   Wang XW, 2013, NAT COMMUN, V4, DOI 10.1038/ncomms2533
   Woo M, 1998, GENE DEV, V12, P806, DOI 10.1101/gad.12.6.806
   Xue L, 2002, P NATL ACAD SCI USA, V99, P6925, DOI 10.1073/pnas.102182299
   Yeh WC, 1998, SCIENCE, V279, P1954, DOI 10.1126/science.279.5358.1954
   Zhang HB, 2011, NATURE, V471, P373, DOI 10.1038/nature09878
   Zins K, 2014, INT J MOL SCI, V15, P712, DOI [10.3390/ijms15010712, 10.3390/ijms15011538]
NR 60
TC 2
Z9 2
U1 2
U2 4
PU NATURE PUBLISHING GROUP
PI LONDON
PA MACMILLAN BUILDING, 4 CRINAN ST, LONDON N1 9XW, ENGLAND
SN 1350-9047
EI 1476-5403
J9 CELL DEATH DIFFER
JI Cell Death Differ.
PD JAN
PY 2020
VL 27
IS 1
BP 297
EP 309
DI 10.1038/s41418-019-0358-x
PG 13
WC Biochemistry & Molecular Biology; Cell Biology
WE Science Citation Index Expanded (SCI-EXPANDED)
SC Biochemistry & Molecular Biology; Cell Biology
GA JW4TA
UT WOS:000503044500021
PM 31164717
OA Bronze, Green Published
DA 2022-04-27
ER

PT J
AU Xu, Y
   Lin, ZW
   Zhao, N
   Zhou, LP
   Liu, F
   Cichacz, Z
   Zhang, L
   Zhan, QM
   Zhao, XH
AF Xu, Yang
   Lin, Zhengwei
   Zhao, Nan
   Zhou, Lanping
   Liu, Fang
   Cichacz, Zbigniew
   Zhang, Lin
   Zhan, Qimin
   Zhao, Xiaohang
TI Receptor Interactive Protein Kinase 3 Promotes Cisplatin-Triggered
   Necrosis in Apoptosis-Resistant Esophageal Squamous Cell Carcinoma Cells
SO PLOS ONE
LA English
DT Article
ID MIXED LINEAGE KINASE; DOMAIN-LIKE; C-FOS; MOLECULAR-MECHANISMS; INDUCED
   CYTOTOXICITY; PROGRAMMED NECROSIS; INDUCED NECROPTOSIS; RIP KINASES;
   L929 CELLS; DEATH
AB Cisplatin-based chemotherapy is currently the standard treatment for locally advanced esophageal cancer. Cisplatin has been shown to induce both apoptosis and necrosis in cancer cells, but the mechanism by which programmed necrosis is induced remains unknown. In this study, we provide evidence that cisplatin induces necrotic cell death in apoptosis-resistant esophageal cancer cells. This cell death is dependent on RIPK3 and on necrosome formation via autocrine production of TNF alpha. More importantly, we demonstrate that RIPK3 is necessary for cisplatin-induced killing of esophageal cancer cells because inhibition of RIPK1 activity by necrostatin or knockdown of RIPK3 significantly attenuates necrosis and leads to cisplatin resistance. Moreover, microarray analysis confirmed an anti-apoptotic molecular expression pattern in esophageal cancer cells in response to cisplatin. Taken together, our data indicate that RIPK3 and autocrine production of TNFa contribute to cisplatin sensitivity by initiating necrosis when the apoptotic pathway is suppressed or absent in esophageal cancer cells. These data provide new insight into the molecular mechanisms underlying cisplatin-induced necrosis and suggest that RIPK3 is a potential marker for predicting cisplatin sensitivity in apoptosis-resistant and advanced esophageal cancer.
C1 [Xu, Yang; Lin, Zhengwei; Zhao, Nan; Zhou, Lanping; Liu, Fang; Zhan, Qimin; Zhao, Xiaohang] Chinese Acad Med Sci, Canc Inst & Hosp, State Key Lab Mol Oncol, Beijing 100730, Peoples R China.
   [Zhang, Lin] Univ Pittsburgh, Inst Canc, Dept Pharmacol, Pittsburgh, PA USA.
   [Zhang, Lin] Univ Pittsburgh, Inst Canc, Dept Biol Chem, Pittsburgh, PA USA.
   [Cichacz, Zbigniew] Arizona State Univ, Biodesign Inst, Tempe, AZ USA.
   [Zhao, Xiaohang] Navy Gen Hosp, Ctr Basic Med Sci, Beijing, Peoples R China.
RP Zhao, XH (通讯作者)，Chinese Acad Med Sci, Canc Inst & Hosp, State Key Lab Mol Oncol, Beijing 100730, Peoples R China.
EM zhaoxh@cicams.ac.cn
RI Zhang, Lin/A-7389-2009
OI Zhang, Lin/0000-0003-0018-3903
FU NSFCNational Natural Science Foundation of China (NSFC) [81071811,
   91029725, 81321091, 81372591, 81372385]; National High-tech R D
   ProgramNational High Technology Research and Development Program of
   China [2012AA020206, 2012AA02A503]; State Key Projects for Basic
   Research of China [2011CB910703]
FX This work was supported by grants from the NSFC (No. 81071811, 91029725,
   81321091, 81372591, 81372385), the National High-tech R & D Program (No.
   2012AA020206, 2012AA02A503), and the State Key Projects for Basic
   Research (No. 2011CB910703) of China. The funders had no role in study
   design, data collection and analysis, decision to publish, or
   preparation of the manuscript.
CR Bajpai J, 2011, PEDIATR RADIOL, V41, P441, DOI 10.1007/s00247-010-1876-3
   Baud V, 2001, TRENDS CELL BIOL, V11, P372, DOI 10.1016/S0962-8924(01)02064-5
   Chen WZ, 2013, J BIOL CHEM, V288, P16247, DOI 10.1074/jbc.M112.435545
   Cho Y, 2009, CELL, V137, P1112, DOI 10.1016/j.cell.2009.05.037
   Cui Q, 2011, PATHOL ONCOL RES, V17, P587, DOI 10.1007/s12253-010-9354-7
   Declercq W, 2009, CELL, V138, P229, DOI 10.1016/j.cell.2009.07.006
   Degterev A, 2008, NAT CHEM BIOL, V4, P313, DOI 10.1038/nchembio.83
   Eilber FC, 2001, J CLIN ONCOL, V19, P3203, DOI 10.1200/JCO.2001.19.13.3203
   Eschenburg G, 2012, CANCER RES, V72, P2645, DOI 10.1158/0008-5472.CAN-11-4072
   Festjens N, 2007, CELL DEATH DIFFER, V14, P400, DOI 10.1038/sj.cdd.4402085
   Fortes GB, 2012, BLOOD, V119, P2368, DOI 10.1182/blood-2011-08-375303
   Fuertes MA, 2003, CURR MED CHEM, V10, P257, DOI 10.2174/0929867033368484
   Galluzzi L, 2009, J MOL CELL BIOL, V1, P8, DOI 10.1093/jmcb/mjp007
   Gonzalez VM, 2001, MOL PHARMACOL, V59, P657, DOI 10.1124/mol.59.4.657
   Hanahan D, 2011, CELL, V144, P646, DOI 10.1016/j.cell.2011.02.013
   He SD, 2009, CELL, V137, P1100, DOI 10.1016/j.cell.2009.05.021
   Hitomi JI, 2008, CELL, V135, P1311, DOI 10.1016/j.cell.2008.10.044
   Huang DW, 2009, NAT PROTOC, V4, P44, DOI 10.1038/nprot.2008.211
   Hughes MA, 2013, METHODS, V61, P98, DOI 10.1016/j.ymeth.2013.02.006
   Ilson David H, 2008, Gastrointest Cancer Res, V2, P85
   Irizarry R. A., 2003, STAT APPL GENET MOL, V1, P2
   Jemal A, 2011, CA-CANCER J CLIN, V61, P134, DOI [10.3322/caac.20115, 10.3322/caac.20107]
   Jin ZY, 2005, CANCER BIOL THER, V4, P139, DOI 10.4161/cbt.4.2.1508
   Kaiser WJ, 2011, NATURE, V471, P368, DOI 10.1038/nature09857
   Kravchenko-Balasha N, 2009, J BIOL CHEM, V284, P11717, DOI 10.1074/jbc.M900217200
   Lash LH, 2003, J PHARMACOL EXP THER, V305, P1163, DOI 10.1124/jpet.102.046185
   Li DD, 2012, PLOS ONE, V7, DOI 10.1371/journal.pone.0045058
   Li JX, 2012, CELL, V150, P339, DOI 10.1016/j.cell.2012.06.019
   Lin J, 2013, CELL REP, V3, P200, DOI 10.1016/j.celrep.2012.12.012
   Livak KJ, 2001, METHODS, V25, P402, DOI 10.1006/meth.2001.1262
   Loder S, 2012, LEUKEMIA, V26, P1020, DOI 10.1038/leu.2011.353
   Miller CR, 2006, J CLIN ONCOL, V24, P5419, DOI 10.1200/JCO.2006.08.1497
   Muscella A, 2009, BRIT J PHARMACOL, V156, P751, DOI 10.1111/j.1476-5381.2008.00049.x
   Ogawa Y, 1997, CLIN CANCER RES, V3, P2301
   Parkin DM, 2005, CA-CANCER J CLIN, V55, P74, DOI 10.3322/canjclin.55.2.74
   Ramesh G, 2003, AM J PHYSIOL-RENAL, V285, pF610, DOI 10.1152/ajprenal.00101.2003
   Riedl SJ, 2004, NAT REV MOL CELL BIO, V5, P897, DOI 10.1038/nrm1496
   Roychowdhury S, 2013, HEPATOLOGY, V57, P1773, DOI 10.1002/hep.26200
   Sancho-Martinez SM, 2011, TOXICOL SCI, V122, P73, DOI 10.1093/toxsci/kfr098
   Sharma A, 2009, DNA CELL BIOL, V28, P311, DOI 10.1089/dna.2009.0851
   SHIMADA Y, 1992, CANCER, V69, P277, DOI 10.1002/1097-0142(19920115)69:2<277::AID-CNCR2820690202>3.0.CO;2-C
   Sun LM, 2012, CELL, V148, P213, DOI 10.1016/j.cell.2011.11.031
   Vandenabeele P, 2010, NAT REV MOL CELL BIO, V11, P700, DOI 10.1038/nrm2970
   Vanlangenakker N, 2011, CELL DEATH DIS, V2, DOI 10.1038/cddis.2011.111
   Wainford RD, 2009, TOXICOL IN VITRO, V23, P780, DOI 10.1016/j.tiv.2009.04.004
   Wang D, 2005, NAT REV DRUG DISCOV, V4, P307, DOI 10.1038/nrd1691
   Welz PS, 2011, NATURE, V477, P330, DOI 10.1038/nature10273
   Wu YT, 2011, CELL DEATH DIFFER, V18, P26, DOI 10.1038/cdd.2010.72
   Xia Y, 2013, J BIOL CHEM
   Xu Y, 2011, CLIN CANCER RES, V17, P5412, DOI 10.1158/1078-0432.CCR-11-0426
   Zhang DW, 2009, SCIENCE, V325, P332, DOI 10.1126/science.1172308
   Zhang LJ, 2008, ANTI-CANCER DRUG, V19, P159, DOI 10.1097/CAD.0b013e3282f30d05
   Zhao J, 2012, P NATL ACAD SCI USA, V109, P5322, DOI 10.1073/pnas.1200012109
NR 53
TC 31
Z9 33
U1 3
U2 9
PU PUBLIC LIBRARY SCIENCE
PI SAN FRANCISCO
PA 1160 BATTERY STREET, STE 100, SAN FRANCISCO, CA 94111 USA
SN 1932-6203
J9 PLOS ONE
JI PLoS One
PD JUN 24
PY 2014
VL 9
IS 6
AR e100127
DI 10.1371/journal.pone.0100127
PG 13
WC Multidisciplinary Sciences
WE Science Citation Index Expanded (SCI-EXPANDED)
SC Science & Technology - Other Topics
GA AK7UT
UT WOS:000338633900021
PM 24959694
OA Green Published, Green Accepted, gold
DA 2022-04-27
ER

PT J
AU Chen, Q
   Xia, XC
   Wu, S
   Wu, AQ
   Qi, DD
   Liu, W
   Cui, FM
   Jiao, Y
   Zhu, W
   Gu, YP
   Gao, HJ
   Zhang, XG
   Cao, JP
AF Chen, Qiu
   Xia, Xiaochun
   Wu, Shu
   Wu, Anqing
   Qi, Dandan
   Liu, Wei
   Cui, Fengmei
   Jiao, Yang
   Zhu, Wei
   Gu, Yongping
   Gao, Hongjian
   Zhang, Xueguang
   Cao, Jianping
TI Apoptosis, necrosis, and autophagy in mouse intestinal damage after
   15-Gy whole body irradiation
SO CELL BIOCHEMISTRY AND FUNCTION
LA English
DT Article
DE apoptosis; autophagy; necrosis; intestinal damage; 15Gy TBI
ID NECROTIC CELL-DEATH; KINASE RIP; PROTEIN; DOMAIN; NECROPTOSIS;
   ACTIVATION; INHIBITOR; TRIGGERS; RELEASE; PATHWAY
AB Enterocytes die during high-dose radiation exposure in radiation accidents. The modality of cell death has a profound effect on the therapeutic response. The ilea from mice with 15Gy total body irradiation (TBI) were drawn, morphological features observed by hematoxylin and eosin staining and transmission electron micrographs. The biochemical features of mouse ileum presented with the structure were cleaved Caspase-3 (apoptosis marker), Light Chain 3 (LC3)-I's conversion to LC3-II (autophagy marker) and high mobility group box chromosomal protein 1's secretion (necrosis marker). Then, the autophagy inhibitor (3-methyladenine), caspase inhibitor (Z-VAD-FMK) or necrosis inhibitor (necrostatin) was used to prevent death. Apoptosis, autophagy and necrosis were all appeared in the ileum, but necrosis had the biggest size; the use of 3-methyladenine and Z-VAD-FMK prolong one day's life of the mice after 15Gy TBI, necrostatin significantly extended the lifespan of 15Gy irradiated mice (p<0.05). The results suggest that the death of enterocytes could not be classified into one type of cell death but rather as mixed death.' Copyright (c) 2014 John Wiley & Sons, Ltd.
C1 [Chen, Qiu; Xia, Xiaochun; Wu, Shu; Wu, Anqing; Liu, Wei; Cui, Fengmei; Jiao, Yang; Zhu, Wei; Cao, Jianping] Soochow Univ, Sch Radiat Med & Protect, Suzhou 215123, Peoples R China.
   [Qi, Dandan; Zhang, Xueguang] Stem Cell Res Lab Jiangsu Prov, Suzhou, Peoples R China.
   [Chen, Qiu; Cui, Fengmei; Jiao, Yang; Zhu, Wei; Cao, Jianping] Soochow Univ, Collaborat Innovat Ctr Radiat Med, Jiangsu Higher Educ Inst, Suzhou 215123, Peoples R China.
   [Gu, Yongping] Soochow Univ, Expt Ctr, Coll Med, Suzhou 215123, Peoples R China.
   [Zhang, Xueguang] Jiangsu Inst Clin Immunol, Suzhou, Peoples R China.
   [Gao, Hongjian] Fudan Univ, Shanghai Med Coll, Electron Microscopy Core Labratory, Shanghai 200433, Peoples R China.
   [Xia, Xiaochun] Nantong Tumor Hosp, Nantong, Peoples R China.
   [Zhang, Xueguang] Soochow Univ, Inst Med Biotechnol, Suzhou 215123, Jiangsu, Peoples R China.
RP Cao, JP (通讯作者)，Soochow Univ, Sch Radiat Med & Protect, 199 Renai Rd, Suzhou 215123, Peoples R China.
EM xueguangzh@yahoo.com.cn; jpcao@suda.edu.cn
FU Jiangsu Provincial Key Laboratory of Radiation Medicine and Protection;
   National Natural Science Foundation of ChinaNational Natural Science
   Foundation of China (NSFC) [81001317/81172597/81372920]; Natural Science
   Foundation of the Jiangsu Higher Education Institutions of ChinaNational
   Natural Science Foundation of China (NSFC) [09KJD310007, 11KJA31001];
   Priority Academic Program Development of Jiangsu Higher Education
   Institutions; Program for Changjiang Scholars and Innovative Research
   Team in UniversityProgram for Changjiang Scholars & Innovative Research
   Team in University (PCSIRT) [IRT0849]; Defense basic research projects
FX This work was supported by Jiangsu Provincial Key Laboratory of
   Radiation Medicine and Protection, the National Natural Science
   Foundation of China (Grant No. 81001317/81172597/81372920); Natural
   Science Foundation of the Jiangsu Higher Education Institutions of China
   (Grant No. 09KJD310007, 11KJA31001); the Priority Academic Program
   Development of Jiangsu Higher Education Institutions; Program for
   Changjiang Scholars and Innovative Research Team in University
   (IRT0849); Defense basic research projects.
CR Baregamian N, 2011, PEDIATR SURG INT, V27, P871, DOI 10.1007/s00383-011-2880-x
   Cain K, 1999, J BIOL CHEM, V274, P22686, DOI 10.1074/jbc.274.32.22686
   Degterev A, 2005, NAT CHEM BIOL, V1, P112, DOI 10.1038/nchembio711
   Degterev A, 2008, NAT CHEM BIOL, V4, P313, DOI 10.1038/nchembio.83
   Edinger AL, 2004, CURR OPIN CELL BIOL, V16, P663, DOI 10.1016/j.ceb.2004.09.011
   Feng ZH, 2005, P NATL ACAD SCI USA, V102, P8204, DOI 10.1073/pnas.0502857102
   FERNANDESALNEMRI T, 1994, J BIOL CHEM, V269, P30761
   Gorbunov NV, 2009, J PATHOL, V219, P242, DOI 10.1002/path.2591
   Holler N, 2000, NAT IMMUNOL, V1, P489, DOI 10.1038/82732
   Horvitz HR, 2003, BIOSCIENCE REP, V23, P239, DOI 10.1023/B:BIRE.0000019187.19019.e6
   Huang Q, 2009, AUTOPHAGY, V5, P273, DOI 10.4161/auto.5.2.7640
   Kabeya Y, 2004, J CELL SCI, V117, P2805, DOI 10.1242/jcs.01131
   Kiang JG, 2010, RADIAT RES, V173, P319, DOI 10.1667/RR1892.1
   Kirsch DG, 2010, SCIENCE, V327, P593, DOI 10.1126/science.1166202
   Li YM, 2012, AM J MED SCI, V343, P155, DOI 10.1097/MAJ.0b013e31821f978d
   Lin Y, 1999, GENE DEV, V13, P2514, DOI 10.1101/gad.13.19.2514
   Lockshin RA, 2001, NAT REV MOL CELL BIO, V2, P545, DOI 10.1038/35080097
   Muilenburg D, 2014, ANTICANCER RES, V34, P631
   Nehs MA, 2011, SURGERY, V150, P1032, DOI 10.1016/j.surg.2011.09.012
   Ogura A, 2009, CANCER LETT, V277, P64, DOI 10.1016/j.canlet.2008.11.021
   Ohnishi T, 2011, RADIAT RES, V177, P1, DOI DOI 10.1667/FTR2830.1
   Platini F, 2010, CURR PHARM DESIGN, V16, P101, DOI 10.2174/138161210789941810
   POTTEN CS, 1994, INT J RADIAT BIOL, V65, P71, DOI 10.1080/09553009414550101
   Rodriguez-Rocha H, 2011, MUTAT RES-FUND MOL M, V711, P158, DOI 10.1016/j.mrfmmm.2011.03.007
   Samara C, 2008, CELL DEATH DIFFER, V15, P105, DOI 10.1038/sj.cdd.4402231
   Scaffidi P, 2002, NATURE, V418, P191, DOI 10.1038/nature00858
   SEGLEN PO, 1982, P NATL ACAD SCI-BIOL, V79, P1889, DOI 10.1073/pnas.79.6.1889
   Slee EA, 1996, BIOCHEM J, V315, P21, DOI 10.1042/bj3150021
   STANGER BZ, 1995, CELL, V81, P513, DOI 10.1016/0092-8674(95)90072-1
   Stewart RD, 2011, RADIAT RES, V176, P587, DOI 10.1667/RR2663.1
   Ullman E, 2008, CELL DEATH DIFFER, V15, P422, DOI 10.1038/sj.cdd.4402234
   Vanden Berghe T, 2004, J BIOL CHEM, V279, P7925, DOI 10.1074/jbc.M307807200
   Vandenabeele P, 2006, SCI STKE, V358, pe44
   Wang YQ, 2012, NEUROCHEM RES, V37, P1849, DOI 10.1007/s11064-012-0791-4
   Ye YC, 2012, INT IMMUNOPHARMACOL, V14, P674, DOI 10.1016/j.intimp.2012.08.003
NR 35
TC 8
Z9 9
U1 4
U2 17
PU WILEY
PI HOBOKEN
PA 111 RIVER ST, HOBOKEN 07030-5774, NJ USA
SN 0263-6484
EI 1099-0844
J9 CELL BIOCHEM FUNCT
JI Cell Biochem. Funct.
PD DEC
PY 2014
VL 32
IS 8
BP 647
EP 656
DI 10.1002/cbf.3068
PG 10
WC Biochemistry & Molecular Biology; Cell Biology
WE Science Citation Index Expanded (SCI-EXPANDED)
SC Biochemistry & Molecular Biology; Cell Biology
GA AX1YL
UT WOS:000346739800005
PM 25289565
DA 2022-04-27
ER

PT J
AU Baghdadi, M
   Chiba, S
   Yamashina, T
   Yoshiyama, H
   Jinushi, M
AF Baghdadi, Muhammad
   Chiba, Shigeki
   Yamashina, Tsunaki
   Yoshiyama, Hironori
   Jinushi, Masahisa
TI MFG-E8 Regulates the Immunogenic Potential of Dendritic Cells Primed
   with Necrotic Cell-Mediated Inflammatory Signals
SO PLOS ONE
LA English
DT Article
ID APOPTOTIC CELLS; DEATH; IDENTIFICATION; PROTEIN; NECROPTOSIS; CLEARANCE;
   LINKS
AB Dendritic cells (DC) manipulate tissue homeostasis by recognizing dying cells and controlling immune functions. However, the precise mechanisms by which DC recognize different types of dying cells and devise distinct immunologic consequences remain largely obscure. Herein, we demonstrate that Milk-fat globule-EGF VIII (MFG-E8) is a critical mediator controlling DC immunogenicity in inflammatory microenvironments. MFG-E8 restrains DC-mediated uptake and recognition of necrotic cells. The MFG-E8-mediated suppression of necrotic cell uptake by DC resulted in the decreased proinflammatory cytokines production and activated signal components such as STAT3 and A20, which are critical to maintain tolerogenic properties of DC. Furthermore, the DC-derived MFG-E8 negatively regulates the cross-priming and effector functions of antigen-specific T cells upon recognition of necrotic cells. MFG-E8 deficiency enhances an ability of necrotic cell-primed DC to stimulate antitumor immune responses against established tumors. Our findings define what we believe to a novel mechanism whereby MFG-E8 regulates the immunogenicity of DC by modulating the modes of recognition of dying cells. Manipulating MFG-E8 levels in DC may serve as a useful strategy for controlling inflammatory microenvironments caused by various pathological conditions including cancer and autoimmunity.
C1 [Baghdadi, Muhammad; Chiba, Shigeki; Yamashina, Tsunaki; Yoshiyama, Hironori; Jinushi, Masahisa] Hokkaido Univ, Inst Med Genet, Res Ctr Infect Associated Canc, Sapporo, Hokkaido, Japan.
RP Baghdadi, M (通讯作者)，Hokkaido Univ, Inst Med Genet, Res Ctr Infect Associated Canc, Sapporo, Hokkaido, Japan.
EM Jinushi@igm.hokudai.ac.jp
RI Yoshiyama, Hironori/H-5674-2019
OI Yoshiyama, Hironori/0000-0001-7588-278X; Yoshiyama,
   Hironori/0000-0002-9904-0736; Baghdadi, Muhammad/0000-0002-2347-8889
FU Takeda Science FoundationTakeda Science Foundation (TSF); Sumitomo
   Foundation; Akiyama Life Science Foundation
FX This study is supported by a Grant-in-Aid for Scientific Research (C), a
   Grant-in-Aid for Scientific Research for Innovative Areas, Takeda
   Science Foundation, the Sumitomo Foundation and Akiyama Life Science
   Foundation (M. J.). The funders had no role in study design, data
   collection and analysis, decision to publish, or preparation of the
   manuscript.
CR Blander JM, 2006, NATURE, V440, P808, DOI 10.1038/nature04596
   Bonnet MC, 2011, IMMUNITY, V35, P572, DOI 10.1016/j.immuni.2011.08.014
   Curran MA, 2010, P NATL ACAD SCI USA, V107, P4275, DOI 10.1073/pnas.0915174107
   Degterev A, 2008, NAT CHEM BIOL, V4, P313, DOI 10.1038/nchembio.83
   Dong XY, 2005, P NATL ACAD SCI USA, V102, P16007, DOI 10.1073/pnas.0506516102
   DRANOFF G, 1993, P NATL ACAD SCI USA, V90, P3539, DOI 10.1073/pnas.90.8.3539
   Gabrilovich D, 2004, NAT REV IMMUNOL, V4, P941, DOI 10.1038/nri1498
   Griffith TS, 2011, IMMUNITY, V35, P456, DOI 10.1016/j.immuni.2011.08.011
   Gunther C, 2011, NATURE, V477, P335, DOI 10.1038/nature10400
   Hammer GE, 2011, NAT IMMUNOL, V12, P1184, DOI 10.1038/ni.2135
   Hanayama R, 2002, NATURE, V417, P182, DOI 10.1038/417182a
   Hanayama R, 2004, SCIENCE, V304, P1147, DOI 10.1126/science.1094359
   He SD, 2009, CELL, V137, P1100, DOI 10.1016/j.cell.2009.05.021
   Hitomi JI, 2008, CELL, V135, P1311, DOI 10.1016/j.cell.2008.10.044
   Jinushi M, 2008, CANCER RES, V68, P8889, DOI 10.1158/0008-5472.CAN-08-2147
   Jinushi M, 2007, J CLIN INVEST, V117, P1902, DOI 10.1172/JCI30966
   Jinushi M, 2012, ONCOIMMUNOLOGY, V1, P189, DOI 10.4161/onci.1.2.18495
   Jinushi M, 2011, P NATL ACAD SCI USA, V108, P12425, DOI 10.1073/pnas.1106645108
   Jinushi M, 2009, J EXP MED, V206, P1317, DOI 10.1084/jem.20082614
   Kimura A, 2007, P NATL ACAD SCI USA, V104, P12099, DOI 10.1073/pnas.0705268104
   Kuraishy A, 2011, IMMUNITY, V35, P467, DOI 10.1016/j.immuni.2011.09.006
   Melief CJM, 2008, IMMUNITY, V29, P372, DOI 10.1016/j.immuni.2008.08.004
   Nagata S, 2010, CELL, V140, P619, DOI 10.1016/j.cell.2010.02.014
   O'Donnell MA, 2011, NAT CELL BIOL, V13, P1437, DOI 10.1038/ncb2362
   Onai N, 2008, IMMUNITY, V28, P490, DOI 10.1016/j.immuni.2008.03.006
   Ouaaz F, 2002, IMMUNITY, V16, P257, DOI 10.1016/S1074-7613(02)00272-8
   Savill J, 2002, NAT REV IMMUNOL, V2, P965, DOI 10.1038/nri957
   STANGER BZ, 1995, CELL, V81, P513, DOI 10.1016/0092-8674(95)90072-1
   Steinman RM, 2007, NATURE, V449, P419, DOI 10.1038/nature06175
   Trombetta ES, 2005, ANNU REV IMMUNOL, V23, P975, DOI 10.1146/annurev.immunol.22.012703.104538
   Walsh CM, 2010, IMMUNOL REV, V236, P95, DOI 10.1111/j.1600-065X.2010.00919.x
   Welz PS, 2011, NATURE, V477, P330, DOI 10.1038/nature10273
NR 32
TC 10
Z9 10
U1 0
U2 3
PU PUBLIC LIBRARY SCIENCE
PI SAN FRANCISCO
PA 1160 BATTERY STREET, STE 100, SAN FRANCISCO, CA 94111 USA
SN 1932-6203
J9 PLOS ONE
JI PLoS One
PD JUN 25
PY 2012
VL 7
IS 6
AR e39607
DI 10.1371/journal.pone.0039607
PG 10
WC Multidisciplinary Sciences
WE Science Citation Index Expanded (SCI-EXPANDED)
SC Science & Technology - Other Topics
GA 965QG
UT WOS:000305781700050
PM 22761839
OA Green Submitted, Green Published, gold
DA 2022-04-27
ER

PT J
AU Bencze, M
   Periou, B
   Amer, Y
   Authier, FJ
AF Bencze, Maximilien
   Periou, Baptiste
   Amer, Yasmine
   Authier, Francois J.
TI Immunolabelling Myofiber Degeneration in Muscle Biopsies
SO JOVE-JOURNAL OF VISUALIZED EXPERIMENTS
LA English
DT Article
DE Biology; Issue 154; muscle degeneration; myofibers; sarcolemma; cell
   death; muscular dystrophies; necrosis; myonecrosis; necroptosis;
   inflammation; immunoglobulin
ID DUCHENNE MUSCULAR-DYSTROPHY; HUMAN MYOBLASTS; MDX; PROLIFERATION;
   MACROPHAGES; NECROSIS; MICE
AB The necrosis of muscle fibres (myonecrosis) plays a central role in the pathogenesis of several muscle conditions, including muscular dystrophies. Therapeutic options addressing the causes of muscular dystrophy pathogenesis are expected to alleviate muscle degeneration. Therefore, a method to assay and quantify the extent of cell death in muscle biopsies is needed. Conventional methods to observe myofiber degeneration in situ are either poorly quantitative or rely on the injection of vital dyes. In this article, an immunofluorescence protocol is described that stains necrotic myofibers by targeting immunoglobulin G (IgG) uptake by myofibers. The IgG uptake method is based on cell features characterizing the necrotic demise, including 1) the loss of plasma membrane integrity with the release of damage-associated molecular patterns and 2) the uptake of plasmatic proteins. In murine cross-sections, the co-immunolabelling of myofibers, extracellular matrix proteins, and mouse IgG allows clean and straightforward identification of myofibers with necrotic fate. This simple method is suitable for quantitative analysis and applicable to all species, including human samples, and does not require the injection of vital dye. The staining of necrotic myofibers by IgG uptake can also be paired with other co-immunolabelling.
C1 [Bencze, Maximilien; Periou, Baptiste; Amer, Yasmine; Authier, Francois J.] INSERM, Inst Mondor Rech Biomed, Creteil, France.
   [Bencze, Maximilien] UCL Great Ormond St Inst Child Hlth, Dev Neurosci Program, Mol Neurosci Sect, Dubowitz Neuromuscular Ctr, London, England.
RP Bencze, M (通讯作者)，INSERM, Inst Mondor Rech Biomed, Creteil, France.; Bencze, M (通讯作者)，UCL Great Ormond St Inst Child Hlth, Dev Neurosci Program, Mol Neurosci Sect, Dubowitz Neuromuscular Ctr, London, England.
EM m.bencze@ucl.ac.uk
RI Bencze, Maximilien/ABA-7191-2021
OI Bencze, Maximilien/0000-0002-3088-4818
FU Association Francaise contre les Myopathies with the Translamuscle
   program
FX This work was supported by the Association Francaise contre les
   Myopathies with the Translamuscle program. The authors thank Dr. Perla
   Reyes-Fernandez and Dr. Matthew Borok for their careful reading of the
   manuscript.
CR Arnold L, 2007, J EXP MED, V204, P1057, DOI 10.1084/jem.20070075
   Bencze M, 2012, MOL THER, V20, P2168, DOI 10.1038/mt.2012.189
   CARPENTER S, 1979, BRAIN, V102, P147, DOI 10.1093/brain/102.1.147
   CORNELIO F, 1984, ANN NEUROL, V16, P694, DOI 10.1002/ana.410160612
   Galluzzi L, 2009, CELL DEATH DIFFER, V16, P1093, DOI 10.1038/cdd.2009.44
   Kobayashi YM, 2012, NEUROMUSCULAR DISORD, V22, P34, DOI 10.1016/j.nmd.2011.08.001
   Moat SJ, 2013, EUR J HUM GENET, V21, P1049, DOI 10.1038/ejhg.2012.301
   MOENS P, 1993, J MUSCLE RES CELL M, V14, P446, DOI 10.1007/BF00121296
   Morgan JE, 2018, NAT COMMUN, V9, DOI 10.1038/s41467-018-06057-9
   PASTORET C, 1995, MUSCLE NERVE, V18, P1147, DOI 10.1002/mus.880181011
   Riederer I, 2012, MOL THER, V20, P146, DOI 10.1038/mt.2011.193
   Rosenberg AS, 2015, SCI TRANSL MED, V7, DOI 10.1126/scitranslmed.aaa7322
   Saunders NR, 2015, FRONT NEUROSCI-SWITZ, V9, DOI [10.3339/fnins.2015.00385, 10.3389/fnins.2015.00385]
   Serrano AL, 2010, EXP CELL RES, V316, P3050, DOI 10.1016/j.yexcr.2010.05.035
   Straub V, 1997, J CELL BIOL, V139, P375, DOI 10.1083/jcb.139.2.375
   Tidball JG, 2010, AM J PHYSIOL-REG I, V298, pR1173, DOI 10.1152/ajpregu.00735.2009
   Villalta SA, 2009, HUM MOL GENET, V18, P482, DOI 10.1093/hmg/ddn376
NR 17
TC 0
Z9 0
U1 0
U2 4
PU JOURNAL OF VISUALIZED EXPERIMENTS
PI CAMBRIDGE
PA 1 ALEWIFE CENTER, STE 200, CAMBRIDGE, MA 02140 USA
SN 1940-087X
J9 JOVE-J VIS EXP
JI J. Vis. Exp.
PD DEC
PY 2019
IS 154
AR e59754
DI 10.3791/59754
PG 5
WC Multidisciplinary Sciences
WE Science Citation Index Expanded (SCI-EXPANDED)
SC Science & Technology - Other Topics
GA KA4ST
UT WOS:000505787900006
PM 31868171
DA 2022-04-27
ER

PT J
AU Guo, YJ
   Wang, M
   Mou, JY
   Zhao, Z
   Yang, J
   Zhu, FM
   Pei, GC
   Zhu, H
   Wang, YX
   Xu, G
   Zeng, R
   Yao, Y
AF Guo, Yujiao
   Wang, Meng
   Mou, Jingyi
   Zhao, Zhi
   Yang, Juan
   Zhu, Fengming
   Pei, Guangchang
   Zhu, Han
   Wang, Yuxi
   Xu, Gang
   Zeng, Rui
   Yao, Ying
TI Pretreatment of Huaiqihuang extractum protects against cisplatin-induced
   nephrotoxicity
SO SCIENTIFIC REPORTS
LA English
DT Article
ID HUAIER AQUEOUS EXTRACT; DEXAMETHASONE; PROTEINURIA; ACTIVATION;
   SURVIVAL; INJURY; CELLS
AB Cisplatin is a commonly used chemotherapeutic agent in the treatment of different types of malignant tumors, but nephrotoxicity limits its usage. Therefore, in this study, we aimed to determine the possible protective effect of Huaiqihuang (HQH) extractum, a kind of Chinese herbal complex that consists of Trametes robiniophila Murr., Lycium barbarum and Polygonatum sibiricum, against nephrotoxicity induced by cisplatin in mice. We found that pretreatment with HQH significantly attenuated the cisplatin-induced increase in blood urea nitrogen (BUN), interstitial congestion, acute renal tubular injury and tubular cell apoptosis and necroptosis. It was further shown that HQH administration reduced cisplatin-induced release and nuclear-cytoplasmic translocation of HMGB1 and inactivated its downstream signaling molecules, TLR4 and NF kappa B, in renal tubular cells; as a result, HQH repressed cisplatin-induced TNF-alpha production. As dexamethasone (Dex) exerts renoprotective effects in severe Acute kidney injury (AKI), we compared it with HQH and found that HQH showed similar renoprotective effects to dexamethasone via similar mechanisms. Considering the potential side effects of corticosteroids, reducing the effectiveness of treatment and shortening survival in solid tumor patients, we suggest administration of HQH as a potential adjuvant for cisplatin therapy in solid tumor patients to preserve renal function.
C1 [Guo, Yujiao; Wang, Meng; Zhao, Zhi; Yang, Juan; Zhu, Fengming; Pei, Guangchang; Zhu, Han; Wang, Yuxi; Xu, Gang; Zeng, Rui; Yao, Ying] Huazhong Univ Sci & Technol, Tongji Hosp, Dept Nephrol, Tongji Med Coll, Wuhan, Hubei, Peoples R China.
   [Guo, Yujiao] Huazhong Univ Sci & Technol, Tongji Hosp, Dept Radiol, Tongji Med Coll, Wuhan, Hubei, Peoples R China.
   [Mou, Jingyi] Huazhong Univ Sci & Technol, Tongji Hosp, Dept Pediat, Tongji Med Coll, Wuhan, Hubei, Peoples R China.
RP Zeng, R; Yao, Y (通讯作者)，Huazhong Univ Sci & Technol, Tongji Hosp, Dept Nephrol, Tongji Med Coll, Wuhan, Hubei, Peoples R China.
EM zengrui@tjh.jmu.edu.cn; yaoyingkk@126.com
RI Yang, Juan/ABF-4433-2021; Zeng, RUI/AAF-7238-2019
FU Qidong Gaitianli Pharmaceutical Co., Ltd.
FX This work was supported by Qidong Gaitianli Pharmaceutical Co., Ltd.
   Thanks to Prof. Gang Chen, Professor of Gynecologic Oncology Laboratory,
   Tongji Hospital, Tongji Medical College, Huazhong University of Science
   and Technology, who donated HELA cells.
CR Barabas K, 2008, VET COMP ONCOL, V6, P1, DOI 10.1111/j.1476-5829.2007.00142.x
   Benedetti G, 2013, BIOCHEM PHARMACOL, V85, P274, DOI 10.1016/j.bcp.2012.10.012
   Bin C. M. H., 2007, LIAONING J TRADITION, V34, P943
   Choi HM, 2013, BIOCHEM BIOPH RES CO, V435, P678, DOI 10.1016/j.bbrc.2013.05.042
   Faubel S, 2004, KIDNEY INT, V66, P2202, DOI 10.1111/j.1523-1755.2004.66010.x
   Faubel S, 2007, J PHARMACOL EXP THER, V322, P8, DOI 10.1124/jpet.107.119792
   G-qiang Z, 2004, CHINESE J CLIN ONCOL, V11
   dos Santos NAG, 2012, ARCH TOXICOL, V86, P1233, DOI 10.1007/s00204-012-0821-7
   Istvan A., 2003, SEMINARS NEPHROLOGY, V23, P460
   Jacob KA, 2015, J AM SOC NEPHROL, V26, P2947, DOI 10.1681/ASN.2014080840
   Ji Delin M. D., 2010, CHINESE J CANC, V19
   Lei JY, 2015, TRANSPL P, V47, P2920, DOI 10.1016/j.transproceed.2015.10.045
   Li TX, 2016, BOSNIAN J BASIC MED, V16, P193, DOI 10.17305/bjbms.2016.887
   Liu H, 2017, CHIN J INTEGR MED, V23, P279, DOI 10.1007/s11655-015-2293-0
   Lotze MT, 2005, NAT REV IMMUNOL, V5, P331, DOI 10.1038/nri1594
   Miyaji T, 2001, J AM SOC NEPHROL, V12, P900, DOI 10.1681/ASN.V125900
   Okada K, 2012, CANCER CHEMOTH PHARM, V71, P503
   Pabla N, 2008, KIDNEY INT, V73, P994, DOI 10.1038/sj.ki.5002786
   Parikh CR, 2015, NAT REV NEPHROL, V11, P509, DOI 10.1038/nrneph.2015.106
   Pitter KL, 2016, BRAIN, V139, P1458, DOI 10.1093/brain/aww046
   Price PM, 2009, KIDNEY INT, V76, P604, DOI 10.1038/ki.2009.224
   Qi SH, 2013, INT J MOL MED, V32, P1262, DOI 10.3892/ijmm.2013.1517
   Ren JZ, 2009, J HUAZHONG U SCI-MED, V29, P198, DOI 10.1007/s11596-009-0212-3
   Ruichuan W. J. C., 2003, J KUNMING MED COLL, V24, P101
   Rusai K, 2013, ACTA PHYSIOL HUNG, V100, P173, DOI 10.1556/APhysiol.100.2013.001
   Sastry J, 2005, PEDIATR HEMAT ONCOL, V22, P441, DOI 10.1080/08880010590964381
   Shi H, 2016, KIDNEY DIS-BASEL, V1, P235, DOI 10.1159/000443492
   Shields LBE, 2015, RADIAT ONCOL, V10, DOI 10.1186/s13014-015-0527-0
   Shord SS, 2006, ANTI-CANCER DRUG, V17, P207, DOI 10.1097/00001813-200602000-00013
   Tadie JM, 2012, MOL MED, V18, P659, DOI 10.2119/molmed.2011.00401
   Tessoulin B, 2017, ANN HEMATOL, V96, P943, DOI 10.1007/s00277-017-2981-2
   Tsang RY, 2009, DRUG SAFETY, V32, P1109, DOI 10.2165/11316640-000000000-00000
   Wang D, 2005, NAT REV DRUG DISCOV, V4, P307, DOI 10.1038/nrd1691
   Wei D, 2005, CHINESE J CANC, V14
   Weng H, 2013, BMC CANCER, V13, DOI 10.1186/1471-2407-13-311
   WERNER M, 1995, CLIN CHIM ACTA, V237, P107, DOI 10.1016/0009-8981(95)06068-O
   Xu X, 2011, ASIAN PAC J CANCER P, V12, P2251
   Xu YF, 2015, J AM SOC NEPHROL, V26, P2647, DOI 10.1681/ASN.2014080741
   Punit Y, 2016, KIDNEY DIS-BASEL, V1, P241, DOI 10.1159/000442511
   Yang Jie, 2013, Zhonghua Wei Zhong Bing Ji Jiu Yi Xue, V25, P424, DOI 10.3760/cma.j.issn.2095-4352.2013.07.014
   Yang Y, 2014, ARCH TOXICOL, V88, P1249, DOI 10.1007/s00204-014-1239-1
   Yecies D, 2017, CUREUS, V9, DOI 10.7759/cureus.1442
   Yi Z., 1988, CHINESE J PHARM SCI, V33
   Zhang N, 2010, CANCER SCI, V101, P2375, DOI 10.1111/j.1349-7006.2010.01680.x
NR 44
TC 20
Z9 23
U1 5
U2 18
PU NATURE PUBLISHING GROUP
PI LONDON
PA MACMILLAN BUILDING, 4 CRINAN ST, LONDON N1 9XW, ENGLAND
SN 2045-2322
J9 SCI REP-UK
JI Sci Rep
PD MAY 9
PY 2018
VL 8
AR 7333
DI 10.1038/s41598-018-25610-6
PG 10
WC Multidisciplinary Sciences
WE Science Citation Index Expanded (SCI-EXPANDED)
SC Science & Technology - Other Topics
GA GF1ZX
UT WOS:000431737300019
PM 29743526
OA Green Published, gold
DA 2022-04-27
ER

PT J
AU Mao, Y
   Tamura, T
   Yuki, Y
   Abe, D
   Tamada, Y
   Imoto, S
   Tanaka, H
   Homma, H
   Tagawa, K
   Miyano, S
   Okazawa, H
AF Mao, Y.
   Tamura, T.
   Yuki, Y.
   Abe, D.
   Tamada, Y.
   Imoto, S.
   Tanaka, H.
   Homma, H.
   Tagawa, K.
   Miyano, S.
   Okazawa, H.
TI The hnRNP-Htt axis regulates necrotic cell death induced by
   transcriptional repression through impaired RNA splicing
SO CELL DEATH & DISEASE
LA English
DT Article
ID SIGNALING NETWORK; BINDING PROTEINS; TARDBP MUTATIONS; STRUCTURAL BASIS;
   POLYMERASE-II; TDP-43; DISEASE; IDENTIFICATION; NECROPTOSIS; SCLEROSIS
AB In this study, we identify signaling network of necrotic cell death induced by transcriptional repression (TRIAD) by a-amanitin (AMA), the selective RNA polymerase II inhibitor, as a model of neurodegenerative cell death. We performed genetic screen of a knockdown (KD) fly library by measuring the ratio of transformation from pupa to larva (PL ratio) under TRIAD, and selected the cell death-promoting genes. Systems biology analysis of the positive genes mapped on protein-protein interaction databases predicted the signaling network of TRIAD and the core pathway including heterogeneous nuclear ribonucleoproteins (hnRNPs) and huntingtin (Htt). RNA sequencing revealed that AMA impaired transcription and RNA splicing of Htt, which is known as an endoplasmic reticulum (ER)-stabilizing molecule. The impairment in RNA splicing and PL ratio was rescued by overexpresion of hnRNP that had been also affected by transcriptional repression. Fly genetics with suppressor or expresser of Htt and hnRNP worsened or ameliorated the decreased PL ratio by AMA, respectively. Collectively, these results suggested involvement of RNA splicing and a regulatory role of the hnRNP-Htt axis in the process of the transcriptional repression-induced necrosis.
C1 [Mao, Y.; Tamura, T.; Yuki, Y.; Abe, D.; Tanaka, H.; Homma, H.; Tagawa, K.; Okazawa, H.] Tokyo Med & Dent Univ, Med Res Inst, Dept Neuropathol, Bunkyo Ku, 1-5-45 Yushima, Tokyo 1138510, Japan.
   [Tamada, Y.] Univ Tokyo, Grad Sch Informat Sci & Technol, Dept Comp Sci, Bunkyo Ku, Tokyo, Japan.
   [Imoto, S.; Miyano, S.] Univ Tokyo, Inst Med Sci, Ctr Human Genome, Lab DNA Informat Anal,Minato Ku, Tokyo, Japan.
   [Okazawa, H.] Tokyo Med & Dent Univ, Ctr Brain Integrat Res, Bunkyo Ku, Tokyo 1138510, Japan.
RP Okazawa, H (通讯作者)，Tokyo Med & Dent Univ, Med Res Inst, Dept Neuropathol, Bunkyo Ku, 1-5-45 Yushima, Tokyo 1138510, Japan.
EM okazawa-tky@umin.ac.jp
RI Tamada, Yoshinori/AAY-4542-2020
OI Tamada, Yoshinori/0000-0003-3483-9712; Miyano,
   Satoru/0000-0002-1753-6616
FU Brain Mapping by (Foundation of Synapse and Neurocircuit Pathology);
   CREST from Japan Science Technology Agency; Integrated Neurotechnologies
   for Disease Studies (Brain/MINDS) from the Ministry of Education,
   Culture, Sports, Science and Technology of Japan; Strategic Research
   Program for Brain Sciences (SRPBS) from the Ministry of Education,
   Culture, Sports, Science and Technology of Japan; Research Committee for
   Ataxic Disease from the Ministry of Health, Labour and Welfare
FX This work was supported by Brain Mapping by a Grant-in-Aid for
   Scientific Research on Innovative Areas (Foundation of Synapse and
   Neurocircuit Pathology); CREST from Japan Science Technology Agency;
   Integrated Neurotechnologies for Disease Studies (Brain/MINDS), and
   Strategic Research Program for Brain Sciences (SRPBS) from the Ministry
   of Education, Culture, Sports, Science and Technology of Japan; a
   Grant-in Aid from the Research Committee for Ataxic Disease from the
   Ministry of Health, Labour and Welfare to HO. We thank Dr. Teppei
   Shimamura, Ms. Tayoko Tajima and Mr. Takuya Iwasaki (TMDU) for technical
   support, and Ms. Ayako Seki for preparation and English editing of
   manuscript.
CR Barclay SS, 2014, HUM MOL GENET, V23, P1345, DOI 10.1093/hmg/ddt524
   Berson A, 2012, EMBO MOL MED, V4, P730, DOI 10.1002/emmm.201100995
   Brandstaetter H, 2014, DIS MODEL MECH, V7, P1335, DOI 10.1242/dmm.017368
   Brow DA, 2002, ANNU REV GENET, V36, P333, DOI 10.1146/annurev.genet.36.043002.091635
   Bushnell DA, 2002, P NATL ACAD SCI USA, V99, P1218, DOI 10.1073/pnas.251664698
   Cartegni L, 2002, NAT REV GENET, V3, P285, DOI 10.1038/nrg775
   Cattaneo E, 2001, TRENDS NEUROSCI, V24, P182, DOI 10.1016/S0166-2236(00)01721-5
   Corrado L, 2009, HUM MUTAT, V30, P688, DOI 10.1002/humu.20950
   Cramer Patrick, 2001, Science (Washington D C), V292, P1863, DOI 10.1126/science.1059493
   D'Ambrogio A, 2009, NUCLEIC ACIDS RES, V37, P4116, DOI 10.1093/nar/gkp342
   Daoud H, 2009, J MED GENET, V46, P112, DOI 10.1136/jmg.2008.062463
   Degterev A, 2005, NAT CHEM BIOL, V1, P112, DOI 10.1038/nchembio711
   Degterev A, 2008, NAT CHEM BIOL, V4, P313, DOI 10.1038/nchembio.83
   Del Bo R, 2009, EUR J NEUROL, V16, P727, DOI 10.1111/j.1468-1331.2009.02574.x
   Dreyfuss G, 2002, NAT REV MOL CELL BIO, V3, P195, DOI 10.1038/nrm760
   DREYFUSS G, 1993, ANNU REV BIOCHEM, V62, P289, DOI 10.1146/annurev.bi.62.070193.001445
   DURA JM, 1993, J NEUROGENET, V9, P1, DOI 10.3109/01677069309167272
   FREEMAN LC, 1977, SOCIOMETRY, V40, P35, DOI 10.2307/3033543
   Galluzzi L, 2008, CELL, V135, P1161, DOI 10.1016/j.cell.2008.12.004
   Gitcho MA, 2008, ANN NEUROL, V63, P535, DOI 10.1002/ana.21344
   Halder G, 2012, NAT REV MOL CELL BIO, V13, P591, DOI 10.1038/nrm3416
   Hastings ML, 2001, CURR OPIN CELL BIOL, V13, P302, DOI 10.1016/S0955-0674(00)00212-X
   He F, 2014, HUM MOL GENET, V23, P5036, DOI 10.1093/hmg/ddu216
   Hitomi JI, 2008, CELL, V135, P1311, DOI 10.1016/j.cell.2008.10.044
   Honda D, 2014, FEBS OPEN BIO, V4, P1030, DOI 10.1016/j.fob.2014.11.007
   Hoshino M, 2006, J CELL BIOL, V172, P589, DOI 10.1083/jcb.200509132
   Hua YM, 2008, AM J HUM GENET, V82, P834, DOI 10.1016/j.ajhg.2008.01.014
   Huelga SC, 2012, CELL REP, V1, P167, DOI 10.1016/j.celrep.2012.02.001
   Ito H, 2015, MOL PSYCHIATR, V20, P459, DOI 10.1038/mp.2014.69
   Jurica MS, 2003, MOL CELL, V12, P5, DOI 10.1016/S1097-2765(03)00270-3
   Kabashi E, 2008, NAT GENET, V40, P572, DOI 10.1038/ng.132
   Katsuno M, 2003, NAT MED, V9, P768, DOI 10.1038/nm878
   Kholodenko BN, 2006, NAT REV MOL CELL BIO, V7, P165, DOI 10.1038/nrm1838
   Kim HJ, 2013, NATURE, V495, P467, DOI 10.1038/nature11922
   Klement IA, 1998, CELL, V95, P41, DOI 10.1016/S0092-8674(00)81781-X
   Konig J, 2010, NAT STRUCT MOL BIOL, V17, P909, DOI 10.1038/nsmb.1838
   Kuehnlein P, 2008, ARCH NEUROL-CHICAGO, V65, P1185, DOI 10.1001/archneur.65.9.1185
   La Spada AR, 2010, NAT REV GENET, V11, P247, DOI 10.1038/nrg2748
   Lagier-Tourenne C, 2012, NAT NEUROSCI, V15, P1488, DOI 10.1038/nn.3230
   Levin MC, 2002, NAT MED, V8, P509, DOI 10.1038/nm0502-509
   Li LB, 2008, NATURE, V453, P1107, DOI 10.1038/nature06909
   Li LB, 2010, TRENDS NEUROSCI, V33, P292, DOI 10.1016/j.tins.2010.03.004
   MAYEDA A, 1992, CELL, V68, P365, DOI 10.1016/0092-8674(92)90477-T
   Mori K, 2013, ACTA NEUROPATHOL, V125, P413, DOI 10.1007/s00401-013-1088-7
   Narang V, 2015, PLOS COMPUT BIOL, V11, DOI 10.1371/journal.pcbi.1004504
   Okazawa H, 2003, CELL MOL LIFE SCI, V60, P1427, DOI 10.1007/s00018-003-3013-z
   Okazawa H, 2002, NEURON, V34, P701, DOI 10.1016/S0896-6273(02)00697-9
   Orr HT, 2007, ANNU REV NEUROSCI, V30, P575, DOI 10.1146/annurev.neuro.29.051605.113042
   Ranum LPW, 2006, ANNU REV NEUROSCI, V29, P259, DOI 10.1146/annurev.neuro.29.051605.113014
   Riley BE, 2006, GENE DEV, V20, P2183, DOI 10.1101/gad.1436506
   Rutherford NJ, 2008, PLOS GENET, V4, DOI 10.1371/journal.pgen.1000193
   Saudou F, 1998, CELL, V95, P55, DOI 10.1016/S0092-8674(00)81782-1
   Scherzinger E, 1997, CELL, V90, P549, DOI 10.1016/S0092-8674(00)80514-0
   Sofola OA, 2007, NEURON, V55, P565, DOI 10.1016/j.neuron.2007.07.021
   Sreedharan J, 2008, SCIENCE, V319, P1668, DOI 10.1126/science.1154584
   Stelzl U, 2006, CURR OPIN CHEM BIOL, V10, P551, DOI 10.1016/j.cbpa.2006.10.005
   Sugars KL, 2003, TRENDS GENET, V19, P233, DOI 10.1016/S0168-9525(03)00074-X
   Sun SY, 2015, NAT COMMUN, V6, DOI 10.1038/ncomms7171
   Tagawa K, 2015, HUM MOL GENET, V24, P540, DOI 10.1093/hmg/ddu475
   Udan RS, 2003, NAT CELL BIOL, V5, P914, DOI 10.1038/ncb1050
   Van Deerlin VM, 2008, LANCET NEUROL, V7, P409, DOI 10.1016/S1474-4422(08)70071-1
   Vanden Berghe T, 2014, NAT REV MOL CELL BIO, V15, P134, DOI 10.1038/nrm3737
   Vandenabeele P, 2010, NAT REV MOL CELL BIO, V11, P700, DOI 10.1038/nrm2970
   Vedrenne C, 2006, TRAFFIC, V7, P639, DOI 10.1111/j.1600-0854.2006.00419.x
   Wan DD, 2015, HUM MOL GENET, V24, P4599, DOI 10.1093/hmg/ddv191
   Wei X, 2007, EMBO J, V26, P1772, DOI 10.1038/sj.emboj.7601630
   White MC, 2010, PLOS GENET, V6, DOI 10.1371/journal.pgen.1000984
   Wojciechowska M, 2011, HUM MOL GENET, V20, P3811, DOI 10.1093/hmg/ddr299
   Yokoseki A, 2008, ANN NEUROL, V63, P538, DOI 10.1002/ana.21392
   Yukitake M, 2008, J NEUROVIROL, V14, P130, DOI 10.1080/13550280701883840
NR 70
TC 10
Z9 10
U1 0
U2 7
PU NATURE PUBLISHING GROUP
PI LONDON
PA MACMILLAN BUILDING, 4 CRINAN ST, LONDON N1 9XW, ENGLAND
SN 2041-4889
J9 CELL DEATH DIS
JI Cell Death Dis.
PD APR
PY 2016
VL 7
AR e2207
DI 10.1038/cddis.2016.101
PG 14
WC Cell Biology
WE Science Citation Index Expanded (SCI-EXPANDED)
SC Cell Biology
GA DK9UR
UT WOS:000375277600033
PM 27124581
OA gold, Green Published
DA 2022-04-27
ER

PT J
AU Liese, J
   Abhari, BA
   Fulda, S
AF Liese, Juliane
   Abhari, Behnaz Ahangarian
   Fulda, Simone
TI Smac mimetic and oleanolic acid synergize to induce cell death in human
   hepatocellular carcinoma cells
SO CANCER LETTERS
LA English
DT Article
DE Cell death; IAP proteins; Smac; Cancer
ID DRUG-INDUCED APOPTOSIS; PANCREATIC-CANCER; ENDONUCLEASE-G; IN-VIVO;
   LIVER-TRANSPLANTATION; DEPENDENT APOPTOSIS; BARDOXOLONE METHYL; URSOLIC
   ACID; INHIBITORS; THERAPY
AB Chemotherapy resistance of hepatocellular carcinoma (HCC) is still a major unsolved problem highlighting the need to develop novel therapeutic strategies. Here, we identify a novel synergistic induction of cell death by the combination of the Smac mimetic BV6, which antagonizes Inhibitor of apoptosis (IAP) proteins, and the triterpenoid oleanolic acid (OA) in human HCC cells. Importantly, BV6 and OA also cooperate to suppress long-term clonogenic survival as well as tumor growth in a preclinical in vivo model of HCC underscoring the clinical relevance of our findings. In contrast, BV6/OA cotreatment does not exert cytotoxic effects against normal primary hepatocytes, pointing to some tumor selectivity. Mechanistic studies show that BV6/OA cotreatment leads to DNA fragmentation and caspase-3 cleavage, while supply of the pan-caspase inhibitor N-benzyloxycarbonyl-Val-Ala-Asp-fluoromethylketone (zVAD.fmk) revealed a cell type-dependent requirement of caspases for BV6/OA-induced cell death. The receptor interacting protein (RIP)1 kinase Inhibitor Necrostatin-1 (Nec-1) or genetic knockdown of RIP1 fails to rescue BV6/OA-mediated cell death, indicating that BV6/OA cotreatment does not primarily engage necroptotic cell death. Notably, the addition of several reactive oxygen species (ROS) scavengers significantly decreases BV6/OA-triggered cell death, indicating that ROS production contributes to BV6/OA-induced cell death. In conclusion, cotreatment of Smac mimetic and OA represents a novel approach for the induction of cell death in HCC and implicates further studies. (C) 2015 Elsevier Ireland Ltd. All rights reserved.
C1 [Liese, Juliane; Abhari, Behnaz Ahangarian; Fulda, Simone] Goethe Univ Frankfurt, Inst Expt Canc Res Pediat, D-60054 Frankfurt, Germany.
   [Liese, Juliane] Goethe Univ Frankfurt, Gen & Visceral Surg, D-60054 Frankfurt, Germany.
   [Liese, Juliane; Fulda, Simone] German Canc Consortium DKTK, Heidelberg, Germany.
   [Liese, Juliane; Fulda, Simone] German Canc Res Ctr, Heidelberg, Germany.
RP Fulda, S (通讯作者)，Goethe Univ Frankfurt, Inst Expt Canc Res Pediat, D-60054 Frankfurt, Germany.
EM simone.fulda@kgu.de
RI ; Liese, Juliane/J-6547-2017
OI Fulda, Simone/0000-0002-0459-6417; Liese, Juliane/0000-0003-1547-1334
FU Goethe-University Frankfurt; LOEWE project Oncogenic Signaling
   Frankfurt; IUAPVII; BMBFFederal Ministry of Education & Research (BMBF)
FX This work has been partially supported by grants from Goethe-University
   Frankfurt and LOEWE project Oncogenic Signaling Frankfurt (to J.L.) and
   IUAPVII and BMBF (to S.F.).
CR Abhari BA, 2013, ONCOGENE, V32, P3263, DOI 10.1038/onc.2012.337
   Alter MJ, 2007, WORLD J GASTROENTERO, V13, P2436, DOI 10.3748/wjg.v13.i17.2436
   Augello C, 2009, BMC CANCER, V9, DOI 10.1186/1471-2407-9-125
   Awasthi N, 2011, BMC CANCER, V11, DOI 10.1186/1471-2407-11-15
   Batinic-Haberle I, 2009, FREE RADICAL BIO MED, V46, P192, DOI 10.1016/j.freeradbiomed.2008.09.042
   Chen KF, 2012, BIOCHEM PHARMACOL, V84, P268, DOI 10.1016/j.bcp.2012.04.023
   Eckhardt I, 2013, CELL DEATH DIS, V4, DOI 10.1038/cddis.2013.457
   Fulda S, 2002, NAT MED, V8, P808, DOI 10.1038/nm735
   Fulda S, 1997, CANCER RES, V57, P3823
   Fulda S, 2012, NAT REV DRUG DISCOV, V11, P109, DOI 10.1038/nrd3627
   Fulda S, 2010, PLANTA MED, V76, P1075, DOI 10.1055/s-0030-1249961
   Fulda S, 2009, INT J CANCER, V124, P511, DOI 10.1002/ijc.24064
   Greer RM, 2011, CANCER RES, V71, P7640, DOI 10.1158/0008-5472.CAN-10-3947
   Halasi M, 2013, BIOCHEM J, V454, P201, DOI 10.1042/BJ20130282
   Heckman JT, 2008, ANN SURG ONCOL, V15, P3169, DOI 10.1245/s10434-008-0071-3
   Hong DS, 2012, CLIN CANCER RES, V18, P3396, DOI 10.1158/1078-0432.CCR-11-2703
   Hsu HY, 1997, CANCER LETT, V111, P7, DOI 10.1016/S0304-3835(96)04481-3
   Kuefer R, 2004, BRIT J CANCER, V90, P535, DOI 10.1038/sj.bjc.6601510
   Lee JH, 2010, CANCER LETT, V290, P68, DOI 10.1016/j.canlet.2009.08.027
   Li LY, 2001, NATURE, V412, P95, DOI 10.1038/35083620
   Llovet JM, 1999, SEMIN LIVER DIS, V19, P329, DOI 10.1055/s-2007-1007122
   Llovet JM, 2003, LANCET, V362, P1907, DOI 10.1016/S0140-6736(03)14964-1
   Llovet JM, 2008, NEW ENGL J MED, V359, P378, DOI 10.1056/NEJMoa0708857
   Lu M, 2014, SCIENCE, V345, P98, DOI 10.1126/science.1254312
   Lucio KA, 2011, PLOS ONE, V6, DOI 10.1371/journal.pone.0028596
   Mazzaferro V, 1996, NEW ENGL J MED, V334, P693, DOI 10.1056/NEJM199603143341104
   Michelotti GA, 2013, NAT REV GASTRO HEPAT, V10, P656, DOI 10.1038/nrgastro.2013.183
   Pazo-Cid RA, 2012, CLIN TRANSL ONCOL, V14, P564, DOI 10.1007/s12094-012-0842-y
   Pergola PE, 2011, NEW ENGL J MED, V365, P327, DOI 10.1056/NEJMoa1105351
   Probst BL, 2010, CELL DEATH DIFFER, V17, P1645, DOI 10.1038/cdd.2010.44
   Ren SX, 2013, PLOS ONE, V8, DOI 10.1371/journal.pone.0063641
   Rideout T, 1991, SYNERGISM ANTAGONISM, P61
   Sanyal AJ, 2010, ONCOLOGIST, V15, P14, DOI 10.1634/theoncologist.2010-S4-14
   Schattenberg JM, 2011, J GASTROEN HEPATOL, V26, P213, DOI 10.1111/j.1440-1746.2010.06582.x
   Shanmugam MK, 2014, CANCER LETT, V346, P206, DOI 10.1016/j.canlet.2014.01.016
   Shi YH, 2008, HEPATOLOGY, V48, P497, DOI 10.1002/hep.22393
   Shyu MH, 2010, J AGR FOOD CHEM, V58, P6110, DOI 10.1021/jf100574j
   Strauss G, 2008, CELL DEATH DIFFER, V15, P332, DOI 10.1038/sj.cdd.4402272
   Sun SY, 2010, CANCER BIOL THER, V9, P109, DOI 10.4161/cbt.9.2.10583
   Tucker JM, 2005, BIOMED PHARMACOTHER, V59, P380, DOI 10.1016/j.biopha.2005.06.005
   van Loo G, 2001, CELL DEATH DIFFER, V8, P1136, DOI 10.1038/sj.cdd.4400944
   Vandenabeele P, 2010, NAT REV MOL CELL BIO, V11, P700, DOI 10.1038/nrm2970
   Varfolomeev E, 2007, CELL, V131, P669, DOI 10.1016/j.cell.2007.10.030
   Vogler M, 2008, CANCER RES, V68, P7956, DOI 10.1158/0008-5472.CAN-08-1296
   Vogler M, 2009, CANCER RES, V69, P2425, DOI 10.1158/0008-5472.CAN-08-2436
   Vucur M, 2013, CELL REP, V4, P776, DOI 10.1016/j.celrep.2013.07.035
   Wagner L, 2013, ONCOGENE, V32, P988, DOI 10.1038/onc.2012.108
   Wang X, 2013, CARCINOGENESIS, V34, P1323, DOI 10.1093/carcin/bgt058
   Wei JT, 2013, J APPL TOXICOL, V33, P756, DOI 10.1002/jat.2725
   Yu F, 2013, J MED CHEM, V56, P4300, DOI 10.1021/jm301910a
   Zhang DW, 2009, SCIENCE, V325, P332, DOI 10.1126/science.1172308
   Zhang SJ, 2012, PLOS ONE, V7, DOI 10.1371/journal.pone.0051461
   Zou W, 2008, CANCER RES, V68, P7484, DOI 10.1158/0008-5472.CAN-08-1318
NR 53
TC 28
Z9 30
U1 0
U2 36
PU ELSEVIER IRELAND LTD
PI CLARE
PA ELSEVIER HOUSE, BROOKVALE PLAZA, EAST PARK SHANNON, CO, CLARE, 00000,
   IRELAND
SN 0304-3835
EI 1872-7980
J9 CANCER LETT
JI Cancer Lett.
PD AUG 28
PY 2015
VL 365
IS 1
BP 47
EP 56
DI 10.1016/j.canlet.2015.04.018
PG 10
WC Oncology
WE Science Citation Index Expanded (SCI-EXPANDED)
SC Oncology
GA CL8LV
UT WOS:000357227100006
PM 25917078
DA 2022-04-27
ER

PT J
AU Callizot, N
   Combes, M
   Henriques, A
   Poindron, P
AF Callizot, Noelle
   Combes, Maud
   Henriques, Alexandre
   Poindron, Philippe
TI Necrosis, apoptosis, necroptosis, three modes of action of dopaminergic
   neuron neurotoxins
SO PLOS ONE
LA English
DT Article
ID PARKINSONS-DISEASE; ALPHA-SYNUCLEIN; CELL-DEATH; IN-VITRO; ROTENONE;
   MECHANISMS; CASPASE; 6-HYDROXYDOPAMINE; DYSFUNCTION; INHIBITION
AB Most of the Parkinson's disease (PD) cases are sporadic, although several genes are directly related to PD. Several pathways are central in PD pathogenesis: protein aggregation linked to proteasomal impairments, mitochondrial dysfunctions and impairment in dopamine (DA) release. Here we studied the close crossing of mitochondrial dysfunction and aggregation of alpha-synuclein (alpha-syn) and in the extension in the dopaminergic neuronal death. Here, using rat primary cultures of mesencephalic neurons, we induced the mitochondrial impairments using "DA-toxins" (MPP+, 6OHDA, rotenone). We showed that the DA-Toxins induced dopaminergic cell death through different pathways: caspase-dependent cell death for 6OHDA; MPP+ stimulated caspase-independent cell death, and rotenone activated both pathways. In addition, a decrease in energy production and/or a development of oxidative stress were observed and were linked to alpha-syn aggregation with generation of Lewy body-like inclusions (found inside and outside the dopaminergic neurons). We demonstrated that any of induced mitochondrial disturbances and processes of death led to alpha-syn protein aggregation and finally to cell death. Our study depicts the cell death mechanisms taking place in in vitro models of Parkinson's disease and how mitochondrial dysfunctions is at the cross road of the pathologies of this disease.
C1 [Callizot, Noelle; Combes, Maud; Henriques, Alexandre; Poindron, Philippe] NeuroSys SAS, Dept Pharmacol, Gardanne, France.
RP Callizot, N (通讯作者)，NeuroSys SAS, Dept Pharmacol, Gardanne, France.
EM noelle.callizot@neuro-sys.com
FU Neuro-Sys SAS
FX This study was funded by internal funds of Neuro-Sys SAS. The funder
   provided support in the form of salaries for authors NC, MC, AH, but did
   not have any additional role in the study design, data collection and
   analysis, decision to publish, or preparation of the manuscript. PP is
   member of the scientific board of Neuro-Sys. The specific roles of these
   authors are articulated in the 'author contributions' section.
CR Abou-Sleiman PM, 2006, NAT REV NEUROSCI, V7, P207, DOI 10.1038/nrn1868
   Beal MF, 2001, NAT REV NEUROSCI, V2, P325, DOI 10.1038/35072550
   Betarbet R, 2000, NAT NEUROSCI, V3, P1301, DOI 10.1038/81834
   Boland B, 2018, NAT REV DRUG DISCOV, V17, P660, DOI 10.1038/nrd.2018.109
   Choi WS, 2008, P NATL ACAD SCI USA, V105, P15136, DOI 10.1073/pnas.0807581105
   da Costa CA, 2006, J BIOL CHEM, V281, P9824, DOI 10.1074/jbc.M513903200
   Dauer W, 2003, NEURON, V39, P889, DOI 10.1016/S0896-6273(03)00568-3
   Emerit J, 2004, BIOMED PHARMACOTHER, V58, P39, DOI 10.1016/j.biopha.2003.11.004
   Fulda S, 2016, BIOL CHEM, V397, P657, DOI 10.1515/hsz-2016-0102
   Galluzzi L, 2018, CELL DEATH DIFFER, V25, P486, DOI 10.1038/s41418-017-0012-4
   Gasser T, 2009, NEUROLOGY, V72, pS27, DOI 10.1212/WNL.0b013e318198e054
   Ghavami S, 2014, PROG NEUROBIOL, V112, P24, DOI 10.1016/j.pneurobio.2013.10.004
   Giordano S, 2012, PLOS ONE, V7, DOI 10.1371/journal.pone.0044610
   Hardy J, 2009, CURR OPIN GENET DEV, V19, P254, DOI 10.1016/j.gde.2009.03.008
   Hung KC, 2014, PLOS ONE, V9, DOI 10.1371/journal.pone.0091074
   Iannielli A, 2018, CELL REP, V22, P2066, DOI 10.1016/j.celrep.2018.01.089
   Jankovic J, 2008, J NEUROL NEUROSUR PS, V79, P368, DOI 10.1136/jnnp.2007.131045
   Kam TI, 2018, SCIENCE, V362, P557, DOI 10.1126/science.aat8407
   Kang H, 2012, APOPTOSIS, V17, P449, DOI 10.1007/s10495-012-0699-0
   Kapralov A, 2009, J BIOL CHEM, V284, P30395, DOI 10.1074/jbc.M109.045567
   Liu S, 2018, CELL DEATH DIS, V9, DOI 10.1038/s41419-018-0469-1
   Lu B, 2017, ACTA PHARMACOL SIN, V38, P1543, DOI 10.1038/aps.2017.112
   Martin I, 2010, PROG BRAIN RES, V183, P21, DOI 10.1016/S0079-6123(10)83002-X
   More SV, 2013, MEDIAT INFLAMM, V2013, DOI 10.1155/2013/952375
   Nalls MA, 2013, JAMA NEUROL, V70, P727, DOI 10.1001/jamaneurol.2013.1925
   Pang YX, 2015, GENE DEV, V29, P277, DOI 10.1101/gad.255877.114
   Pei W, 2003, FASEB J, V17, P520, DOI 10.1096/fj.02-0653fje
   Ren Y, 2005, J BIOL CHEM, V280, P34105, DOI 10.1074/jbc.M503483200
   Sherer TB, 2003, EXP NEUROL, V179, P9, DOI 10.1006/exnr.2002.8072
   Skulachev VP, 2006, APOPTOSIS, V11, P473, DOI 10.1007/s10495-006-5881-9
   Storch A, 2000, J NEURAL TRANSM, V107, P281, DOI 10.1007/s007020050023
   Thomas B, 2007, HUM MOL GENET, V16, pR183, DOI 10.1093/hmg/ddm159
   Visanji NP, 2008, FASEB J, V22, P2488, DOI 10.1096/fj.07-095398
   Vives-Bauza C, 2010, P NATL ACAD SCI USA, V107, P378, DOI 10.1073/pnas.0911187107
   Vogiatzi T, 2008, J BIOL CHEM, V283, P23542, DOI 10.1074/jbc.M801992200
   Wei XJ, 2014, AM J TRANSL RES, V6, P664
   2011, IUBMB LIFE, V63, P221, DOI DOI 10.1002/IUB.432
   2012, CELL MOL LIFE SCI, V69, P4079, DOI DOI 10.1007/S00018-012-1003-8
   J PINEAL RES, V29, P100
   2017, CELL REP, V19, P175, DOI DOI 10.1016/J.CELREP.2017.03.024
NR 40
TC 26
Z9 26
U1 1
U2 2
PU PUBLIC LIBRARY SCIENCE
PI SAN FRANCISCO
PA 1160 BATTERY STREET, STE 100, SAN FRANCISCO, CA 94111 USA
SN 1932-6203
J9 PLOS ONE
JI PLoS One
PD APR 25
PY 2019
VL 14
IS 4
AR e0215277
DI 10.1371/journal.pone.0215277
PG 19
WC Multidisciplinary Sciences
WE Science Citation Index Expanded (SCI-EXPANDED)
SC Science & Technology - Other Topics
GA HU8EY
UT WOS:000465519100019
PM 31022188
OA Green Published, Green Submitted, gold
DA 2022-04-27
ER

PT J
AU Kayagaki, N
   Kornfeld, OS
   Lee, BL
   Stowe, IB
   O'Rourke, K
   Li, QL
   Sandoval, W
   Yan, DH
   Kang, J
   Xu, M
   Zhang, J
   Lee, WP
   McKenzie, BS
   Ulas, G
   Payandeh, J
   Roose-Girma, M
   Modrusan, Z
   Reja, R
   Sagolla, M
   Webster, JD
   Cho, V
   Andrews, TD
   Morris, LX
   Miosge, LA
   Goodnow, CC
   Bertram, EM
   Dixit, VM
AF Kayagaki, Nobuhiko
   Kornfeld, Opher S.
   Lee, Bettina L.
   Stowe, Irma B.
   O'Rourke, Karen
   Li, Qingling
   Sandoval, Wendy
   Yan, Donghong
   Kang, Jing
   Xu, Min
   Zhang, Juan
   Lee, Wyne P.
   McKenzie, Brent S.
   Ulas, Gozde
   Payandeh, Jian
   Roose-Girma, Merone
   Modrusan, Zora
   Reja, Rohit
   Sagolla, Meredith
   Webster, Joshua D.
   Cho, Vicky
   Andrews, T. Daniel
   Morris, Lucy X.
   Miosge, Lisa A.
   Goodnow, Christopher C.
   Bertram, Edward M.
   Dixit, Vishva M.
TI NINJ1 mediates plasma membrane rupture during lytic cell death
SO NATURE
LA English
DT Article
ID NONCANONICAL INFLAMMASOME ACTIVATION; EVOLUTIONARY CONSERVATION; PORE
   FORMATION; GASDERMIN D; PYROPTOSIS; NINJURIN; NECROSIS; GSDMD;
   NECROPTOSIS; CASPASE-11
AB Plasma membrane rupture (PMR) is the final cataclysmic event in lytic cell death. PMR releases intracellular molecules known as damage-associated molecular patterns (DAMPs) that propagate the inflammatory response(1-3). The underlying mechanism of PMR, however, is unknown. Here we show that the cell-surface NINJ1 protein(4-8), which contains two transmembrane regions, has an essential role in the induction of PMR. A forward-genetic screen of randomly mutagenized mice linked NINJ1 to PMR. Ninj1(-/-) macrophages exhibited impaired PMR in response to diverse inducers of pyroptotic, necrotic and apoptotic cell death, and were unable to release numerous intracellular proteins including HMGB1 (a known DAMP) and LDH (a standard measure of PMR). Ninj1(-/-) macrophages died, but with a distinctive and persistent ballooned morphology, attributable to defective disintegration of bubble-like herniations. Ninj1(-/-) mice were more susceptible than wild-type mice to infection with Citrobacter rodentium, which suggests a role for PMR in anti-bacterial host defence. Mechanistically, NINJ1 used an evolutionarily conserved extracellular domain for oligomerization and subsequent PMR. The discovery of NINJ1 as a mediator of PMR overturns the long-held idea that cell death-related PMR is a passive event.
C1 [Kayagaki, Nobuhiko; Kornfeld, Opher S.; Lee, Bettina L.; Stowe, Irma B.; O'Rourke, Karen; Dixit, Vishva M.] Genentech Inc, Dept Physiol Chem, San Francisco, CA 94080 USA.
   [Li, Qingling; Sandoval, Wendy; Modrusan, Zora] Genentech Inc, Dept Microchemistry Prote & Lipid, San Francisco, CA 94080 USA.
   [Sandoval, Wendy; Yan, Donghong; Kang, Jing; Xu, Min; Zhang, Juan; Lee, Wyne P.; McKenzie, Brent S.] Genentech Inc, Dept Translat Immunol, San Francisco, CA 94080 USA.
   [Ulas, Gozde] Genentech Inc, Dept Biochem & Cellular Pharmacol, San Francisco, CA 94080 USA.
   [Payandeh, Jian] Genentech Inc, Dept Struct Biol, San Francisco, CA 94080 USA.
   [Roose-Girma, Merone] Genentech Inc, Dept Mol Biol, San Francisco, CA 94080 USA.
   [Reja, Rohit] Genentech Inc, Dept Bioinformat, San Francisco, CA 94080 USA.
   [Sagolla, Meredith; Webster, Joshua D.] Genentech Inc, Dept Pathol, San Francisco, CA 94080 USA.
   [Cho, Vicky; Morris, Lucy X.; Miosge, Lisa A.; Bertram, Edward M.] Australian Natl Univ, John Curtin Sch Med Res, Australian Phen Facil, Canberra, ACT, Australia.
   [Cho, Vicky; Andrews, T. Daniel; Miosge, Lisa A.] Australian Natl Univ, John Curtin Sch Med Res, Dept Immunol & Infect Dis, Canberra, ACT, Australia.
   [Goodnow, Christopher C.] Inst Med Res, Sydney, NSW, Australia.
   [Goodnow, Christopher C.] UNSW Sydney, Cellular Genom Futures Inst, Sydney, NSW, Australia.
RP Kayagaki, N; Dixit, VM (通讯作者)，Genentech Inc, Dept Physiol Chem, San Francisco, CA 94080 USA.
EM kayagaki@gene.com; dixit@gene.com
OI Kornfeld, Opher/0000-0002-4795-6574; Andrews, Dan/0000-0003-3922-6376
CR Aglietti RA, 2016, P NATL ACAD SCI USA, V113, P7858, DOI 10.1073/pnas.1607769113
   Ahn BJ, 2012, BIOCHEM BIOPH RES CO, V428, P438, DOI 10.1016/j.bbrc.2012.10.099
   Andersson U, 2011, ANNU REV IMMUNOL, V29, P139, DOI 10.1146/annurev-immunol-030409-101323
   Andrews TD, 2012, OPEN BIOL, V2, DOI 10.1098/rsob.120061
   Araki T, 1997, J BIOL CHEM, V272, P21373, DOI 10.1074/jbc.272.34.21373
   Araki T, 1996, NEURON, V17, P353, DOI 10.1016/S0896-6273(00)80166-X
   Ashkenazi A, 2017, NAT REV DRUG DISCOV, V16, P273, DOI 10.1038/nrd.2016.253
   Ashkenazy H, 2016, NUCLEIC ACIDS RES, V44, pW344, DOI 10.1093/nar/gkw408
   Ashkenazy H, 2010, NUCLEIC ACIDS RES, V38, pW529, DOI 10.1093/nar/gkq399
   Auluck PK, 2010, ANNU REV CELL DEV BI, V26, P211, DOI 10.1146/annurev.cellbio.042308.113313
   Bakalarski CE, 2008, J PROTEOME RES, V7, P4756, DOI 10.1021/pr800333e
   Bateman A, 2006, NUCLEIC ACIDS RES, V34, pD1, DOI 10.1093/nar/gkj150
   Contrepois K, 2018, SCI REP-UK, V8, DOI 10.1038/s41598-018-35807-4
   Cookson BT, 2001, TRENDS MICROBIOL, V9, P113, DOI 10.1016/S0966-842X(00)01936-3
   de Vasconcelos NM, 2019, CELL DEATH DIFFER, V26, P146, DOI 10.1038/s41418-018-0106-7
   Dijkstra K, 2016, J NEUROSCI, V36, P11881, DOI 10.1523/JNEUROSCI.1934-16.2016
   Ding JJ, 2016, NATURE, V535, P111, DOI 10.1038/nature18590
   DiPeso L, 2017, CELL DEATH DISCOV, V3, DOI 10.1038/cddiscovery.2017.70
   Drin G, 2010, FEBS LETT, V584, P1840, DOI 10.1016/j.febslet.2009.10.022
   Fink SL, 2005, INFECT IMMUN, V73, P1907, DOI 10.1128/IAI.73.4.1907-1916.2005
   Fink SL, 2006, CELL MICROBIOL, V8, P1812, DOI 10.1111/j.1462-5822.2006.00751.x
   Gaidt MM, 2016, EMBO J, V35, P2167, DOI 10.15252/embj.201695415
   Grootjans S, 2017, CELL DEATH DIFFER, V24, P1184, DOI 10.1038/cdd.2017.65
   Hatzakis NS, 2009, NAT CHEM BIOL, V5, P835, DOI 10.1038/nchembio.213
   Kayagaki N, 2019, SCIENCE, V366, P688, DOI 10.1126/science.aaw1177
   Kayagaki N, 2019, SCI SIGNAL, V12, DOI 10.1126/scisignal.aax4917
   Kayagaki N, 2015, NATURE, V526, P666, DOI 10.1038/nature15541
   Kayagaki N, 2013, SCIENCE, V341, P1246, DOI 10.1126/science.1240248
   Kayagaki N, 2011, NATURE, V479, P117, DOI 10.1038/nature10558
   Lee HJ, 2009, CELL DEATH DIFFER, V16, P1395, DOI 10.1038/cdd.2009.78
   Liu X, 2016, NATURE, V535, P153, DOI 10.1038/nature18629
   Modzelewski AJ, 2018, NAT PROTOC, V13, P1253, DOI 10.1038/nprot.2018.012
   Murphy JM, 2013, IMMUNITY, V39, P443, DOI 10.1016/j.immuni.2013.06.018
   Nelms KA, 2001, IMMUNITY, V15, P409, DOI 10.1016/S1074-7613(01)00199-6
   Peter BJ, 2004, SCIENCE, V303, P495, DOI 10.1126/science.1092586
   Robert X, 2014, NUCLEIC ACIDS RES, V42, pW320, DOI 10.1093/nar/gku316
   Ruan JB, 2018, NATURE, V557, P62, DOI 10.1038/s41586-018-0058-6
   Shi JJ, 2015, NATURE, V526, P660, DOI 10.1038/nature15514
   Sievers F, 2011, MOL SYST BIOL, V7, DOI 10.1038/msb.2011.75
   Silva MT, 2010, FEBS LETT, V584, P4491, DOI 10.1016/j.febslet.2010.10.046
   Stros M, 2010, BBA-GENE REGUL MECH, V1799, P101, DOI 10.1016/j.bbagrm.2009.09.008
   Sun LM, 2012, CELL, V148, P213, DOI 10.1016/j.cell.2011.11.031
   Wang GG, 2006, NAT METHODS, V3, P287, DOI 10.1038/NMETH865
   Waterhouse A, 2018, NUCLEIC ACIDS RES, V46, pW296, DOI 10.1093/nar/gky427
   Wittig I, 2006, NAT PROTOC, V1, P418, DOI 10.1038/nprot.2006.62
   Yang HJ, 2017, P NATL ACAD SCI USA, V114, P11500, DOI 10.1073/pnas.1711814114
   Zasloff M, 2002, NATURE, V415, P389, DOI 10.1038/415389a
NR 47
TC 58
Z9 62
U1 16
U2 50
PU NATURE PORTFOLIO
PI BERLIN
PA HEIDELBERGER PLATZ 3, BERLIN, 14197, GERMANY
SN 0028-0836
EI 1476-4687
J9 NATURE
JI Nature
PD MAR 4
PY 2021
VL 591
IS 7848
BP 131
EP +
DI 10.1038/s41586-021-03218-7
EA JAN 2021
PG 20
WC Multidisciplinary Sciences
WE Science Citation Index Expanded (SCI-EXPANDED)
SC Science & Technology - Other Topics
GA QT9QO
UT WOS:000616961500001
PM 33472215
OA Green Submitted
DA 2022-04-27
ER

PT J
AU Min, KJ
   Shahriyar, SA
   Kwon, TK
AF Min, Kyoung-jin
   Shahriyar, Sk Abrar
   Kwon, Taeg Kyu
TI Arylquin 1, a potent Par-4 secretagogue, induces lysosomal membrane
   permeabilization-mediated non-apoptotic cell death in cancer cells
SO TOXICOLOGICAL RESEARCH
LA English
DT Article
DE Arylquin 1; Non-apoptotic cell death; Lysosomal membrane
   permeabilization; Prostate-apoptosis-response-4; Cell death
ID ACTIVATION; EXPRESSION; ROS
AB Arylquin 1, a small-molecule prostate-apoptosis-response-4 (Par-4) secretagogue, targets vimentin to induce Par-4 secretion. Secreted Par-4 binds to its receptor, 78-kDa glucose-regulated protein (GRP78), on the cancer cell surface and induces apoptosis. In the present study, we investigated the molecular mechanisms of arylquin 1 in cancer cell death. Arylquin 1 induces morphological changes (cell body shrinkage and cell detachment) and decreases cell viability in various cancer cells. Arylquin 1-induced cell death is not inhibited by apoptosis inhibitors (z-VAD-fmk, a pan-caspase inhibitor), necroptosis inhibitors (necrostatin-1), and paraptosis inhibitors. Furthermore, arylquin 1 significantly induces reactive oxygen species levels, but antioxidants [N-acetyl-l-cysteine and glutathione ethyl ester] do not inhibit arylquin 1-induced cell death. Furthermore, Par-4 knock-down by small interfering RNA confers no effect on cytotoxicity in arylquin 1-treated cells. Interestingly, arylquin 1 induces lysosomal membrane permeabilization (LMP), and cathepsin inhibitors and overexpression of 70-kDa heat shock protein (HSP70) markedly prevent arylquin 1-induced cell death. Therefore, our results suggest that arylquin 1 induces non-apoptotic cell death in cancer cells through the induction of LMP.
C1 [Min, Kyoung-jin; Shahriyar, Sk Abrar; Kwon, Taeg Kyu] Keimyung Univ, Dept Immunol, Sch Med, 1095 Dalgubeoldaero, Daegu 42601, South Korea.
RP Kwon, TK (通讯作者)，Keimyung Univ, Dept Immunol, Sch Med, 1095 Dalgubeoldaero, Daegu 42601, South Korea.
EM kwontk@dsmc.or.kr
FU NRF - Korea Government (MSIP) [2014R1A5A2010008, NRF-2019R1A2C2005921];
   Keimyung University
FX This work was supported by an NRF Grant funded by the Korea Government
   (MSIP) (2014R1A5A2010008 and NRF-2019R1A2C2005921) and a 2018 Scholar
   Research Grant from Keimyung University.
CR Aits S, 2013, J CELL SCI, V126, P1905, DOI 10.1242/jcs.091181
   Boya P, 2008, ONCOGENE, V27, P6434, DOI 10.1038/onc.2008.310
   Burikhanov R, 2014, NAT CHEM BIOL, V10, P924, DOI [10.1038/NCHEMBIO.1631, 10.1038/nchembio.1631]
   Burikhanov R, 2009, CELL, V138, P377, DOI 10.1016/j.cell.2009.05.022
   Chakraborty M, 2001, CANCER RES, V61, P7255
   Dielschneider RF, 2017, OXID MED CELL LONGEV, V2017, DOI 10.1155/2017/3749157
   Guicciardi ME, 2004, ONCOGENE, V23, P2881, DOI 10.1038/sj.onc.1207512
   Joza N, 2001, NATURE, V410, P549, DOI 10.1038/35069004
   Lee GH, 2019, TOXICOL RES-GER, V35, P93, DOI 10.5487/TR.2019.35.1.093
   Nalca A, 1999, J BIOL CHEM, V274, P29976, DOI 10.1074/jbc.274.42.29976
   Nylandsted J, 2004, J EXP MED, V200, P425, DOI 10.1084/jem.20040531
   SELLS SF, 1994, CELL GROWTH DIFFER, V5, P457
   Seo SU, 2017, REDOX BIOL, V13, P608, DOI 10.1016/j.redox.2017.07.017
   Sperandio S, 2004, CELL DEATH DIFFER, V11, P1066, DOI 10.1038/sj.cdd.4401465
   Sperandio S, 2000, P NATL ACAD SCI USA, V97, P14376, DOI 10.1073/pnas.97.26.14376
   Susin SA, 1999, NATURE, V397, P441, DOI 10.1038/17135
   Sviripa VM, 2016, ORG BIOMOL CHEM, V14, P74, DOI 10.1039/c5ob01980j
   Zeng XC, 2004, J CELL SCI, V117, P4991, DOI 10.1242/jcs.01373
NR 18
TC 9
Z9 9
U1 0
U2 1
PU KOREAN SOC TOXICOLOGY
PI SEOUL
PA BROWNSTONE SEOUL, BLDG 101, RM 1801, 464, ChEONGPA-GU, JuUNG-GU, SEOUL,
   04510, SOUTH KOREA
SN 1976-8257
EI 2234-2753
J9 TOXICOL RES-GER
JI Tox. Research
PD APR
PY 2020
VL 36
IS 2
BP 167
EP 173
DI 10.1007/s43188-019-00025-1
PG 7
WC Toxicology
WE Science Citation Index Expanded (SCI-EXPANDED)
SC Toxicology
GA KY3FG
UT WOS:000522456100009
PM 32257929
OA Green Published
DA 2022-04-27
ER

PT J
AU Luan, PX
   Sun, Y
   Zhu, Y
   Qiao, SQ
   Hu, G
   Liu, Q
   Zhang, ZW
AF Luan, Peixian
   Sun, Yue
   Zhu, Yue
   Qiao, Senqiu
   Hu, Guo
   Liu, Qi
   Zhang, Ziwei
TI Cadmium exposure promotes activation of cerebrum and cerebellum
   ferroptosis and necrosis in swine
SO ECOTOXICOLOGY AND ENVIRONMENTAL SAFETY
LA English
DT Article
DE Ferroptosis; Necroptosis; Cerebrum; Cerebellum; Cadmium
ID OXIDATIVE STRESS; DIETARY IRON; BRAIN; TRANSPORTERS; RATS
AB Cadmium(Cd) is a toxic and carcinogenic heavy metal pollutant leading to serious damage in various organs. Ferroptosis and necrosis as inflammation-related cell death are involved in several diseases of nervous system. In the present study, 10 weaning piglets with similar weight for 6 weeks were randomly divided into two groups. The daily grain containing 0 mg and 20 mg/kg of Cd chloride was fed in 20-26 celcius environment, animals were sacrificed to collect cerebrum and cerebellum tissues after 40 days. Morphology and ultrastructure results were observed using HE and TEM. Moreover, molecular biological technologies western blot and qRT-PCR were used to detect the expression abundance of genes. Cerebrum and cerebellum injury was observed in Cd-exposed group, antioxidant capacity decreased significantly and oxidative stress increased; immunofluorescence, real-time quantification, and western blot results showed decreased necrosis genes and increased ferroptosis pathway genes abundance in cerebrum, whereas the results were reversed in cerebellum. These results indicated that Cd exposure can activated necrosis and ferroptosis pathways by increased oxidative stress, further resulting in cerebrum and cerebellum damage in pigs. These findings may provide a theoretical basis for early monitoring of Cd exposure in environment.
C1 [Luan, Peixian; Hu, Guo] Chinese Acad Fishery Sci, Heilongjiang River Fisheries Res Inst, Harbin 0150070, Peoples R China.
   [Sun, Yue; Zhu, Yue; Qiao, Senqiu; Liu, Qi; Zhang, Ziwei] Northeast Agr Univ, Coll Vet Med, Harbin 150030, Peoples R China.
   [Luan, Peixian; Hu, Guo] Minist Agr & Rural Affairs, Key Lab Freshwater Aquat Biotechnol & Breeding, Harbin 150070, Peoples R China.
RP Hu, G (通讯作者)，Chinese Acad Fishery Sci, Heilongjiang River Fisheries Res Inst, Harbin 0150070, Peoples R China.; Liu, Q; Zhang, ZW (通讯作者)，Northeast Agr Univ, Coll Vet Med, Harbin 150030, Peoples R China.
EM huguo@hrfri.ac.cn; 82978230@qq.com; zhangziwei@neau.edu.cn
FU Central Public-interest Scien-tific Institution Basal Research Fund for
   Chinese Academy of Fishery Sciences [2020TD22]; National Natural Science
   Foundation of ChinaNational Natural Science Foundation of China (NSFC)
   [31872531]
FX The present study is supported by the Central Public-interest
   Scien-tific Institution Basal Research Fund for Chinese Academy of
   Fishery Sciences (2020TD22) and the National Natural Science Foundation
   of China (31872531) .
CR Adefegha S.A., 2016, J EVID-BASED COMPLEM, V21, P56
   Aydn F.S., J BIOCHEM MOL TOXIC, V35, P4
   Bayir H, 2002, PEDIATR RES, V51, P571, DOI 10.1203/00006450-200205000-00005
   Ben Mimouna S, 2018, DRUG CHEM TOXICOL, V41, P424, DOI 10.1080/01480545.2018.1461901
   Branca JJV, 2019, INT J MOL SCI, V20, DOI 10.3390/ijms20236010
   Cai J., TOXICOLOGY, V453
   Carageorgiou H, 2005, BASIC CLIN PHARMACOL, V97, P320, DOI 10.1111/j.1742-7843.2005.pto_174.x
   Chen X., 2021, J HAZARD MATER, V421
   Chi X, 2020, ECOTOX ENVIRON SAFE, V190, DOI 10.1016/j.ecoenv.2019.110064
   Dixon SJ, 2012, CELL, V149, P1060, DOI 10.1016/j.cell.2012.03.042
   Fujiki K, 2019, CELL DEATH DIFFER, V26, P2371, DOI 10.1038/s41418-019-0307-8
   Golden SA, 2011, NAT PROTOC, V6, P1183, DOI 10.1038/nprot.2011.361
   Hail N, 2006, APOPTOSIS, V11, P889, DOI 10.1007/s10495-006-6712-8
   Halder S, 2019, ENVIRON SCI POLLUT R, V26, P9632, DOI 10.1007/s11356-019-04283-2
   Hosohata K, 2019, TOXICOL IND HEALTH, V35, P530, DOI 10.1177/0748233719869548
   Kataranovski M, 2009, BIOMED ENVIRON SCI, V22, P1, DOI 10.1016/S0895-3988(09)60014-3
   Kim DW, 2007, ARCH TOXICOL, V81, P327, DOI 10.1007/s00204-006-0160-7
   Kumar S, 2019, REV ENVIRON HEALTH, V34, P327, DOI 10.1515/reveh-2019-0016
   Lamtai M, 2021, BIOL TRACE ELEM RES, V199, P1445, DOI 10.1007/s12011-020-02247-z
   Li P, 2020, ENVIRON POLLUT, V259, DOI 10.1016/j.envpol.2019.113868
   Liu Q, 2020, CHEMOSPHERE, V247, DOI 10.1016/j.chemosphere.2020.125901
   Liu Q, 2019, AQUAT TOXICOL, V215, DOI [10.1016/j.aquatox.2019.105286, 10]
   Lu YM, 2021, TOXICOLOGY, V451, DOI 10.1016/j.tox.2021.152694
   Mandal PK, 2011, NAT REV MOL CELL BIO, V12, P198, DOI 10.1038/nrm3060
   Monaco A, 2017, EUR J HISTOCHEM, V61, P276, DOI 10.4081/ejh.2017.2833
   Oboh G, 2020, NEUROTOXICOLOGY, V77, P12, DOI 10.1016/j.neuro.2019.12.008
   Ohrvik H, 2007, TOXICOLOGY, V240, P15, DOI 10.1016/j.tox.2007.07.012
   Pulido G, 2019, NEUROCHEM RES, V44, P485, DOI 10.1007/s11064-018-02703-2
   Ryu DY, 2004, TOXICOL LETT, V152, P19, DOI 10.1016/j.toxlet.2004.03.015
   Sun LM, 2012, CELL, V148, P213, DOI 10.1016/j.cell.2011.11.031
   Tischner D, 2012, APOPTOSIS, V17, P1197, DOI 10.1007/s10495-012-0756-8
   Toufan M., 2008, INT CARDIOVASC RES J, V1, P266
   Wallach D, 2016, SCIENCE, V352, DOI 10.1126/science.aaf2154
   Wang XY, 2017, CELL DEATH DIS, V8, DOI 10.1038/cddis.2017.475
   Wei X, 2015, NEUROTOXICOLOGY, V46, P19, DOI 10.1016/j.neuro.2014.11.007
   Wu YN, 2019, FRONT NEUROSCI-SWITZ, V13, DOI 10.3389/fnins.2019.00115
   Xia Z.A., TOXICOLOGY, V453
   Han XY, 2007, BIOL TRACE ELEM RES, V119, P128, DOI 10.1007/s12011-007-0058-0
   Zhang SL, 2019, CELL DEATH DIS, V10, DOI 10.1038/s41419-019-1730-y
   Zhang YM, 2021, ECOTOX ENVIRON SAFE, V209, DOI 10.1016/j.ecoenv.2020.111819
   Zhang ZW, 2017, AQUAT TOXICOL, V192, P171, DOI 10.1016/j.aquatox.2017.09.022
   Zhao Q, 2019, FOOD CHEM TOXICOL, V131, DOI 10.1016/j.fct.2019.110577
   Zheng JL, 2016, AQUAT TOXICOL, V180, P36, DOI 10.1016/j.aquatox.2016.09.012
   Zhou CY, 2019, ENVIRON POLLUT, V255, DOI 10.1016/j.envpol.2019.113194
NR 44
TC 0
Z9 0
U1 12
U2 16
PU ACADEMIC PRESS INC ELSEVIER SCIENCE
PI SAN DIEGO
PA 525 B ST, STE 1900, SAN DIEGO, CA 92101-4495 USA
SN 0147-6513
EI 1090-2414
J9 ECOTOX ENVIRON SAFE
JI Ecotox. Environ. Safe.
PD NOV
PY 2021
VL 224
AR 112650
DI 10.1016/j.ecoenv.2021.112650
EA AUG 2021
PG 10
WC Environmental Sciences; Toxicology
WE Science Citation Index Expanded (SCI-EXPANDED)
SC Environmental Sciences & Ecology; Toxicology
GA UR6XW
UT WOS:000696890700005
PM 34403946
OA gold
DA 2022-04-27
ER

PT J
AU Lien, TS
   Chan, H
   Sun, DS
   Wu, JC
   Lin, YY
   Lin, GL
   Chang, HH
AF Lien, Te-Sheng
   Chan, Hao
   Sun, Der-Shan
   Wu, Jhen-Cheng
   Lin, You-Yen
   Lin, Guan-Ling
   Chang, Hsin-Hou
TI Exposure of Platelets to Dengue Virus and Envelope Protein Domain III
   Induces Nlrp3 Inflammasome-Dependent Platelet Cell Death and
   Thrombocytopenia in Mice
SO FRONTIERS IN IMMUNOLOGY
LA English
DT Article
DE dengue hemorrhage fever; platelet; Nlrp3 inflammasome; envelope protein
   domain III; pyroptosis; necroptosis; ferroptosis; apoptosis
ID IMMUNITY; CLEC5A
AB In tropical and subtropical regions, mosquito-borne dengue virus (DENV) infections can lead to severe dengue, also known as dengue hemorrhage fever, which causes bleeding, thrombocytopenia, and blood plasma leakage and increases mortality. Although DENV-induced platelet cell death was linked to disease severity, the role of responsible viral factors and the elicitation mechanism of abnormal platelet activation and cell death remain unclear. DENV and virion-surface envelope protein domain III (EIII), a cellular binding moiety of the virus particle, highly increase during the viremia stage. Our previous report suggested that exposure to such viremia EIII levels can lead to cell death of endothelial cells, neutrophils, and megakaryocytes. Here we found that both DENV and EIII could induce abnormal platelet activation and predominantly necrotic cell death pyroptosis. Blockages of EIII-induced platelet signaling using the competitive inhibitor chondroitin sulfate B or selective Nlrp3 inflammasome inhibitors OLT1177 and Z-WHED-FMK markedly ameliorated DENV- and EIII-induced thrombocytopenia, platelet activation, and cell death. These results suggest that EIII could be considered as a virulence factor of DENV, and that Nlrp3 inflammasome is a feasible target for developing therapeutic approaches against dengue-induced platelet defects.
C1 [Lien, Te-Sheng; Chan, Hao; Sun, Der-Shan; Wu, Jhen-Cheng; Lin, You-Yen; Lin, Guan-Ling; Chang, Hsin-Hou] Tzu Chi Univ, Dept Mol Biol & Human Genet, Hualien, Taiwan.
RP Chang, HH (通讯作者)，Tzu Chi Univ, Dept Mol Biol & Human Genet, Hualien, Taiwan.
EM hhchang@mail.tcu.edu.tw
RI Chang, Hsin-Hou/B-6225-2012
OI Chang, Hsin-Hou/0000-0002-8731-3485
FU Ministry of Science and Technology, TaiwanMinistry of Science and
   Technology, Taiwan [101-2320-B-320-004-MY3, 105-2923-B-320-001-MY3,
   107-2311-B-320-002-MY3]; Tzu-Chi University [TCIRP95002, TCIRP98001,
   TCIRP101001]; Tzu-Chi Medical Foundation [TC-NHRI105-02, TCMMP104-06,
   TCMMP108-04, TCAS-108-01]
FX Ministry of Science and Technology, Taiwan (101-2320-B-320-004-MY3,
   105-2923-B-320-001-MY3, 107-2311-B-320-002-MY3), Tzu-Chi University
   (TCIRP95002; TCIRP98001; TCIRP101001), and Tzu-Chi Medical Foundation
   (TC-NHRI105-02; TCMMP104-06; TCMMP108-04; TCAS-108-01).
CR AIDA Y, 1990, J IMMUNOL METHODS, V132, P191, DOI 10.1016/0022-1759(90)90029-U
   Alonzo MTG, 2012, J INFECT DIS, V205, P1321, DOI 10.1093/infdis/jis180
   Attatippaholkun N, 2018, SCI REP-UK, V8, DOI 10.1038/s41598-018-20914-z
   Beatty PR, 2015, SCI TRANSL MED, V7, DOI 10.1126/scitranslmed.aaa3787
   Biasizzo M, 2020, FRONT IMMUNOL, V11, DOI 10.3389/fimmu.2020.591803
   Castro Marcia C, 2017, Lancet Infect Dis, V17, pe70, DOI 10.1016/S1473-3099(16)30545-X
   Chan Hao, 2018, Oncotarget, V9, P12781, DOI 10.18632/oncotarget.24356
   Chang HH, 2002, J INFECT DIS, V186, P743, DOI 10.1086/342600
   Chang HH, 1999, EXP CELL RES, V250, P387, DOI 10.1006/excr.1999.4547
   Chang HH, 1998, TOXICON, V36, P1087, DOI 10.1016/S0041-0101(98)00088-9
   Chang YS, 2020, INT J MOL SCI, V21, DOI 10.3390/ijms21093179
   Chao CH, 2019, PLOS PATHOG, V15, DOI 10.1371/journal.ppat.1007625
   Chen ST, 2008, NATURE, V453, P672, DOI 10.1038/nature07013
   Chen ST, 2012, PLOS PATHOG, V8, DOI 10.1371/journal.ppat.1002655
   Chen YP, 1997, NAT MED, V3, P866, DOI 10.1038/nm0897-866
   Chen Y, 2020, FRONT PHARMACOL, V11, DOI 10.3389/fphar.2020.00042
   Chien H, 2012, J VIROL, V86, P10961, DOI 10.1128/JVI.01275-12
   Choi SY, 2013, AM J PHYSIOL-CELL PH, V305, pC1011, DOI 10.1152/ajpcell.00384.2012
   de Azeredo EL, 2015, MEDIAT INFLAMM, V2015, DOI 10.1155/2015/313842
   Galluzzi L, 2018, CELL DEATH DIFFER, V25, P486, DOI 10.1038/s41418-017-0012-4
   Goldthorpe SC, 2017, VIRULENCE, V8, P1492, DOI 10.1080/21505594.2017.1368943
   Graham N, 2020, FRONT IMMUNOL, V11, DOI 10.3389/fimmu.2020.00479
   Gubler DJ, 1998, CLIN MICROBIOL REV, V11, P480, DOI 10.1128/CMR.11.3.480
   Halstead SB, 2007, LANCET, V370, P1644, DOI 10.1016/S0140-6736(07)61687-0
   Hartman ML, 2020, INT J MOL SCI, V21, DOI 10.3390/ijms21082980
   Ho YY, 2020, INT J MOL SCI, V21, DOI 10.3390/ijms21197082
   Hottz E., 2011, DRUG DISCOV TODAY DI, V8, pe33, DOI [DOI 10.1016/J.DDMEC.2011.09.001, 10.1016/j. ddmec.2011.09.001]
   Hottz ED, 2013, J THROMB HAEMOST, V11, P951, DOI 10.1111/jth.12178
   Hottz ED, 2014, J IMMUNOL, V193, P1864, DOI 10.4049/jimmunol.1400091
   Hottz ED, 2013, BLOOD, V122, P3405, DOI 10.1182/blood-2013-05-504449
   Huang CY., 2021, PLOS ONE, V16, DOI [10.1371/journal.pone.0245356, DOI 10.1371/JOURNAL.PONE.0245356]
   Huang HS, 2010, BLOOD, V116, P5002, DOI 10.1182/blood-2010-03-275123
   Humphries F, 2020, SCIENCE, V369, P1633, DOI 10.1126/science.abb9818
   Imre G, 2020, CELL SIGNAL, V76, DOI 10.1016/j.cellsig.2020.109772
   Izmirly AM, 2020, FRONT IMMUNOL, V11, DOI 10.3389/fimmu.2020.01055
   Kau JH, 2005, J INFECT DIS, V192, P1465, DOI 10.1086/491477
   Kau JH, 2010, PLOS ONE, V5, DOI 10.1371/journal.pone.0014289
   Kau JH, 2009, PLOS ONE, V4, DOI 10.1371/journal.pone.0004167
   Korsnes MS, 2012, TOXINS, V4, P568, DOI 10.3390/toxins4070568
   Li S, 2010, J THROMB HAEMOST, V8, P341, DOI 10.1111/j.1538-7836.2009.03653.x
   Lien TS, 2021, FRONT IMMUNOL, V12, DOI 10.3389/fimmu.2021.618577
   Lien TS, 2021, FRONT IMMUNOL, V12, DOI 10.3389/fimmu.2021.617251
   Lien TS, 2015, THROMB HAEMOSTASIS, V113, P1060, DOI 10.1160/TH14-07-0637
   Lin GL, 2017, VIRULENCE, V8, P1719, DOI 10.1080/21505594.2017.1343769
   Lin YY, 2019, SCI REP-UK, V9, DOI 10.1038/s41598-019-53977-7
   Macaulay IC, 2007, BLOOD, V109, P3260, DOI 10.1182/blood-2006-07-036269
   Miller C, 2000, TOXICOL APPL PHARM, V162, P132, DOI 10.1006/taap.1999.8835
   Modhiran N, 2015, SCI TRANSL MED, V7, DOI 10.1126/scitranslmed.aaa3863
   Moeckel GW, 2013, AM J PHYSIOL-CELL PH, V305, pC1009, DOI 10.1152/ajpcell.00263.2013
   Muller DA, 2017, J INFECT DIS, V215, pS89, DOI 10.1093/infdis/jiw649
   Pang Tikki, 2017, Lancet Infect Dis, V17, pe79, DOI 10.1016/S1473-3099(16)30471-6
   Panzarini E, 2011, CELL DEATH DIS, V2, DOI 10.1038/cddis.2011.51
   Perevedentseva E, 2019, SCI REP-UK, V9, DOI 10.1038/s41598-019-42958-5
   Pinto PBA, 2019, FRONT IMMUNOL, V10, DOI 10.3389/fimmu.2019.01522
   Ros U, 2020, INT J MOL SCI, V21, DOI 10.3390/ijms21072412
   Roth C, 2019, FRONT IMMUNOL, V10, DOI 10.3389/fimmu.2019.01424
   Shlomovitz I, 2019, CELL COMMUN SIGNAL, V17, DOI 10.1186/s12964-019-0437-0
   Shrivastava G, 2020, FRONT CELL INFECT MI, V10, DOI 10.3389/fcimb.2020.00489
   Shrivastava G, 2020, FRONT IMMUNOL, V11, DOI 10.3389/fimmu.2020.00352
   Subramaniam KS, 2020, FRONT IMMUNOL, V11, DOI 10.3389/fimmu.2020.00517
   Sun DS, 2007, J THROMB HAEMOST, V5, P2291, DOI 10.1111/j.1538-7836.2007.02754.x
   Sun DS, 2017, VIRULENCE, V8, P1216, DOI 10.1080/21505594.2017.1282027
   Sun DS, 2016, NANOMATERIALS-BASEL, V6, DOI 10.3390/nano6120237
   Sun DS, 2016, SCI REP-UK, V6, DOI 10.1038/srep35868
   Sun DS, 2015, J IMMUNOL, V195, P2743, DOI 10.4049/jimmunol.1500136
   Sun DS, 2015, VIRULENCE, V6, P466, DOI 10.1080/21505594.2015.1031454
   Sung PS, 2019, FRONT IMMUNOL, V10, DOI 10.3389/fimmu.2019.02867
   Swanson KV, 2019, NAT REV IMMUNOL, V19, P477, DOI 10.1038/s41577-019-0165-0
   Tan TY, 2013, J GEN VIROL, V94, P2215, DOI 10.1099/vir.0.055277-0
   Tang DL, 2019, CELL RES, V29, P347, DOI 10.1038/s41422-019-0164-5
   Tang R, 2020, J HEMATOL ONCOL, V13, DOI 10.1186/s13045-020-00946-7
   Thomas L, 2008, AM J TROP MED HYG, V78, P990
   Tsai CL, 2020, SCI REP-UK, V10, DOI 10.1038/s41598-020-62958-0
   Waickman AT, 2019, FRONT IMMUNOL, V10, DOI 10.3389/fimmu.2019.01778
   WHO, 2009, WHO TECH REP SER, V958, P1
   Wu MF, 2013, BLOOD, V121, P95, DOI 10.1182/blood-2012-05-430090
   Yang Y, 2019, CELL DEATH DIS, V10, DOI 10.1038/s41419-019-1413-8
   Yuk JM, 2020, INT J MOL SCI, V21, DOI 10.3390/ijms21134714
   Yun SH, 2016, BIOMED RES INT, V2016, DOI 10.1155/2016/9060143
   Zhen Y, 2019, FRONT IMMUNOL, V10, DOI 10.3389/fimmu.2019.00276
NR 80
TC 3
Z9 3
U1 1
U2 2
PU FRONTIERS MEDIA SA
PI LAUSANNE
PA AVENUE DU TRIBUNAL FEDERAL 34, LAUSANNE, CH-1015, SWITZERLAND
SN 1664-3224
J9 FRONT IMMUNOL
JI Front. Immunol.
PD APR 29
PY 2021
VL 12
AR 616394
DI 10.3389/fimmu.2021.616394
PG 13
WC Immunology
WE Science Citation Index Expanded (SCI-EXPANDED)
SC Immunology
GA SA8JT
UT WOS:000649550000001
PM 33995345
OA Green Published, gold
DA 2022-04-27
ER

PT J
AU Xie, XC
   Yuan, CC
   Yin, L
   Zhu, QT
   Ma, N
   Chen, WW
   Ding, YB
   Xiao, WM
   Gong, WJ
   Lu, GT
   Xu, ZL
   Li, WQ
AF Xie, Xiaochun
   Yuan, Chenchen
   Yin, Ling
   Zhu, Qingtian
   Ma, Nan
   Chen, Weiwei
   Ding, Yanbing
   Xiao, Weiming
   Gong, Weijuan
   Lu, Guotao
   Xu, Zhenglei
   Li, Weiqin
TI NQDI-1 protects against acinar cell necrosis in three experimental mouse
   models of acute pancreatitis
SO BIOCHEMICAL AND BIOPHYSICAL RESEARCH COMMUNICATIONS
LA English
DT Article
DE Acute pancreatitis; Pancreatic acinar cells; Necrosis; NQDI-1; Reactive
   oxygen species
ID REGULATING KINASE 1; STRESS; NECROPTOSIS; MECHANISMS; TARGET; DEATH
AB NQDI-1, an inhibitor of ASK1, has been reported to have protective effects in several experimental human disease models. However, the role of NQDI-1 in acute pancreatitis (AP) has not been reported. In this study, we found that NQDI-1 could attenuate histological damage of pancreatic tissue as well as the levels of serum amylase and lipase in a mouse model of AP induced by caerulein. Moreover, the production of reactive oxygen species (ROS) and the expression of necrosis-related proteins (RIP3 and p-MLKL) were also reduced after NQDI-1 administration. Correspondingly, we elucidated the effect of NQDI-1 in vitro and found that NQDI-1 protected against pancreatic acinar cells necrosis via decreasing the ROS production and RIP3 and p-MLKL expression. In addition, we identified the protective effect of NQDI-1 on AP through two other mouse models induced by t-arginine and pancreatic duct ligation. Taken together, these findings showed that NQDI-1 could reduce the acinar cells necrosis and alleviate the severity of AP, which may afford a new therapeutic target on pancreatic necrosis in AP clinically. (C) 2019 Elsevier Inc. All rights reserved.
C1 [Xie, Xiaochun; Lu, Guotao; Li, Weiqin] Nanjing Med Univ, Jinling Hosp, Dept Crit Care Med, PLA Key Lab Emergency & Crit Care Res, Nanjing, Jiangsu, Peoples R China.
   [Xie, Xiaochun; Yin, Ling; Zhu, Qingtian; Ding, Yanbing; Xiao, Weiming; Gong, Weijuan; Lu, Guotao] Yangzhou Univ, Affiliated Hosp, Dept Gastroenterol, Yangzhou, Jiangsu, Peoples R China.
   [Yuan, Chenchen; Ma, Nan; Lu, Guotao; Li, Weiqin] Nanjing Univ, Jinling Hosp, Dept Crit Care Med, PLA Key Lab Emergency & Crit Care Res,Med Sch, Nanjing, Jiangsu, Peoples R China.
   [Chen, Weiwei] Yangzhou Univ, Clin Med Coll, Dept Gastroenterol, Yangzhou, Jiangsu, Peoples R China.
   [Gong, Weijuan] Yangzhou Univ, Coll Vet Med, Jiangsu Coinnovat Ctr Prevent & Control Important, Yangzhou, Jiangsu, Peoples R China.
   [Xu, Zhenglei] Jinan Univ, Shenzhen Peoples Hosp, Dept Gastroenterol, Clin Med Coll 2, Shenzhen 518000, Guangdong, Peoples R China.
RP Li, WQ (通讯作者)，Nanjing Med Univ, Jinling Hosp, Dept Crit Care Med, PLA Key Lab Emergency & Crit Care Res, Nanjing, Jiangsu, Peoples R China.; Xu, ZL (通讯作者)，Jinan Univ, Shenzhen Peoples Hosp, Dept Gastroenterol, Clin Med Coll 2, Shenzhen 518000, Guangdong, Peoples R China.
EM xzllsx@hotmail.com; njzy_pancrea@163.com
RI Xu, Zhenglei/AAP-4563-2020; Lu, Guotao/AAM-6969-2021
OI Yuan, Chenchen/0000-0002-0551-0718; Gong, Weijuan/0000-0002-8543-1314
FU National Natural Science Foundation of ChinaNational Natural Science
   Foundation of China (NSFC) [81801970, 81570584, 81870441]; Six Talent
   Peaks Project of Jiangsu Province [WSN-325]; Clinical Medical Innovation
   Platform Foundation of Yangzhou
FX This work was supported by the National Natural Science Foundation of
   China (No.81801970, 81570584 and 81870441); Six Talent Peaks Project of
   Jiangsu Province (No.WSN-325); Clinical Medical Innovation Platform
   Foundation of Yangzhou (2018, Gastroenterology).
CR Babu RY, 2013, ANN SURG, V257, P737, DOI 10.1097/SLA.0b013e318269d25d
   Cheon SY, 2016, FRONT CELL NEUROSCI, V10, DOI 10.3389/fncel.2016.00213
   Cheon SY, 2017, FRONT MOL NEUROSCI, V10, DOI 10.3389/fnmol.2017.00261
   Chvanov M, 2005, PHILOS T R SOC B, V360, P2273, DOI 10.1098/rstb.2005.1757
   Eapen MS, 2018, CLIN SCI, V132, P1615, DOI 10.1042/CS20180398
   El Eter Eman, 2013, Cardiovascular & Hematological Agents in Medicinal Chemistry, V11, P179, DOI 10.2174/18715257113119990085
   Forsmark CE, 2016, NEW ENGL J MED, V375, P1972, DOI 10.1056/NEJMra1505202
   Hayakawa T, 2006, MICROBES INFECT, V8, P1098, DOI 10.1016/j.micinf.2005.12.001
   He SD, 2009, CELL, V137, P1100, DOI 10.1016/j.cell.2009.05.021
   Huang FH, 2019, MATER CHEM FRONT, V3, P10, DOI 10.1039/c8qm90057d
   Kadowaki H, 2005, CELL DEATH DIFFER, V12, P19, DOI 10.1038/sj.cdd.4401528
   Kang R, 2014, MOL MED, V20, P466, DOI 10.2119/molmed.2014.00117
   Kawarazaki Y, 2014, EXPERT OPIN THER TAR, V18, P651, DOI 10.1517/14728222.2014.896903
   Lankisch PG, 2015, LANCET, V386, P85, DOI 10.1016/S0140-6736(14)60649-8
   Loomba R, 2018, HEPATOLOGY, V67, P549, DOI 10.1002/hep.29514
   Louhimo JM, 2016, CELL MOL GASTROENTER, V2, P519, DOI 10.1016/j.jcmgh.2016.04.002
   Matsuzawa A, 2005, NAT IMMUNOL, V6, P587, DOI 10.1038/ni1200
   Mukheriee R, 2008, CELL CALCIUM, V44, P14, DOI 10.1016/j.ceca.2007.11.013
   Nagai H, 2009, MOL CELL, V36, P805, DOI 10.1016/j.molcel.2009.10.016
   Odinokova IV, 2009, GUT, V58, P431, DOI 10.1136/gut.2007.147207
   Saluja A, 2019, GASTROENTEROLOGY, V156, P1979, DOI 10.1053/j.gastro.2019.01.268
   Sastre E, 2015, PLOS ONE, V10, DOI 10.1371/journal.pone.0126017
   SCHMIDT J, 1992, ANN SURG, V215, P44, DOI 10.1097/00000658-199201000-00007
   Sun LM, 2014, TRENDS BIOCHEM SCI, V39, P587, DOI 10.1016/j.tibs.2014.10.003
   Sun LM, 2012, CELL, V148, P213, DOI 10.1016/j.cell.2011.11.031
   Takeda K, 2000, J BIOL CHEM, V275, P9805, DOI 10.1074/jbc.275.13.9805
   Volynets GP, 2011, J MED CHEM, V54, P2680, DOI 10.1021/jm200117h
   Wang G, 2016, APOPTOSIS, V21, P121, DOI 10.1007/s10495-015-1192-3
   Wu JF, 2013, CELL RES, V23, P994, DOI 10.1038/cr.2013.91
   Wu L, 2013, INFLAMMATION, V36, P1020, DOI 10.1007/s10753-013-9634-y
   YAMAGUCHI Y, 1993, GASTROENTEROLOGY, V104, P1498, DOI 10.1016/0016-5085(93)90362-G
   Yang WD, 2019, HEART LUNG CIRC, V28, P495, DOI 10.1016/j.hlc.2017.12.001
   Yang ZT, 2018, NAT CELL BIOL, V20, P186, DOI 10.1038/s41556-017-0022-y
   Yekebas EF, 2002, KIDNEY INT, V62, P1806, DOI 10.1046/j.1523-1755.2002.00607.x
   Yu S, 2018, MED SCI MONITOR, V24, P2280, DOI 10.12659/MSM.909557
NR 35
TC 6
Z9 6
U1 1
U2 10
PU ACADEMIC PRESS INC ELSEVIER SCIENCE
PI SAN DIEGO
PA 525 B ST, STE 1900, SAN DIEGO, CA 92101-4495 USA
SN 0006-291X
EI 1090-2104
J9 BIOCHEM BIOPH RES CO
JI Biochem. Biophys. Res. Commun.
PD NOV 26
PY 2019
VL 520
IS 1
BP 211
EP 217
DI 10.1016/j.bbrc.2019.09.125
PG 7
WC Biochemistry & Molecular Biology; Biophysics
WE Science Citation Index Expanded (SCI-EXPANDED)
SC Biochemistry & Molecular Biology; Biophysics
GA KB3OU
UT WOS:000506410000033
PM 31587872
DA 2022-04-27
ER

PT J
AU Kong, DX
   Han, YT
   Wang, CB
   Chen, XH
   Jiang, QX
   Wang, QY
   Han, ZW
AF Kong, Dexin
   Han, Yantao
   Wang, Chunbo
   Chen, Xuehong
   Jiang, Qixiao
   Wang, Qiaoyun
   Han, Zhiwu
TI Cytoprotective Effects of Oleanolic Acid in Human Umbilical Vascular
   Endothelial Cells is Mediated Via UCP2/ROS/Cytochrome C/AIF Pathway
SO JOURNAL OF CARDIOVASCULAR PHARMACOLOGY
LA English
DT Article
DE oleanolic acid; uncoupling protein 2; reactive oxygen species;
   cytochrome c; apoptosis induction factors; mitochondria
ID CASPASE-INDEPENDENT NECROPTOSIS; INDUCED OXIDATIVE STRESS; CYTOCHROME-C;
   UNCOUPLING PROTEIN-2; TRITERPENE ACIDS; FACTOR AIF; APOPTOSIS;
   MITOCHONDRIA; DYSFUNCTION; ACTIVATION
AB The aim of this study is to assess the potential protective effect of oleanolic acid (OA) against ox-LDL induced damage in human umbilical vascular endothelial cells (HUVECs) and investigate potential mechanism of action including antioxidative effects and inhibition of mitochondria apoptosis pathway. Cell counting kit 8 was used to evaluate the viability of HUVECs. 2, 7-DCFH-DA staining and flow cytometry was used to assess the levels of intracellular reactive oxygen species in HUVECs. The protein expression levels of uncoupling protein 2, cytochrome C, and apoptosis induction factors were measured by western blotting. The results indicated that OA treatment alleviated ox-LDL induced cytotoxicity in HUVECs and ameliorated the reactive oxygen species levels. Western blotting results demonstrated that OA treatment increased the expression level of uncoupling protein 2 and decreased the release of cytochrome C and apoptosis induction factors from mitochondria to cytoplasm, suggesting inhibition of mitochondria apoptosis pathway. In conclusion, OA could protect HUVECs from ox-LDL-induced cytotoxicity; its antioxidant property and inhibition of mitochondria apoptosis are likely crucial contributors.
C1 [Kong, Dexin; Han, Yantao; Wang, Chunbo; Chen, Xuehong; Jiang, Qixiao; Wang, Qiaoyun] Qingdao Univ, Sch Pharm, Dept Pharmacol, Qingdao 266071, Shandong, Peoples R China.
   [Han, Zhiwu] Qingdao Univ, Coll Med, Affiliated Hosp, Dept Pharm, Qingdao 266071, Shandong, Peoples R China.
RP Wang, CB; Han, ZW (通讯作者)，Qingdao Univ, Sch Pharm, Boya Bldg,Room 422,308 Ningxia Rd, Qingdao 266071, Shandong, Peoples R China.
EM cbwang666@126.com; zhiwu1971@126.com
FU National Natural Science Foundation of ChinaNational Natural Science
   Foundation of China (NSFC) [81274126, 81173593]
FX Supported by the National Natural Science Foundation of China (grant
   number 81274126 and grant number 81173593).
CR Arsenijevic D, 2000, NAT GENET, V26, P435, DOI 10.1038/82565
   Baritaud M, 2012, CELL DEATH DIS, V3, DOI 10.1038/cddis.2012.120
   Borutaite V, 2010, ENVIRON MOL MUTAGEN, V51, P406, DOI 10.1002/em.20564
   Cadenas E, 2000, FREE RADICAL BIO MED, V29, P222, DOI 10.1016/S0891-5849(00)00317-8
   Cande C, 2002, BIOCHIMIE, V84, P215, DOI 10.1016/S0300-9084(02)01374-3
   Chen SD, 2012, FREE RADICAL RES, V46, P940, DOI 10.3109/10715762.2012.674640
   Cho SY, 2015, BBA-MOL CELL RES, V1853, P619, DOI 10.1016/j.bbamcr.2014.12.028
   Daugas E, 2000, FEBS LETT, V476, P118, DOI 10.1016/S0014-5793(00)01731-2
   Deanfield JE, 2007, CIRCULATION, V115, P1285, DOI 10.1161/CIRCULATIONAHA.106.652859
   Delavallee L, 2011, IUBMB LIFE, V63, P221, DOI 10.1002/iub.432
   Di Lisa F, 2005, CARDIOVASC RES, V66, P222, DOI 10.1016/j.cardiores.2005.02.009
   Dimmeler S, 1998, EUR CYTOKINE NETW, V9, P697
   Ding ZF, 2014, CARDIOVASC RES, V103, P619, DOI 10.1093/cvr/cvu114
   Droge W, 2002, PHYSIOL REV, V82, P47, DOI 10.1152/physrev.00018.2001
   Echtay KS, 2003, EMBO J, V22, P4103, DOI 10.1093/emboj/cdg412
   Echtay KS, 2002, NATURE, V415, P96, DOI 10.1038/415096a
   Garrido C, 2006, CELL DEATH DIFFER, V13, P1423, DOI 10.1038/sj.cdd.4401950
   Giorgio M, 2005, CELL, V122, P221, DOI 10.1016/j.cell.2005.05.011
   Gogvadze V, 2006, CHEM-BIOL INTERACT, V163, P4, DOI 10.1016/j.cbi.2006.04.010
   Holvoet P, 2004, DIABETES, V53, P1068, DOI 10.2337/diabetes.53.4.1068
   Horman S, 2002, CURR BIOL, V12, P1419, DOI 10.1016/S0960-9822(02)01077-1
   Ji KT, 2015, BIOMED RES INT, V2015, DOI 10.1155/2015/175291
   Jiang QX, 2015, INT J BIOCHEM CELL B, V69, P142, DOI 10.1016/j.biocel.2015.10.023
   Krauss S, 2002, P NATL ACAD SCI USA, V99, P118, DOI 10.1073/pnas.012410699
   Lee JY, 2010, BIOL PHARM BULL, V33, P230, DOI 10.1248/bpb.33.230
   Lorenzo HK, 2007, DRUG RESIST UPDATE, V10, P235, DOI 10.1016/j.drup.2007.11.001
   Luo P, 2012, FREE RADICAL RES, V46, P766, DOI 10.3109/10715762.2012.678340
   Moukdar F, 2009, J LIPID RES, V50, P59, DOI 10.1194/jlr.M800273-JLR200
   Mozaffarian D, 2015, CIRCULATION, V131, pE29, DOI 10.1161/CIR.0000000000000152
   Murphy MP, 2009, BIOCHEM J, V417, P1, DOI 10.1042/BJ20081386
   NegreSalvayre A, 1997, FASEB J, V11, P809, DOI 10.1096/fasebj.11.10.9271366
   Perticone F, 2001, CIRCULATION, V104, P191, DOI 10.1161/01.CIR.104.2.191
   Rubattu S, 2015, INT J MOL SCI, V16, P823, DOI 10.3390/ijms16010823
   Sarkar C, 2014, FOOD CHEM TOXICOL, V66, P224, DOI 10.1016/j.fct.2014.01.020
   Skulachev VP, 1998, FEBS LETT, V423, P275, DOI 10.1016/S0014-5793(98)00061-1
   Szakiel A, 2007, ACTA BIOCHIM POL, V54, P733, DOI 10.18388/abp.2007_3145
   Wang XW, 2014, J PHOTOCH PHOTOBIO B, V130, P47, DOI 10.1016/j.jphotobiol.2013.11.005
   Wang X, 2010, CHEM-BIOL INTERACT, V184, P328, DOI 10.1016/j.cbi.2010.01.034
   Wei JT, 2013, J APPL TOXICOL, V33, P756, DOI 10.1002/jat.2725
   Xia F, 2014, J ATHEROSCLER THROMB, V21, P768, DOI 10.5551/jat.23697
   Yan SL, 2010, TOXICOL IN VITRO, V24, P842, DOI 10.1016/j.tiv.2009.12.008
   Yang EJ, 2012, FOOD CHEM TOXICOL, V50, P1288, DOI 10.1016/j.fct.2012.02.026
NR 42
TC 2
Z9 3
U1 1
U2 12
PU LIPPINCOTT WILLIAMS & WILKINS
PI PHILADELPHIA
PA TWO COMMERCE SQ, 2001 MARKET ST, PHILADELPHIA, PA 19103 USA
SN 0160-2446
EI 1533-4023
J9 J CARDIOVASC PHARM
JI J. Cardiovasc. Pharmacol.
PD APR
PY 2016
VL 67
IS 4
BP 344
EP 350
DI 10.1097/FJC.0000000000000360
PG 7
WC Cardiac & Cardiovascular Systems; Pharmacology & Pharmacy
WE Science Citation Index Expanded (SCI-EXPANDED)
SC Cardiovascular System & Cardiology; Pharmacology & Pharmacy
GA DK2LG
UT WOS:000374745400011
PM 26771154
DA 2022-04-27
ER

PT J
AU Lu, Q
   Wang, LF
   Zhang, YJ
   Yu, XJ
   Wang, C
   Wang, HJ
   Yang, Y
   Chong, XD
   Xia, T
   Meng, YC
   Wang, YX
   Lu, CH
   Zhou, LJ
   Li, BH
AF Lu, Qiong
   Wang, Lingfei
   Zhang, Yajun
   Yu, Xiaojie
   Wang, Chao
   Wang, Huajing
   Yang, Yang
   Chong, Xiaodan
   Xia, Tian
   Meng, Yanchun
   Wang, Yuxiao
   Lu, Cuihua
   Zhou, Lijun
   Li, Bohua
TI An anti-ErbB2 fully human antibody circumvents trastuzumab resistance
SO ONCOTARGET
LA English
DT Article
DE ErbB2; programmed cell death; trastuzumab resistance; domain I- specific
   antibody; breast cancer
ID METASTATIC BREAST-CANCER; PROGRAMMED CELL-DEATH; MOLECULAR-MECHANISMS;
   OXIDATIVE STRESS; ERBB RECEPTORS; PI3K PATHWAY; NECROPTOSIS; ACTIVATION;
   MITOCHONDRIA; PERTUZUMAB
AB Trastuzumab, an anti-HER2/ErbB2 humanized antibody, has shown great clinical benefits in ErbB2-positive breast cancer treatment. Despite of its effectiveness, response rate to trastuzumab is limited and resistance is common. Here, we developed a new anti-ErbB2 antibody, denoted as H2-18, which was isolated from a phage display human antibody library. Previous studies have demonstrated that trastuzumab recognizes the juxtamembrane region of domain IV, and pertuzumab, another humanized ErbB2-specific antibody, binds to ErbB2 near the center of domain II. Our crystallographic analysis showed that the epitope recognized by H2-18 is within domain I of the ErbB2 molecule. H2-18 potently induced programmed cell death (PCD) in both trastuzumab-sensitive and -resistant breast cancer cell lines, while trastuzumab and pertuzumab, either used alone or in combination, only exhibits very weak PCD-inducing activity. More importantly, H2-18 could inhibit the growth of trastuzumab-resistant breast cancer cells far more effectively than trastuzumab plus pertuzumab, both in vitro and in vivo. In conclusion, H2-18 shows a unique ability to overcome trastuzumab resistance, suggesting that it has the great potential to be translated to the clinic.
C1 [Lu, Qiong; Wang, Lingfei; Zhang, Yajun; Yu, Xiaojie; Wang, Chao; Wang, Huajing; Yang, Yang; Chong, Xiaodan; Xia, Tian; Li, Bohua] Second Mil Med Univ, Int Joint Canc Inst, Shanghai, Peoples R China.
   [Meng, Yanchun] Nankai Univ, Sch Med, Tianjin, Peoples R China.
   [Lu, Cuihua] Nantong Univ, Dept Gastroenterol, Affiliated Hosp, Nantong, Jiangsu, Peoples R China.
   [Wang, Yuxiao; Zhou, Lijun] Navy Gen Hosp, Cent Lab, Beijing, Peoples R China.
RP Li, BH (通讯作者)，Second Mil Med Univ, Int Joint Canc Inst, Shanghai, Peoples R China.; Lu, CH (通讯作者)，Nantong Univ, Dept Gastroenterol, Affiliated Hosp, Nantong, Jiangsu, Peoples R China.; Zhou, LJ (通讯作者)，Navy Gen Hosp, Cent Lab, Beijing, Peoples R China.
EM lch670608@sina.com; zhoulj63@163.com; bohuali1020@163.com
RI Li, Bo/AAA-8968-2020
OI Li, Bo/0000-0002-7294-6888
FU National Natural Science Foundation of ChinaNational Natural Science
   Foundation of China (NSFC) [81572996, 31470897]; Shanghai Key Laboratory
   of Cell Engineering [14DZ2272300]; Shanghai Leading Academic Discipline
   ProjectShanghai Leading Academic Discipline Project [B905]
FX This work was supported by National Natural Science Foundation of China
   (81572996, 31470897), Shanghai Key Laboratory of Cell Engineering
   (14DZ2272300) and Shanghai Leading Academic Discipline Project (B905).
CR Adams CW, 2006, CANCER IMMUNOL IMMUN, V55, P717, DOI 10.1007/s00262-005-0058-x
   ALIMANDI M, 1995, ONCOGENE, V10, P1813
   Appert-Collin A, 2015, FRONT PHARMACOL, V6, DOI 10.3389/fphar.2015.00283
   Baselga J, 2010, J CLIN ONCOL, V28, P1138, DOI 10.1200/JCO.2009.24.2024
   Berns K, 2007, CANCER CELL, V12, P395, DOI 10.1016/j.ccr.2007.08.030
   Blackwell KL, 2010, J CLIN ONCOL, V28, P1124, DOI 10.1200/JCO.2008.21.4437
   Chambers JW, 2011, ACS CHEM BIOL, V6, P808, DOI 10.1021/cb200062a
   Chandarlapaty S, 2012, CLIN CANCER RES, V18, P6784, DOI 10.1158/1078-0432.CCR-12-1785
   Cortes J, 2012, J CLIN ONCOL, V30, P1594, DOI 10.1200/JCO.2011.37.4207
   Esteva FJ, 2010, AM J PATHOL, V177, P1647, DOI 10.2353/ajpath.2010.090885
   Feoktistova M, 2015, FEBS J, V282, P19, DOI 10.1111/febs.13120
   Fu WY, 2014, MABS-AUSTIN, V6, P978, DOI 10.4161/mabs.28786
   Fuchs Y, 2015, NAT REV MOL CELL BIO, V16, P329, DOI 10.1038/nrm3999
   Gagliato DM, 2016, ONCOTARGET, DOI 10.18632/oncotarget.7043
   Gizycka A, 2015, POSTEP HIG MED DOSW, V69, P1353
   GrausPorta D, 1997, EMBO J, V16, P1647, DOI 10.1093/emboj/16.7.1647
   HAWKINS RE, 1992, J MOL BIOL, V226, P889, DOI 10.1016/0022-2836(92)90639-2
   He MY, 1999, J IMMUNOL METHODS, V231, P105, DOI 10.1016/S0022-1759(99)00144-1
   Hoff ER, 2002, AM J CLIN PATHOL, V117, P916, DOI 10.1309/4NTU-N6K4-F8JF-EWRX
   Holbro T, 2003, P NATL ACAD SCI USA, V100, P8933, DOI 10.1073/pnas.1537685100
   Hu S, 2015, ONCOTARGET, V6, P1695, DOI 10.18632/oncotarget.2713
   Hu X, 2008, CANCER LETT, V259, P127, DOI 10.1016/j.canlet.2007.11.007
   Jouan-Lanhouet S, 2012, CELL DEATH DIFFER, V19, P2003, DOI 10.1038/cdd.2012.90
   Junttila TT, 2009, CANCER CELL, V15, P429, DOI 10.1016/j.ccr.2009.03.020
   Kao YH, 2006, United States patent, Patent No. [7,560,111, 7560111]
   Li BH, 2013, CANCER RES, V73, P6471, DOI 10.1158/0008-5472.CAN-13-0657
   Matsuoka Y, 2015, GENES CELLS, V20, P11, DOI 10.1111/gtc.12193
   Papa S, 2006, CELL DEATH DIFFER, V13, P712, DOI 10.1038/sj.cdd.4401865
   Ray PD, 2012, CELL SIGNAL, V24, P981, DOI 10.1016/j.cellsig.2012.01.008
   Razis E, 2011, BREAST CANCER RES TR, V128, P447, DOI 10.1007/s10549-011-1572-5
   Rexer Brent N., 2012, Critical Reviews in Oncogenesis, V17, P1
   Sachdev JC, 2012, CLIN BREAST CANCER, V12, P19, DOI 10.1016/j.clbc.2011.07.001
   Sawai H, 2011, BIOCHEM BIOPH RES CO, V411, P569, DOI 10.1016/j.bbrc.2011.06.186
   Shindo R, 2013, BIOCHEM BIOPH RES CO, V436, P212, DOI 10.1016/j.bbrc.2013.05.075
   Sinha K, 2013, ARCH TOXICOL, V87, P1157, DOI 10.1007/s00204-013-1034-4
   SLAMON DJ, 1987, SCIENCE, V235, P177, DOI 10.1126/science.3798106
   Spector NL, 2009, J CLIN ONCOL, V27, P5838, DOI 10.1200/JCO.2009.22.1507
   Strzyz P., 2016, NAT REV MOL CELL BIO, V17, P134
   Vandenabeele P, 2010, NAT REV MOL CELL BIO, V11, P700, DOI 10.1038/nrm2970
   Vanlangenakker N, 2012, CELL DEATH DIFFER, V19, P75, DOI 10.1038/cdd.2011.164
   Vogt PK, 2007, TRENDS BIOCHEM SCI, V32, P342, DOI 10.1016/j.tibs.2007.05.005
   Wang LP, 2011, BMC CANCER, V11, DOI 10.1186/1471-2407-11-248
   Wu W, 2012, CRIT REV ONCOL HEMAT, V82, P249, DOI 10.1016/j.critrevonc.2011.08.004
   Xu Y, 2006, J BIOL CHEM, V281, P8788, DOI 10.1074/jbc.M508135200
   Yakes FM, 2002, CANCER RES, V62, P4132
   Zanardi E, 2015, SEMIN ONCOL, V42, P887, DOI 10.1053/j.seminoncol.2015.09.029
   Zhang HL, 2009, J IMMUNOL, V182, P6993, DOI 10.4049/jimmunol.0802502
NR 47
TC 6
Z9 6
U1 3
U2 4
PU IMPACT JOURNALS LLC
PI ORCHARD PARK
PA 6666 E QUAKER ST, STE 1, ORCHARD PARK, NY 14127 USA
EI 1949-2553
J9 ONCOTARGET
JI Oncotarget
PD OCT 11
PY 2016
VL 7
IS 41
BP 67129
EP 67141
DI 10.18632/oncotarget.11562
PG 13
WC Oncology; Cell Biology
WE Science Citation Index Expanded (SCI-EXPANDED)
SC Oncology; Cell Biology
GA EB5UO
UT WOS:000387446200061
PM 27564098
OA Green Submitted, gold, Green Published
DA 2022-04-27
ER

PT J
AU Arroyo, DS
   Soria, JA
   Gaviglio, EA
   Garcia-Keller, C
   Cancela, LM
   Rodriguez-Galan, MC
   Wang, JM
   Iribarren, P
AF Arroyo, Daniela S.
   Soria, Javier A.
   Gaviglio, Emilia A.
   Garcia-Keller, Constanza
   Cancela, Liliana M.
   Rodriguez-Galan, Maria C.
   Wang, Ji Ming
   Iribarren, Pablo
TI Toll-like receptor 2 ligands promote microglial cell death by inducing
   autophagy
SO FASEB JOURNAL
LA English
DT Article
DE inflammation; peptidoglycan; CNS
ID ADAPTIVE IMMUNE-RESPONSES; POPULATION-CONTROL; DENDRITIC CELLS;
   ACTIVATION; APOPTOSIS; TLR2; BETA; INTERLEUKIN-4; PEPTIDOGLYCAN;
   NECROPTOSIS
AB Microglial cells are phagocytes in the central nervous system (CNS) and become activated in pathological conditions, resulting in microgliosis, manifested by increased cell numbers and inflammation in the affected regions. Thus, controlling microgliosis is important to prevent pathological damage to the brain. Here, we evaluated the contribution of Toll-like receptor 2 (TLR2) to microglial survival. We observed that activation of microglial cells with peptidoglycan (PGN) from Staphylococcus aureus and other TLR2 ligands results in cell activation followed by the induction of autophagy and autophagy-dependent cell death. In C57BL/6J mice, intracerebral injection of PGN increased the autophagy of microglial cells and reduced the microglial/macrophage cell number in brain parenchyma. Our results demonstrate a novel role of TLRs in the regulation of microglial cell activation and survival, which are important for the control of microgliosis and associated inflammatory responses in the CNS.-Arroyo, D. S., Soria, J. A., Gaviglio, E. A., Garcia-Keller, C., Cancela, L. M., Rodriguez-Galan, M. C., Wang, J. M., Iribarren, P. Toll-like receptor 2 ligands promote microglial cell death by inducing autophagy. FASEB J. 27, 299-312 (2013). www.fasebj.org
C1 [Arroyo, Daniela S.; Soria, Javier A.; Gaviglio, Emilia A.; Rodriguez-Galan, Maria C.; Iribarren, Pablo] Univ Nacl Cordoba, Fac Ciencias Quim, Dept Bioquim Clin, CIBICI,CONICET, RA-5000 Cordoba, Argentina.
   [Garcia-Keller, Constanza; Cancela, Liliana M.] Univ Nacl Cordoba, Fac Ciencias Quim, Dept Farmacol, IFEC,CONICET, RA-5000 Cordoba, Argentina.
   [Wang, Ji Ming] NCI, Mol Immunoregulat Lab, Canc & Inflammat Program, Ctr Canc Res, Frederick, MD 21701 USA.
RP Iribarren, P (通讯作者)，Univ Nacl Cordoba, Fac Ciencias Quim, Dept Bioquim Clin, CIBICI,CONICET, Ciudad Univ,X5000HUA, RA-5000 Cordoba, Argentina.
EM piribarr@fcq.unc.edu.ar
FU Fogarty International Center, U.S. National Institutes of Health (HIH)
   [1R01TW007621]; Consejo Nacional de Investigaciones Cientificas y
   Tecnicas, ArgentinaConsejo Nacional de Investigaciones Cientificas y
   Tecnicas (CONICET); Secretaria de Ciencia y Tecnologia, Universidad
   Nacional de Cordoba (SECyT-UNC), Argentina; FOGARTY INTERNATIONAL
   CENTERUnited States Department of Health & Human ServicesNational
   Institutes of Health (NIH) - USANIH Fogarty International Center (FIC)
   [R01TW007621] Funding Source: NIH RePORTER; NATIONAL CANCER
   INSTITUTEUnited States Department of Health & Human ServicesNational
   Institutes of Health (NIH) - USANIH National Cancer Institute (NCI)
   [ZIABC010015, ZIABC010725] Funding Source: NIH RePORTER
FX The authors thank biochemist Paula Icely for technical support and
   secretarial assistance. This work was supported by the Fogarty
   International Center, U.S. National Institutes of Health (HIH; grant
   1R01TW007621); Consejo Nacional de Investigaciones Cientificas y
   Tecnicas, Argentina; and Secretaria de Ciencia y Tecnologia, Universidad
   Nacional de Cordoba (SECyT-UNC), Argentina. Its contents are solely the
   responsibility of the authors and do not necessarily represent the
   official views of the Fogarty International Center, NIH. The authors
   declare no conflicts of interest.
CR Aloisi F, 2001, GLIA, V36, P165, DOI 10.1002/glia.1106
   Arroyo DS, 2011, INT IMMUNOPHARMACOL, V11, P1415, DOI 10.1016/j.intimp.2011.05.006
   Bezzi P, 2001, NAT NEUROSCI, V4, P702, DOI 10.1038/89490
   Boddeke EWGM, 1999, J NEUROIMMUNOL, V98, P176, DOI 10.1016/S0165-5728(99)00096-X
   Burguillos MA, 2011, NATURE, V472, P319, DOI 10.1038/nature09788
   Burscha W, 2008, TOXICOLOGY, V254, P147, DOI 10.1016/j.tox.2008.07.048
   Chen KQ, 2006, J BIOL CHEM, V281, P3651, DOI 10.1074/jbc.M508125200
   Choi DY, 2009, PLOS ONE, V4, DOI 10.1371/journal.pone.0005482
   D'Amours D, 1999, BIOCHEM J, V342, P249, DOI 10.1042/0264-6021:3420249
   Davenport CM, 2010, J NEUROCHEM, V112, P552, DOI 10.1111/j.1471-4159.2009.06485.x
   Degterev A, 2008, NAT REV MOL CELL BIO, V9, P378, DOI 10.1038/nrm2393
   Delavallee L, 2011, IUBMB LIFE, V63, P221, DOI 10.1002/iub.432
   FERNANDESALNEMRI T, 1994, J BIOL CHEM, V269, P30761
   Girardin SE, 2003, J BIOL CHEM, V278, P8869, DOI 10.1074/jbc.C200651200
   Gobeil S, 2001, CELL DEATH DIFFER, V8, P588, DOI 10.1038/sj.cdd.4400851
   Hailer NP, 1999, EUR J NEUROSCI, V11, P3359, DOI 10.1046/j.1460-9568.1999.00808.x
   Hitomi JI, 2008, CELL, V135, P1311, DOI 10.1016/j.cell.2008.10.044
   Iribarren P, 2002, ARCH IMMUNOL THER EX, V50, P187
   Iribarren Pablo, 2002, BMC Immunol, V3, P6, DOI 10.1186/1471-2172-3-6
   Jones LL, 1997, J NEUROCYTOL, V26, P755, DOI 10.1023/A:1018514415073
   Jung DY, 2005, J IMMUNOL, V174, P6467, DOI 10.4049/jimmunol.174.10.6467
   Kabeya Y, 2000, EMBO J, V19, P5720, DOI 10.1093/emboj/19.21.5720
   Kaneko YS, 2009, BRAIN RES, V1279, P9, DOI 10.1016/j.brainres.2009.05.008
   Kielian T, 2005, GLIA, V49, P567, DOI 10.1002/glia.20144
   Kreutzberg GW, 1996, TRENDS NEUROSCI, V19, P312, DOI 10.1016/0166-2236(96)10049-7
   Laird MD, 2008, FREE RADICAL BIO MED, V45, P1103, DOI 10.1016/j.freeradbiomed.2008.07.003
   Lu BF, 2007, AUTOPHAGY, V3, P158, DOI 10.4161/auto.3637
   Maiuri MC, 2007, NAT REV MOL CELL BIO, V8, P741, DOI 10.1038/nrm2239
   MANN SS, 1994, J BIOL CHEM, V269, P11492
   Mayo L, 2007, CELL DEATH DIFFER, V14, P183, DOI 10.1038/sj.cdd.4401989
   Mayo L, 2008, J IMMUNOL, V181, P92, DOI 10.4049/jimmunol.181.1.92
   Mehrpour M, 2010, CELL RES, V20, P748, DOI 10.1038/cr.2010.82
   Mizushima N, 2008, NATURE, V451, P1069, DOI 10.1038/nature06639
   Mizushima N, 2007, AUTOPHAGY, V3, P542, DOI 10.4161/auto.4600
   Mizutani M, 2012, J IMMUNOL, V188, P29, DOI 10.4049/jimmunol.1100421
   Munafo DB, 2001, J CELL SCI, V114, P3619
   Nakagawa I, 2004, SCIENCE, V306, P1037, DOI 10.1126/science.1103966
   Nimmerjahn A, 2005, SCIENCE, V308, P1314, DOI 10.1126/science.1110647
   O'Neill LAJ, 2006, CURR OPIN IMMUNOL, V18, P3, DOI 10.1016/j.coi.2005.11.012
   Olson JK, 2004, J IMMUNOL, V173, P3916, DOI 10.4049/jimmunol.173.6.3916
   Paxinos, 2008, MOUSE BRAIN STEREOTA
   Ponomarev ED, 2007, J NEUROSCI, V27, P10714, DOI 10.1523/JNEUROSCI.1922-07.2007
   Rabinovich GA, 1999, EUR J IMMUNOL, V29, P563, DOI 10.1002/(SICI)1521-4141(199902)29:02<563::AID-IMMU563>3.0.CO;2-A
   Rappert A, 2004, J NEUROSCI, V24, P8500, DOI 10.1523/JNEUROSCI.2451-04.2004
   Sanjuan MA, 2007, NATURE, V450, P1253, DOI 10.1038/nature06421
   Singh SB, 2006, SCIENCE, V313, P1438, DOI 10.1126/science.1129577
   Soria JA, 2011, NEUROBIOL DIS, V43, P616, DOI 10.1016/j.nbd.2011.05.010
   Stenzel W, 2008, AM J PATHOL, V172, P132, DOI 10.2353/ajpath.2008.070567
   Streit WJ, 1999, PROG NEUROBIOL, V57, P563, DOI 10.1016/S0301-0082(98)00069-0
   Suk K, 2001, BRAIN RES, V900, P342, DOI 10.1016/S0006-8993(01)02326-5
   Vidlak D, 2011, BRAIN BEHAV IMMUN, V25, P905, DOI 10.1016/j.bbi.2010.09.016
   Wirenfeldt M, 2005, J NEUROSCI RES, V82, P507, DOI 10.1002/jnr.20659
   Wirenfeldt M, 2007, AM J PATHOL, V171, P617, DOI 10.2353/ajpath.2007.061044
   Yu L, 2004, SCIENCE, V304, P1500, DOI 10.1126/science.1096645
   Yuan J, 2003, NEURON, V40, P401, DOI 10.1016/S0896-6273(03)00601-9
NR 55
TC 37
Z9 40
U1 1
U2 26
PU FEDERATION AMER SOC EXP BIOL
PI BETHESDA
PA 9650 ROCKVILLE PIKE, BETHESDA, MD 20814-3998 USA
SN 0892-6638
EI 1530-6860
J9 FASEB J
JI Faseb J.
PD JAN
PY 2013
VL 27
IS 1
BP 299
EP 312
DI 10.1096/fj.12-214312
PG 14
WC Biochemistry & Molecular Biology; Biology; Cell Biology
WE Science Citation Index Expanded (SCI-EXPANDED)
SC Biochemistry & Molecular Biology; Life Sciences & Biomedicine - Other
   Topics; Cell Biology
GA 064VJ
UT WOS:000313103200028
PM 23073832
OA Green Published
DA 2022-04-27
ER

PT J
AU Ono, N
   Murakami, K
   Chan, O
   Hall, H
   Elford, AR
   Yen, P
   Calzascia, T
   Spencer, DM
   Ohashi, PS
   Dhanji, S
AF Ono, Nobuyuki
   Murakami, Kiichi
   Chan, Olivia
   Hall, Hakan
   Elford, Alisha R.
   Yen, Patty
   Calzascia, Thomas
   Spencer, David M.
   Ohashi, Pamela S.
   Dhanji, Salim
TI Exposure to sequestered self-antigens in vivo is not sufficient for the
   induction of autoimmune diabetes
SO PLOS ONE
LA English
DT Article
ID REGULATORY T-CELLS; APOPTOTIC CELLS; DENDRITIC CELLS;
   CROSS-PRESENTATION; TOLERANCE; BETA; MATURATION; CLEARANCE; DEATH;
   NECROPTOSIS
AB Although the role of T cells in autoimmunity has been explored for many years, the mechanisms leading to the initial priming of an autoimmune T cell response remain enigmatic. The `hit and run' model suggests that self-antigens released upon cell death can provide the initial signal for a self-sustaining autoimmune response. Using a novel transgenic mouse model where we could induce the release of self-antigens via caspase-dependent apoptosis. We tracked the fate of CD8+ T cells specific for the self-antigen. Our studies demonstrated that antigens released from apoptotic cells were cross-presented by CD11c+ cells in the draining lymph node. This cross-presentation led to proliferation of self-antigen specific T cells, followed by a transient ability to produce IFN-gamma,but did not lead to the development of autoimmune diabetes. Using this model we examined the consequences on T cell immunity when apoptosis was combined with dendritic cell maturation signals, an autoimmune susceptible genetic background, and the deletion of Tregs. The results of our study demonstrate that autoimmune diabetes cannot be initiated by the presentation of antigens released from apoptotic cells in vivo even in the presence of factors known to promote autoimmunity.
C1 [Ono, Nobuyuki] Saga Univ, Fac Med, Dept Rheumatol, Saga, Japan.
   [Ono, Nobuyuki; Murakami, Kiichi; Chan, Olivia; Hall, Hakan; Elford, Alisha R.; Yen, Patty; Calzascia, Thomas; Ohashi, Pamela S.; Dhanji, Salim] Princess Margaret Canc Ctr, Campbell Family Inst Breast Canc Res, Dept Med Biophys, Toronto, ON, Canada.
   [Ono, Nobuyuki; Murakami, Kiichi; Chan, Olivia; Hall, Hakan; Elford, Alisha R.; Yen, Patty; Calzascia, Thomas; Ohashi, Pamela S.; Dhanji, Salim] Princess Margaret Canc Ctr, Campbell Family Inst Breast Canc Res, Dept Immunol, Toronto, ON, Canada.
   [Spencer, David M.] Baylor Coll Med, Texas Med Ctr, Dept Pathol & Immunol, Houston, TX 77030 USA.
   [Spencer, David M.] Bellicum Pharmaceut Inc, Houston, TX USA.
RP Ohashi, PS (通讯作者)，Princess Margaret Canc Ctr, Campbell Family Inst Breast Canc Res, Dept Med Biophys, Toronto, ON, Canada.; Ohashi, PS (通讯作者)，Princess Margaret Canc Ctr, Campbell Family Inst Breast Canc Res, Dept Immunol, Toronto, ON, Canada.
EM pohashi@uhnresearch.ca
RI Ono, Nobuyuki/T-7414-2019
OI Ohashi, Pamela S./0000-0003-2915-9317; ONO,
   NOBUYUKI/0000-0003-0709-4858; Calzascia, Thomas/0000-0001-8225-6744
FU NCICUnited States Department of Health & Human ServicesNational
   Institutes of Health (NIH) - USANIH National Cancer Institute (NCI);
   Canadian Cancer SocietyCanadian Cancer Society (CCS) [17506]; CIHR
   fellowshipCanadian Institutes of Health Research (CIHR); Uehara Memorial
   FoundationUehara Memorial Foundation; Canada Research Chair in Autoimm
   unity and Tumor Immunity [950-200562]; NIH Tetramer Core FacilityUnited
   States Department of Health & Human ServicesNational Institutes of
   Health (NIH) - USA [HHSN272201300006C]; CANVAC Network Centres of
   Excellence (CANVAC TD1.5)
FX This work was supported by the CANVAC Network Centres of Excellence
   (CANVAC TD1.5: http://www.nce.rce.gc.ca) and the NCIC with funds from
   the Canadian Cancer Society (17506: http://www.cancer.ca/research). NO
   is supported by a CIHR fellowship (http://www.cihr-irsc.gc.ca), Uehara
   Memorial Foundation (http:/www.ueharazaidan.or.jp), SD holds a CIHR
   fellowship and PSO holds a Canada Research Chair in Autoimm unity and
   Tumor Immunity (950-200562: http://www.chairs-chaires.gc.ca). The
   funders had no role in study design, data collection and analysis,
   decision to publish, or preparation of the manuscript.; We would like to
   thank Caiying Guo (UConn Health Center) for generating the transgenic
   lines. We acknowledge the NIH Tetramer Core Facility (contract
   HHSN272201300006C) for provision of gp33-41, gp276-286 and np396-404
   tetramers.
CR Albert ML, 2004, NAT REV IMMUNOL, V4, P223, DOI 10.1038/nri11308
   Bachmann MF, 1997, J VIROL, V71, P5764, DOI 10.1128/JVI.71.8.5764-5768.1997
   Bluestone JA, 2008, J CLIN IMMUNOL, V28, P677, DOI 10.1007/s10875-008-9242-z
   Botto M, 1998, NAT GENET, V19, P56, DOI 10.1038/ng0598-56
   Coppieters KT, 2012, APMIS, V120, P941, DOI 10.1111/apm.12011
   Darrasse-Jeze G, 2009, J EXP MED, V206, P1853, DOI 10.1084/jem.20090746
   Fadok VA, 1998, J CLIN INVEST, V101, P890, DOI 10.1172/JCI1112
   Ferris ST, 2014, IMMUNITY, V41, P657, DOI 10.1016/j.immuni.2014.09.012
   Gallucci S, 1999, NAT MED, V5, P1249, DOI 10.1038/15200
   George SK, 2004, J AUTOIMMUN, V23, P151, DOI 10.1016/j.jaut.2004.06.006
   Green DR, 2009, NAT REV IMMUNOL, V9, P353, DOI 10.1038/nri2545
   Griffith TS, 2007, J IMMUNOL, V178, P2679, DOI 10.4049/jimmunol.178.5.2679
   Gunther C, 2011, NATURE, V477, P335, DOI 10.1038/nature10400
   Hernandez J, 2001, J EXP MED, V194, P707, DOI 10.1084/jem.194.6.707
   Hoglund P, 1999, J EXP MED, V189, P331, DOI 10.1084/jem.189.2.331
   Hugues S, 2002, IMMUNITY, V16, P169, DOI 10.1016/S1074-7613(02)00273-X
   Juncadella IJ, 2013, NATURE, V493, P547, DOI 10.1038/nature11714
   Kaczmarek A, 2013, IMMUNITY, V38, P209, DOI 10.1016/j.immuni.2013.02.003
   Kroemer G, 2013, ANNU REV IMMUNOL, V31, P51, DOI 10.1146/annurev-immunol-032712-100008
   Kurts C, 1997, J EXP MED, V186, P2057, DOI 10.1084/jem.186.12.2057
   Lathrop SK, 2008, J EXP MED, V205, P3105, DOI 10.1084/jem.20081359
   Liu K, 2009, SCIENCE, V324, P392, DOI 10.1126/science.1170540
   Mallet VO, 2002, NAT BIOTECHNOL, V20, P1234, DOI 10.1038/nbt762
   Melli K, 2009, J IMMUNOL, V182, P2590, DOI 10.4049/jimmunol.0803543
   O'Brien BA, 2006, J AUTOIMMUN, V26, P104, DOI 10.1016/j.jaut.2005.11.006
   Obeid M, 2007, NAT MED, V13, P54, DOI 10.1038/nm1523
   OHASHI PS, 1991, CELL, V65, P305, DOI 10.1016/0092-8674(91)90164-T
   Parish IA, 2009, BLOOD, V113, P4575, DOI 10.1182/blood-2008-10-185223
   Perruche S, 2008, NAT MED, V14, P528, DOI 10.1038/nm1749
   PIRCHER H, 1989, NATURE, V342, P559, DOI 10.1038/342559a0
   Poon IKH, 2014, NAT REV IMMUNOL, V14, P166, DOI 10.1038/nri3607
   Sakaguchi S, 2008, CELL, V133, P775, DOI 10.1016/j.cell.2008.05.009
   Sauter B, 2000, J EXP MED, V191, P423, DOI 10.1084/jem.191.3.423
   Savill J, 2002, NAT REV IMMUNOL, V2, P965, DOI 10.1038/nri957
   Schildknecht A, 2010, P NATL ACAD SCI USA, V107, P199, DOI 10.1073/pnas.0910620107
   Srivastava P, 2002, NAT REV IMMUNOL, V2, P185, DOI 10.1038/nri749
   Tisch R, 2009, DIABETES, V58, P12, DOI 10.2337/db08-1341
   Tone Y, 2008, NAT IMMUNOL, V9, P194, DOI 10.1038/ni1549
   Trudeau JD, 2000, DIABETES, V49, P1, DOI 10.2337/diabetes.49.1.1
   Turley S, 2003, J EXP MED, V198, P1527, DOI 10.1084/jem.20030966
   Voll RE, 1997, NATURE, V390, P350, DOI 10.1038/37022
   Wallach D, 2016, SCIENCE, V352, DOI 10.1126/science.aaf2154
   Wallach D, 2014, NAT REV IMMUNOL, V14, P51, DOI 10.1038/nri3561
   Wallet MA, 2008, J EXP MED, V205, P219, DOI 10.1084/jem.20062293
   Wing K, 2010, NAT IMMUNOL, V11, P7, DOI 10.1038/ni.1818
   Zelenay S, 2013, TRENDS IMMUNOL, V34, P329, DOI 10.1016/j.it.2013.03.005
NR 46
TC 0
Z9 0
U1 0
U2 3
PU PUBLIC LIBRARY SCIENCE
PI SAN FRANCISCO
PA 1160 BATTERY STREET, STE 100, SAN FRANCISCO, CA 94111 USA
SN 1932-6203
J9 PLOS ONE
JI PLoS One
PD MAR 3
PY 2017
VL 12
IS 3
AR e0173176
DI 10.1371/journal.pone.0173176
PG 17
WC Multidisciplinary Sciences
WE Science Citation Index Expanded (SCI-EXPANDED)
SC Science & Technology - Other Topics
GA EN5BR
UT WOS:000396021100070
PM 28257518
OA Green Published, gold, Green Submitted
DA 2022-04-27
ER

PT J
AU Periasamy, S
   Le, HT
   Duffy, EB
   Chin, H
   Harton, JA
AF Periasamy, Sivakumar
   Le, Hongnga T.
   Duffy, Ellen B.
   Chin, Heather
   Harton, Jonathan A.
TI Inflammasome-Independent NLRP3 Restriction of a Protective Early
   Neutrophil Response to Pulmonary Tularemia
SO PLOS PATHOGENS
LA English
DT Article
ID FRANCISELLA-TULARENSIS; IMMUNE-RESPONSE; INNATE IMMUNITY; HOST-DEFENSE;
   CELL-DEATH; AIM2 INFLAMMASOME; ACTIVATION; INFECTION; MECHANISMS;
   NECROSIS
AB Francisella tularensis (Ft) causes a frequently fatal, acute necrotic pneumonia in humans and animals. Following lethal Ft infection in mice, infiltration of the lungs by predominantly immature myeloid cells and subsequent myeloid cell death drive pathogenesis and host mortality. However, following sub-lethal Ft challenge, more mature myeloid cells are elicited and are protective. In addition, inflammasome-dependent IL-1 beta and IL-18 are important for protection. As Nlrp3 appears dispensable for resistance to infection with Francisella novicida, we considered its role during infection with the virulent Type A strain SchuS4 and the attenuated Type B live vaccine strain LVS. Here we show that both in vitro macrophage and in vivo IL-1 beta and IL-18 responses to Ft LVS and SchuS4 involve both the Aim2 and Nlrp3 inflammasomes. However, following lethal infection with Francisella, IL-1r-, Caspase-1/11-, Asc-and Aim2-deficient mice exhibited increased susceptibility as expected, while Nlrp3-deficient mice were more resistant. Despite reduced levels of IL-1 beta and IL-18, in the absence of Nlrp3, Ft infected mice have dramatically reduced lung pathology, diminished recruitment and death of immature myeloid cells, and reduced bacterial burden in comparison to wildtype and inflammasome-deficient mice. Further, increased numbers of mature neutrophil appear in the lung early during lethal Ft infection in Nlrp3-deficient mice. Finally, Ft infection induces myeloid and lung stromal cell death that in part requires Nlrp3, is necrotic/necroptotic in nature, and drives host mortality. Thus, Nlrp3 mediates an inflammasome- independent process that restricts the appearance of protective mature neutrophils and promotes lethal necrotic lung pathology.
C1 [Periasamy, Sivakumar; Le, Hongnga T.; Duffy, Ellen B.; Chin, Heather; Harton, Jonathan A.] Albany Med Coll, Dept Immunol & Microbial Dis, Albany, NY 12208 USA.
RP Harton, JA (通讯作者)，Albany Med Coll, Dept Immunol & Microbial Dis, Albany, NY 12208 USA.
EM hartonj@mail.amc.edu
RI Harton, Jonathan A/AAW-5283-2021
OI Harton, Jonathan A/0000-0002-0350-1877; Chin,
   Heather/0000-0003-2895-014X; Periasamy, Sivakumar/0000-0002-1872-0642
FU NIH/NIAIDUnited States Department of Health & Human ServicesNational
   Institutes of Health (NIH) - USANIH National Institute of Allergy &
   Infectious Diseases (NIAID) [P01AI056320]; NATIONAL INSTITUTE OF ALLERGY
   AND INFECTIOUS DISEASESUnited States Department of Health & Human
   ServicesNational Institutes of Health (NIH) - USANIH National Institute
   of Allergy & Infectious Diseases (NIAID) [P01AI056320] Funding Source:
   NIH RePORTER
FX This work was supported by an NIH/NIAID grant P01AI056320 subproject 2
   to JAH. The funders had no role in study design, data collection and
   analysis, decision to publish, or preparation of the manuscript.
CR Anand PK, 2011, FRONT MICROBIOL, V2, DOI 10.3389/fmicb.2011.00012
   Atianand MK, 2011, J BIOL CHEM, V286, P39033, DOI 10.1074/jbc.M111.244079
   Barrigan LM, 2013, INFECT IMMUN, V81, P2028, DOI 10.1128/IAI.00207-13
   BEILKE MA, 1987, J LAB CLIN MED, V110, P91
   Bosio CM, 2007, J IMMUNOL, V178, P4538, DOI 10.4049/jimmunol.178.7.4538
   Broz P, 2010, CELL HOST MICROBE, V8, P471, DOI 10.1016/j.chom.2010.11.007
   Bruchard M, 2015, NAT IMMUNOL, V16, P859, DOI 10.1038/ni.3202
   Coll RC, 2015, NAT MED, V21, P248, DOI 10.1038/nm.3806
   Conlan JW, 2002, MICROB PATHOGENESIS, V32, P127, DOI 10.1006/mpat.2001.0489
   CONLAN JW, 1994, INFECT IMMUN, V62, P5603, DOI 10.1128/IAI.62.12.5603-5607.1994
   Cowley SC, 2003, J EXP MED, V198, P379, DOI 10.1084/jem.20030687
   Cowley SC, 2008, J INFECT DIS, V198, P284, DOI 10.1086/589620
   CZUPRYNSKI CJ, 1984, INFLAMMATION, V8, P181, DOI 10.1007/BF00916093
   del Barrio L, 2015, PLOS PATHOG, V11, DOI 10.1371/journal.ppat.1004706
   Dinarello CA, 2009, ANNU REV IMMUNOL, V27, P519, DOI 10.1146/annurev.immunol.021908.132612
   Dotson RJ, 2013, J BIOL CHEM, V288, P23844, DOI 10.1074/jbc.M113.490086
   Elkins KL, 2003, MICROBES INFECT, V5, P135, DOI 10.1016/S1286-4579(02)00084-9
   Fernandes-Alnemri T, 2010, NAT IMMUNOL, V11, P385, DOI 10.1038/ni.1859
   Golde WT, 2005, LAB ANIMAL, V34, P39, DOI 10.1038/laban1005-39
   Griffith JW, 2014, ANNU REV IMMUNOL, V32, P659, DOI 10.1146/annurev-immunol-032713-120145
   Gurung P, 2015, J CLIN INVEST, V125, P1329, DOI 10.1172/JCI79526
   Henry T, 2007, CELL MICROBIOL, V9, P2543, DOI 10.1111/j.1462-5822.2007.01022.x
   Hornung V, 2009, NATURE, V458, P514, DOI 10.1038/nature07725
   Huang MTH, 2010, J IMMUNOL, V185, P5476, DOI 10.4049/jimmunol.1002154
   Huang MTH, 2009, J IMMUNOL, V182, P2395, DOI 10.4049/jimmunol.0800909
   Inoue Y, 2014, J IMMUNOL, V192, P4342, DOI 10.4049/jimmunol.1302039
   Jones JW, 2010, P NATL ACAD SCI USA, V107, P9771, DOI 10.1073/pnas.1003738107
   Karki R, 2015, CELL HOST MICROBE, V17, P357, DOI 10.1016/j.chom.2015.01.006
   Kingry LC, 2014, FRONT CELL INFECT MI, V4, DOI 10.3389/fcimb.2014.00035
   Kurtz SL, 2013, INFECT IMMUN, V81, P585, DOI 10.1128/IAI.01249-12
   Lai XH, 2003, INFECT IMMUN, V71, P4642, DOI 10.1128/IAI.71.8.4642-4646.2003
   Lamps LW, 2004, MODERN PATHOL, V17, P489, DOI 10.1038/modpathol.3800087
   Larsson P, 2009, PLOS PATHOG, V5, DOI 10.1371/journal.ppat.1000472
   Li HF, 2006, J LEUKOCYTE BIOL, V80, P766, DOI 10.1189/jlb.0406294
   Mares CA, 2008, INFECT IMMUN, V76, P3001, DOI 10.1128/IAI.00215-08
   Mariathasan S, 2006, NATURE, V440, P228, DOI 10.1038/nature04515
   Mariathasan S, 2005, J EXP MED, V202, P1043, DOI 10.1084/jem.20050977
   Martinez FO, 2009, ANNU REV IMMUNOL, V27, P451, DOI 10.1146/annurev.immunol.021908.132532
   Medina EA, 2010, J IMMUNOL, V185, P7562, DOI 10.4049/jimmunol.0903790
   Nauseef WM, 2014, NAT IMMUNOL, V15, P602, DOI 10.1038/ni.2921
   Parmely MJ, 2009, FEMS MICROBIOL LETT, V301, P1, DOI 10.1111/j.1574-6968.2009.01791.x
   Peeters PM, 2013, PART FIBRE TOXICOL, V10, DOI 10.1186/1743-8977-10-3
   Periasamy S, 2016, PLOS PATHOG, V12, DOI 10.1371/journal.ppat.1005517
   Periasamy S, 2011, J LEUKOCYTE BIOL, V90, P493, DOI 10.1189/jlb.0411197
   Rathinam VAK, 2010, NAT IMMUNOL, V11, P395, DOI 10.1038/ni.1864
   Schroder K, 2010, CELL, V140, P821, DOI 10.1016/j.cell.2010.01.040
   Shahzad K, 2015, KIDNEY INT, V87, P74, DOI 10.1038/ki.2014.271
   Shigeoka AA, 2010, J IMMUNOL, V185, P6277, DOI 10.4049/jimmunol.1002330
   Sjostedt A, 2006, MICROBES INFECT, V8, P561, DOI 10.1016/j.micinf.2005.08.001
   SJOSTEDT A, 1994, INFECT IMMUN, V62, P2779
   Storek KM, 2015, IMMUNOL REV, V265, P112, DOI 10.1111/imr.12289
   Summers C, 2010, TRENDS IMMUNOL, V31, P318, DOI 10.1016/j.it.2010.05.006
   Sutterwala FS, 2006, IMMUNITY, V24, P317, DOI 10.1016/j.immuni.2006.02.004
   Takahashi N, 2012, CELL DEATH DIS, V3, DOI 10.1038/cddis.2012.176
   Telepnev M, 2003, CELL MICROBIOL, V5, P41, DOI 10.1046/j.1462-5822.2003.00251.x
   Thinwa J, 2014, J IMMUNOL, V193, P1373, DOI 10.4049/jimmunol.1400145
   Ting JPY, 2008, NAT REV IMMUNOL, V8, P372, DOI 10.1038/nri2296
   Tran Hai B, 2012, J Allergy (Cairo), V2012, P819176, DOI 10.1155/2012/819176
   Vandenabeele P, 2010, NAT REV MOL CELL BIO, V11, P700, DOI 10.1038/nrm2970
   Wickstrum JR, 2009, INFECT IMMUN, V77, P4827, DOI 10.1128/IAI.00246-09
   Willingham SB, 2007, CELL HOST MICROBE, V2, P147, DOI 10.1016/j.chom.2007.07.009
   Willingham SB, 2009, J IMMUNOL, V183, P2008, DOI 10.4049/jimmunol.0900138
   Wong KW, 2011, CELL MICROBIOL, V13, P1371, DOI 10.1111/j.1462-5822.2011.01625.x
NR 63
TC 20
Z9 20
U1 0
U2 4
PU PUBLIC LIBRARY SCIENCE
PI SAN FRANCISCO
PA 1160 BATTERY STREET, STE 100, SAN FRANCISCO, CA 94111 USA
SN 1553-7366
EI 1553-7374
J9 PLOS PATHOG
JI PLoS Pathog.
PD DEC
PY 2016
VL 12
IS 12
AR e1006059
DI 10.1371/journal.ppat.1006059
PG 25
WC Microbiology; Parasitology; Virology
WE Science Citation Index Expanded (SCI-EXPANDED)
SC Microbiology; Parasitology; Virology
GA EI0YQ
UT WOS:000392202100036
PM 27926940
OA Green Published, Green Submitted, gold
DA 2022-04-27
ER

PT J
AU Ou, WJ
   Mulik, RS
   Anwar, A
   McDonald, JG
   He, XS
   Corbin, IR
AF Ou, Weijun
   Mulik, Rohit S.
   Anwar, Arnida
   McDonald, Jeffrey G.
   He, Xiaoshun
   Corbin, Ian R.
TI Low-density lipoprotein docosahexaenoic acid nanoparticles induce
   ferroptotic cell death in hepatocellular carcinoma
SO FREE RADICAL BIOLOGY AND MEDICINE
LA English
DT Article
DE Nanoparticle; Low-density lipoprotein; Hepatocellular carcinoma;
   Docosahexaenoic acid; Ferroptosis; Glutathione peroxidase
ID POLYUNSATURATED FATTY-ACIDS; OXIDATIVE STRESS; PPAR-ALPHA; GROWTH;
   GLUTATHIONE; APOPTOSIS; GAMMA; OMEGA-3-FATTY-ACIDS; CYTOTOXICITY;
   METABOLISM
AB Low-density lipoprotein nanoparticles reconstituted with the natural omega-3 fatty acid, docosahexaenoic acid (LDL-DHA), have been reported to selectively kill hepatoma cells and reduce the growth of orthotopic liver tumors in the rat. To date, little is known about the cell death pathways by which LDL-DHA nanoparticles kill tumor cells. Here we show that the LDL-DHA nanoparticles are cytotoxic to both rat hepatoma and human hepatocellular carcinoma (HCC) cell lines. Following LDL-DHA treatment both rat and human HCC cells experience pronounced lipid peroxidation, depletion of glutathione and inactivation of the lipid antioxidant glutathione peroxidase-4 (GPX4) prior to cell death. Inhibitor studies revealed that the treated HCC cells die independent of apoptotic, necroptotic or autophagic pathways, but require the presence of cellular iron. These hallmark features are consistent and were later confirmed to reflect ferroptosis, a novel form of nonapoptotic iron-dependent cell death. In keeping with the mechanisms of ferroptosis cell death, GPX4 was also found to be a central regulator of LDL-DHA induced tumor cell killing. We also investigated the effects of LDL-DHA treatments in mice bearing human HCC tumor xenografts. Intratumoral injections of LDL-DHA severely inhibited the growth of HCC xenografts long term. Consistent with our in vitro findings, the LDL-DHA treated HCC tumors experienced ferroptotic cell death characterized by increased levels of tissue lipid hydroperoxides and suppression of GPX4 expression. Conclusion: LDL-DHA induces cell death in HCC cells through the ferroptosis pathway, this represents a novel molecular mechanism of anticancer activity for LDL-DHA nanoparticles.
C1 [Ou, Weijun; Mulik, Rohit S.; Anwar, Arnida; Corbin, Ian R.] Univ Texas Southwestern Med Ctr Dallas, Adv Imaging Res Ctr, Dallas, TX 75390 USA.
   [Ou, Weijun; He, Xiaoshun] Sun Yat Sen Univ, Affiliated Hosp 1, Organ Transplantat Ctr, 58 Zhongshan Er Rd, Guangzhou 510080, Guangdong, Peoples R China.
   [McDonald, Jeffrey G.] Univ Texas Southwestern Med Ctr Dallas, Dept Mol Genet, Dallas, TX 75390 USA.
   [Corbin, Ian R.] Univ Texas Southwestern Med Ctr Dallas, Internal Med Div Liver & Digest Dis, Dallas, TX 75390 USA.
RP He, XS (通讯作者)，Sun Yat Sen Univ, Affiliated Hosp 1, Organ Transplantat Ctr, 58 Zhongshan Er Rd, Guangzhou 510080, Guangdong, Peoples R China.; Corbin, IR (通讯作者)，Adv Imaging Res Ctr, 5323 Harry Hines Blvd, Dallas, TX 75390 USA.
EM gdtrc@163.com; ian.corbin@utsouthwestern.edu
FU UTSW Cancer Center [5P30 CA 142543-05]; UTSW Center for Translational
   Medicine [UL1TR001105]; NATIONAL CANCER INSTITUTEUnited States
   Department of Health & Human ServicesNational Institutes of Health (NIH)
   - USANIH National Cancer Institute (NCI) [P30CA142543] Funding Source:
   NIH RePORTER; NATIONAL CENTER FOR ADVANCING TRANSLATIONAL SCIENCESUnited
   States Department of Health & Human ServicesNational Institutes of
   Health (NIH) - USANIH National Center for Advancing Translational
   Sciences (NCATS) [UL1TR001105] Funding Source: NIH RePORTER
FX This work was supported in part by the UTSW Cancer Center Support Grant
   (5P30 CA 142543-05) and UTSW Center for Translational Medicine Grant
   (UL1TR001105).
CR CHO SY, 1987, J AM OIL CHEM SOC, V64, P876, DOI 10.1007/BF02641498
   Christie WW, 2010, LIPID ANAL ISOLATION
   D'Eliseo D, 2016, J CLIN MED, V5, DOI 10.3390/jcm5020015
   Ding WQ, 2007, MOL CANCER THER, V6, P1467, DOI 10.1158/1535-7163.MCT-06-0608
   Dixon SJ, 2012, CELL, V149, P1060, DOI 10.1016/j.cell.2012.03.042
   Doll S, 2017, NAT CHEM BIOL, V13, P91, DOI [10.1038/NCHEMBIO.2239, 10.1038/nchembio.2239]
   Dolma S, 2003, CANCER CELL, V3, P285, DOI 10.1016/S1535-6108(03)00050-3
   Duval C, 2002, BIOCHEM J, V367, P889, DOI 10.1042/BJ20020625
   FIRESTONE RA, 1994, BIOCONJUGATE CHEM, V5, P105, DOI 10.1021/bc00026a002
   Hayes JD, 1999, FREE RADICAL RES, V31, P273, DOI 10.1080/10715769900300851
   Imai H, 2003, FREE RADICAL BIO MED, V34, P145, DOI 10.1016/S0891-5849(02)01197-8
   Kagan VE, 2017, NAT CHEM BIOL, V13, P81, DOI [10.1038/NCHEMBIO.2238, 10.1038/nchembio.2238]
   Kwok JC, 2002, CRIT REV ONCOL HEMAT, V42, P65, DOI 10.1016/S1040-8428(01)00213-X
   Lim K, 2009, MOL CANCER THER, V8, P3046, DOI 10.1158/1535-7163.MCT-09-0551
   Llovet JM, 2008, NEW ENGL J MED, V359, P378, DOI 10.1056/NEJMoa0708857
   Long EK, 2010, FREE RADICAL BIO MED, V49, P1, DOI 10.1016/j.freeradbiomed.2010.03.015
   Lozano R, 2012, LANCET, V380, P2095, DOI 10.1016/S0140-6736(12)61728-0
   Maggiora M, 2010, CELL BIOCHEM FUNCT, V28, P571, DOI 10.1002/cbf.1691
   Moss L.R., 2016, BIOCH BIOPHYS ACTA
   Naruhn S, 2011, MOL PHARMACOL, V80, P828, DOI 10.1124/mol.111.074039
   Reilly C A, 2001, Curr Protoc Toxicol, VChapter 2, DOI 10.1002/0471140856.tx0204s00
   Reynolds L, 2014, NANOMEDICINE-UK, V9, P2123, DOI [10.2217/NNM.13.187, 10.2217/nnm.13.187]
   Rumi MAK, 2001, BRIT J CANCER, V84, P1640, DOI 10.1054/bjoc.2001.1821
   Sawada N, 2012, GASTROENTEROLOGY, V142, P1468, DOI 10.1053/j.gastro.2012.02.018
   Schwenk RW, 2010, PROSTAG LEUKOTR ESS, V82, P149, DOI 10.1016/j.plefa.2010.02.029
   Stephenson JA, 2013, J LIPIDS, V2013, DOI 10.1155/2013/261247
   Sun H, 2008, CANCER RES, V68, P2912, DOI 10.1158/0008-5472.CAN-07-2305
   Sun SN, 2013, INT J CLIN EXP PATHO, V6, P281
   Sung YK, 2007, EXP MOL MED, V39, P477, DOI 10.1038/emm.2007.52
   TOYOKUNI S, 1995, FEBS LETT, V358, P1, DOI 10.1016/0014-5793(94)01368-B
   Tuller ER, 2009, BIOCHEM PHARMACOL, V77, P1480, DOI 10.1016/j.bcp.2009.02.002
   Varga T, 2011, BBA-MOL BASIS DIS, V1812, P1007, DOI 10.1016/j.bbadis.2011.02.014
   Wen XD, 2016, GASTROENTEROLOGY, V150, P488, DOI 10.1053/j.gastro.2015.10.008
   Weylandt KH, 2011, CARCINOGENESIS, V32, P897, DOI 10.1093/carcin/bgr049
   Yang L, 2013, PLOS ONE, V8, DOI 10.1371/journal.pone.0060715
   Yang WS, 2008, CHEM BIOL, V15, P234, DOI 10.1016/j.chembiol.2008.02.010
   Yang WS, 2016, P NATL ACAD SCI USA, V113, pE4966, DOI 10.1073/pnas.1603244113
   Yang WS, 2014, CELL, V156, P317, DOI 10.1016/j.cell.2013.12.010
   Yao PL, 2014, MOL CANCER THER, V13, P1008, DOI 10.1158/1535-7163.MCT-13-0836
NR 39
TC 68
Z9 73
U1 5
U2 73
PU ELSEVIER SCIENCE INC
PI NEW YORK
PA STE 800, 230 PARK AVE, NEW YORK, NY 10169 USA
SN 0891-5849
EI 1873-4596
J9 FREE RADICAL BIO MED
JI Free Radic. Biol. Med.
PD NOV
PY 2017
VL 112
BP 597
EP 607
DI 10.1016/j.freeradbiomed.2017.09.002
PG 11
WC Biochemistry & Molecular Biology; Endocrinology & Metabolism
WE Science Citation Index Expanded (SCI-EXPANDED)
SC Biochemistry & Molecular Biology; Endocrinology & Metabolism
GA FI3BD
UT WOS:000411829300053
PM 28893626
OA Green Accepted
DA 2022-04-27
ER

PT J
AU Gupta, S
   Vandevord, JM
   Loftus, LM
   Toupin, N
   Al-Afyouni, MH
   Rohrabaugh, TN
   Turro, C
   Kodanko, JJ
AF Gupta, Sayak
   Vandevord, Jessica M.
   Loftus, Lauren M.
   Toupin, Nicholas
   Al-Afyouni, Malik H.
   Rohrabaugh, Thomas N., Jr.
   Turro, Claudia
   Kodanko, Jeremy J.
TI Ru(II)-Based Acetylacetonate Complexes Induce Apoptosis Selectively in
   Cancer Cells
SO INORGANIC CHEMISTRY
LA English
DT Article
ID RUTHENIUM(II) POLYPYRIDYL COMPLEXES; MITOCHONDRIAL DYSFUNCTION;
   ANTICANCER; CYTOTOXICITY; NECROPTOSIS; GENERATION; TOXICITY; DRUGS;
   DEATH; CURCUMIN
AB The synthesis, chemical and biological characterization of seven Ru(II) polypyridyl complexes containing acetylacetonate (acac) ligands are reported. Electronic absorption spectra were determined and electrochemical potentials consistent with Ru(III/II) couples ranging from +0.60 to +0.73 V vs Ag/AgCl were measured. A series of complexes were screened against MDA-MB-231, DU-145, and MCF-10A cell lines to evaluate their cytotoxicities in cancer and normal cell lines. Although most complexes were either nontoxic or equipotent in cancer cells and normal cell lines, compound 1, [Ru(dpqy)(acac)(py)](PF6), where dqpy is 2,6-di(quinolin-2-yl)pyridine, showed up to 2.5:1.0 selectivity for cancer as compared to normal cells, along with nanomolar EC50 values in MDA-MB-231 cells. Lipophilicity, determined as the octanol/water partition coefficient, log P-o/w, ranged from -0.33 (0.06) to 1.15 (0.10) for the complexes. Although cytotoxicity was not correlated with electrochemical potentials, a moderate linear correlation between lipophilicity and toxicities was observed. Cell death mechanism studies indicated that several of the Ru-acac compounds, including 1, induce apoptosis in MDA-MB-231 cells.
C1 [Gupta, Sayak; Toupin, Nicholas; Kodanko, Jeremy J.] Wayne State Univ, Dept Chem, Detroit, MI 48202 USA.
   [Vandevord, Jessica M.; Loftus, Lauren M.; Al-Afyouni, Malik H.; Rohrabaugh, Thomas N., Jr.; Turro, Claudia] Ohio State Univ, Dept Chem & Biochem, Columbus, OH 43210 USA.
RP Kodanko, JJ (通讯作者)，Wayne State Univ, Dept Chem, Detroit, MI 48202 USA.; Turro, C (通讯作者)，Ohio State Univ, Dept Chem & Biochem, Columbus, OH 43210 USA.
EM turro.1@osu.edu; jkodanko@chem.wayne.edu
RI Turro, Claudia/H-5335-2015
OI Turro, Claudia/0000-0003-3202-5870; Rohrabaugh,
   Thomas/0000-0001-6652-9781
FU National Science FoundationNational Science Foundation (NSF) [CHE
   2102508]; Wayne State University
FX The authors gratefully acknowledge the National Science Foundation (CHE
   2102508) and Wayne State University for support of this research. For
   instrumentation support, the authors thank the Hutteman laboratory and
   Penrose TherapeuT<INF>x</INF>.
CR Al-Afyouni MH, 2018, CHEM SCI, V9, P6711, DOI 10.1039/c8sc02094a
   Allardyce CS, 2016, DALTON T, V45, P3201, DOI 10.1039/c5dt03919c
   Allison M, 2021, CHEM-EUR J, V27, P3737, DOI 10.1002/chem.202004024
   Aris SM, 2009, EUR J INORG CHEM, P1293, DOI 10.1002/ejic.200801118
   Balaji S, 2020, ORGANOMETALLICS, V39, P1366, DOI 10.1021/acs.organomet.0c00092
   Banerjee M, 2016, J BIOMED SCI, V23, DOI 10.1186/s12929-016-0257-0
   Barry NPE, 2013, CHEM COMMUN, V49, P5106, DOI 10.1039/c3cc41143e
   Bergamo A, 2011, DALTON T, V40, P7817, DOI 10.1039/c0dt01816c
   Bijelic A, 2016, J MED CHEM, V59, P5894, DOI 10.1021/acs.jmedchem.6b00600
   Boros E, 2020, CHEM-US, V6, P41, DOI 10.1016/j.chempr.2019.10.013
   Brabec V, 2006, DRUG RESIST UPDATE, V9, P111, DOI 10.1016/j.drup.2006.05.002
   Bray F, 2018, CA-CANCER J CLIN, V68, P394, DOI 10.3322/caac.21492
   Bruijnincx PCA, 2008, CURR OPIN CHEM BIOL, V12, P197, DOI 10.1016/j.cbpa.2007.11.013
   Chamberlain S, 2020, PHARMACEUTICALS-BASE, V13, DOI 10.3390/ph13070137
   Chen S, 2014, NEUROPATH APPL NEURO, V40, P759, DOI 10.1111/nan.12103
   Clarke MJ, 2002, COORDIN CHEM REV, V232, P69, DOI 10.1016/S0010-8545(02)00025-5
   Coverdale JPC, 2019, INORGANICS, V7, DOI 10.3390/inorganics7030031
   de Oliveira LP, 2018, J INORG BIOCHEM, V183, P77, DOI 10.1016/j.jinorgbio.2018.03.010
   Dhuriya YK, 2018, J NEUROINFLAMM, V15, DOI 10.1186/s12974-018-1235-0
   DWYER FP, 1965, BRIT J CANCER, V19, P195, DOI 10.1038/bjc.1965.24
   Egger L, 2003, CELL DEATH DIFFER, V10, P1188, DOI 10.1038/sj.cdd.4401288
   ElHendawy AM, 1997, POLYHEDRON, V16, P3039
   Elmore S, 2007, TOXICOL PATHOL, V35, P495, DOI 10.1080/01926230701320337
   Fetzer L, 2011, DALTON T, V40, P8869, DOI 10.1039/c1dt10322a
   Fransolet M, 2019, J ASSIST REPROD GEN, V36, P349, DOI 10.1007/s10815-018-1353-8
   Fulmer GR, 2010, ORGANOMETALLICS, V29, P2176, DOI 10.1021/om100106e
   Gasser G, 2011, J MED CHEM, V54, P3, DOI 10.1021/jm100020w
   Georgieva E, 2017, ANTICANCER RES, V37, P5373, DOI 10.21873/anticanres.11963
   Gill MR, 2012, CHEM SOC REV, V41, P3179, DOI 10.1039/c2cs15299a
   Han WD, 2009, APOPTOSIS, V14, P674, DOI 10.1007/s10495-009-0334-x
   Henry L, 2016, J OVARIAN RES, V9, DOI 10.1186/s13048-016-0216-0
   Hong YN, 2019, TOXICOLOGY, V418, P22, DOI 10.1016/j.tox.2019.02.010
   Hu PC, 2016, RSC ADV, V6, P29963, DOI 10.1039/c6ra02571d
   Johnstone TC, 2016, CHEM REV, V116, P3436, DOI 10.1021/acs.chemrev.5b00597
   JURIS A, 1988, COORDIN CHEM REV, V84, P85, DOI 10.1016/0010-8545(88)80032-8
   Kapitza S, 2005, J CANCER RES CLIN, V131, P101, DOI 10.1007/s00432-004-0617-0
   Knoll JD, 2015, COORDIN CHEM REV, V282, P110, DOI 10.1016/j.ccr.2014.05.018
   Lee YY, 2014, DALTON T, V43, P12734, DOI 10.1039/c4dt01459f
   Li M, 2000, J BIOL CHEM, V275, P39702, DOI 10.1074/jbc.M007369200
   Li MY, 2020, MICROCHEM J, V156, DOI 10.1016/j.microc.2020.104848
   Li S, 2020, DALTON T, V49, P9454, DOI 10.1039/d0dt01040e
   Ling E, 2003, HISTOCHEM CELL BIOL, V120, P505, DOI 10.1007/s00418-003-0592-6
   Loftus LM, 2018, CHEM-EUR J, V24, P11550, DOI 10.1002/chem.201802405
   Malik F, 2007, APOPTOSIS, V12, P2115, DOI 10.1007/s10495-007-0129-x
   Mari C, 2015, CHEM SCI, V6, P2660, DOI 10.1039/c4sc03759f
   Matteucci C, 1999, CYTOMETRY, V35, P145, DOI 10.1002/(SICI)1097-0320(19990201)35:2<145::AID-CYTO6>3.0.CO;2-2
   Mazur M, 2020, DALTON T, V49, P11504, DOI 10.1039/d0dt01975e
   Monro S, 2019, CHEM REV, V119, P797, DOI 10.1021/acs.chemrev.8b00211
   Munteanu AC, 2020, INORG CHEM, V59, P4424, DOI 10.1021/acs.inorgchem.9b03562
   Nirmala JG, 2020, CELL BIOL TOXICOL, V36, P145, DOI 10.1007/s10565-019-09496-2
   Notaro A, 2020, J AM CHEM SOC, V142, P6066, DOI 10.1021/jacs.9b12464
   Notaro A, 2020, CHEM-EUR J, V26, P4997, DOI 10.1002/chem.201904877
   Oh SH, 2006, TOXICOL APPL PHARM, V212, P212, DOI 10.1016/j.taap.2005.07.018
   Oliveira KM, 2020, DALTON T, V49, P16193, DOI 10.1039/d0dt01091j
   Oliveira RMM, 2013, J MOL STRUCT, V1031, P269, DOI 10.1016/j.molstruc.2012.09.066
   Osawa T, 2011, CELL DEATH DIS, V2, DOI 10.1038/cddis.2011.70
   Oun R, 2018, DALTON T, V47, P6645, DOI 10.1039/c8dt00838h
   Park EJ, 2014, CELL DEATH DIS, V5, DOI 10.1038/cddis.2014.202
   Pena B, 2014, ORGANOMETALLICS, V33, P1100, DOI 10.1021/om500001h
   Poynton FE, 2017, CHEM SOC REV, V46, P7706, DOI 10.1039/c7cs00680b
   Prohl M, 2016, EUR J INORG CHEM, P5197, DOI 10.1002/ejic.201600801
   Rachford AA, 2005, INORG CHEM, V44, P8065, DOI 10.1021/ic050778r
   Rausch M, 2019, ADV THER-GERMANY, V2, DOI 10.1002/adtp.201900042
   Redza-Dutordoir M, 2016, BBA-MOL CELL RES, V1863, P2977, DOI 10.1016/j.bbamcr.2016.09.012
   Ribeiro GH, 2020, INORG CHEM, V59, P15004, DOI 10.1021/acs.inorgchem.0c01835
   Ryan RT, 2021, EUR J INORG CHEM, V2021, P3611, DOI 10.1002/ejic.202100468
   Sava G, 2004, EUR J CANCER, V40, P1383, DOI 10.1016/j.ejca.2004.01.034
   Schirrmacher V, 2019, INT J ONCOL, V54, P407, DOI 10.3892/ijo.2018.4661
   SHULMAN A, 1977, CHEM-BIOL INTERACT, V16, P89, DOI 10.1016/0009-2797(77)90155-7
   Smith CCT, 2011, J CELL MOL MED, V15, P1797, DOI 10.1111/j.1582-4934.2011.01341.x
   Sunilkumar D, 2020, BIOCHEM PHARMACOL, V173, DOI 10.1016/j.bcp.2019.113724
   Thornberry NA, 1998, CHEM BIOL, V5, pR97, DOI 10.1016/S1074-5521(98)90615-9
   Toupin NP, 2020, INORG CHEM, V59, P3919, DOI 10.1021/acs.inorgchem.9b03585
   Vaidergorn MM, 2018, EUR J MED CHEM, V157, P657, DOI 10.1016/j.ejmech.2018.07.055
   van Rijt SH, 2009, DRUG DISCOV TODAY, V14, P1089, DOI 10.1016/j.drudis.2009.09.003
   Venkataramana M, 2014, FOOD CHEM TOXICOL, V65, P335, DOI 10.1016/j.fct.2013.12.042
   Wang JP, 2017, ONCOL LETT, V14, P3503, DOI 10.3892/ol.2017.6586
   Yan YK, 2005, CHEM COMMUN, P4764, DOI 10.1039/b508531b
   Zahirovic A, 2017, J COORD CHEM, V70, P4030, DOI 10.1080/00958972.2017.1409893
   Zeng LL, 2017, CHEM SOC REV, V46, P5771, DOI 10.1039/c7cs00195a
   Zhang JM, 2009, J ASSIST REPROD GEN, V26, P415, DOI 10.1007/s10815-009-9331-9
   Zhang XH, 2012, CLIN TRANSL ONCOL, V14, P634, DOI 10.1007/s12094-012-0855-6
   Zhao L, 2018, J ORTHOP RES, V36, P1269, DOI 10.1002/jor.23751
   Zheng WH, 2008, BIOORG MED CHEM LETT, V18, P4932, DOI 10.1016/j.bmcl.2008.08.058
NR 84
TC 1
Z9 1
U1 3
U2 3
PU AMER CHEMICAL SOC
PI WASHINGTON
PA 1155 16TH ST, NW, WASHINGTON, DC 20036 USA
SN 0020-1669
EI 1520-510X
J9 INORG CHEM
JI Inorg. Chem.
PD DEC 20
PY 2021
VL 60
IS 24
BP 18964
EP 18974
DI 10.1021/acs.inorgchem.1c02796
PG 11
WC Chemistry, Inorganic & Nuclear
WE Science Citation Index Expanded (SCI-EXPANDED)
SC Chemistry
GA YW5IZ
UT WOS:000753447800046
PM 34846875
DA 2022-04-27
ER

PT J
AU Liu, KS
   Guo, YM
   Zheng, K
   Zou, C
   Wu, HX
   Wang, SX
   Ou, L
   Wang, YF
   Huang, BW
   Wang, X
AF Liu, Kaisheng
   Guo, Yaomin
   Zheng, Kai
   Zou, Chang
   Wu, Haixiong
   Wang, Shaoxiang
   Ou, Ling
   Wang, Yifei
   Huang, Bowan
   Wang, Xiao
TI Identification of the circRNA-miRNA-mRNA regulatory network of Hsp90
   inhibitor-induced cell death in colorectal cancer by integrated analysis
SO GENE
LA English
DT Article
DE Colorectal cancer; SNX-2112; Cell death; mRNA; miRNA; circRNA
ID APOPTOSIS; AUTOPHAGY
AB Colorectal cancer (CRC) is a global disease with high incidence and mortality rate. Hsp90 inhibitors induce cell death in various cancers, including CRC. However, the underlying mechanisms need to be clarified further. In this study, Caco-2 cells were treated with 0.25 mu M SNX-2112, an Hsp90 inhibitor, for 48 h; subsequently, whole-transcriptome sequencing was performed. At the mRNA level in SNX-2112-treated Caco-2 cells, 1588 genes were upregulated, and 433 genes were downregulated. Six genes were found to be associated with necroptosis and apoptosis, and these 6 upregulated genes were validated by RT-qPCR. Hundred and six miRNAs were upregulated, and 48 miRNAs were downregulated in SNX-2112-treated Caco-2 cells. Eleven downregulated miRNAs were found to interact with the 6 upregulated genes. Moreover, 676 circRNAs were upregulated, and 291 circRNAs were downregulated in SNX-2112-treated Caco-2 cells. Among them, 126 circRNAs were found to be the target of the 11 downregulated miRNAs. The circRNA-miRNA-mRNA regulatory network of Hsp90 inhibitor-induced cell death in colorectal cancer was constructed. This regulatory network extends the underlying mechanism of Hsp90 and improves our understanding of Hsp90 inhibitors as potential targeted therapeutic agents.
C1 [Liu, Kaisheng; Guo, Yaomin; Zou, Chang; Wu, Haixiong; Ou, Ling; Wang, Xiao] Jinan Univ, Clin Med Coll 2, Shenzhen Peoples Hosp, Southern Univ Sci & Technol,Affiliated Hosp 1, Shenzhen 518020, Guangdong, Peoples R China.
   [Zheng, Kai; Wang, Shaoxiang] Shenzhen Univ, Hlth Sci Ctr, Sch Pharmaceut Sci, Shenzhen 518060, Guangdong, Peoples R China.
   [Wang, Yifei] Jinan Univ, Coll Life Sci & Technol, Inst Biomed, Guangzhou 510632, Guangdong, Peoples R China.
   [Huang, Bowan] Cent Peoples Hosp Zhanjiang, Dept Anesthesiol, Zhanjiang 524000, Guangdong, Peoples R China.
RP Wang, X (通讯作者)，Jinan Univ, Clin Med Coll 2, Shenzhen Peoples Hosp, Southern Univ Sci & Technol,Affiliated Hosp 1, Shenzhen 518020, Guangdong, Peoples R China.; Huang, BW (通讯作者)，Cent Peoples Hosp Zhanjiang, Dept Anesthesiol, Zhanjiang 524000, Guangdong, Peoples R China.
EM bowanhuang@126.com; wangxiao0719@163.com
RI Zheng, Kai/AAT-8994-2021; Zou, Chang/AAS-3356-2021
OI Zheng, Kai/0000-0001-9275-1239; Zou, Chang/0000-0002-2003-7834; Wang,
   Xiao/0000-0001-8824-6280; Liu, Kaisheng/0000-0002-4755-0523
FU Cultivating Fund Project of Shenzhen People's Hospital [SYKYPY201928];
   Science and Technology Foundation of Shenzhen [JCYJ20180301170047864,
   GJHZ20180928171802117]; National Natural Science Foundation of
   ChinaNational Natural Science Foundation of China (NSFC) [81802749]
FX This research was funded by the Cultivating Fund Project of Shenzhen
   People's Hospital (SYKYPY201928), the Science and Technology Foundation
   of Shenzhen (JCYJ20180301170047864, GJHZ20180928171802117), and the
   National Natural Science Foundation of China (No. 81802749).
CR Agarwal V, 2015, ELIFE, V4, DOI 10.7554/eLife.05005
   Arnold M, 2017, GUT, V66, P683, DOI 10.1136/gutjnl-2015-310912
   Betel D, 2010, GENOME BIOL, V11, DOI 10.1186/gb-2010-11-8-r90
   Bray F, 2018, CA-CANCER J CLIN, V68, P394, DOI 10.3322/caac.21492
   Calderwood SK, 2016, ADV CANCER RES, V129, P89, DOI 10.1016/bs.acr.2015.08.002
   Chen B, 2005, GENOMICS, V86, P627, DOI 10.1016/j.ygeno.2005.08.012
   Condelli V, 2019, CELLS-BASEL, V8, DOI 10.3390/cells8060532
   Goetz MP, 2003, ANN ONCOL, V14, P1169, DOI 10.1093/annonc/mdg316
   Haggar Fatima A, 2009, Clin Colon Rectal Surg, V22, P191, DOI 10.1055/s-0029-1242458
   Hance MW, 2012, J BIOL CHEM, V287, DOI 10.1074/jbc.M112.389015
   Jhaveri K, 2012, BBA-MOL CELL RES, V1823, P742, DOI 10.1016/j.bbamcr.2011.10.008
   Karanikas M, 2016, ANN TRANSL MED, V4, DOI 10.21037/atm.2016.04.13
   Kim D, 2013, GENOME BIOL, V14, DOI 10.1186/gb-2013-14-4-r36
   Koren E, 2016, DRUG RESIST UPDATE, V28, P1, DOI 10.1016/j.drup.2016.06.006
   Langmead B, 2012, NAT METHODS, V9, P357, DOI [10.1038/NMETH.1923, 10.1038/nmeth.1923]
   Liu KS, 2012, INT J ONCOL, V41, P2276, DOI 10.3892/ijo.2012.1670
   Liu KS, 2012, CANCER LETT, V318, P180, DOI 10.1016/j.canlet.2011.12.015
   Lorusso D, 2017, EUR J CANCER CARE, V26, DOI 10.1111/ecc.12618
   Messaoudi S, 2008, ANTI-CANCER AGENT ME, V8, P761, DOI 10.2174/187152008785914824
   Mosinska P, 2017, FRONT PHARMACOL, V8, DOI 10.3389/fphar.2017.00126
   Neckers L, 2002, TRENDS MOL MED, V8, pS55, DOI 10.1016/S1471-4914(02)02316-X
   Pertea M, 2015, NAT BIOTECHNOL, V33, P290, DOI 10.1038/nbt.3122
   Robinson MD, 2010, BIOINFORMATICS, V26, P139, DOI 10.1093/bioinformatics/btp616
   Shirjang S, 2019, FREE RADICAL BIO MED, V139, P1, DOI 10.1016/j.freeradbiomed.2019.05.017
   Siegel RL, 2017, CA-CANCER J CLIN, V67, P177, DOI 10.3322/caac.21395
   Xu PZ, 2004, TRENDS GENET, V20, P617, DOI 10.1016/j.tig.2004.09.010
   Yuan Y, 2018, J NEURO-ONCOL, V137, P493, DOI 10.1007/s11060-018-2757-0
   Yuno A, 2018, METHODS MOL BIOL, V1709, P423, DOI 10.1007/978-1-4939-7477-1_29
   Zhang XO, 2016, GENOME RES, V26, P1277, DOI 10.1101/gr.202895.115
   Zhang XO, 2014, CELL, V159, P134, DOI 10.1016/j.cell.2014.09.001
NR 30
TC 7
Z9 7
U1 1
U2 40
PU ELSEVIER
PI AMSTERDAM
PA RADARWEG 29, 1043 NX AMSTERDAM, NETHERLANDS
SN 0378-1119
EI 1879-0038
J9 GENE
JI Gene
PD FEB 15
PY 2020
VL 727
AR 144232
DI 10.1016/j.gene.2019.144232
PG 10
WC Genetics & Heredity
WE Science Citation Index Expanded (SCI-EXPANDED)
SC Genetics & Heredity
GA KE7QS
UT WOS:000508746800001
PM 31715300
DA 2022-04-27
ER

PT J
AU Tsau, JS
   Huang, X
   Lai, CY
   Hedrick, SM
AF Tsau, Jennifer S.
   Huang, Xin
   Lai, Chen-Yen
   Hedrick, Stephen M.
TI The Effects of Dendritic Cell Hypersensitivity on Persistent Viral
   Infection
SO JOURNAL OF IMMUNOLOGY
LA English
DT Article
ID SYSTEMIC-LUPUS-ERYTHEMATOSUS; LYMPHOCYTIC CHORIOMENINGITIS VIRUS;
   T-CELLS; RIG-I; B-CELLS; CASPASE-8-MEDIATED CLEAVAGE; ANTIVIRAL
   RESPONSE; STEADY-STATE; TNF-ALPHA; ACTIVATION
AB Caspase-8 (CASP8) is known as an executioner of apoptosis, but more recent studies have shown that it participates in the regulation of necroptosis and innate immunity. In this study, we show that CASP8 negatively regulates retinoic acid-inducible gene I (RIG-I) signaling such that, in its absence, stimulation of the RIG-I pathway in dendritic cells (DCs) produced modestly enhanced activation of IFN regulatory factor 3 with correspondingly greater amounts of proinflammatory cytokines. In addition, mice lacking DC-specific CASP8 (dcCasp8(-/-) mice) develop age-dependent symptoms of autoimmune disease characterized by hyperactive DCs and T cells, spleen and liver immunopathology, and the appearance of Th1-polarized CD4(+) T cells. Such mice infected with chronic lymphocytic choriomeningitis virus, an RNA virus detected by RIG-I, mounted an enhanced lymphocytic choriomeningitis virus-specific immune response as measured by increased proportions of Ag-specific CD4(+) T cells and multicytokineproducing CD4(+) and CD8(+) T cells. These results show that CASP8 subtly modulates DC maturation, which controls the spontaneous appearance of autoimmune T cells while simultaneously attenuating the acquired immune system and its potential to control a persistent viral infection.
C1 [Tsau, Jennifer S.; Hedrick, Stephen M.] Univ Calif San Diego, Mol Biol Sect, Div Biol Sci, La Jolla, CA 92093 USA.
   [Huang, Xin; Lai, Chen-Yen; Hedrick, Stephen M.] Univ Calif San Diego, Cellular & Mol Med, La Jolla, CA 92093 USA.
RP Hedrick, SM (通讯作者)，Univ Calif San Diego, Mol Biol Sect, 9500 Gilman Dr, La Jolla, CA 92093 USA.
EM shedrick@ucsd.edu
RI Hedrick, Stephen M/E-9171-2010
FU Public Health Service GrantUnited States Department of Health & Human
   ServicesUnited States Public Health Service [R01AI037988]; NATIONAL
   INSTITUTE OF ALLERGY AND INFECTIOUS DISEASESUnited States Department of
   Health & Human ServicesNational Institutes of Health (NIH) - USANIH
   National Institute of Allergy & Infectious Diseases (NIAID)
   [R01AI037988] Funding Source: NIH RePORTER
FX This work was supported by Public Health Service Grant R01AI037988 (to
   S.M.H.).
CR AHMED R, 1984, J EXP MED, V160, P521, DOI 10.1084/jem.160.2.521
   Barber DL, 2006, NATURE, V439, P682, DOI 10.1038/nature04444
   Baumjohann D, 2013, IMMUNITY, V38, P596, DOI 10.1016/j.immuni.2012.11.020
   Beisner DR, 2005, J IMMUNOL, V175, P3469, DOI 10.4049/jimmunol.175.6.3469
   Blanco P, 2001, SCIENCE, V294, P1540, DOI 10.1126/science.1064890
   Caton ML, 2007, J EXP MED, V204, P1653, DOI 10.1084/jem.20062648
   Ch'en IL, 2008, P NATL ACAD SCI USA, V105, P17463, DOI 10.1073/pnas.0808043105
   Ch'en IL, 2011, J EXP MED, V208, P633, DOI 10.1084/jem.20110251
   Cho Y, 2009, CELL, V137, P1112, DOI 10.1016/j.cell.2009.05.037
   Clingan JM, 2012, J IMMUNOL, V188, P4432, DOI 10.4049/jimmunol.1103656
   Crawford A, 2014, IMMUNITY, V40, P289, DOI 10.1016/j.immuni.2014.01.005
   Crispin JC, 2012, CLIN IMMUNOL, V143, P45, DOI 10.1016/j.clim.2011.12.004
   Cuda CM, 2015, ARTHRITIS RES THER, V17, DOI 10.1186/s13075-015-0794-z
   Cuda CM, 2014, J IMMUNOL, V192, P5548, DOI 10.4049/jimmunol.1400122
   Degterev A, 2008, NAT CHEM BIOL, V4, P313, DOI 10.1038/nchembio.83
   Doedens AL, 2013, NAT IMMUNOL, V14, P1173, DOI 10.1038/ni.2714
   Elsaesser H, 2009, SCIENCE, V324, P1569, DOI 10.1126/science.1174182
   Fitzgerald KA, 2003, NAT IMMUNOL, V4, P491, DOI 10.1038/ni921
   Frohlich A, 2009, SCIENCE, V324, P1576, DOI 10.1126/science.1172815
   Ganguly D, 2013, NAT REV IMMUNOL, V13, P566, DOI 10.1038/nri3477
   Gonzalez-Navajas JM, 2012, NAT REV IMMUNOL, V12, P125, DOI 10.1038/nri3133
   Gunther C, 2011, NATURE, V477, P335, DOI 10.1038/nature10400
   Harigai M, 2008, J IMMUNOL, V181, P2211, DOI 10.4049/jimmunol.181.3.2211
   Harker JA, 2011, SCIENCE, V334, P825, DOI 10.1126/science.1208421
   Hawiger D, 2001, J EXP MED, V194, P769, DOI 10.1084/jem.194.6.769
   He SD, 2009, CELL, V137, P1100, DOI 10.1016/j.cell.2009.05.021
   Hedrick SM, 2010, IMMUNOL REV, V236, P41, DOI 10.1111/j.1600-065X.2010.00918.x
   Holler N, 2000, NAT IMMUNOL, V1, P489, DOI 10.1038/82732
   Ito T, 2001, J IMMUNOL, V166, P2961, DOI 10.4049/jimmunol.166.5.2961
   Iwasaki A, 2015, NAT IMMUNOL, V16, P343, DOI 10.1038/ni.3123
   JANEWAY CA, 1989, COLD SPRING HARB SYM, V54, P1
   Kaiser WJ, 2011, NATURE, V471, P368, DOI 10.1038/nature09857
   Kang TB, 2013, IMMUNITY, V38, P27, DOI 10.1016/j.immuni.2012.09.015
   Kato H, 2005, IMMUNITY, V23, P19, DOI 10.1016/j.immuni.2005.04.010
   Kato H, 2008, J EXP MED, V205, P1601, DOI 10.1084/jem.20080091
   Kawai T, 2005, NAT IMMUNOL, V6, P981, DOI 10.1038/ni1243
   Luber CA, 2010, IMMUNITY, V32, P279, DOI 10.1016/j.immuni.2010.01.013
   Luzina IG, 2001, J LEUKOCYTE BIOL, V70, P578
   Merad M, 2013, ANNU REV IMMUNOL, V31, P563, DOI 10.1146/annurev-immunol-020711-074950
   Meylan E, 2005, NATURE, V437, P1167, DOI 10.1038/nature04193
   Montoya M, 2002, BLOOD, V99, P3263, DOI 10.1182/blood.V99.9.3263
   Montoya M, 2005, J IMMUNOL, V174, P1851, DOI 10.4049/jimmunol.174.4.1851
   Nutt SL, 2015, NAT REV IMMUNOL, V15, P160, DOI 10.1038/nri3795
   Oberst A, 2011, NATURE, V471, P363, DOI 10.1038/nature09852
   Ofengeim D, 2015, CELL REP, V10, P1836, DOI 10.1016/j.celrep.2015.02.051
   Ohnmacht C, 2009, J EXP MED, V206, P549, DOI 10.1084/jem.20082394
   Oxenius A, 1998, EUR J IMMUNOL, V28, P390, DOI 10.1002/(SICI)1521-4141(199801)28:01<390::AID-IMMU390>3.3.CO;2-F
   Parlato S, 2001, BLOOD, V98, P3022, DOI 10.1182/blood.V98.10.3022
   Rajput A, 2011, IMMUNITY, V34, P340, DOI 10.1016/j.immuni.2010.12.018
   Sauter B, 2000, J EXP MED, V191, P423, DOI 10.1084/jem.191.3.423
   Sears N, 2011, J BIOL CHEM, V286, P33037, DOI 10.1074/jbc.M111.257022
   Seth RB, 2005, CELL, V122, P669, DOI 10.1016/j.cell.2005.08.012
   Sevilla N, 2004, J CLIN INVEST, V113, P737, DOI 10.1172/JCI20243
   Sharma S, 2003, SCIENCE, V300, P1148, DOI 10.1126/science.1081315
   Steinman RM, 2012, ANNU REV IMMUNOL, V30, P1, DOI 10.1146/annurev-immunol-100311-102839
   Steinman RM, 2003, ANNU REV IMMUNOL, V21, P685, DOI 10.1146/annurev.immunol.21.120601.141040
   Stranges PB, 2007, IMMUNITY, V26, P629, DOI 10.1016/j.immuni.2007.03.016
   Teichmann LL, 2010, IMMUNITY, V33, P967, DOI 10.1016/j.immuni.2010.11.025
   TISHON A, 1995, VIROLOGY, V212, P244, DOI 10.1006/viro.1995.1477
   Varanasi V, 2014, P NATL ACAD SCI USA, V111, P8559, DOI 10.1073/pnas.1401750111
   Varfolomeev EE, 1998, IMMUNITY, V9, P267, DOI 10.1016/S1074-7613(00)80609-3
   Vercammen D, 1998, J EXP MED, V187, P1477, DOI 10.1084/jem.187.9.1477
   Wherry EJ, 2007, IMMUNITY, V27, P670, DOI 10.1016/j.immuni.2007.09.006
   Wherry EJ, 2003, J VIROL, V77, P4911, DOI 10.1128/JVI.77.8.4911-4927.2003
   Wilson NS, 2003, BLOOD, V102, P2187, DOI 10.1182/blood-2003-02-0513
   Yamazaki S, 2003, J EXP MED, V198, P235, DOI 10.1084/jem.20030422
   Yi JS, 2009, SCIENCE, V324, P1572, DOI 10.1126/science.1175194
   Yoneyama M, 2004, NAT IMMUNOL, V5, P730, DOI 10.1038/ni1087
   Zhang DW, 2009, SCIENCE, V325, P332, DOI 10.1126/science.1172308
NR 69
TC 3
Z9 3
U1 0
U2 4
PU AMER ASSOC IMMUNOLOGISTS
PI BETHESDA
PA 9650 ROCKVILLE PIKE, BETHESDA, MD 20814 USA
SN 0022-1767
EI 1550-6606
J9 J IMMUNOL
JI J. Immunol.
PD FEB 15
PY 2018
VL 200
IS 4
BP 1335
EP 1346
DI 10.4049/jimmunol.1601870
PG 12
WC Immunology
WE Science Citation Index Expanded (SCI-EXPANDED)
SC Immunology
GA FW8NF
UT WOS:000425591900012
PM 29311359
OA Green Accepted, Bronze
DA 2022-04-27
ER

PT J
AU Santos, KM
   Gomes, INF
   Silva-Oliveira, RJ
   Pinto, FE
   Oliveira, BG
   Chagas, RCR
   Romao, W
   Reis, RMV
   Ribeiro, RIMA
AF Santos, K. M.
   Gomes, I. N. F.
   Silva-Oliveira, R. J.
   Pinto, F. E.
   Oliveira, B. G.
   Chagas, R. C. R.
   Romao, W.
   Reis, R. M. V.
   Ribeiro, R. I. M. A.
TI Bauhinia variegata candida Fraction Induces Tumor Cell Death by
   Activation of Caspase-3, RIP, and TNF-R1 and Inhibits Cell Migration and
   Invasion In Vitro
SO BIOMED RESEARCH INTERNATIONAL
LA English
DT Article
ID CERVICAL-CANCER; EXPRESSION; METALLOPROTEINASES; RECEPTORS; EXTRACTS;
   LINES; MMP-9
AB Metastasis remains the most common cause of death in cancer patients. Inhibition of metalloproteinases (MMPs) is an interesting approach to cancer therapy because of their role in the degradation of extracellular matrix (ECM), cell-cell, and cell-ECM interactions, modulating key events in cell migration and invasion. Herein, we show the cytotoxic and antimetastatic effects of the third fraction (FR3) from Bauhinia variegata candida (Bvc) stem on human cervical tumor cells (HeLa) and human peripheral blood mononuclear cells (PBMCs). FR3 inhibited MMP-2 and MMP-9 activity, indicated by zymogram. This fraction was cytotoxic to HeLa cells and noncytotoxic to PBMCs and decreased HeLa cell migration and invasion. FR3 is believed to stimulate extrinsic apoptosis together with necroptosis, assessed by western blotting. FR3 inhibited MMP-2 activity in the HeLa supernatant, differently from the control. The atomic mass spectrometry (ESI-MS) characterization suggested the presence of glucopyranosides, D-pinitol, fatty acids, and phenolic acid. These findings provide insight suggesting that FR3 contains components with potential tumor-selective cytotoxic action in addition to the action on the migration of tumor cells, which may be due to inhibition of MMPs.
C1 [Santos, K. M.; Gomes, I. N. F.; Ribeiro, R. I. M. A.] Fed Univ Sao Joao del Rei UFSJ, Lab Expt Pathol, West Ctr Campus Dona Lindu, BR-35501296 Divinopolis, MG, Brazil.
   [Gomes, I. N. F.; Silva-Oliveira, R. J.; Reis, R. M. V.] Barretos Canc Hosp, Mol Oncol Res Ctr CPOM, BR-784400 Barretos, SP, Brazil.
   [Pinto, F. E.; Oliveira, B. G.; Romao, W.] Fed Univ Espirito Santo UFES, Dept Chem, Petroleom & Forens Chem Lab, BR-29075910 Vitoria, ES, Brazil.
   [Chagas, R. C. R.] Fed Univ Sao Joao del Rei UFSJ, Anal Chem Lab, West Ctr Campus Dona Lindu, BR-35501296 Divinopolis, MG, Brazil.
   [Reis, R. M. V.] Univ Minho, Hlth Sci Sch, Life & Hlth Sci Res Inst ICVS, Braga, Portugal.
   [Reis, R. M. V.] ICVS 3Bs PT Govt Associate Lab, Braga, Portugal.
RP Ribeiro, RIMA (通讯作者)，Fed Univ Sao Joao del Rei UFSJ, Lab Expt Pathol, West Ctr Campus Dona Lindu, BR-35501296 Divinopolis, MG, Brazil.
EM rosyiara@gmail.com
RI Ribeiro, Rosy IMA/I-7238-2012; Ribeiro, Rosy/O-8831-2019; Pinto,
   Fernanda Endringer/AAD-5436-2019; Reis, Rui Manuel/AAD-6470-2020; Romão,
   Wanderson/B-1639-2013; Reis, Rui Manuel/B-1744-2018; Ribeiro, Rosy Iara
   Maciel Azambuja/C-6073-2014
OI Ribeiro, Rosy/0000-0002-7374-4743; Pinto, Fernanda
   Endringer/0000-0002-2300-8481; Reis, Rui Manuel/0000-0002-9639-7940;
   Reis, Rui Manuel/0000-0002-9639-7940; Ribeiro, Rosy Iara Maciel
   Azambuja/0000-0002-7374-4743; Silva-Oliveira,
   Renato/0000-0001-6500-4190; Faria, Izabela/0000-0003-0551-138X; Romao,
   Wanderson/0000-0002-2254-6683; Russo Chagas, Rafael
   Cesar/0000-0001-9516-2747; Monteiro dos Santos,
   Kamilla/0000-0001-9047-4207
FU Fundacao de Amparo a Pesquisa de Minas Gerais (FAPEMIG)Fundacao de
   Amparo a Pesquisa do Estado de Minas Gerais (FAPEMIG); Fundacao
   CAPESCoordenacao de Aperfeicoamento de Pessoal de Nivel Superior
   (CAPES); Conselho Nacional de Desenvolvimento Cientifico e Tecnologico
   (CNPQ)Conselho Nacional de Desenvolvimento Cientifico e Tecnologico
   (CNPQ); FINEPFinanciadora de Inovacao e Pesquisa (Finep)
   [MCTI/FINEP/MS/SCTIE/DECIT-01/2013-FPXII-BIOPLAT]
FX This work was supported by Fundacao de Amparo a Pesquisa de Minas Gerais
   (FAPEMIG), Fundacao CAPES, Conselho Nacional de Desenvolvimento
   Cientifico e Tecnologico (CNPQ), and FINEP
   (MCTI/FINEP/MS/SCTIE/DECIT-01/2013-FPXII-BIOPLAT).
CR Almeida M. C. S. D., 2015, THESIS U FEDERAL CEA
   Baliano AP, 2016, REV BRAS FARMACOGN, V26, P714, DOI 10.1016/j.bjp.2016.07.003
   Bargallo ME, 2017, J IMMUNOL METHODS, V442, P12, DOI 10.1016/j.jim.2016.12.005
   Barra F, 2017, EXPERT OPIN INV DRUG, V26, P389, DOI 10.1080/13543784.2017.1302427
   Chiu CT, 2015, NUTRIENTS, V7, P5065, DOI 10.3390/nu7075065
   Clark AG, 2015, CURR OPIN CELL BIOL, V36, P13, DOI 10.1016/j.ceb.2015.06.004
   Conway MJ, 2009, J DENT RES, V88, P307, DOI 10.1177/0022034509333446
   Cardeal LBD, 2006, BIOCHEM CELL BIOL, V84, P713, DOI 10.1139/O06-084
   Deryugina EI, 2015, MATRIX BIOL, V44-46, P94, DOI 10.1016/j.matbio.2015.04.004
   dos Santos KM, 2015, BIOSCI J, V31, P584, DOI 10.14393/BJ-v31n2a2015-23477
   Gialeli C, 2011, FEBS J, V278, P16, DOI 10.1111/j.1742-4658.2010.07919.x
   GLOBOCAN, 2012, IARC CANC BAS
   Hannes S, 2016, CANCER LETT, V380, P31, DOI 10.1016/j.canlet.2016.05.036
   Harada H, 2002, ANTICANCER RES, V22, P2587
   Jaconodino C. B., 2008, COGITARE ENFERMAGEM, V13
   Jeong JW, 2015, BMC COMPLEM ALTERN M, V15, DOI 10.1186/s12906-015-0523-9
   Karmakar UK, 2016, J NAT PROD, V79, P2075, DOI 10.1021/acs.jnatprod.6b00424
   Kato Y., 2002, ONCOLOGY REPORTS
   Li CW, 2015, MOLECULES, V20, P2034, DOI 10.3390/molecules20022034
   Lin CY, 2014, MOL MED REP, V10, P3334, DOI 10.3892/mmr.2014.2587
   Lin HJ, 2015, BMC COMPLEM ALTERN M, V15, DOI 10.1186/s12906-015-0870-6
   Lin TH, 2013, INT J MOL SCI, V14, P9790, DOI 10.3390/ijms14059790
   Martinho O, 2017, THERANOSTICS, V7, P717, DOI 10.7150/thno.17154
   Massague J, 2016, NATURE, V529, P298, DOI 10.1038/nature17038
   Moniz S, 2013, HUM MOL GENET, V22, P84, DOI 10.1093/hmg/dds405
   Murillo R, 2016, CANCER EPIDEMIOL, V44, pS121, DOI 10.1016/j.canep.2016.07.015
   Ndongo JT, 2015, NAT PROD RES, V29, P1684, DOI 10.1080/14786419.2014.991321
   Nho KJ, 2015, MOL MED REP, V11, P3722, DOI 10.3892/mmr.2015.3179
   Poachanukoon O, 2015, ASIAN PAC J ALLERGY, V33, P42, DOI 10.12932/AP0490.33.1.2015
   Roque DR, 2014, OBSTET GYNECOL SURV, V69, P426, DOI 10.1097/OGX.0000000000000089
   Sheu BC, 2005, CANCER RES, V65, P2921, DOI 10.1158/0008-5472.CAN-04-2108
   Silva-Oliveira RJ, 2016, CELL ONCOL, V39, P253, DOI 10.1007/s13402-016-0270-z
   Solmaz P., 2017, AVICENNA J PHYTOMEDI, V7
   Sudsai T, 2016, J ETHNOPHARMACOL, V184, P42, DOI 10.1016/j.jep.2016.03.001
   Tansi FL, 2016, BIOMATERIALS, V88, P70, DOI 10.1016/j.biomaterials.2016.02.028
   Xiong Y, 2015, J ETHNOPHARMACOL, V165, P46, DOI 10.1016/j.jep.2015.02.030
   Zhu D., 2015, INT J CLIN EXP PATHO, V8
NR 37
TC 3
Z9 3
U1 0
U2 1
PU HINDAWI LTD
PI LONDON
PA ADAM HOUSE, 3RD FLR, 1 FITZROY SQ, LONDON, W1T 5HF, ENGLAND
SN 2314-6133
EI 2314-6141
J9 BIOMED RES INT
JI Biomed Res. Int.
PY 2018
VL 2018
AR 4702481
DI 10.1155/2018/4702481
PG 10
WC Biotechnology & Applied Microbiology; Medicine, Research & Experimental
WE Science Citation Index Expanded (SCI-EXPANDED)
SC Biotechnology & Applied Microbiology; Research & Experimental Medicine
GA GA2ND
UT WOS:000428159000001
PM 29770331
OA Green Submitted, Green Published, gold
DA 2022-04-27
ER

PT J
AU Ferren, M
   Favede, V
   Decimo, D
   Iampietro, M
   Lieberman, NAP
   Weickert, JL
   Pelissier, R
   Mazelier, M
   Terrier, O
   Moscona, A
   Porotto, M
   Greninger, AL
   Messaddeq, N
   Horvat, B
   Mathieu, C
AF Ferren, Marion
   Favede, Valerie
   Decimo, Didier
   Iampietro, Mathieu
   Lieberman, Nicole A. P.
   Weickert, Jean-Luc
   Pelissier, Rodolphe
   Mazelier, Magalie
   Terrier, Olivier
   Moscona, Anne
   Porotto, Matteo
   Greninger, Alexander L.
   Messaddeq, Nadia
   Horvat, Branka
   Mathieu, Cyrille
TI Hamster organotypic modeling of SARS-CoV-2 lung and brainstem infection
SO NATURE COMMUNICATIONS
LA English
DT Article
ID SYNDROME CORONAVIRUS INFECTION; SLICE CULTURES; CEREBROSPINAL-FLUID;
   MEASLES; COVID-19; ACE2; MECHANISMS; PYROPTOSIS; COMPLEX; TMPRSS2
AB Here, Ferren et al. isolate Syrian hamster brainstem and lung tissue to establish ex vivo culture systems to study SARS-CoV-2 local viral tropism, immune response and tissue pathology. Further, they provide evidence that these systems can be used for screening of anti-viral compounds.
   SARS-CoV-2 has caused a global pandemic of COVID-19 since its emergence in December 2019. The infection causes a severe acute respiratory syndrome and may also spread to central nervous system leading to neurological sequelae. We have developed and characterized two new organotypic cultures from hamster brainstem and lung tissues that offer a unique opportunity to study the early steps of viral infection and screening antivirals. These models are not dedicated to investigate how the virus reaches the brain. However, they allow validating the early tropism of the virus in the lungs and demonstrating that SARS-CoV-2 could infect the brainstem and the cerebellum, mainly by targeting granular neurons. Viral infection induces specific interferon and innate immune responses with patterns specific to each organ, along with cell death by apoptosis, necroptosis, and pyroptosis. Overall, our data illustrate the potential of rapid modeling of complex tissue-level interactions during infection by a newly emerged virus.
C1 [Ferren, Marion; Favede, Valerie; Decimo, Didier; Iampietro, Mathieu; Pelissier, Rodolphe; Mazelier, Magalie; Horvat, Branka; Mathieu, Cyrille] Univ Claude Bernard Lyon 1, Univ Lyon, CNRS,UMR5308,CIRI,Ecole Normale Super Lyon, Team Immunobiol Viral Infect,Inserm,U1111, Lyon, France.
   [Favede, Valerie] Dept Rhone, Lyon, France.
   [Lieberman, Nicole A. P.; Greninger, Alexander L.] Univ Washington, Med Ctr, Dept Lab Med, Seattle, WA 98195 USA.
   [Weickert, Jean-Luc; Messaddeq, Nadia] Univ Strasbourg, Inst Genet & Biol Mol & Cellulaire IGBMC, CNRS UMR 7104, INSERM U1258, Illkirch Graffenstaden, France.
   [Terrier, Olivier] Univ Claude Bernard Lyon 1, Univ Lyon, CIRI,Ecole Normale Super Lyon, CNRS,UMR5308,Team VirPath,Inserm,U1111, Lyon, France.
   [Moscona, Anne; Porotto, Matteo] Columbia Univ, Med Ctr, Ctr Host Pathogen Interact, New York, NY USA.
   [Moscona, Anne; Porotto, Matteo] Columbia Univ, Med Ctr, Dept Pediat, New York, NY USA.
   [Moscona, Anne] Columbia Univ, Med Ctr, Dept Microbiol & Immunol, New York, NY USA.
   [Moscona, Anne] Columbia Univ, Med Ctr, Dept Physiol & Cellular Biophys, New York, NY USA.
   [Porotto, Matteo] Univ Study Campania Luigi Vanvitelli, Dept Expt Med, Naples, Italy.
RP Ferren, M; Mathieu, C (通讯作者)，Univ Claude Bernard Lyon 1, Univ Lyon, CNRS,UMR5308,CIRI,Ecole Normale Super Lyon, Team Immunobiol Viral Infect,Inserm,U1111, Lyon, France.
EM marion.ferren@inserm.fr; cyrille.mathieu@inserm.fr
RI Horvat, Branka/M-3504-2014; Mathieu, Cyrille/A-1976-2015; Iampietro,
   Mathieu/G-8025-2019; Terrier, Olivier/B-6301-2009
OI Horvat, Branka/0000-0003-0578-7765; Mathieu,
   Cyrille/0000-0002-6682-2029; Lieberman, Nicole/0000-0001-9334-8150;
   Iampietro, Mathieu/0000-0002-8946-3049; Ferren,
   Marion/0000-0003-4117-7411; Terrier, Olivier/0000-0001-9393-7684
FU ANR-CoronaPepStop [ANR-20COVI-000]; Fondation de FranceFondation de
   France; ANRS-COV8-SARSRhinCell
FX Figure 1a has been created with BioRender.com. We thank Bruno Lina,
   Andres Pizzorno, and Manuel Rosa-Calatrava from the CIRI, Centre
   International de Recherche en Infectiologie, LYON, France, for providing
   us with the BetaCoV/France/IDF0571/2020 virus. We acknowledge World
   Reference Center for Emerging Viruses and Arboviruses (WRCEVA) and UTMB
   investigator, Dr. Pei Yong Shi for kindly providing recombinant
   icSARS-CoV2-mNG virus based on 2019-nCoV/USA_WA1/2020 isolate. We thank
   Sonia Longhi from AFMB UMR 7257, CNRS and Aix-Marseille University,
   France, and Frederic Carriere from BIP UMR 7281, CNRS and Aix-Marseille
   University, France, for their advice and help with proofreading of the
   manuscript. We thank Denis Gerlier for his helpful advice and critical
   reading of the manuscript. We thank Fabienne Archer for providing us
   with anti-SP-C and anti-aTubulin antibodies and for her precious advice.
   We thank Sophie Shyfrin for technical assistance and English language
   revision, and Geraldine Gourru-Lesimple for assistance in laboratory
   management. This work was supported by ANR-CoronaPepStop
   (ANR-20COVI-000) and Fondation de France to BH and
   ANRS-COV8-SARSRhinCell to CM.
CR Abbas Rizvi Z., TRANSL HLTH SCI TECH, DOI [10.1101/2021.01.11.426080(2021, DOI 10.1101/2021.01.11.426080(2021]
   [Anonymous], NIH CLIN TRIAL SHOWS
   Baig AM, 2020, ACS CHEM NEUROSCI, V11, P995, DOI 10.1021/acschemneuro.0c00122
   Beigel JH, 2020, NEW ENGL J MED, V383, P1813, DOI 10.1056/NEJMoa2007764
   Bloyet LM, 2016, J VIROL, V90, P6642, DOI 10.1128/JVI.00602-16
   Bolger AM, 2014, BIOINFORMATICS, V30, P2114, DOI 10.1093/bioinformatics/btu170
   Bougakov D, 2021, MOL NEUROBIOL, V58, P564, DOI 10.1007/s12035-020-02152-5
   Brann DH, 2020, SCI ADV, V6, DOI 10.1126/sciadv.abc5801
   Bray NL, 2016, NAT BIOTECHNOL, V34, P888, DOI 10.1038/nbt0816-888d
   Bryche B, 2020, BRAIN BEHAV IMMUN, V89, P579, DOI 10.1016/j.bbi.2020.06.032
   Bulfamante G, 2020, MINERVA ANESTESIOL, V86, P678, DOI 10.23736/S0375-9393.20.14772-2
   Bullen CK, 2020, ALTEX-ALTERN ANIM EX, V37, P665, DOI 10.14573/altex.2006111
   Busceti CL, 2019, INT J MOL SCI, V20, DOI 10.3390/ijms20122901
   Bustin SA, 2009, CLIN CHEM, V55, P611, DOI 10.1373/clinchem.2008.112797
   Buzhdygan TP, 2020, NEUROBIOL DIS, V146, DOI [10.1016/j.nbd.2020.105131, 10.1101/2020.06.15.150912]
   Cantuti-Castelvetri L, 2020, SCIENCE, V370, P856, DOI 10.1126/science.abd2985
   Cavaliere F, 2010, J NEUROSCI METH, V188, P205, DOI 10.1016/j.jneumeth.2010.02.008
   Cavanaugh SE, 2015, J NEUROIMMUNOL, V279, P11, DOI 10.1016/j.jneuroim.2014.12.012
   Chan JFW, 2020, CLIN INFECT DIS, V71, P2428, DOI 10.1093/cid/ciaa325
   Chigr F, 2020, J MED VIROL, V92, P703, DOI 10.1002/jmv.25960
   Christofferson DE, 2010, CURR OPIN CELL BIOL, V22, P263, DOI 10.1016/j.ceb.2009.12.003
   Cohen ES, 2015, NAT COMMUN, V6, DOI 10.1038/ncomms9327
   Coutard B, 2020, ANTIVIR RES, V176, DOI 10.1016/j.antiviral.2020.104742
   Daly JL, 2020, SCIENCE, V370, P861, DOI 10.1126/science.abd3072
   de Vasconcelos NM, 2019, CELL DEATH DIFFER, V26, P146, DOI 10.1038/s41418-018-0106-7
   de Vries RD, 2018, METHOD PROTOCOL, V1, DOI 10.3390/mps1020012
   Destras G, 2020, LANCET MICROBE, V1, pE149, DOI 10.1016/S2666-5247(20)30066-5
   Domingues RB, 2020, J NEUROL, V267, P3154, DOI 10.1007/s00415-020-09996-w
   Fadakar N, 2020, CEREBELLUM, V19, P911, DOI 10.1007/s12311-020-01177-9
   Farber K, 2021, MONATSSCHR KINDERH, V169, P312, DOI 10.1007/s00112-020-00942-8
   Ferren M, 2019, VIRUSES-BASEL, V11, DOI 10.3390/v11111017
   Fink SL, 2019, J IMMUNOL, V202, P1913, DOI 10.1111/0462-5822.2006.00751.x
   Forsberg D, 2016, ELIFE, V5, DOI [10.7554/elife.14170, 10.7554/eLife.14170]
   Gkogkou E, 2020, REDOX BIOL, V36, DOI 10.1016/j.redox.2020.101615
   Hamming I, 2004, J PATHOL, V203, P631, DOI 10.1002/path.1570
   Han Yuling, 2020, bioRxiv, DOI 10.1101/2020.05.05.079095
   Heurich A, 2014, J VIROL, V88, P1293, DOI 10.1128/JVI.02202-13
   Hoffmann M, 2020, CELL, V181, P271, DOI 10.1016/j.cell.2020.02.052
   Huang YH, 2020, BRAIN BEHAV IMMUN, V87, P149, DOI 10.1016/j.bbi.2020.05.012
   Humpel C, 2015, NEUROSCIENCE, V305, P86, DOI 10.1016/j.neuroscience.2015.07.086
   Iadecola C, 2020, CELL, V183, P16, DOI 10.1016/j.cell.2020.08.028
   Imai M, 2020, P NATL ACAD SCI USA, V117, P16587, DOI 10.1073/pnas.2009799117
   Khaljiri HJ, 2021, NEUROTOX RES, V39, P1613, DOI 10.1007/s12640-021-00389-z
   JURGENS EM, 2015, MBIO, V6, P1
   Khodamoradi Z, 2020, EUR J NEUROL, V27, P2668, DOI 10.1111/ene.14536
   Khoo A, 2020, J NEUROL NEUROSUR PS, V91, P1013, DOI 10.1136/jnnp-2020-323816
   Kim W, 2009, CHEMBIOCHEM, V10, P1243, DOI 10.1002/cbic.200800763
   Kivrak A, 2021, INT IMMUNOPHARMACOL, V90, DOI 10.1016/j.intimp.2020.107232
   Kumar A, 2020, J NEUROSCI RES, V98, P2376, DOI 10.1002/jnr.24717
   Langmead B, 2012, NAT METHODS, V9, P357, DOI [10.1038/NMETH.1923, 10.1038/nmeth.1923]
   LEE CY, 2021, CURR OPIN VIROL, V68, P1868
   Lescure FX, 2020, LANCET INFECT DIS, V20, pE116
   Li YC, 2020, J MED VIROL, V92, P552, DOI 10.1002/jmv.25728
   Lieberman, 2021, GITHUB
   Lieberman J, 2019, SCI IMMUNOL, V4, DOI 10.1126/sciimmunol.aav1447
   Liu J, 2021, CELL DISCOV, V7, DOI 10.1038/s41421-021-00249-2
   Liu KM, 2020, J NEUROL NEUROSUR PS, V91, P669, DOI 10.1136/jnnp-2020-323177
   Liu X, 2016, NATURE, V535, P153, DOI 10.1038/nature18629
   Lokugamage, BIORXIV PREPR SERV B, DOI [10.1101/2020.03.07.982264 (2020, DOI 10.1101/2020.03.07.982264(2020]
   Love MI, 2014, GENOME BIOL, V15, DOI 10.1186/s13059-014-0550-8
   Mathieu C, 2019, J VIROL, V93, DOI 10.1128/JVI.01862-18
   Meinhardt J, 2021, NAT NEUROSCI, V24, P168, DOI 10.1038/s41593-020-00758-5
   Miao JX, 2019, FRONT IMMUNOL, V10, DOI 10.3389/fimmu.2019.02329
   Miller S, 2008, NAT REV MICROBIOL, V6, P363, DOI 10.1038/nrmicro1890
   Moriguchi T, 2020, INT J INFECT DIS, V94, P55, DOI 10.1016/j.ijid.2020.03.062
   Murgolo N, 2021, PLOS PATHOG, V17, DOI 10.1371/journal.ppat.1009225
   Netland J, 2008, J VIROL, V82, P7264, DOI 10.1128/JVI.00737-08
   Nguyen DT, 2013, J VIROL METHODS, V193, P159, DOI 10.1016/j.jviromet.2013.06.016
   Nouailles G., LONGITUDINAL OMICS S, DOI [10.1101/2020.12.18.423524(2021, DOI 10.1101/2020.12.18.423524(2021]
   Orsucci Daniele, 2020, Drugs Context, V9, DOI 10.7573/dic.2020-5-1
   Outlaw VK, 2020, MBIO, V11, DOI 10.1128/mBio.01935-20
   Patterson CE, 2003, J IMMUNOL, V171, P3102, DOI 10.4049/jimmunol.171.6.3102
   Pellegrini L, 2020, CELL STEM CELL, V27, P951, DOI 10.1016/j.stem.2020.10.001
   Pfaffl MW, 2001, NUCLEIC ACIDS RES, V29, DOI 10.1093/nar/29.9.e45
   Phillips WS, 2016, J NEUROPHYSIOL, V115, P1063, DOI 10.1152/jn.00904.2015
   Pizzorno A, 2020, ANTIVIR RES, V181, DOI 10.1016/j.antiviral.2020.104878
   Pizzorno A, 2020, CELL REP MED, V1, DOI 10.1016/j.xcrm.2020.100059
   Preibisch S, 2009, BIOINFORMATICS, V25, P1463, DOI 10.1093/bioinformatics/btp184
   Puelles VG, 2020, NEW ENGL J MED, V383, P590, DOI [10.1056/NEJMc2011400, 10.1056/NEJMc2013400]
   Rabano-Suarez P, 2020, NEUROLOGY, V95, pE767, DOI 10.1212/WNL.0000000000009829
   RADECKE F, 1995, EMBO J, V14, P5773, DOI 10.1002/j.1460-2075.1995.tb00266.x
   Ramani A, 2020, EMBO J, V39, DOI 10.15252/embj.2020106230
   Roberts A, 2005, J VIROL, V79, P503, DOI 10.1128/JVI.79.1.503-511.2005
   Roberts A, 2008, VIRUS RES, V133, P20, DOI 10.1016/j.virusres.2007.03.025
   Shang J, 2020, P NATL ACAD SCI USA, V117, P11727, DOI 10.1073/pnas.2003138117
   Sia SF, 2020, NATURE, V583, P834, DOI 10.1038/s41586-020-2342-5
   Sikkema L., 2020, INTEGRATED ANAL SING, V2020.04.19.049254, DOI [10.1101/2020.04.19.049254, DOI 10.1101/2020.04.19.049254]
   SMITH JC, 1991, SCIENCE, V254, P726, DOI 10.1126/science.1683005
   Snijder EJ, 2006, J VIROL, V80, P5927, DOI 10.1128/JVI.02501-05
   Solomon IH, 2020, NEW ENGL J MED, V383, P989, DOI 10.1056/NEJMc2019373
   Song ER, 2021, J EXP MED, V218, DOI 10.1084/jem.20202135
   Stanifer ML, 2020, CELL REP, V32, DOI 10.1016/j.celrep.2020.107863
   Sultan I, 2020, DRUG REPOSITIONING S, DOI [10.21203/rs.3.rs-18714/v1, DOI 10.21203/RS.3.RS-18714/V1]
   Tomris I., 3D VISUALIZATION SAR, DOI [10.1101/2021.03.24.435771(2021, DOI 10.1101/2021.03.24.435771(2021]
   Uversky VN, 2021, J NEUROSCI RES, V99, P750, DOI 10.1002/jnr.24752
   Vandenabeele P, 2010, NAT REV MOL CELL BIO, V11, P700, DOI 10.1038/nrm2970
   Viemari JC, 2013, M S-MED SCI, V29, P875, DOI 10.1051/medsci/20132910015
   Wang ML, 2020, CELL RES, V30, P269, DOI 10.1038/s41422-020-0282-0
   Wang YM, 2020, LANCET, V395, P1569, DOI 10.1016/S0140-6736(20)31022-9
   Watanabe S, 2013, J VIROL, V87, P2648, DOI 10.1128/JVI.02632-12
   Welsch JC, 2019, J VIROL, V93, DOI 10.1128/JVI.00618-19
   Welsch JC, 2017, BIO-PROTOCOL, V7, DOI 10.21769/BioProtoc.2605
   Westhoff TH, 2020, AM J TRANSPLANT, V20, P3216, DOI 10.1111/ajt.16223
   Wickham H, 2009, USE R, P1, DOI 10.1007/978-0-387-98141-3_1
   Wong KT, 2003, AM J PATHOL, V163, P2127, DOI 10.1016/S0002-9440(10)63569-9
   Worldometer, 2021, COR CAS
   Xiang P, 2021, FRONT MED-LAUSANNE, V8, DOI 10.3389/fmed.2021.629828
   Xie XP, 2020, CELL HOST MICROBE, V27, P841, DOI 10.1016/j.chom.2020.04.004
   Yachou Y, 2020, NEUROL SCI, V41, P2657, DOI 10.1007/s10072-020-04575-3
   Yagami A, 2010, J IMMUNOL, V185, P5743, DOI 10.4049/jimmunol.0903818
   Yao XT, 2020, CLIN INFECT DIS, V71, P732, DOI 10.1093/cid/ciaa237
   Yavarpour-Bali H, 2020, LIFE SCI, V257, DOI 10.1016/j.lfs.2020.118063
   Yi SA, 2020, VIRUSES-BASEL, V12, DOI 10.3390/v12091004
   Yoneda M, 2006, P NATL ACAD SCI USA, V103, P16508, DOI 10.1073/pnas.0606972103
   Yu GC, 2012, OMICS, V16, P284, DOI 10.1089/omi.2011.0118
   Zhang BZ, 2020, CELL RES, V30, P928, DOI 10.1038/s41422-020-0390-x
   Zhou P, 2020, NATURE, V588, pE6, DOI [10.1038/s41586-020-2012-7, 10.1038/s41586-020-2951-z]
NR 117
TC 0
Z9 0
U1 3
U2 4
PU NATURE PORTFOLIO
PI BERLIN
PA HEIDELBERGER PLATZ 3, BERLIN, 14197, GERMANY
EI 2041-1723
J9 NAT COMMUN
JI Nat. Commun.
PD OCT 4
PY 2021
VL 12
IS 1
AR 5809
DI 10.1038/s41467-021-26096-z
PG 17
WC Multidisciplinary Sciences
WE Science Citation Index Expanded (SCI-EXPANDED)
SC Science & Technology - Other Topics
GA WB5MZ
UT WOS:000703617100002
PM 34608167
OA gold, Green Published
DA 2022-04-27
ER

PT J
AU Huang, HJ
   Wang, HT
   Yeh, TY
   Lin, BW
   Shiao, YJ
   Lo, YL
   Lin, AMY
AF Huang, Hui-Ju
   Wang, Hsiang-Tsui
   Yeh, Ting-Yu
   Lin, Bo-Wei
   Shiao, Young-Ji
   Lo, Yu-Li
   Lin, Anya Maan-Yuh
TI Neuroprotective effect of selumetinib on acrolein-induced neurotoxicity
SO SCIENTIFIC REPORTS
LA English
DT Article
ID LIPID-PEROXIDATION; IMPACT; CELLS; MECHANISMS; TOXICITY; PROTECTS;
   SYSTEM; INJURY
AB Abnormal accumulation of acrolein, an alpha, beta unsaturated aldehyde has been reported as one pathological cause of the CNS neurodegenerative diseases. In the present study, the neuroprotective effect of selumetinib (a MEK-ERK inhibitor) on acrolein-induced neurotoxicity was investigated in vitro using primary cultured cortical neurons. Incubation of acrolein consistently increased phosphorylated ERK levels. Co-treatment of selumetinib blocked acrolein-induced ERK phosphorylation. Furthermore, selumetinib reduced acrolein-induced increases in heme oxygenase-1 (a redox-regulated chaperone protein) and its transcriptional factor, Nrf-2 as well as FDP-lysine (acrolein-lysine adducts) and alpha -synuclein aggregation (a pathological biomarker of neurodegeneration). Morphologically, selumetinib attenuated acrolein-induced damage in neurite outgrowth, including neuritic beading and neurite discontinuation. Moreover, selumetinib prevented acrolein-induced programmed cell death via decreasing active caspase 3 (a hallmark of apoptosis) as well as RIP (receptor-interacting protein) 1 and RIP3 (biomarkers for necroptosis). In conclusion, our study showed that selumetinib inhibited acrolein-activated Nrf-2-HO-1 pathway, acrolein-induced protein conjugation and aggregation as well as damage in neurite outgrowth and cell death, suggesting that selumetinib, a MEK-ERK inhibitor, may be a potential neuroprotective agent against acrolein-induced neurotoxicity in the CNS neurodegenerative diseases.
C1 [Huang, Hui-Ju; Lin, Anya Maan-Yuh] Taipei Vet Gen Hosp, Dept Med Res, Taipei, Taiwan.
   [Wang, Hsiang-Tsui; Yeh, Ting-Yu; Lin, Bo-Wei; Lo, Yu-Li; Lin, Anya Maan-Yuh] Natl Yang Ming Chiao Tung Univ, Inst Pharmacol, Taipei, Taiwan.
   [Shiao, Young-Ji] Natl Res Inst Chinese Med, Minist Hlth & Welf, Taipei, Taiwan.
   [Lin, Anya Maan-Yuh] Natl Yang Ming Chiao Tung Univ, Dept Pharm, Taipei, Taiwan.
RP Lin, AMY (通讯作者)，Taipei Vet Gen Hosp, Dept Med Res, Taipei, Taiwan.; Lo, YL; Lin, AMY (通讯作者)，Natl Yang Ming Chiao Tung Univ, Inst Pharmacol, Taipei, Taiwan.; Lin, AMY (通讯作者)，Natl Yang Ming Chiao Tung Univ, Dept Pharm, Taipei, Taiwan.
EM yulilo@ym.edu.tw; myalin@nycu.edu.tw
RI Shiao, Young-Ji/AAA-9647-2022
FU MOST grant [105-2320-B-010-010, 107-2320-B-010-019-MY3]; VGHTPE
   [V108C-138, V109C-079]
FX This work was supported by program project grants from the MOST grant
   105-2320-B-010-010, 107-2320-B-010-019-MY3 and VGHTPE V108C-138 and
   V109C-079.
CR Alquezar C, 2015, EUR NEUROPSYCHOPHARM, V25, P386, DOI 10.1016/j.euroneuro.2014.12.007
   Cebulla CM, 2019, INVEST OPHTH VIS SCI, V60, P349, DOI 10.1167/iovs.18-25405
   Chen YT, 2019, STEM CELL RES THER, V10, DOI 10.1186/s13287-019-1491-7
   Chen YJ, 2019, SCI REP-UK, V9, DOI 10.1038/s41598-019-38676-7
   Dang Thanh Nam, 2010, Curr Mol Pharmacol, V3, P66
   de Gooijer MC, 2018, INT J CANCER, V142, P381, DOI 10.1002/ijc.31052
   Doggui S, 2013, MOL NUTR FOOD RES, V57, P1660, DOI 10.1002/mnfr.201300130
   Dong LQ, 2013, J MOL NEUROSCI, V50, P469, DOI 10.1007/s12031-013-9964-0
   Hamann K, 2009, J NEUROCHEM, V111, P1348, DOI 10.1111/j.1471-4159.2009.06395.x
   Ho WC, 2020, MOL NEUROBIOL, V57, P88, DOI 10.1007/s12035-019-01758-8
   Huang KH, 2018, ONCOL REP, V40, P294, DOI 10.3892/or.2018.6447
   Huang YJ, 2013, TOXICOL LETT, V217, P184, DOI 10.1016/j.toxlet.2012.12.023
   Huang YJ, 2013, NEUROSCI LETT, V535, P146, DOI 10.1016/j.neulet.2012.12.051
   Igarashi K, 2015, CLIN CHIM ACTA, V450, P56, DOI 10.1016/j.cca.2015.07.017
   Kim J, 2018, J BIOMED MATER RES A, V106, P1428, DOI 10.1002/jbm.a.36334
   Lin CH, 2009, J NEUROCHEM, V111, P777, DOI 10.1111/j.1471-4159.2009.06364.x
   Liu JH, 2020, EXP NEUROL, V323, DOI 10.1016/j.expneurol.2019.113066
   Liu MT, 2019, BIOL PHARM BULL, V42, P617, DOI 10.1248/bpb.b18-00715
   Liu-Snyder P, 2006, J NEUROSCI RES, V84, P209, DOI 10.1002/jnr.20863
   Lovell MA, 2000, FREE RADICAL BIO MED, V29, P714, DOI 10.1016/S0891-5849(00)00346-4
   Matsuoka Y, 2012, NEUROSCIENCE, V206, P224, DOI 10.1016/j.neuroscience.2012.01.002
   Moghe A, 2015, TOXICOL SCI, V143, P242, DOI 10.1093/toxsci/kfu233
   Park JH, 2020, TOXICOL LETT, V318, P44, DOI 10.1016/j.toxlet.2019.10.005
   Rashedinia M, 2015, ACTA NEUROBIOL EXP, V75, P208
   Shi RY, 2011, MOL NUTR FOOD RES, V55, P1320, DOI 10.1002/mnfr.201100217
   Shichiri M, 2014, J CLIN BIOCHEM NUTR, V54, P151, DOI 10.3164/jcbn.14-10
   SMITH RA, 1990, VIRCHOWS ARCH B, V58, P323
   Takano K, 2005, NEUROSCIENCE, V134, P1123, DOI 10.1016/j.neuroscience.2005.05.014
   Tian R, 2017, J NEUROCHEM, V141, P708, DOI 10.1111/jnc.14025
   Uchida K, 1999, TRENDS CARDIOVAS MED, V9, P109, DOI 10.1016/S1050-1738(99)00016-X
   Wang YT, 2017, SCI REP-UK, V7, DOI 10.1038/srep45741
   Wu YK, 2020, SCI REP-UK, V10, DOI 10.1038/s41598-019-56875-0
   Yilmaz ER, 2013, ACTA NEUROCHIR, V155, P141, DOI 10.1007/s00701-012-1501-3
   Zhao WZ, 2018, MOL NEUROBIOL, V55, P130, DOI 10.1007/s12035-017-0725-x
   Zhu Q, 2011, MOL NUTR FOOD RES, V55, P1375, DOI 10.1002/mnfr.201100149
NR 35
TC 0
Z9 0
U1 2
U2 3
PU NATURE PORTFOLIO
PI BERLIN
PA HEIDELBERGER PLATZ 3, BERLIN, 14197, GERMANY
SN 2045-2322
J9 SCI REP-UK
JI Sci Rep
PD JUN 14
PY 2021
VL 11
IS 1
AR 12497
DI 10.1038/s41598-021-91507-6
PG 10
WC Multidisciplinary Sciences
WE Science Citation Index Expanded (SCI-EXPANDED)
SC Science & Technology - Other Topics
GA UR4XI
UT WOS:000696753700081
PM 34127699
OA gold, Green Published
DA 2022-04-27
ER

PT J
AU Santos, AA
   Afonso, MB
   Ramiro, RS
   Pires, D
   Pimentel, M
   Castro, RE
   Rodrigues, CMP
AF Santos, Andre A.
   Afonso, Marta B.
   Ramiro, Ricardo S.
   Pires, David
   Pimentel, Madalena
   Castro, Rui E.
   Rodrigues, Cecilia M. P.
TI Host miRNA-21 promotes liver dysfunction by targeting small intestinal
   Lactobacillus in mice
SO GUT MICROBES
LA English
DT Article
DE Cholestasis; D-lactate; gut microbiota; miRNAs; small intestinal
   homeostasis
ID HUMAN GUT MICROBIOME; BILE-ACIDS; INJURY; NECROPTOSIS; ACTIVATION;
   REGULATOR; PROTECTS; HEALTH; HOPES; BETA
AB New evidence shows that host-microbiota crosstalk can be modulated via endogenous miRNAs. We have previously reported that miR-21 ablation protects against liver injury in cholestasis. In this study, we investigated the role of miR-21 in modulating the gut microbiota during cholestasis and its effects in liver dysfunction. Mice lacking miR-21 had reduced liver damage and were protected against small intestinal injury as well as from gut microbiota dysbiosis when subjected to bile duct ligation surgery. The unique microbiota profile of miR-21KO mice was characterized by an increase in Lactobacillus, a key microbiome genus for gut homeostasis. Interestingly, in vitro incubation of synthetic miR-21 directly reduced Lactobacillus load. Moreover, supplementation with Lactobacillus reuteri revealed reduced liver fibrosis in acute bile duct-ligated mice, mimicking the protective effects in miR-21 knockout mice. D-lactate, a main product of Lactobacillus, regulates gut homeostasis that may link with reduced liver fibrosis. Altogether, our results demonstrate that miR-21 promotes liver dysfunction through direct modulation of the gut microbiota and highlight the potential therapeutic effects of Lactobacillus supplementation in gut and liver homeostasis.
C1 [Santos, Andre A.; Afonso, Marta B.; Pires, David; Pimentel, Madalena; Castro, Rui E.; Rodrigues, Cecilia M. P.] Univ Lisbon, Fac Pharm, Res Inst Med iMed ULisboa, Lisbon, Portugal.
   [Ramiro, Ricardo S.] Inst Gulbenkian Ciencias, Oeiras, Portugal.
RP Santos, AA; Rodrigues, CMP (通讯作者)，Univ Lisbon, Fac Pharm, Av Prof Gama Pinto, P-1649003 Lisbon, Portugal.
EM afasantos@ff.ulisboa.pt; cmprodrigues@ff.ulisboa.pt
RI Pires, David/D-8245-2012; Santos, André A/A-3313-2017; Rodrigues,
   Cecilia MP/M-3572-2013; Pimentel, Madalena/AAZ-5857-2021; Afonso, Marta
   B/N-5202-2017; Castro, Rui E/AAG-4179-2021; Ramiro, Ricardo/D-9284-2018
OI Pires, David/0000-0001-9602-1516; Santos, André A/0000-0002-3248-1051;
   Rodrigues, Cecilia MP/0000-0002-4829-754X; Pimentel,
   Madalena/0000-0002-4598-1290; Afonso, Marta B/0000-0003-3011-4941;
   Castro, Rui E/0000-0002-7417-0091; Ramiro, Ricardo/0000-0002-4834-6997
FU Fundacao para a Ciencia e a TecnologiaPortuguese Foundation for Science
   and TechnologyEuropean Commission [PTDC/MED-FAR/29097/2017,
   CEECIND/04663/2017, SFRH/BPD/119110/2016]; ONEIDA Project
   [LISBOA-01-0145-FEDER-016417]; FEEI -"Fundos Europeus Estruturais e de
   Investimento" -from "Programa Operacional Regional Lisboa 2020";
   Fundacao para a Ciencia e aTecnologiaPortuguese Foundation for Science
   and TechnologyEuropean Commission
FX This study was supported t by Fundacao para a Ciencia e a Tecnologia
   [PTDC/MED-FAR/29097/2017]. AAS was supported by young researcher
   contract from Fundacao para a Ciencia e a Tecnologia
   (CEECIND/04663/2017). RSR was supported by post-doctoral fellowship from
   Fundacao para a Ciencia e Tecnologia (SFRH/BPD/119110/2016) and from the
   ONEIDA Project (LISBOA-01-0145-FEDER-016417) cofunded by FEEI -"Fundos
   Europeus Estruturais e de Investimento" -from "Programa Operacional
   Regional Lisboa 2020" and by national funds from Fundacao para a Ciencia
   e aTecnologia.
CR Afgan E, 2018, NUCLEIC ACIDS RES, V46, pW537, DOI 10.1093/nar/gky379
   Afonso MB, 2018, CELL DEATH DIFFER, V25, P857, DOI 10.1038/s41418-017-0019-x
   Afonso MB, 2016, CELL DEATH DIS, V7, DOI 10.1038/cddis.2016.280
   Albhaisi SAM, 2020, AM J PHYSIOL-GASTR L, V318, pG84, DOI 10.1152/ajpgi.00118.2019
   Albillos A, 2020, J HEPATOL, V72, P558, DOI 10.1016/j.jhep.2019.10.003
   Barone R, 2016, CLIN TRANSL GASTROEN, V7, DOI 10.1038/ctg.2015.66
   Bauche D, 2017, CLIN TRANSL IMMUNOL, V6, DOI 10.1038/cti.2017.9
   Bokulich NA, 2018, MICROBIOME, V6, DOI 10.1186/s40168-018-0470-z
   Bolyen E, 2019, NAT BIOTECHNOL, V37, P852, DOI 10.1038/s41587-019-0209-9
   Busnelli M, 2020, NUTRIENTS, V12, DOI 10.3390/nu12010079
   Callahan BJ, 2016, NAT METHODS, V13, P581, DOI [10.1038/nmeth.3869, 10.1038/NMETH.3869]
   Calo N, 2016, GUT, V65, P1871, DOI 10.1136/gutjnl-2015-310822
   Cani PD, 2018, GUT, V67, P1716, DOI 10.1136/gutjnl-2018-316723
   DeMinicis S, 2014, HEPATOLOGY, V59, P1738, DOI 10.1002/hep.26695
   Duncan SH, 2004, APPL ENVIRON MICROB, V70, P5810, DOI 10.1128/AEM.70.10.5810-5817.2004
   Errea A, 2016, PLOS ONE, V11, DOI 10.1371/journal.pone.0163694
   Flick MJ, 2002, BIOCHEM BIOPH RES CO, V295, P910, DOI 10.1016/S0006-291X(02)00768-4
   Gareau MG, 2010, NAT REV GASTRO HEPAT, V7, P503, DOI 10.1038/nrgastro.2010.117
   Garrote GL, 2015, FRONT MICROBIOL, V6, DOI 10.3389/fmicb.2015.00629
   Georgiev P, 2008, BRIT J SURG, V95, P646, DOI 10.1002/bjs.6050
   He, 2019, HEPATOLOGY, DOI DOI 10.1002/HEP.30
   Hedin CRH, 2019, J CROHNS COLITIS, V13, P541, DOI 10.1093/ecco-jcc/jjy191
   Hegyi P, 2018, PHYSIOL REV, V98, P1983, DOI 10.1152/physrev.00054.2017
   Hou QH, 2018, CELL DEATH DIFFER, V25, P1657, DOI 10.1038/s41418-018-0070-2
   Huang IF, 2015, BMC MICROBIOL, V15, DOI 10.1186/s12866-015-0546-x
   Ihara S, 2017, J GASTROENTEROL, V52, P777, DOI 10.1007/s00535-017-1350-1
   Inagaki T, 2006, P NATL ACAD SCI USA, V103, P3920, DOI 10.1073/pnas.0509592103
   Johnston DGW, 2018, J CROHNS COLITIS, V12, P835, DOI 10.1093/ecco-jcc/jjy038
   Kho ZY, 2018, FRONT MICROBIOL, V9, DOI 10.3389/fmicb.2018.01835
   Koutnikova H, 2019, BMJ OPEN, V9, DOI 10.1136/bmjopen-2017-017995
   Ling Binbing, 2012, Nutr Metab (Lond), V9, P6, DOI 10.1186/1743-7075-9-6
   Liu SR, 2016, CELL HOST MICROBE, V19, P32, DOI 10.1016/j.chom.2015.12.005
   Llorente C, 2015, CELL MOL GASTROENTER, V1, P275, DOI 10.1016/j.jcmgh.2015.04.003
   Loyer X, 2016, GUT, V65, P1882, DOI 10.1136/gutjnl-2014-308883
   Matsuki T, 2013, PLOS ONE, V8, DOI 10.1371/journal.pone.0063053
   Maudet C, 2014, FEBS LETT, V588, P4140, DOI 10.1016/j.febslet.2014.08.002
   McDonald D, 2012, GIGASCIENCE, V1, DOI 10.1186/2047-217X-1-7
   McKinney W., 2010, P 9 PYTH SCI C AUST, P56, DOI DOI 10.25080/MAJORA-92BF1922-00A
   Miele L, 2009, HEPATOLOGY, V49, P1877, DOI 10.1002/hep.22848
   Milosevic I, 2019, INT J MOL SCI, V20, DOI 10.3390/ijms20020395
   Modica S, 2012, GASTROENTEROLOGY, V142, P355, DOI 10.1053/j.gastro.2011.10.028
   Nakamoto N, 2017, CELL REP, V21, P1215, DOI 10.1016/j.celrep.2017.10.022
   Onishi JC, 2017, MICROBIOL-SGM, V163, P1189, DOI 10.1099/mic.0.000496
   Pedregosa F, 2011, J MACH LEARN RES, V12, P2825
   Peng XY, 2014, INFLAMMATION, V37, P1599, DOI 10.1007/s10753-014-9886-1
   Quinn RA, 2020, NATURE, V579, P123, DOI 10.1038/s41586-020-2047-9
   Ridlon JM, 2015, ACTA PHARM SIN B, V5, P99, DOI 10.1016/j.apsb.2015.01.006
   Ritze Y, 2014, PLOS ONE, V9, DOI [10.1371/journal.pone.0101702, 10.1371/journal.pone.0080169]
   Rodrigues PM, 2017, CELL DEATH DIS, V8, DOI 10.1038/cddis.2017.172
   Sakai F, 2014, PLOS ONE, V9, DOI 10.1371/journal.pone.0105370
   Schnabl B, 2014, GASTROENTEROLOGY, V146, P1513, DOI 10.1053/j.gastro.2014.01.020
   Shi CZ, 2013, PLOS ONE, V8, DOI 10.1371/journal.pone.0066814
   Shi D, 2017, SCI REP-UK, V7, DOI 10.1038/s41598-017-07091-1
   Sinha S, 2021, CULT HEALTH SEX, V23, P913, DOI 10.1080/13691058.2020.1740793
   Teng Y, 2018, CELL HOST MICROBE, V24, P637, DOI 10.1016/j.chom.2018.10.001
   Wahlstrom A, 2016, CELL METAB, V24, P41, DOI 10.1016/j.cmet.2016.05.005
   Wu H, 2016, GUT, V65, P1850, DOI 10.1136/gutjnl-2014-308430
   Zoheir Khairy M. A., 2014, Journal of Genetic Engineering and Biotechnology, V12, P135, DOI 10.1016/j.jgeb.2014.11.001
NR 58
TC 5
Z9 5
U1 8
U2 23
PU TAYLOR & FRANCIS INC
PI PHILADELPHIA
PA 530 WALNUT STREET, STE 850, PHILADELPHIA, PA 19106 USA
SN 1949-0976
EI 1949-0984
J9 GUT MICROBES
JI Gut Microbes
PD NOV 9
PY 2020
VL 12
IS 1
DI 10.1080/19490976.2020.1840766
PG 18
WC Gastroenterology & Hepatology; Microbiology
WE Science Citation Index Expanded (SCI-EXPANDED)
SC Gastroenterology & Hepatology; Microbiology
GA PN2SM
UT WOS:000604334600001
PM 33300439
OA gold, Green Published
DA 2022-04-27
ER

PT J
AU Zhong, BF
   Liu, M
   Bai, CS
   Ruan, YX
   Wang, YY
   Qiu, L
   Hong, Y
   Wang, X
   Li, LF
   Li, BH
AF Zhong, Benfu
   Liu, Miao
   Bai, Changsen
   Ruan, Yuxia
   Wang, Yuanyuan
   Qiu, Li
   Hong, Yang
   Wang, Xin
   Li, Lifang
   Li, Binghui
TI Caspase-8 Induces Lysosome-Associated Cell Death in Cancer Cells
SO MOLECULAR THERAPY
LA English
DT Article
ID VACUOLAR H+-ATPASE; V-ATPASE; APOPTOSIS; PROLIFERATION; ACIDIFICATION;
   MITOCHONDRIA; NECROPTOSIS; ACTIVATION; INHIBITOR; REGULATOR
AB Caspase-8, a well-characterized initiator of apoptosis, has also been found to play non-apoptotic roles in cells. In this study, we reveal that caspase-8 can induce cell death in a special way, which does not depend on activation of caspases and mitochondrial initiation. Instead, we prove that caspase-8 can cause lysosomal deacidification and thus lysosomal membrane permeabilization. V-ATPase is a multi-subunit proton pump that acidifies the lumen of lysosome. Our results demonstrate that caspase-8 can bind to the V-0 domain of lysosomal Vacuolar H+-ATPase (V-ATPase), but not the V-1 domain, to block the assembly of functional V-ATPase and alkalinize lysosomes. We further demonstrate that the C-terminal of caspase-8 is mainly responsible for the interaction with V-ATPase and can suffice to inhibit survival of cancer cells. Interestingly, regardless of the protein level, it is the expression rate of caspase-8 that is the major cause of cell death. Taken together, we identify a previously unrevealed caspase-8-mediated cell death pathway different form typical apoptosis, which could render caspase-8 a particular physiological function and may be potentially applied in treatments for apoptosis-resistant cancers.
C1 [Zhong, Benfu; Liu, Miao; Bai, Changsen; Ruan, Yuxia; Wang, Yuanyuan; Qiu, Li; Hong, Yang; Wang, Xin; Li, Lifang; Li, Binghui] Tianjin Med Univ Canc Inst & Hosp, Natl Clin Res Ctr Canc, Dept Canc Cell Biol, Tianjins Key Lab Canc Prevent & Therapy, Tianjin 300060, Peoples R China.
   [Zhong, Benfu; Li, Binghui] Capital Med Univ, Dept Biochem & Mol Biol, Beijing 100069, Peoples R China.
   [Liu, Miao] Shanxi Canc Hosp, Dept Breast Canc, Taiyuan 030013, Peoples R China.
RP Li, LF; Li, BH (通讯作者)，Tianjin Med Univ Canc Inst & Hosp, Natl Clin Res Ctr Canc, Dept Canc Cell Biol, Tianjins Key Lab Canc Prevent & Therapy, Tianjin 300060, Peoples R China.
EM lifangli@bjmu.edu.cn; bli@ccmu.edu.cn
FU National Natural Science Foundation of ChinaNational Natural Science
   Foundation of China (NSFC) [81672762, 81472472, 81902811]
FX This work was supported by Grants 81672762, 81472472, and 81902811 from
   the National Natural Science Foundation of China.
CR Bidere N, 2003, J BIOL CHEM, V278, P31401, DOI 10.1074/jbc.M301911200
   Boege Y, 2017, CANCER CELL, V32, P342, DOI 10.1016/j.ccell.2017.08.010
   Boya P, 2008, ONCOGENE, V27, P6434, DOI 10.1038/onc.2008.310
   Broker LE, 2005, CLIN CANCER RES, V11, P3155, DOI 10.1158/1078-0432.CCR-04-2223
   Brunk UT, 2001, REDOX REP, V6, P91, DOI 10.1179/135100001101536094
   Cheng XT, 2018, AUTOPHAGY, V14, P1472, DOI 10.1080/15548627.2018.1482147
   Colacurcio DJ, 2016, AGEING RES REV, V32, P75, DOI 10.1016/j.arr.2016.05.004
   Droga-Mazovec G, 2008, J BIOL CHEM, V283, P19140, DOI 10.1074/jbc.M802513200
   Estaquier J, 2012, ADV EXP MED BIOL, V942, P157, DOI 10.1007/978-94-007-2869-1_7
   Fritsch M, 2019, NATURE, V575, P683, DOI 10.1038/s41586-019-1770-6
   Galluzzi L, 2018, CELL DEATH DIFFER, V25, P486, DOI 10.1038/s41418-017-0012-4
   Garcia-Calvo M, 1998, J BIOL CHEM, V273, P32608, DOI 10.1074/jbc.273.49.32608
   Gringhuis SI, 2012, NAT IMMUNOL, V13, P246, DOI 10.1038/ni.2222
   Hellwig CT, 2008, J BIOL CHEM, V283, P21676, DOI 10.1074/jbc.M802889200
   Hu WH, 2000, J BIOL CHEM, V275, P10838, DOI 10.1074/jbc.275.15.10838
   Hughes MA, 2016, MOL CELL, V61, P834, DOI 10.1016/j.molcel.2016.02.023
   Kand D, 2015, ORG BIOMOL CHEM, V13, P8163, DOI 10.1039/c5ob00889a
   Keller N, 2018, SEMIN CELL DEV BIOL, V82, P105, DOI 10.1016/j.semcdb.2018.01.009
   Keller N, 2009, STRUCTURE, V17, P438, DOI 10.1016/j.str.2008.12.019
   Kimura T, 2013, CANCER RES, V73, P3, DOI 10.1158/0008-5472.CAN-12-2464
   Kline MP, 2007, LEUKEMIA, V21, P1549, DOI 10.1038/sj.leu.2404719
   Lam LT, 2012, MOL DIAGN THER, V16, P347, DOI 10.1007/s40291-012-0003-6
   Li HL, 1998, CELL, V94, P491, DOI 10.1016/S0092-8674(00)81590-1
   Li M, 2018, CELL DEATH DIS, V9, DOI 10.1038/s41419-018-0511-3
   Lu M, 2007, J BIOL CHEM, V282, P24495, DOI 10.1074/jbc.M702598200
   McGuire C, 2017, FRONT BIOSCI-LANDMRK, V22, P609, DOI 10.2741/4506
   McGuire CM, 2018, J BIOL CHEM, V293, P9113, DOI 10.1074/jbc.RA117.001327
   Newton K, 2019, NATURE, V575, P679, DOI 10.1038/s41586-019-1752-8
   Oberst A, 2011, NATURE, V471, P363, DOI 10.1038/nature09852
   Paz I, 2010, CELL MICROBIOL, V12, P530, DOI 10.1111/j.1462-5822.2009.01415.x
   Pellegrini M, 2005, BLOOD, V106, P1581, DOI 10.1182/blood-2005-01-0284
   Pierzynska-Mach A, 2014, CYTOM PART A, V85A, P729, DOI 10.1002/cyto.a.22495
   Pietkiewicz S, 2015, J IMMUNOL METHODS, V423, P99, DOI 10.1016/j.jim.2015.04.025
   Plotegher N, 2017, TRENDS MOL MED, V23, P116, DOI 10.1016/j.molmed.2016.12.003
   Rathkey JK, 2018, SCI IMMUNOL, V3, DOI 10.1126/sciimmunol.aat2738
   Rosenberg S, 2011, J IMMUNOL, V186, P203, DOI 10.4049/jimmunol.1000648
   Sanjana NE, 2014, NAT METHODS, V11, P783, DOI 10.1038/nmeth.3047
   Santos LC, 2019, NAT COMMUN, V10, DOI 10.1038/s41467-019-09275-x
   Scaffidi C, 1998, EMBO J, V17, P1675, DOI 10.1093/emboj/17.6.1675
   Smardon AM, 2015, J BIOL CHEM, V290, P27511, DOI 10.1074/jbc.M115.667634
   Stegh AH, 2002, J BIOL CHEM, V277, P4351, DOI 10.1074/jbc.M108947200
   Stransky LA, 2015, J BIOL CHEM, V290, P27360, DOI 10.1074/jbc.M115.659128
   Taniguchi M, 2015, CELL DEATH DIS, V6, DOI 10.1038/cddis.2015.82
   Uchimoto T, 1999, APOPTOSIS, V4, P357, DOI 10.1023/A:1009695221038
   Uthaisang-Tanechpongtamb W, 2013, CELL BIOL INT, V37, P471, DOI 10.1002/cbin.10059
   Wang FJ, 2018, TRAFFIC, V19, P918, DOI 10.1111/tra.12613
   Yang J, 2018, P NATL ACAD SCI USA, V115, P6792, DOI 10.1073/pnas.1800562115
   YOSHIMORI T, 1991, J BIOL CHEM, V266, P17707
   Zhang J, 2013, NAT COMMUN, V4, DOI 10.1038/ncomms3157
NR 49
TC 6
Z9 6
U1 9
U2 18
PU CELL PRESS
PI CAMBRIDGE
PA 50 HAMPSHIRE ST, FLOOR 5, CAMBRIDGE, MA 02139 USA
SN 1525-0016
EI 1525-0024
J9 MOL THER
JI Mol. Ther.
PD APR 8
PY 2020
VL 28
IS 4
BP 1078
EP 1091
DI 10.1016/j.ymthe.2020.01.022
PG 14
WC Biotechnology & Applied Microbiology; Genetics & Heredity; Medicine,
   Research & Experimental
WE Science Citation Index Expanded (SCI-EXPANDED)
SC Biotechnology & Applied Microbiology; Genetics & Heredity; Research &
   Experimental Medicine
GA LC5CE
UT WOS:000525341800009
PM 32053770
OA Green Published, hybrid
DA 2022-04-27
ER

PT J
AU Lu, WS
   Chen, QY
   Ying, SM
   Xia, XB
   Yu, ZR
   Lui, Y
   Tranter, G
   Jin, BQ
   Song, CJ
   Seymour, LW
   Jiang, SS
AF Lu, Wenshu
   Chen, Qiongyu
   Ying, Songmin
   Xia, Xiaobing
   Yu, Zhanru
   Lui, Yuan
   Tranter, George
   Jin, Boquan
   Song, Chaojun
   Seymour, Leonard W.
   Jiang, Shisong
TI Evolutionarily conserved primary TNF sequences relate to its primitive
   functions in cell death induction
SO JOURNAL OF CELL SCIENCE
LA English
DT Article
DE TNF; NF-kappa B; Apoptosis; Necrosis; Evolution; Overlapping peptides
ID TUMOR-NECROSIS-FACTOR; CATIONIC ANTIMICROBIAL PEPTIDES;
   RECEPTOR-INTERACTING PROTEIN; FACTOR-ALPHA; L929 CELLS; APOPTOSIS;
   NECROPTOSIS
AB TNF is a primitive protein that has emerged from more than 550 million years of evolution. Our bioinformatics study of TNF from nine different taxa in vertebrates revealed several conserved regions in the TNF sequence. By screening overlapping peptides derived from human TNF to determine their role in three different TNF-induced processes - apoptosis, necrosis and NF-kappa B stimulation - we found that TNF conserved regions are mostly related to cell death rather than NF-kappa B stimulation. Among the most conserved regions, peptides (P)12, P13 and P1213 (comprising P12 and P13) induced apoptosis, whereas P14, P15, P16 and P1516 (comprising P15 and P16) induced necrosis. Cell death induced by these peptides was not through binding to the TNF receptor. P16-induced necrosis was mainly through disruption of the cell membrane, whereas P1213-induced apoptosis involved activation of TRADD followed by formation of complex II. Finally, using a monoclonal antibody and a mutant TNF protein, we show that TNF-induced apoptosis is determined by a conserved linear sequence that corresponds to that within P1213. Our results reveal the determinant sequence that is key to the TNF primitive function of inducing apoptosis.
C1 [Lu, Wenshu; Chen, Qiongyu; Ying, Songmin; Xia, Xiaobing; Seymour, Leonard W.; Jiang, Shisong] Univ Oxford, Dept Oncol, Oxford OX3 7DQ, England.
   [Yu, Zhanru; Lui, Yuan] Univ Oxford, John Radcliffe Hosp, MRC Immunol Unit, Weatherall Inst Mol Med, Headington OX3 9DS, England.
   [Tranter, George] Chiralabs Ltd, Begbroke OX5 1PF, Oxon, England.
   [Jin, Boquan; Song, Chaojun] Fourth Mil Med Univ, Dept Immunol, Xian 710032, Shaanxi Provinc, Peoples R China.
RP Seymour, LW (通讯作者)，Univ Oxford, Dept Oncol, Old Rd Campus Res Bldg,Roosevelt Dr, Oxford OX3 7DQ, England.
EM len.seymour@oncology.ox.ac.uk; shisong.jiang@oncology.ox.ac.uk
OI Tranter, George/0000-0002-2877-1785; seymour, len/0000-0003-3825-0841
FU Mary Kinross Charitable Trust; Cancer Research UKCancer Research UK
   [17720] Funding Source: researchfish
FX This work is supported by The Mary Kinross Charitable Trust. The funder
   had no role in study design, data collection and analysis, decision to
   publish, or preparation of the manuscript.
CR Baena A, 2007, PLOS ONE, V2, DOI 10.1371/journal.pone.0000621
   Bejerano G, 2004, SCIENCE, V304, P1321, DOI 10.1126/science.1098119
   Chan FKM, 2003, J BIOL CHEM, V278, P51613, DOI 10.1074/jbc.M305633200
   Declercq W, 2009, CELL, V138, P229, DOI 10.1016/j.cell.2009.07.006
   ECK MJ, 1989, J BIOL CHEM, V264, P17595
   Feldmann M, 2009, ANNU REV IMMUNOL, V27, P1, DOI 10.1146/annurev-immunol-082708-100732
   Fernandes Heloise Pöckel, 2011, Rev. Bras. Hematol. Hemoter., V33, P297, DOI 10.5581/1516-8484.20110080
   Galluzzi L, 2008, CELL, V135, P1161, DOI 10.1016/j.cell.2008.12.004
   Ghosh S, 1998, ANNU REV IMMUNOL, V16, P225, DOI 10.1146/annurev.immunol.16.1.225
   Greenfield NJ, 2006, NAT PROTOC, V1, P2891, DOI 10.1038/nprot.2006.244
   He SD, 2009, CELL, V137, P1100, DOI 10.1016/j.cell.2009.05.021
   Hehlgans T, 2005, IMMUNOLOGY, V115, P1, DOI 10.1111/j.1365-2567.2005.02143.x
   Hilchie AL, 2011, BREAST CANCER RES, V13, DOI 10.1186/bcr3043
   Hitomi JI, 2008, CELL, V135, P1311, DOI 10.1016/j.cell.2008.10.044
   HOGAN MM, 2001, CURR PROTOC IMMUNOL, pCH6
   KULL FC, 1990, J CELL BIOCHEM, V42, P1, DOI 10.1002/jcb.240420102
   LOETSCHER H, 1993, J BIOL CHEM, V268, P26350
   Martin EM, 2014, INNATE IMMUN-LONDON, V20, P712, DOI 10.1177/1753425913506949
   Micheau O, 2003, CELL, V114, P181, DOI 10.1016/S0092-8674(03)00521-X
   Peschel A, 2006, NAT REV MICROBIOL, V4, P529, DOI 10.1038/nrmicro1441
   Quistad SD, 2014, P NATL ACAD SCI USA, V111, P9567, DOI 10.1073/pnas.1405912111
   Riedl S, 2011, CHEM PHYS LIPIDS, V164, P766, DOI 10.1016/j.chemphyslip.2011.09.004
   TSUJIMOTO M, 1985, P NATL ACAD SCI USA, V82, P7626, DOI 10.1073/pnas.82.22.7626
   Van Noorden CJF, 2001, ACTA HISTOCHEM, V103, P241, DOI 10.1078/0065-1281-00601
   Vanden Berghe T, 2010, CELL DEATH DIFFER, V17, P922, DOI 10.1038/cdd.2009.184
   Vandenabeele P, 2010, NAT REV MOL CELL BIO, V11, P700, DOI 10.1038/nrm2970
   Varfolomeev EE, 2004, CELL, V116, P491, DOI 10.1016/S0092-8674(04)00166-7
   Vercammen D, 1998, J EXP MED, V187, P1477, DOI 10.1084/jem.187.9.1477
   Wiens GD, 2011, DEV COMP IMMUNOL, V35, P1324, DOI 10.1016/j.dci.2011.03.031
   Wong WWL, 2010, CELL DEATH DIFFER, V17, P482, DOI 10.1038/cdd.2009.178
   Wu YT, 2011, CELL DEATH DIFFER, V18, P26, DOI 10.1038/cdd.2010.72
   Zhang DW, 2009, SCIENCE, V325, P332, DOI 10.1126/science.1172308
NR 32
TC 6
Z9 7
U1 0
U2 7
PU COMPANY BIOLOGISTS LTD
PI CAMBRIDGE
PA BIDDER BUILDING, STATION RD, HISTON, CAMBRIDGE CB24 9LF, ENGLAND
SN 0021-9533
EI 1477-9137
J9 J CELL SCI
JI J. Cell Sci.
PD JAN 1
PY 2016
VL 129
IS 1
BP 108
EP 120
DI 10.1242/jcs.175463
PG 13
WC Cell Biology
WE Science Citation Index Expanded (SCI-EXPANDED)
SC Cell Biology
GA DA1LI
UT WOS:000367556900010
PM 26729029
OA Green Published, Bronze
DA 2022-04-27
ER

PT J
AU Kung, G
   Dai, P
   Deng, L
   Kitsis, RN
AF Kung, G.
   Dai, P.
   Deng, L.
   Kitsis, R. N.
TI A novel role for the apoptosis inhibitor ARC in suppressing TNF
   alpha-induced regulated necrosis
SO CELL DEATH AND DIFFERENTIATION
LA English
DT Article
DE ARC; necrosis; apoptosis; TNF alpha
ID CASPASE RECRUITMENT DOMAIN; INDUCED CELL-DEATH; MITOCHONDRIAL
   PERMEABILITY TRANSITION; CANCER; MECHANISMS; KINASE; IDENTIFICATION;
   NECROPTOSIS; INDUCTION; REPRESSOR
AB TNF alpha signaling can promote apoptosis or a regulated form of necrosis. ARC (apoptosis repressor with CARD (caspase recruitment domain)) is an endogenous inhibitor of apoptosis that antagonizes both the extrinsic (death receptor) and intrinsic (mitochondrial/ER) apoptosis pathways. We discovered that ARC blocks not only apoptosis but also necrosis. TNF alpha-induced necrosis was abrogated by overexpression of wild-type ARC but not by a CARD mutant that is also defective for inhibition of apoptosis. Conversely, knockdown of ARC exacerbated TNF alpha-induced necrosis, an effect that was rescued by reconstitution with wild-type, but not CARD-defective, ARC. Similarly, depletion of ARC in vivo exacerbated necrosis caused by infection with vaccinia virus, which elicits severe tissue damage through this pathway, and sensitized mice to TNF alpha-induced systemic inflammatory response syndrome. The mechanism underlying these effects is an interaction of ARC with TNF receptor 1 that interferes with recruitment of RIP1, a critical mediator of TNF alpha-induced regulated necrosis. These findings extend the role of ARC from an apoptosis inhibitor to a regulator of the TNF alpha pathway and an inhibitor of TNF alpha-mediated regulated necrosis.
C1 [Kung, G.; Kitsis, R. N.] Albert Einstein Canc Ctr, Dept Cell Biol, Wilf Family Cardiovasc Res Inst, Bronx, NY 10461 USA.
   [Kung, G.; Kitsis, R. N.] Albert Einstein Canc Ctr, Dept Med, Wilf Family Cardiovasc Res Inst, Bronx, NY USA.
   [Kung, G.; Kitsis, R. N.] Albert Einstein Coll Med, Diabet Res Ctr, Bronx, NY 10467 USA.
   [Dai, P.; Deng, L.] Mem Sloan Kettering Canc Ctr, Dept Med, Dermatol Serv, New York, NY 10021 USA.
RP Kitsis, RN (通讯作者)，Albert Einstein Canc Ctr, Dept Cell Biol, Wilf Family Cardiovasc Res Inst, 1300 Morris Pk Ave, Bronx, NY 10461 USA.
EM richard.kitsis@einstein.yu.edu
FU National Institutes of HealthUnited States Department of Health & Human
   ServicesNational Institutes of Health (NIH) - USA [5R01HL060665,
   3P30CA013330, 5P60DK020541, K08AI073736, 1R56AI095692, 5T32AG023475];
   Dr. Gerald and Myra Dorros Chair in Cardiovascular Disease; NATIONAL
   CANCER INSTITUTEUnited States Department of Health & Human
   ServicesNational Institutes of Health (NIH) - USANIH National Cancer
   Institute (NCI) [P30CA013330] Funding Source: NIH RePORTER; NATIONAL
   HEART, LUNG, AND BLOOD INSTITUTEUnited States Department of Health &
   Human ServicesNational Institutes of Health (NIH) - USANIH National
   Heart Lung & Blood Institute (NHLBI) [R01HL060665] Funding Source: NIH
   RePORTER; NATIONAL INSTITUTE OF ALLERGY AND INFECTIOUS DISEASESUnited
   States Department of Health & Human ServicesNational Institutes of
   Health (NIH) - USANIH National Institute of Allergy & Infectious
   Diseases (NIAID) [K08AI073736, R56AI095692] Funding Source: NIH
   RePORTER; NATIONAL INSTITUTE OF DIABETES AND DIGESTIVE AND KIDNEY
   DISEASESUnited States Department of Health & Human ServicesNational
   Institutes of Health (NIH) - USANIH National Institute of Diabetes &
   Digestive & Kidney Diseases (NIDDK) [P60DK020541] Funding Source: NIH
   RePORTER; NATIONAL INSTITUTE ON AGINGUnited States Department of Health
   & Human ServicesNational Institutes of Health (NIH) - USANIH National
   Institute on Aging (NIA) [T32AG023475] Funding Source: NIH RePORTER
FX We thank Dr. Ulrich Steidl, Dr. Jerry Chipuk, Dr. Mark Czaja, Dr.
   Fernando Macian, Dr. Evripidis Gavathiotis, and Dr. Wenjun Guo for their
   insights and suggestions. We also thank Dr. Ryung Kim for his assistance
   with statistical analysis. We thank Dr. Christina Medina-Ramirez and Dr.
   Melissa James for providing the ARC plasmids and generating ARC shRNA
   lentivirus. We also thank Min Zheng for maintaining the mice. We thank
   the Wilf family for their ongoing generosity and support. This work was
   supported by the National Institutes of Health Grants 5R01HL060665 (to
   RNK), 3P30CA013330 (to RNK), 5P60DK020541 (to RNK), K08AI073736 (to LD),
   1R56AI095692 (to LD), and 5T32AG023475 (to GK). RNK is supported by The
   Dr. Gerald and Myra Dorros Chair in Cardiovascular Disease.
CR Alcamo E, 2001, J IMMUNOL, V167, P1592, DOI 10.4049/jimmunol.167.3.1592
   An JF, 2013, J HEPATOL, V58, P297, DOI 10.1016/j.jhep.2012.10.002
   Aravind L, 1999, TRENDS BIOCHEM SCI, V24, P47, DOI 10.1016/S0968-0004(98)01341-3
   Baines CP, 2005, NATURE, V434, P658, DOI 10.1038/nature03434
   Bertrand MJM, 2008, MOL CELL, V30, P689, DOI 10.1016/j.molcel.2008.05.014
   Cho Y, 2009, CELL, V137, P1112, DOI 10.1016/j.cell.2009.05.037
   Chou JJ, 1998, CELL, V94, P171, DOI 10.1016/S0092-8674(00)81417-8
   Christofferson DE, 2010, CURR OPIN CELL BIOL, V22, P263, DOI 10.1016/j.ceb.2009.12.003
   Degterev A, 2005, NAT CHEM BIOL, V1, P112, DOI 10.1038/nchembio711
   Deng L, 2006, J VIROL, V80, P9977, DOI 10.1128/JVI.00354-06
   Doi TS, 1999, P NATL ACAD SCI USA, V96, P2994, DOI 10.1073/pnas.96.6.2994
   Duprez L, 2011, IMMUNITY, V35, P908, DOI 10.1016/j.immuni.2011.09.020
   Ea CK, 2006, MOL CELL, V22, P245, DOI 10.1016/j.molcel.2006.03.026
   Engidawork E, 2001, BIOCHEM BIOPH RES CO, V281, P84, DOI 10.1006/bbrc.2001.4306
   Golstein P, 2007, TRENDS BIOCHEM SCI, V32, P37, DOI 10.1016/j.tibs.2006.11.001
   He SD, 2009, CELL, V137, P1100, DOI 10.1016/j.cell.2009.05.021
   Hitomi JI, 2008, CELL, V135, P1311, DOI 10.1016/j.cell.2008.10.044
   Hofmann K, 1997, TRENDS BIOCHEM SCI, V22, P155, DOI 10.1016/S0968-0004(97)01043-8
   Holler N, 2000, NAT IMMUNOL, V1, P489, DOI 10.1038/82732
   Hong YM, 2003, FEBS LETT, V543, P170, DOI 10.1016/S0014-5793(03)00444-7
   James LP, 2005, BASIC CLIN PHARMACOL, V97, P8, DOI 10.1111/j.1742-7843.2005.pto_97102.x
   KAUFMANN SH, 1993, CANCER RES, V53, P3976
   Koseki T, 1998, P NATL ACAD SCI USA, V95, P5156, DOI 10.1073/pnas.95.9.5156
   Kreuzaler P, 2012, NAT REV CANCER, V12, P411, DOI 10.1038/nrc3264
   Long J, 2012, ONCOGENE, V31, P1
   Medina-Ramirez CM, 2011, CANCER RES, V71, P7705, DOI 10.1158/0008-5472.CAN-11-2192
   Mercier I, 2005, CELL DEATH DIFFER, V12, P682, DOI 10.1038/sj.cdd.4401631
   Mercier I, 2008, CELL CYCLE, V7, P1640, DOI 10.4161/cc.7.11.5979
   Micheau O, 2003, CELL, V114, P181, DOI 10.1016/S0092-8674(03)00521-X
   Nakagawa T, 2005, NATURE, V434, P652, DOI 10.1038/nature03317
   Nam YJ, 2004, MOL CELL, V15, P901, DOI 10.1016/j.molcel.2004.08.020
   Nam YJ, 2007, J BIOL CHEM, V282, P5522, DOI 10.1074/jbc.M609186200
   Nehs MA, 2011, SURGERY, V150, P1032, DOI 10.1016/j.surg.2011.09.012
   Pear Warren S., 1997, P41
   Rosenfeld ME, 2000, AM J PATHOL, V156, P997, DOI 10.1016/S0002-9440(10)64967-X
   Scaffidi P, 2002, NATURE, V418, P191, DOI 10.1038/nature00858
   Simpson KJ, 2000, J PATHOL, V190, P489
   Strasser A, 2000, ANNU REV BIOCHEM, V69, P217, DOI 10.1146/annurev.biochem.69.1.217
   Sun LM, 2012, CELL, V148, P213, DOI 10.1016/j.cell.2011.11.031
   Vandenabeele P, 2010, NAT REV MOL CELL BIO, V11, P700, DOI 10.1038/nrm2970
   Vanlangenakker N, 2011, CELL DEATH DIS, V2, DOI 10.1038/cddis.2011.111
   Vaughn DE, 1999, J MOL BIOL, V293, P439, DOI 10.1006/jmbi.1999.3177
   Vercammen D, 1997, CYTOKINE, V9, P801, DOI 10.1006/cyto.1997.0252
   Vercammen D, 1998, J EXP MED, V187, P1477, DOI 10.1084/jem.187.9.1477
   Wang M, 2005, FEBS LETT, V579, P2411, DOI 10.1016/j.febslet.2005.03.040
   Wang ZG, 2012, CELL, V148, P228, DOI 10.1016/j.cell.2011.11.030
   Whelan RS, 2010, ANNU REV PHYSIOL, V72, P19, DOI 10.1146/annurev.physiol.010908.163111
   Wu L, 2010, J BIOL CHEM, V285, P19235, DOI 10.1074/jbc.M110.114892
   Yuan JY, 2010, GENE DEV, V24, P2592, DOI 10.1101/gad.1984410
   Zhang DW, 2009, SCIENCE, V325, P332, DOI 10.1126/science.1172308
   Zheng LX, 2006, MOL CELL BIOL, V26, P3505, DOI 10.1128/MCB.26.9.3505-3513.2006
   Zong WX, 2004, GENE DEV, V18, P1272, DOI 10.1101/gad.1199904
NR 52
TC 19
Z9 23
U1 0
U2 21
PU NATURE PUBLISHING GROUP
PI LONDON
PA MACMILLAN BUILDING, 4 CRINAN ST, LONDON N1 9XW, ENGLAND
SN 1350-9047
EI 1476-5403
J9 CELL DEATH DIFFER
JI Cell Death Differ.
PD APR
PY 2014
VL 21
IS 4
BP 634
EP 644
DI 10.1038/cdd.2013.195
PG 11
WC Biochemistry & Molecular Biology; Cell Biology
WE Science Citation Index Expanded (SCI-EXPANDED)
SC Biochemistry & Molecular Biology; Cell Biology
GA AC8LP
UT WOS:000332784800013
PM 24440909
OA Bronze, Green Published
DA 2022-04-27
ER

PT J
AU Shah, A
   Plaza-Sirvent, C
   Weinert, S
   Buchbinder, JH
   Lavrik, IN
   Mertens, PR
   Schmitz, I
   Lindquist, JA
AF Shah, Aneri
   Plaza-Sirvent, Carlos
   Weinert, Soenke
   Buchbinder, Joern H.
   Lavrik, Inna N.
   Mertens, Peter R.
   Schmitz, Ingo
   Lindquist, Jonathan A.
TI YB-1 Mediates TNF-Induced Pro-Survival Signaling by Regulating NF-kappa
   B Activation
SO CANCERS
LA English
DT Article
DE cold shock proteins; TNF; apoptosis
ID BOX-BINDING-PROTEIN; INDUCED APOPTOSIS; CELL-DEATH; UBIQUITIN;
   PHOSPHORYLATION; NECROPTOSIS; SUPPRESSION; INDUCTION; CASPASES; NECROSIS
AB Cell fate decisions regulating survival and death are essential for maintaining tissue homeostasis; dysregulation thereof can lead to tumor development. In some cases, survival and death are triggered by the same receptor, e.g., tumor necrosis factor (TNF)-receptor 1 (TNFR1). We identified a prominent role for the cold shock Y-box binding protein-1 (YB-1) in the TNF-induced activation and nuclear translocation of nuclear factor kappa-light-chain-enhancer of activated B cells (NF-kappa B) p65. In the absence of YB-1, the expression of TNF receptor-associated factor 2 (TRAF2), a central component of the TNF receptor signaling complex required for NF-kappa B activation, is significantly reduced. Therefore, we hypothesized that the loss of YB-1 results in a destabilization of TRAF2. Consistent with this hypothesis, we observed that YB-1-deficient cells were more prone to TNF-induced apoptotic cell death. We observed enhanced effector caspase-3 activation and could successfully rescue the cells using the pan-caspase inhibitor zVAD-fmk, but not necrostatin-1. Taken together, our results indicate that YB-1 plays a central role in promoting cell survival through NF-kappa B activation and identifies a novel mechanism by which enhanced YB-1 expression may contribute to tumor development.
C1 [Shah, Aneri; Mertens, Peter R.; Lindquist, Jonathan A.] Otto von Guericke Univ, Clin Nephrol & Hypertens Diabet & Endocrinol, D-39120 Magdeburg, Germany.
   [Plaza-Sirvent, Carlos; Schmitz, Ingo] Otto von Guericke Univ, Inst Mol & Clin Immunol, D-39120 Magdeburg, Germany.
   [Plaza-Sirvent, Carlos; Schmitz, Ingo] Helmholtz Ctr Infect Res, Syst Oriented Immunol & Inflammat Res Grp, Dept Expt Immunol, D-38124 Braunschweig, Germany.
   [Plaza-Sirvent, Carlos; Schmitz, Ingo] Ruhr Univ Bochum, Dept Mol Immunol, ZKF2, D-44780 Bochum, Germany.
   [Weinert, Soenke] Otto von Guericke Univ, Dept Cardiol & Angiol, D-39120 Magdeburg, Germany.
   [Buchbinder, Joern H.; Lavrik, Inna N.] Otto von Guericke Univ, Inst Expt Internal Med, Translat Inflammat Res, D-39120 Magdeburg, Germany.
RP Lindquist, JA (通讯作者)，Otto von Guericke Univ, Clin Nephrol & Hypertens Diabet & Endocrinol, D-39120 Magdeburg, Germany.; Schmitz, I (通讯作者)，Otto von Guericke Univ, Inst Mol & Clin Immunol, D-39120 Magdeburg, Germany.; Schmitz, I (通讯作者)，Helmholtz Ctr Infect Res, Syst Oriented Immunol & Inflammat Res Grp, Dept Expt Immunol, D-38124 Braunschweig, Germany.; Schmitz, I (通讯作者)，Ruhr Univ Bochum, Dept Mol Immunol, ZKF2, D-44780 Bochum, Germany.
EM Aneri.Shah@ovgu.de; Carlos.PlazaSirvent@rub.de;
   Soenke.Weinert@med.ovgu.de; joernbuchbinder@outlook.de;
   inna.lavrik@med.ovgu.de; peter.mertens@med.ovgu.de; Ingo.Schmitz@rub.de;
   Jon.Lindquist@med.ovgu.de
RI Lavrik, Inna N/C-1700-2009; Lindquist, Jonathan/AAB-8526-2021; Schmitz,
   Ingo/G-2093-2013
OI Lavrik, Inna N/0000-0002-9324-309X; Lindquist,
   Jonathan/0000-0001-6846-5056; Schmitz, Ingo/0000-0002-5360-0419;
   Plaza-Sirvent, Carlos/0000-0003-2767-0402
FU Deutsche Forschungsgemeinschaft (DFG, German Research Foundation)German
   Research Foundation (DFG) [97850925 - SFB 854, GRK 2408, ME-1365/7-2,
   ME-1365/9-2, LA-2386/6-1, LI-1031/4-1]; federal state Saxony-Anhalt;
   European Structural and Investment Funds (ESF) [ZS/2016/08/80645];
   Center of Dynamic Systems (CDS) - EU program ERDF (European Regional
   Development Fund)
FX This work was funded in part by the Deutsche Forschungsgemeinschaft
   (DFG, German Research Foundation)-Project-ID 97850925 - SFB 854: Project
   A1 to P.R.M. and project A23 to I.S., as well as GRK 2408, project 8,
   grants ME-1365/7-2, and ME-1365/9-2 to P.R.M.; LA-2386/6-1 to I.L.;, and
   LI-1031/4-1 to J.A.L., and by the federal state Saxony-Anhalt and the
   European Structural and Investment Funds (ESF, 2014-2020), project
   number ZS/2016/08/80645. I.L. also acknowledges support from the Center
   of Dynamic Systems (CDS), funded by the EU program ERDF (European
   Regional Development Fund).
CR Bernhardt A, 2017, KIDNEY INT, V92, P1157, DOI 10.1016/j.kint.2017.03.035
   Cho Y, 2009, CELL, V137, P1112, DOI 10.1016/j.cell.2009.05.037
   Chung JY, 2007, ADV EXP MED BIOL, V597, P93
   Degterev A, 2008, NAT CHEM BIOL, V4, P313, DOI 10.1038/nchembio.83
   Dong W, 2015, J AM SOC NEPHROL, V26, P2789, DOI 10.1681/ASN.2014080846
   Draber P, 2015, CELL REP, V13, P2258, DOI 10.1016/j.celrep.2015.11.009
   Emmerich CH, 2011, SCI SIGNAL, V4, DOI 10.1126/scisignal.2002187
   He SD, 2009, CELL, V137, P1100, DOI 10.1016/j.cell.2009.05.021
   Hohlfeld Raphael, 2018, Oncotarget, V9, P19039, DOI 10.18632/oncotarget.24886
   Holm PS, 2002, J BIOL CHEM, V277, P10427, DOI 10.1074/jbc.M106955200
   Hornbeck PV, 2015, NUCLEIC ACIDS RES, V43, pD512, DOI 10.1093/nar/gku1267
   HSU HL, 1995, CELL, V81, P495, DOI 10.1016/0092-8674(95)90070-5
   Kohno K, 2003, BIOESSAYS, V25, P691, DOI 10.1002/bies.10300
   Kreuz S, 2001, MOL CELL BIOL, V21, P3964, DOI 10.1128/MCB.21.12.3964-3973.2001
   Lasham A, 2013, BIOCHEM J, V449, P11, DOI 10.1042/BJ20121323
   Lindquist JA, 2018, CELL COMMUN SIGNAL, V16, DOI 10.1186/s12964-018-0274-6
   Martin M, 2017, J BIOL CHEM, V292, P3433, DOI 10.1074/jbc.M116.740258
   Mellacheruvu D, 2013, NAT METHODS, V10, P730, DOI 10.1038/nmeth.2557
   Micheau O, 2003, CELL, V114, P181, DOI 10.1016/S0092-8674(03)00521-X
   Murphy JM, 2013, IMMUNITY, V39, P443, DOI 10.1016/j.immuni.2013.06.018
   Okamoto T, 2000, ONCOGENE, V19, P6194, DOI 10.1038/sj.onc.1204029
   Palicharla VR, 2015, CELL SIGNAL, V27, P2355, DOI 10.1016/j.cellsig.2015.09.001
   Papa S, 2004, NAT CELL BIOL, V6, P146, DOI 10.1038/ncb1093
   Peltzer N, 2016, TRENDS CELL BIOL, V26, P445, DOI 10.1016/j.tcb.2016.01.006
   Prabhu L, 2015, ONCOTARGET, V6, P29396, DOI 10.18632/oncotarget.5120
   Raffetseder U, 2012, EUR J CELL BIOL, V91, P567, DOI 10.1016/j.ejcb.2011.07.001
   Salvesen GS, 1997, CELL, V91, P443, DOI 10.1016/S0092-8674(00)80430-4
   Sun LM, 2012, CELL, V148, P213, DOI 10.1016/j.cell.2011.11.031
   Thornberry NA, 1998, SCIENCE, V281, P1312, DOI 10.1126/science.281.5381.1312
   Tortola L, 2016, CELL REP, V15, P1481, DOI 10.1016/j.celrep.2016.04.032
   VanAntwerp DJ, 1996, SCIENCE, V274, P787, DOI 10.1126/science.274.5288.787
   Vanden Berghe T, 2014, NAT REV MOL CELL BIO, V15, P134, DOI 10.1038/nrm3737
   Vandenabeele P, 2010, NAT REV MOL CELL BIO, V11, P700, DOI 10.1038/nrm2970
   Vucic D, 2011, NAT REV MOL CELL BIO, V12, P439, DOI 10.1038/nrm3143
   Wagner SA, 2016, EMBO J, V35, P1868, DOI 10.15252/embj.201694300
   Wang CY, 1996, SCIENCE, V274, P784, DOI 10.1126/science.274.5288.784
   Wang CY, 1998, SCIENCE, V281, P1680, DOI 10.1126/science.281.5383.1680
   Weischenfeldt J, 2008, CSH PROTOC, V2008
   Zinngrebe J, 2014, EMBO REP, V15, P28, DOI 10.1002/embr.201338025
NR 39
TC 5
Z9 5
U1 1
U2 1
PU MDPI
PI BASEL
PA ST ALBAN-ANLAGE 66, CH-4052 BASEL, SWITZERLAND
EI 2072-6694
J9 CANCERS
JI Cancers
PD AUG
PY 2020
VL 12
IS 8
AR 2188
DI 10.3390/cancers12082188
PG 12
WC Oncology
WE Science Citation Index Expanded (SCI-EXPANDED)
SC Oncology
GA OC3GM
UT WOS:000579046400001
PM 32764479
OA Green Published, gold
DA 2022-04-27
ER

PT J
AU Barabino, A
   Plamondon, V
   Abdouh, M
   Chatoo, W
   Flamier, A
   Hanna, R
   Zhou, SF
   Motoyama, N
   Hebert, M
   Lavoie, J
   Bernier, G
AF Barabino, Andrea
   Plamondon, Vicky
   Abdouh, Mohamed
   Chatoo, Wassim
   Flamier, Anthony
   Hanna, Roy
   Zhou, Shufeng
   Motoyama, Noboru
   Hebert, Marc
   Lavoie, Joelle
   Bernier, Gilbert
TI Loss of Bmi1 causes anomalies in retinal development and degeneration of
   cone photoreceptors
SO DEVELOPMENT
LA English
DT Article
DE Polycomb; Bmi1; Retina; Retinal development; Bipolar neuron; Cone;
   Photoreceptor; Degeneration; Mouse; Human; Embryonic stem cell
ID EMBRYONIC STEM-CELLS; LEBER CONGENITAL AMAUROSIS; THYROID-HORMONE
   RECEPTOR; GROUP GENE BMI1; HOMEOBOX GENE; MOUSE RETINA; TUMOR
   SUPPRESSION; NUCLEAR RECEPTOR; MAMMALIAN RETINA; VERTEBRATE EYE
AB Retinal development occurs through the sequential but overlapping generation of six types of neuronal cells and one glial cell type. Of these, rod and cone photoreceptors represent the functional unit of light detection and phototransduction and are frequently affected in retinal degenerative diseases. During mouse development, the Polycomb group protein Bmi1 is expressed in immature retinal progenitors and differentiated retinal neurons, including cones. We show here that Bmi1 is required to prevent post natal degeneration of cone photoreceptors and bipolar neurons and that inactivation of Chk2 or p53 could improve but not overcome cone degeneration in Bmi1(-/-) mice. The retinal phenotype of Bmi1(-/-) mice was also characterized by loss of heterochromatin, activation of tandem repeats, oxidative stress and Rip3-associated necroptosis. In the human retina, BMI1 was preferentially expressed in cones at heterochromatic foci. BMI1 inactivation in human embryonic stem cells was compatible with retinal induction but impaired cone terminal differentiation. Despite this developmental arrest, BMI1-deficient cones recapitulated several anomalies observed in Bmi1(-/-) photoreceptors, such as loss of heterochromatin, activation of tandem repeats and induction of p53, revealing partly conserved biological functions between mouse and man.
C1 [Barabino, Andrea; Plamondon, Vicky; Abdouh, Mohamed; Chatoo, Wassim; Flamier, Anthony; Hanna, Roy; Zhou, Shufeng; Bernier, Gilbert] Hop Maison Neuve Rosemont, Stem Cell & Dev Biol Lab, 5415 Blvd Assompt, Montreal, PQ H1T 2M4, Canada.
   [Motoyama, Noboru] Natl Ctr Geriatr & Gerontol, Natl Inst Longev Sci, Dept Cognit Brain Sci, 36-3 Gengo, Obu, Aichi 4748522, Japan.
   [Hebert, Marc; Lavoie, Joelle] Univ Laval, Fac Med, Dept Ophthalmol Otorhinolaryngol & Cervico Facial, Laval, PQ G1V 0A6, Canada.
   [Bernier, Gilbert] Univ Montreal, Dept Neurosci, Montreal, PQ H3T 1J4, Canada.
   [Bernier, Gilbert] Univ Montreal, Dept Ophthalmol, Montreal, PQ H3T 1J4, Canada.
RP Bernier, G (通讯作者)，Hop Maison Neuve Rosemont, Stem Cell & Dev Biol Lab, 5415 Blvd Assompt, Montreal, PQ H1T 2M4, Canada.; Bernier, G (通讯作者)，Univ Montreal, Dept Neurosci, Montreal, PQ H3T 1J4, Canada.; Bernier, G (通讯作者)，Univ Montreal, Dept Ophthalmol, Montreal, PQ H3T 1J4, Canada.
EM gbernier.hmr@ssss.gouv.qc.ca
RI Hanna, Roy/E-2645-2015
OI Hanna, Roy/0000-0002-1284-7941; Zhou, Shufeng/0000-0003-2715-9823;
   Abdouh, Mohamed/0000-0003-0702-9335
FU Natural Science and Engineering Research Council of Canada
   (NSERC)Natural Sciences and Engineering Research Council of Canada
   (NSERC); Antoine-Turmel Foundation for Macular Degeneration Research;
   Foundation Fighting Blindness Canada; NSERCNatural Sciences and
   Engineering Research Council of Canada (NSERC); Montreal University;
   Reseau Vision du Quebec
FX This work was supported by grants from the Natural Science and
   Engineering Research Council of Canada (NSERC); Antoine-Turmel
   Foundation for Macular Degeneration Research; and the Foundation
   Fighting Blindness Canada. V.P. was supported by a fellowship from
   NSERC. A.F. was supported by fellowships from Montreal University
   Molecular Biology Program and Reseau Vision du Quebec.
CR Abdouh M, 2012, PLOS ONE, V7, DOI 10.1371/journal.pone.0031870
   Abdouh M, 2009, J NEUROSCI, V29, P8884, DOI 10.1523/JNEUROSCI.0968-09.2009
   Avilion AA, 2003, GENE DEV, V17, P126, DOI 10.1101/gad.224503
   BeleckyAdams T, 1996, DEV BIOL, V178, P304, DOI 10.1006/dbio.1996.0220
   Bernier G, 2000, MECH DEVELOP, V93, P59, DOI 10.1016/S0925-4773(00)00271-9
   Bhaskara S, 2010, CANCER CELL, V18, P436, DOI 10.1016/j.ccr.2010.10.022
   Boyer LA, 2006, NATURE, V441, P349, DOI 10.1038/nature04733
   Buchwald G, 2006, EMBO J, V25, P2465, DOI 10.1038/sj.emboj.7601144
   Cao R, 2005, MOL CELL, V20, P845, DOI 10.1016/j.molcel.2005.12.002
   Carl M, 2002, DEVELOPMENT, V129, P4057
   Cepko CL, 1996, P NATL ACAD SCI USA, V93, P589, DOI 10.1073/pnas.93.2.589
   Chagraoui J, 2011, P NATL ACAD SCI USA, V108, P5284, DOI 10.1073/pnas.1014263108
   Chang B, 2009, P NATL ACAD SCI USA, V106, P19581, DOI 10.1073/pnas.0907720106
   Chatoo W, 2011, ANTIOXID REDOX SIGN, V15, P1729, DOI 10.1089/ars.2010.3610
   Chatoo W, 2010, STEM CELLS, V28, P1412, DOI 10.1002/stem.462
   Chatoo W, 2009, J NEUROSCI, V29, P529, DOI 10.1523/JNEUROSCI.5303-08.2009
   Chen SM, 1997, NEURON, V19, P1017, DOI 10.1016/S0896-6273(00)80394-3
   Chow RL, 1999, DEVELOPMENT, V126, P4213
   Ellis P, 2004, DEV NEUROSCI-BASEL, V26, P148, DOI 10.1159/000082134
   Facchino S, 2010, J NEUROSCI, V30, P10096, DOI 10.1523/JNEUROSCI.1634-10.2010
   Fasano CA, 2007, CELL STEM CELL, V1, P87, DOI 10.1016/j.stem.2007.04.001
   Fodor BD, 2010, ANNU REV CELL DEV BI, V26, P471, DOI 10.1146/annurev.cellbio.042308.113225
   Fortin A, 2001, J CELL BIOL, V155, P207, DOI 10.1083/jcb.200105137
   Freund CL, 1998, NAT GENET, V18, P311, DOI 10.1038/ng0498-311
   Freund CL, 1997, CELL, V91, P543, DOI 10.1016/S0092-8674(00)80440-7
   Furukawa T, 1997, CELL, V91, P531, DOI 10.1016/S0092-8674(00)80439-0
   Furukawa T, 1999, NAT GENET, V23, P466, DOI 10.1038/70591
   Graham V, 2003, NEURON, V39, P749, DOI 10.1016/S0896-6273(03)00497-5
   Haverkamp S, 2000, J COMP NEUROL, V424, P1
   Hennig AK, 2013, PLOS ONE, V8, DOI 10.1371/journal.pone.0069721
   Ismail IH, 2010, J CELL BIOL, V191, P45, DOI 10.1083/jcb.201003034
   Jacobs JJL, 1999, NATURE, V397, P164, DOI 10.1038/16476
   Jacobs WB, 2006, J NEUROCHEM, V97, P1571, DOI 10.1111/j.1471-4159.2006.03980.x
   Jadhav AR, 2006, DEVELOPMENT, V133, P913, DOI 10.1242/dev.02245
   Jia L, 2009, P NATL ACAD SCI USA, V106, P17534, DOI 10.1073/pnas.0902425106
   Kappes F, 2011, GENE DEV, V25, P673, DOI 10.1101/gad.2036411
   Karimi MM, 2011, CELL STEM CELL, V8, P676, DOI 10.1016/j.stem.2011.04.004
   Katoh K, 2012, J NEUROSCI, V32, P17658, DOI 10.1523/JNEUROSCI.1869-12.2012
   Lagutin OV, 2003, GENE DEV, V17, P368, DOI 10.1101/gad.1059403
   Larson K, 2012, PLOS GENET, V8, DOI 10.1371/journal.pgen.1002473
   Lavoie J, 2014, BIOL PSYCHIAT, V75, P479, DOI 10.1016/j.biopsych.2012.11.024
   Li ZZ, 2006, J BIOL CHEM, V281, P20643, DOI 10.1074/jbc.M602461200
   Linkermann A, 2014, NEW ENGL J MED, V370, P455, DOI 10.1056/NEJMra1310050
   Liu J, 2009, NATURE, V459, P387, DOI 10.1038/nature08040
   Loosli F, 1999, GENE DEV, V13, P649, DOI 10.1101/gad.13.6.649
   Marigo V, 2007, CELL CYCLE, V6, P652, DOI 10.4161/cc.6.6.4029
   Marquardt T, 2003, PROG RETIN EYE RES, V22, P567, DOI 10.1016/S1350-9462(03)00036-3
   Marquardt T, 2001, CELL, V105, P43, DOI 10.1016/S0092-8674(01)00295-1
   Mathers PH, 1997, NATURE, V387, P603, DOI 10.1038/42475
   Mears AJ, 2001, NAT GENET, V29, P447, DOI 10.1038/ng774
   Molofsky AV, 2005, GENE DEV, V19, P1432, DOI 10.1101/gad.1299505
   Murakami Y, 2012, P NATL ACAD SCI USA, V109, P14598, DOI 10.1073/pnas.1206937109
   Ng L, 2001, NAT GENET, V27, P94, DOI 10.1038/83829
   Nishida A, 2003, NAT NEUROSCI, V6, P1255, DOI 10.1038/nn1155
   Ortin-Martinez A, 2014, PLOS ONE, V9, DOI 10.1371/journal.pone.0102392
   Peng JC, 2009, PLOS GENET, V5, DOI 10.1371/journal.pgen.1000435
   Popova EY, 2013, J BIOL CHEM, V288, P17895, DOI 10.1074/jbc.M113.452144
   Porter FD, 1997, DEVELOPMENT, V124, P2935
   REH TA, 1989, J NEUROSCI, V9, P4179
   Rogakou EP, 1998, J BIOL CHEM, V273, P5858, DOI 10.1074/jbc.273.10.5858
   Rowe HM, 2010, NATURE, V463, P237, DOI 10.1038/nature08674
   Sancho-Pelluz J, 2008, MOL NEUROBIOL, V38, P253, DOI 10.1007/s12035-008-8045-9
   Sauvageau M, 2010, CELL STEM CELL, V7, P299, DOI 10.1016/j.stem.2010.08.002
   Sharpless NE, 2004, ONCOGENE, V23, P379, DOI 10.1038/sj.onc.1207074
   Sherr CJ, 2001, NAT REV MOL CELL BIO, V2, P731, DOI 10.1038/35096061
   Solovei I, 2009, CELL, V137, P356, DOI 10.1016/j.cell.2009.01.052
   Swaroop A, 1999, HUM MOL GENET, V8, P299, DOI 10.1093/hmg/8.2.299
   Swaroop A, 2010, NAT REV NEUROSCI, V11, P563, DOI 10.1038/nrn2880
   Taranova OV, 2006, GENE DEV, V20, P1187, DOI 10.1101/gad.1407906
   Thomson JA, 1998, SCIENCE, V282, P1145, DOI 10.1126/science.282.5391.1145
   Valk-Lingbeek ME, 2004, CELL, V118, P409, DOI 10.1016/j.cell.2004.08.005
   Vandenabeele P, 2010, NAT REV MOL CELL BIO, V11, P700, DOI 10.1038/nrm2970
   VANDERLUGT NMT, 1994, GENE DEV, V8, P757, DOI 10.1101/gad.8.7.757
   Viringipurampeer IA, 2014, CELL DEATH DIFFER, V21, P665, DOI 10.1038/cdd.2013.191
   Wang HB, 2004, NATURE, V431, P873, DOI 10.1038/nature02985
   WATANABE T, 1990, NEURON, V4, P461, DOI 10.1016/0896-6273(90)90058-N
   Yan YP, 2005, STEM CELLS, V23, P781, DOI 10.1634/stemcells.2004-0365
   Yanagi Y, 2002, INVEST OPHTH VIS SCI, V43, P3489
   Yaron O, 2006, DEVELOPMENT, V133, P1367, DOI 10.1242/dev.02311
   Zencak D, 2013, P NATL ACAD SCI USA, V110, pE593, DOI 10.1073/pnas.1108297110
   Zhang JM, 2015, DEV BIOL, V403, P128, DOI 10.1016/j.ydbio.2015.05.010
   Zhou SF, 2015, DEVELOPMENT, V142, P3294, DOI 10.1242/dev.125385
   Zhu Q, 2011, NATURE, V477, P179, DOI 10.1038/nature10371
NR 83
TC 17
Z9 18
U1 0
U2 0
PU COMPANY OF BIOLOGISTS LTD
PI CAMBRIDGE
PA BIDDER BUILDING CAMBRIDGE COMMERCIAL PARK COWLEY RD, CAMBRIDGE CB4 4DL,
   CAMBS, ENGLAND
SN 0950-1991
EI 1477-9129
J9 DEVELOPMENT
JI Development
PD MAY 1
PY 2016
VL 143
IS 9
BP 1571
EP 1584
DI 10.1242/dev.125351
PG 14
WC Developmental Biology
WE Science Citation Index Expanded (SCI-EXPANDED)
SC Developmental Biology
GA EE4QC
UT WOS:000389588100014
PM 26965367
OA Green Published, Bronze
DA 2022-04-27
ER

PT J
AU Chen, SM
   Lossio, CF
   Verbeke, I
   Verduijn, J
   Parakhonskiy, B
   Van der Meeren, L
   Chen, PY
   De Zaeytijd, J
   Skirtach, AG
   Van Damme, EJM
AF Chen, Simin
   Lossio, Claudia Figueiredo
   Verbeke, Isabel
   Verduijn, Joost
   Parakhonskiy, Bogdan
   Van der Meeren, Louis
   Chen, Pengyu
   De Zaeytijd, Jeroen
   Skirtach, Andre G.
   Van Damme, Els J. M.
TI The type-1 ribosome-inactivating protein OsRIP1 triggers
   caspase-independent apoptotic-like death in HeLa cells
SO FOOD AND CHEMICAL TOXICOLOGY
LA English
DT Article
DE Ribosome-inactivating protein; Anti-cancer; Caspase independent
   apoptosis; Cell blebbing; Cell death
ID FUSION PROTEIN; CYCLE ARREST; DNA-DAMAGE; CANCER; NECROPTOSIS;
   EXPRESSION; MITOPHAGY; CLEAVAGE; SURVIVAL; DOMAIN
AB Ribosome-inactivating proteins (RIPs) are capable of removing a specific adenine from 285 ribosomal RNA, thus inhibiting protein biosynthesis in an irreversible manner. In this study, recombinant OsRIP1, a type 1 RIP from rice (Oryza saliva L.), was investigated for its anti-proliferative properties. Human cervical cancer HeLa cells were incubated in the presence of OsRIP1 for 24-72 h. OsRIP1 treatment yielded an anti-proliferation response of the HeLa cells and resulted in apoptotic-like blebbing of the plasma membrane without causing DNA fragmentation. OsRIP1 labeled with FITC accumulated at the cell surface. Pull-down assays identified ASPP1 (Apoptosis-Stimulating Protein of p53 1) and IFITM3 (interferon-induced transmembrane protein 3) as potential interaction partners for OsRIP1. Transcript levels for several critical genes related to different signaling pathways were quantified by RT-qPCR. OsRIP1 provoked HeLa cells to undergo caspase-independent cell death, associated with a significant transcriptional upregulation of the apoptotic gene PUMA, interferon regulatory factor 1 (IRF1) and the autophagy-related marker LC3. No changes in caspase activities were observed. Together, these data suggest that apoptotic-like events were involved in OsRIP1-driven caspase-independent cell death that might trigger the IRF1 signaling pathway and LC3-mediated autophagy.
C1 [Chen, Simin; Lossio, Claudia Figueiredo; Verbeke, Isabel; Verduijn, Joost; Parakhonskiy, Bogdan; Van der Meeren, Louis; Chen, Pengyu; De Zaeytijd, Jeroen; Skirtach, Andre G.; Van Damme, Els J. M.] Univ Ghent, Fac Biosci Engn, Dept Biotechnol, Coupure Links 653, B-9000 Ghent, Belgium.
   [Lossio, Claudia Figueiredo] Univ Fed Ceara, Dept Biochem & Mol Biol, BR-2853 Fortaleza, Ceara, Brazil.
   [Chen, Pengyu] Univ Ghent, Fac Biosci Engn, Dept Plants & Crops, Coupure Links 653, B-9000 Ghent, Belgium.
   [Skirtach, Andre G.; Van Damme, Els J. M.] Univ Ghent, Ctr Adv Light Microscopy, B-9000 Ghent, Belgium.
RP Van Damme, EJM (通讯作者)，Univ Ghent, Fac Biosci Engn, Dept Biotechnol, Coupure Links 653, B-9000 Ghent, Belgium.
EM elsjm.vandamme@ugent.be
RI Parakhonskiy, Bogdan/E-8956-2012
OI Parakhonskiy, Bogdan/0000-0002-6481-3700; Van der Meeren,
   Louis/0000-0002-6671-5055; Verduijn, Joost/0000-0002-8478-0344
FU Guangzhou Elite Project (GEP) by Guangzhou government; Fund for
   Scientific Research -FlandersFWO
FX S.C. is the recipient of a PhD grant, Guangzhou Elite Project (GEP)
   provided by Guangzhou government. This research was funded by Fund for
   Scientific Research -Flanders. The proteomics analyses were carried out
   by Proteomics Expertise Center (Center for Medical Biotechnology,
   VIB-UGhent, Gent, Belgium).
CR Ajji PK, 2020, PROCESS BIOCHEM, V96, P146, DOI 10.1016/j.procbio.2020.05.029
   Allen EK, 2017, NAT MED, V23, P975, DOI 10.1038/nm.4370
   Alsamman K, 2018, BIOSCIENCE REP, V38, DOI 10.1042/BSR20171672
   Arslan I, 2021, SLAS DISCOV, V26, P330, DOI 10.1177/2472555220970911
   Bolte S, 2006, J MICROSC-OXFORD, V224, P213, DOI 10.1111/j.1365-2818.2006.01706.x
   Bortolotti M, 2021, TOXINS, V13, DOI 10.3390/toxins13020081
   Buchrieser J, 2018, CELL DEATH DIS, V9, DOI 10.1038/s41419-018-1053-4
   Cavalcante GC, 2019, INT J MOL SCI, V20, DOI 10.3390/ijms20174133
   Chen M, 2016, AUTOPHAGY, V12, P689, DOI 10.1080/15548627.2016.1151580
   Chen Q, 2019, J MOL CELL BIOL, V11, P496, DOI 10.1093/jmcb/mjy056
   Coleman ML, 2001, NAT CELL BIOL, V3, P339, DOI 10.1038/35070009
   Crawford ED, 2013, MOL CELL PROTEOMICS, V12, P813, DOI 10.1074/mcp.O112.024372
   de Martel C, 2012, LANCET ONCOL, V13, DOI 10.1016/S1470-2045(12)70137-7
   de Oliveira RG, 2019, FOOD CHEM TOXICOL, V125, P549, DOI 10.1016/j.fct.2019.02.013
   De Zaeytijd J, 2019, TOXINS, V11, DOI 10.3390/toxins11060325
   Dong XH, 2019, AM J TRANSL RES, V11, P499
   Fan X, 2015, MOL MED REP, V11, P3553, DOI 10.3892/mmr.2015.3176
   Galluzzi L, 2018, CELL DEATH DIFFER, V25, P486, DOI 10.1038/s41418-017-0012-4
   Gansukh E, 2019, FOOD CHEM TOXICOL, V127, P11, DOI 10.1016/j.fct.2019.02.037
   Gao J, 2010, CELL DEATH DIFFER, V17, P699, DOI 10.1038/cdd.2009.156
   Gomez-Herranz M, 2019, CELL SIGNAL, V60, P39, DOI 10.1016/j.cellsig.2019.03.024
   Hazra B, 2017, SCI SIGNAL, V10, DOI 10.1126/scisignal.aaf5185
   Iwamoto T, 2013, BIOL PHARM BULL, V36, P715, DOI 10.1248/bpb.b12-01102
   Ji J, 2020, MOL BIOL REP, V47, P6091, DOI 10.1007/s11033-020-05685-z
   K  ogel D., 2013, MADAME CURIE BIOSCIE
   Knuth AK, 2019, NEOPLASIA, V21, P74, DOI 10.1016/j.neo.2018.11.002
   Korwek Z, 2013, MUTAGENESIS, V28, P411, DOI 10.1093/mutage/get017
   Krainova NA, 2013, APPL BIOCHEM MICRO+, V49, P743, DOI 10.1134/S0003683813090032
   Lee EJ, 2006, BIOCHEM BIOPH RES CO, V347, P882, DOI 10.1016/j.bbrc.2006.06.145
   Lin B, 2017, BIOTECHNOL LETT, V39, P71, DOI 10.1007/s10529-016-2222-0
   Lin J, 2003, ACTA PHARMACOL SIN, V24, P241
   Liu D, 2020, CELL DEATH DIS, V11, DOI 10.1038/s41419-020-2415-2
   Lu WL, 2018, INT J ONCOL, V53, P1027, DOI 10.3892/ijo.2018.4470
   Lv Q, 2015, PROTEIN EXPRES PURIF, V111, P9, DOI 10.1016/j.pep.2015.03.008
   Min JQ, 2018, FEBS OPEN BIO, V8, P1299, DOI 10.1002/2211-5463.12479
   Model MA, 2018, APOPTOSIS, V23, P449, DOI 10.1007/s10495-018-1471-x
   Moustapha A, 2015, CELL DEATH DISCOV, V1, DOI 10.1038/cddiscovery.2015.17
   Musaogullari A, 2020, FRONT PHYSIOL, V11, DOI 10.3389/fphys.2020.00998
   Panda PK, 2017, MOL CARCINOGEN, V56, P389, DOI 10.1002/mc.22502
   Passioura T, 2005, CANCER RES, V65, P797
   Pervaiz A, 2016, J CANCER RES CLIN, V142, P135, DOI 10.1007/s00432-015-2013-3
   Polito L, 2016, PHYTOMEDICINE, V23, P32, DOI 10.1016/j.phymed.2015.11.006
   Rello S, 2005, APOPTOSIS, V10, P201, DOI 10.1007/s10495-005-6075-6
   Roos WP, 2016, NAT REV CANCER, V16, P20, DOI 10.1038/nrc.2015.2
   Ruan ZH, 2019, CURR MED SCI, V39, P513, DOI 10.1007/s11596-019-2067-6
   Sarhan J, 2019, CELL DEATH DIFFER, V26, P332, DOI 10.1038/s41418-018-0122-7
   Sebbagh M, 2001, NAT CELL BIOL, V3, P346, DOI 10.1038/35070019
   Segawa K, 2016, J BIOL CHEM, V291, P762, DOI 10.1074/jbc.M115.690727
   Sekine S, 2012, J BIOL CHEM, V287, P34635, DOI 10.1074/jbc.M112.357509
   Shang CJ, 2016, MOLECULES, V21, DOI 10.3390/molecules21081105
   Shang CJ, 2015, PLOS ONE, V10, DOI 10.1371/journal.pone.0132389
   Song ZT, 2018, ANTI-CANCER DRUG, V29, P736, DOI 10.1097/CAD.0000000000000649
   Stirpe F, 2013, TOXICON, V67, P12, DOI 10.1016/j.toxicon.2013.02.005
   Sun LM, 2012, CELL, V148, P213, DOI 10.1016/j.cell.2011.11.031
   Suneja G, 2015, FRONT ONCOL, V5, DOI 10.3389/fonc.2015.00014
   Tang DL, 2019, CELL RES, V29, P347, DOI 10.1038/s41422-019-0164-5
   Van der Meeren L, 2020, ISCIENCE, V23, DOI 10.1016/j.isci.2020.101816
   Wytynck P, 2017, PHYTOCHEMISTRY, V143, P87, DOI 10.1016/j.phytochem.2017.07.009
   Yu J, 2008, ONCOGENE, V27, pS71, DOI 10.1038/onc.2009.45
   Zhao XS, 2019, FRONT MICROBIOL, V9, DOI 10.3389/fmicb.2018.03228
   Zhu YY, 2013, J BIOL CHEM, V288, P1099, DOI 10.1074/jbc.M112.399345
NR 61
TC 1
Z9 1
U1 1
U2 1
PU PERGAMON-ELSEVIER SCIENCE LTD
PI OXFORD
PA THE BOULEVARD, LANGFORD LANE, KIDLINGTON, OXFORD OX5 1GB, ENGLAND
SN 0278-6915
EI 1873-6351
J9 FOOD CHEM TOXICOL
JI Food Chem. Toxicol.
PD NOV
PY 2021
VL 157
AR 112590
DI 10.1016/j.fct.2021.112590
EA OCT 2021
PG 11
WC Food Science & Technology; Toxicology
WE Science Citation Index Expanded (SCI-EXPANDED)
SC Food Science & Technology; Toxicology
GA WG3AT
UT WOS:000706869300005
PM 34601042
DA 2022-04-27
ER

PT J
AU Dai, YH
   Cao, YY
   Chen, ZY
   Huang, JY
   Xiao, J
   Zou, J
   Feng, H
AF Dai, Yuhan
   Cao, Yingyi
   Chen, Zhaoyuan
   Huang, Jiayi
   Xiao, Jun
   Zou, Jun
   Feng, Hao
TI RIPK3 collaborates with RIPK1 to inhibit MAVS-mediated signaling during
   black carp antiviral innate immunity
SO FISH & SHELLFISH IMMUNOLOGY
LA English
DT Article
DE RIPK3; MAVS; Interferon; Black carp
ID CELL-DEATH; ADAPTER PROTEIN; INFLAMMATION
AB Both the activation and attenuation of MAVS/IFN signaling are critical for host defensing against viral infection and thus lead to an elaborate regulation of MAVS-mediated signaling. However, the regulatory mechanisms concerning MAVS/IFN signaling in teleost fish are not well understood. RIPK3 has been identified as a key regulator of necroptosis, apoptosis, and inflammatory signaling in human and mammals. Here we report the identification of the RIPK3 homologue from black carp Mylopharyngodon piceus (bcRIPK3) and describe its role in regulating MAVS/IFN signaling. qPCR results demonstrated that bcRIPK3 was transcriptionally activated in response to poly (I:C) or LPS stimulation. Immunoblot assay and immunofluorescent staining assay showed that bcRIPK3 was a cytosolic protein with molecular weights of 47 kDa. Like its mammalian counterparts, bcRIPK3 exhibited a conserved function in inducing cell death. The reporter assay and plaque assay showed that overexpression of bcRIPK3 restricted bcMAVS-activated transcription of the interferon promoters of black carp and zebrafish, and suppressed bcMAVS-mediated antiviral activity. Notably, EPC cells co-expressing bcRIPK3, bcRIPK1 and bcMAVS presented much attenuated antiviral activity than the cells co-expressing bcRIPK3 and bcMAVS; and the subsequent co-IP assay identified the interaction between bcRIPK3 and bcRIPK1. Our findings collectively elucidate for the first time in teleost that black carp RIPK3 interacts with RIPK1 to inhibit MAVSmediated antiviral signaling.
C1 [Dai, Yuhan; Cao, Yingyi; Chen, Zhaoyuan; Huang, Jiayi; Xiao, Jun; Feng, Hao] Hunan Normal Univ, Coll Life Sci, State Key Lab Dev Biol Freshwater Fish, Changsha 410081, Peoples R China.
   [Zou, Jun] Shanghai Ocean Univ, Key Lab Explorat & Utilizat Aquat Genet Resources, Minist Educ, Shanghai 201306, Peoples R China.
RP Xiao, J; Feng, H (通讯作者)，Hunan Normal Univ, Coll Life Sci, State Key Lab Dev Biol Freshwater Fish, Changsha 410000, Peoples R China.
EM xiaojun2018@hunnu.edu.cn; fenghao@hunnu.edu.cn
FU National Natural Science Foundation of ChinaNational Natural Science
   Foundation of China (NSFC) [31920103016, 32002383]; Hunan Provincial
   Science and Technology Department [2019RS1038, 2019RS2032, 2019RS5001];
   Training Program for Excellent Young Innovators of Changsha [kp2009046];
   Hunan province college students research learning and innovative
   experiment project [S202010542041, S202010542064]; Degree & Postgraduate
   Education Reform Project of Hunan Province [2019JGYB095]; Excellent
   Education Team for Postgraduate in Hunan Province; Modern Agricultural
   Industry Program of Hunan Province
FX This work was supported by the National Natural Science Foundation of
   China (31920103016, 32002383), Hunan Provincial Science and Technology
   Department (2019RS1038, 2019RS2032, 2019RS5001), the Training Program
   for Excellent Young Innovators of Changsha (kp2009046), the Modern
   Agricultural Industry Program of Hunan Province, Hunan province college
   students research learning and innovative experiment project
   (S202010542041, S202010542064), Degree & Postgraduate Education Reform
   Project of Hunan Province (2019JGYB095)and the Excellent Education Team
   for Postgraduate in Hunan Province.
CR Cai X, 2014, CELL, V156, P1207, DOI 10.1016/j.cell.2014.01.063
   Downey J, 2017, PLOS PATHOG, V13, DOI 10.1371/journal.ppat.1006326
   Eng VV, 2021, SEMIN CELL DEV BIOL, V109, P125, DOI 10.1016/j.semcdb.2020.08.005
   Evans AS, 2019, IMMUNITY, V50, P1, DOI 10.1016/j.immuni.2018.12.031
   Ge Y, 2018, FISH SHELLFISH IMMUN, V82, P573, DOI 10.1016/j.fsi.2018.08.058
   Goubau D, 2013, IMMUNITY, V38, P855, DOI 10.1016/j.immuni.2013.05.007
   He SD, 2018, NAT IMMUNOL, V19, P912, DOI 10.1038/s41590-018-0188-x
   Kawai T, 2005, NAT IMMUNOL, V6, P981, DOI 10.1038/ni1243
   Linkermann A, 2014, NEW ENGL J MED, V370, P455, DOI 10.1056/NEJMra1310050
   Magnadottir B, 2010, MAR BIOTECHNOL, V12, P361, DOI 10.1007/s10126-010-9279-x
   Meylan E, 2005, NATURE, V437, P1167, DOI 10.1038/nature04193
   Newton K, 2015, TRENDS CELL BIOL, V25, P347, DOI 10.1016/j.tcb.2015.01.001
   Orozco S, 2017, IMMUNOL REV, V277, P102, DOI 10.1111/imr.12536
   Rebsamen M, 2009, EMBO REP, V10, P916, DOI 10.1038/embor.2009.109
   Robertsen B, 2006, FISH SHELLFISH IMMUN, V20, P172, DOI 10.1016/j.fsi.2005.01.010
   Saeed WK, 2014, WORLD J GASTROENTERO, V20, P12526, DOI 10.3748/wjg.v20.i35.12526
   Seth RB, 2006, CELL RES, V16, P141, DOI 10.1038/sj.cr.7310019
   STANGER BZ, 1995, CELL, V81, P513, DOI 10.1016/0092-8674(95)90072-1
   Streicher F, 2019, TRENDS IMMUNOL, V40, P1134, DOI 10.1016/j.it.2019.10.009
   Sun XQ, 2002, J BIOL CHEM, V277, P9505, DOI 10.1074/jbc.M109488200
   Sun XQ, 1999, J BIOL CHEM, V274, P16871, DOI 10.1074/jbc.274.24.16871
   Thaiss CA, 2016, TRENDS IMMUNOL, V37, P84, DOI 10.1016/j.it.2015.12.003
   Upton JW, 2017, IMMUNOL REV, V277, P90, DOI 10.1111/imr.12539
   Wegner KW, 2017, TRENDS PHARMACOL SCI, V38, P202, DOI 10.1016/j.tips.2016.12.005
   Xiao J, 2017, FISH SHELLFISH IMMUN, V63, P261, DOI 10.1016/j.fsi.2017.02.023
   Xie XC, 2020, DEV COMP IMMUNOL, V109, DOI 10.1016/j.dci.2020.103726
   Xu LG, 2005, MOL CELL, V19, P727, DOI 10.1016/j.molcel.2005.08.014
   Zhu LY, 2013, DEV COMP IMMUNOL, V39, P39, DOI 10.1016/j.dci.2012.04.001
NR 28
TC 1
Z9 1
U1 1
U2 6
PU ACADEMIC PRESS LTD- ELSEVIER SCIENCE LTD
PI LONDON
PA 24-28 OVAL RD, LONDON NW1 7DX, ENGLAND
SN 1050-4648
EI 1095-9947
J9 FISH SHELLFISH IMMUN
JI Fish Shellfish Immunol.
PD AUG
PY 2021
VL 115
BP 142
EP 149
DI 10.1016/j.fsi.2021.06.011
EA JUN 2021
PG 8
WC Fisheries; Immunology; Marine & Freshwater Biology; Veterinary Sciences
WE Science Citation Index Expanded (SCI-EXPANDED)
SC Fisheries; Immunology; Marine & Freshwater Biology; Veterinary Sciences
GA TG6XT
UT WOS:000671545900002
PM 34147612
DA 2022-04-27
ER

PT J
AU Fresquet, V
   Garcia-Barchino, MJ
   Larrayoz, M
   Celay, J
   Vicente, C
   Fernandez-Galilea, M
   Larrayoz, MJ
   Calasanz, MJ
   Panizo, C
   Junza, A
   Han, JH
   Prior, C
   Fortes, P
   Pio, R
   Oyarzabal, J
   Martinez-Baztan, A
   Paiva, B
   Moreno-Aliaga, MJ
   Odero, MD
   Agirre, X
   Yanes, O
   Prosper, F
   Martinez-Climent, JA
AF Fresquet, Vicente
   Garcia-Barchino, Maria J.
   Larrayoz, Marta
   Celay, Jon
   Vicente, Carmen
   Fernandez-Galilea, Marta
   Larrayoz, Maria J.
   Calasanz, Maria J.
   Panizo, Carlos
   Junza, Alexandra
   Han, Jiahuai
   Prior, Celia
   Fortes, Puri
   Pio, Ruben
   Oyarzabal, Julen
   Martinez-Baztan, Alvaro
   Paiva, Bruno
   Moreno-Aliaga, Maria J.
   Odero, Maria D.
   Agirre, Xabier
   Yanes, Oscar
   Prosper, Felipe
   Martinez-Climent, Jose A.
TI Endogenous Retroelement Activation by Epigenetic Therapy Reverses the
   Warburg Effect and Elicits Mitochondrial-Mediated Cancer Cell Death
SO CANCER DISCOVERY
LA English
DT Article
ID RIG-I; INTERFERON RESPONSE; APOPTOSIS; MDA5; SENSITIVITY; INHIBITOR;
   TARGET; SWITCH; BCL-2; RIP3
AB For millions of years, endogenous retroelements have remained transcriptionally silent within mammalian genomes by epigenetic mechanisms. Modern anticancer therapies targeting the epigenetic machinery awaken retroelement expression, inducing antiviral responses that eliminate tumors through mechanisms not completely understood. Here, we find that massive binding of epigenetically activated retroelements by RIG-I and MDA5 viral sensors promotes ATP hydrolysis and depletes intracellular energy, driving tumor killing independently of immune signaling. Energy depletion boosts compensatory ATP production by switching glycolysis to mitochondrial oxidative phosphorylation, thereby reversing the Warburg effect. However, hyperfunctional succinate dehydrogenase in mitochondrial electron transport chain generates excessive oxidative stress that unleashes RIP1-mediated necroptosis. To maintain ATP generation, hyperactive mitochondrial membrane blocks intrinsic apoptosis by increasing BCL2 dependency. Accordingly, drugs targeting BCL2 family proteins and epigenetic inhibitors yield synergistic responses in multiple cancer types. Thus, epigenetic therapy kills cancer cells by rewiring mitochondrial metabolism upon retroelement activation, which primes mitochondria to apoptosis by BH3-mimetics.
   SIGNIFICANCE: The state of viral mimicry induced by epigenetic therapies in cancer cells remodels mitochondrial metabolism and drives caspase-independent tumor cell death, which sensitizes to BCL2 inhibitor drugs. This novel mechanism underlies clinical efficacy of hypomethylating agents and venetoclax in acute myeloid leukemia, suggesting similar combination therapies for other incurable cancers.
C1 [Fresquet, Vicente; Garcia-Barchino, Maria J.; Larrayoz, Marta; Celay, Jon; Vicente, Carmen; Fernandez-Galilea, Marta; Larrayoz, Maria J.; Calasanz, Maria J.; Martinez-Baztan, Alvaro; Paiva, Bruno; Odero, Maria D.; Agirre, Xabier; Prosper, Felipe; Martinez-Climent, Jose A.] Univ Navarra, CIBERONC, Div Hematol, Ctr Appl Med Res CIMA,IDISNA, Pamplona, Spain.
   [Fernandez-Galilea, Marta; Moreno-Aliaga, Maria J.] Univ Navarra, Ctr Nutr Res, CIBEROBN, IDISNA, Pamplona, Spain.
   [Fernandez-Galilea, Marta; Moreno-Aliaga, Maria J.] Univ Navarra, Dept Nutr Food Sci & Physiol, CIBEROBN, IDISNA, Pamplona, Spain.
   [Panizo, Carlos; Prosper, Felipe] Univ Navarra, Dept Hematol, CIBERONC, Clin Univ Navarra,IDISNA, Pamplona, Spain.
   [Junza, Alexandra; Yanes, Oscar] Univ Rovira & Virgili, IISPV CIBERDEM, Dept Elect Engn, Tarragona, Spain.
   [Han, Jiahuai] Xiamen Univ, Innovat Ctr Cell Signaling Network, State Key Lab Cellular Stress Biol, Sch Life Sci, Xiamen, Fujian, Peoples R China.
   [Prior, Celia; Fortes, Puri] Univ Navarra, Div Gene Therapy & Hepatol, Ctr Appl Med Res, CIMA, Pamplona, Spain.
   [Pio, Ruben] Univ Navarra, Div Solid Tumors, Ctr Appl Med Res CIMA, IDISNA,CIBERONC, Pamplona, Spain.
   [Oyarzabal, Julen] Univ Navarra, Div Mol Therapeut, IDISNA, Ctr Appl Med Res CIMA, Pamplona, Spain.
RP Fresquet, V; Martinez-Climent, JA (通讯作者)，Univ Navarra, Div Hematol, Ctr Appl Med Res CIMA, Sch Med, Avda Pio XII 55, Pamplona 31008, Spain.
EM vfresquet@unay.es; jamcliment@unay.es
RI Calasanz, MJ/R-5813-2016; Fortes, Puri/J-7872-2016; Vicente,
   Carmen/AAA-7098-2021; Pio, Ruben/F-5353-2017; Prosper,
   Felipe/H-6859-2017; Martinez-Climent, Jose A/AAD-6531-2022;
   Martinez-Climent, Jose A/I-9199-2012
OI Calasanz, MJ/0000-0002-0374-3008; Fortes, Puri/0000-0001-7571-6220;
   Vicente, Carmen/0000-0002-3363-3459; Pio, Ruben/0000-0002-6831-6111;
   Prosper, Felipe/0000-0001-6115-8790; Martinez-Climent, Jose
   A/0000-0002-7938-3950; Martinez-Climent, Jose A/0000-0002-7938-3950;
   Panizo Santos, Carlos Manuel/0000-0002-3945-585X; Lourenco Paiva, Bruno
   David/0000-0003-1977-3815; Prior, Celia/0000-0001-5590-702X;
   Garcia-Barchino, Maria Jose/0000-0001-6051-8475; Junza,
   Alexandra/0000-0001-7205-0419
FU Instituto de Salud Carlos III (FIS)Instituto de Salud Carlos IIIEuropean
   Commission; FEDER (Spanish Ministry of Health) [PI19/00818, PI17/00411,
   PI17/02272, PI19/01352, PI17/00701, ERA-NET EPICA AC16/00041]; CIBERONC
   [CB16/12/00489, CB16/12/00369, CB16/12/00443]; CIBEROBN [CB12/03/30002];
   CIBERDEM [CB07/08/0014]; CIBEREHD [CB06/04/0006]; Spanish Ministry of
   Science and InnovationSpanish Government [RTI2018-101759-B-I00,
   PID2019-106982RB-I00, BFU201787958-P]; Government of Navarra/FEDER
   [GNS2016-XA]; FIS-Spanish Ministry of HealthSpanish GovernmentInstituto
   de Salud Carlos III; Fundacion Arnal Planelles; Spanish Ministry of
   Science and InnovationSpanish Government; AECC; CIMA/University of
   Navarra; PerMed 2019 MEET-AML; MMRF 2017 Immunotherapy Program Grant
   Award
FX The authors thank Bart Bartenschlager (University of Heidelberg) for
   providing Huh7 MAVS KO cells, Edurne San Jose Eneriz, Asun Redin, and
   Rosa Castilla-Madrigal for technical assistance, Eneko Elizalde and
   Elena Ciordia for animal care, Luis Montuenga for providing lung cancer
   primary samples, Ricardo Andrade and SGIker for technical and human
   support, and the University of Navarra Biobank for handling samples from
   patients with hematologic malignancies. This work was supported by
   Instituto de Salud Carlos III (FIS) and co-supported by FEDER (Spanish
   Ministry of Health) grants PI19/00818 (to J.A. Martinez-Climent),
   PI17/00411 (to R. Pio), PI17/02272 (to M.D. Odero), PI19/01352 (to X.
   Agirre), PI17/00701 (to F. Prosper), and ERA-NET EPICA AC16/00041 (to F.
   Prosper); by CIBERONC #CB16/12/00489 (to C. Panizo, M.D. Odero, X.
   Agirre, F. Prosper, and J.A. Martinez-Climent), #CB16/12/00369 (to B.
   Paiva), and #CB16/12/00443 (to R. Pio); by CIBEROBN #CB12/03/30002 (to
   M.J. Moreno-Aliaga); by CIBERDEM #CB07/08/0014 (to A. Junza and O.
   Yanes); by CIBEREHD #CB06/04/0006 (to P. Fortes); by the Spanish
   Ministry of Science and Innovation grants RTI2018-101759-B-I00 (to P.
   Fortes), PID2019-106982RB-I00 (to M.J. Moreno-Aliaga), and
   BFU201787958-P (to O. Yanes); by Government of Navarra/FEDER GNS2016-XA
   (to X. Agirre); by PerMed 2019 MEET-AML (to F. Prosper); by MMRF 2017
   Immunotherapy Program Grant Award (to F. Prosper); and by the AECC (to
   R. Pio). V. Fresquet was supported by FIS-Spanish Ministry of Health.
   M.J. Garcia-Barchino was supported by Fundacion Arnal Planelles. M.
   Larrayoz, J. Celay, and M. Fernandez-Galilea were supported by the
   Spanish Ministry of Science and Innovation through "Juan de la Cierva"
   grants. M. Larrayoz and C. Vicente were supported by junior investigator
   grants from AECC. J. Celay was supported by AECC through an
   "Accelerator" grant. A. Martinez-Baztan was supported by a predoctoral
   grant from CIMA/University of Navarra.
CR Apaolaza I, 2017, NAT COMMUN, V8, DOI 10.1038/s41467-017-00555-y
   Ashkenazi A, 2017, NAT REV DRUG DISCOV, V16, P273, DOI 10.1038/nrd.2016.253
   Bamming D, 2009, J BIOL CHEM, V284, P9700, DOI 10.1074/jbc.M807365200
   Beltran E, 2011, P NATL ACAD SCI USA, V108, P12461, DOI 10.1073/pnas.1018941108
   Bender S, 2015, PLOS PATHOG, V11, DOI 10.1371/journal.ppat.1005264
   Berdasco M, 2019, NAT REV GENET, V20, P109, DOI 10.1038/s41576-018-0074-2
   Besch R, 2009, J CLIN INVEST, V119, P2399, DOI 10.1172/JCI37155
   Birsoy K, 2014, NATURE, V508, P108, DOI 10.1038/nature13110
   Blight KJ, 2002, J VIROL, V76, P13001, DOI 10.1128/JVI.76.24.13001-13014.2002
   Brocks D, 2017, NAT GENET, V49, P1052, DOI 10.1038/ng.3889
   Cantor JR, 2012, CANCER DISCOV, V2, P881, DOI 10.1158/2159-8290.CD-12-0345
   Chiappinelli KB, 2015, CELL, V162, P974, DOI 10.1016/j.cell.2015.07.011
   Chonghaile TN, 2014, CANCER DISCOV, V4, P1074, DOI 10.1158/2159-8290.CD-14-0353
   Cuellar TL, 2017, J CELL BIOL, V216, P3535, DOI 10.1083/jcb.201612160
   Deniz O, 2019, NAT REV GENET, V20, P417, DOI 10.1038/s41576-019-0106-6
   DiNardo CD, 2020, NEW ENGL J MED, V383, P617, DOI 10.1056/NEJMoa2012971
   Fresquet V, 2014, BLOOD, V123, P4111, DOI 10.1182/blood-2014-03-560284
   Heiden MGV, 2009, SCIENCE, V324, P1029, DOI 10.1126/science.1160809
   Hou FJ, 2011, CELL, V146, P448, DOI 10.1016/j.cell.2011.06.041
   Jones PA, 2019, NAT REV CANCER, V19, P151, DOI 10.1038/s41568-019-0109-9
   Jones PA, 2016, NAT REV GENET, V17, P630, DOI 10.1038/nrg.2016.93
   Kassiotis G, 2016, NAT REV IMMUNOL, V16, P207, DOI 10.1038/nri.2016.27
   Kato H, 2006, NATURE, V441, P101, DOI 10.1038/nature04734
   Koppenol WH, 2011, NAT REV CANCER, V11, P325, DOI 10.1038/nrc3038
   Kotschy A, 2016, NATURE, V538, P477, DOI 10.1038/nature19830
   Leist M, 1997, J EXP MED, V185, P1481, DOI 10.1084/jem.185.8.1481
   Leverson JD, 2015, SCI TRANSL MED, V7, DOI 10.1126/scitranslmed.aaa4642
   Levine AJ, 2010, SCIENCE, V330, P1340, DOI 10.1126/science.1193494
   Liu MM, 2018, CANCER RES, V78, P5754, DOI 10.1158/0008-5472.CAN-17-3953
   Marks PA, 2007, NAT BIOTECHNOL, V25, P84, DOI 10.1038/nbt1272
   Mehdipour P, 2020, NATURE, V588, P169, DOI 10.1038/s41586-020-2844-1
   Montalban-Bravo G, 2018, AM J HEMATOL, V93, P129, DOI 10.1002/ajh.24930
   Morel D, 2020, NAT REV CLIN ONCOL, V17, P91, DOI 10.1038/s41571-019-0267-4
   Moskowitz AJ, 2017, LEUKEMIA LYMPHOMA, V58, P1306, DOI 10.1080/10428194.2016.1247956
   Nistal-Villan E, 2010, J BIOL CHEM, V285, P20252, DOI 10.1074/jbc.M109.089912
   Nunnari J, 2012, CELL, V148, P1145, DOI 10.1016/j.cell.2012.02.035
   Ohtani H, 2018, GENOME RES, V28, P1147, DOI 10.1101/gr.234229.118
   Peisley A, 2011, P NATL ACAD SCI USA, V108, P21010, DOI 10.1073/pnas.1113651108
   Pollyea DA, 2018, NAT MED, V24, P1859, DOI 10.1038/s41591-018-0233-1
   Roulois D, 2015, CELL, V162, P961, DOI 10.1016/j.cell.2015.07.056
   San-Miguel JF, 2014, LANCET ONCOL, V15, P1195, DOI 10.1016/S1470-2045(14)70440-1
   Segovia C, 2019, NAT MED, V25, P1073, DOI 10.1038/s41591-019-0499-y
   Shadel GS, 2015, CELL, V163, P560, DOI 10.1016/j.cell.2015.10.001
   Sheng WQ, 2018, CELL, V174, P549, DOI 10.1016/j.cell.2018.05.052
   Singh R, 2019, NAT REV MOL CELL BIO, V20, P175, DOI 10.1038/s41580-018-0089-8
   Stone ML, 2017, P NATL ACAD SCI USA, V114, pE10981, DOI 10.1073/pnas.1712514114
   Topper MJ, 2020, NAT REV CLIN ONCOL, V17, P75, DOI 10.1038/s41571-019-0266-5
   Topper MJ, 2017, CELL, V171, P1284, DOI 10.1016/j.cell.2017.10.022
   Tormo D, 2009, CANCER CELL, V16, P103, DOI 10.1016/j.ccr.2009.07.004
   Vanden Berghe T, 2014, NAT REV MOL CELL BIO, V15, P134, DOI 10.1038/nrm3737
   Wang XQ, 2014, NAT IMMUNOL, V15, P1126, DOI 10.1038/ni.3015
   Yang ZT, 2018, NAT CELL BIOL, V20, P186, DOI 10.1038/s41556-017-0022-y
   Yao H, 2015, MOL CELL, V58, P541, DOI 10.1016/j.molcel.2015.03.014
   Zhang DW, 2009, SCIENCE, V325, P332, DOI 10.1126/science.1172308
NR 54
TC 7
Z9 8
U1 12
U2 18
PU AMER ASSOC CANCER RESEARCH
PI PHILADELPHIA
PA 615 CHESTNUT ST, 17TH FLOOR, PHILADELPHIA, PA 19106-4404 USA
SN 2159-8274
EI 2159-8290
J9 CANCER DISCOV
JI Cancer Discov.
PD MAY
PY 2021
VL 11
IS 5
BP 1268
EP 1285
DI 10.1158/2159-8290.CD-20-1065
PG 18
WC Oncology
WE Science Citation Index Expanded (SCI-EXPANDED)
SC Oncology
GA RZ3SD
UT WOS:000648516100035
PM 33355179
OA Bronze
DA 2022-04-27
ER

PT J
AU Karabulut, D
   Ozturk, E
   Kuloglu, N
   Akin, AT
   Kaymak, E
   Yakan, B
AF Karabulut, Derya
   Ozturk, Emel
   Kuloglu, Nurhan
   Akin, Ali Tugrul
   Kaymak, Emin
   Yakan, Birkan
TI Effects of vitamin B12 on methotrexate hepatotoxicity: evaluation of
   receptor-interacting protein (RIP) kinase
SO NAUNYN-SCHMIEDEBERGS ARCHIVES OF PHARMACOLOGY
LA English
DT Article
DE Receptor-interacting protein kinase; Methotrexate; Vitamin B12
ID INDUCED OXIDATIVE STRESS; INDUCED LIVER-INJURY; NECROPTOSIS; ACID
AB In the study, we aimed to show the effects of vitamin B12 on the necrosis caused by methotrexate (MTX), a folic acid antagonist. Thirty-two rats were randomly assigned to four groups of eight rats per group. Control (n= 8), Vit B12 (n= 8) 3 mu g/kg/ip B12 (15 days) per day throughout the experiment, MTX (n= 8) injected with a single dose of 20 mg/kg/ip MTX on 8th day of experiment, MTX + Vit B12 (n= 8) injected with a single dose of 20 mg/kg ip methotrexate on 8th day of experiment + 3 mu g/kg/ip Vit B12 (15 days) per day throughout the experiment. Oxidant (TOS)/antioxidant (TAS) system, TNF-alpha and TGF-beta levels, AST and ALT, serum vitamin B12 levels were determined in the tissue. Cyclooxygenase-2 (Cox-2), receptor-interacting protein kinase 1 (RIP1) and 3 (RIP3) immunohistochemistry were applied to the liver tissue. TOS increased; TAS decreased; TNF-alpha and TGF-beta levels increased; AST and ALT levels changed after MTX hepatotoxicity. Vit B12 decreased significantly. COX-2, RIP1, and RIP3 immunoreactivity increased. Vit B12 showed improvement in all of the negative results. Vit B12 is an important supplement to be used against necrosis in tissue after MTX hepatotoxicity.
C1 [Karabulut, Derya; Kuloglu, Nurhan; Yakan, Birkan] Erciyes Univ, Histol Embriol Dept, Fac Med, Talas Ave, TR-38030 Kayseri, Turkey.
   [Ozturk, Emel] Harran Univ, Fac Med, Histol Embriol Dept, Sanliurfa, Turkey.
   [Kuloglu, Nurhan] Nigde Omer Halisdemir Univ, Hlth Care Serv, Dept Care Elderly, Nigde, Turkey.
   [Akin, Ali Tugrul] Erciyes Univ, Fac Sci, Dept Biol, Kayseri, Turkey.
   [Kaymak, Emin] Bozok Univ, Fac Med, Histol Embriol Dept, Yozgat, Turkey.
RP Karabulut, D (通讯作者)，Erciyes Univ, Histol Embriol Dept, Fac Med, Talas Ave, TR-38030 Kayseri, Turkey.
EM deryakkus@hotmail.com
RI Kuloglu, Nurhan/AAL-3123-2021; AKİN, Ali Tuğrul/AAX-6342-2021;
   Karabulut, Derya/N-4942-2019
OI AKİN, Ali Tuğrul/0000-0002-1408-8571; Karabulut,
   Derya/0000-0003-2067-6174
FU Erciyes University the Scientific Research Projects UnitErciyes
   University [TSA-2019-8673]
FX This work was supported by Erciyes University the Scientific Research
   Projects Unit, TSA-2019-8673 project code.
CR Al Maruf A, 2018, DRUG CHEM TOXICOL, V41, P51, DOI 10.1080/01480545.2017.1289221
   Ali N, 2017, CHEM-BIOL INTERACT, V272, P80, DOI 10.1016/j.cbi.2017.05.002
   Borish Larry C., 2003, Journal of Allergy and Clinical Immunology, V111, pS460
   Brenner C, 2013, J HEPATOL, V59, P583, DOI 10.1016/j.jhep.2013.03.033
   Bu TC, 2018, EUR J PHARMACOL, V834, P266, DOI 10.1016/j.ejphar.2018.07.031
   Calvert H, 2002, SEMIN ONCOL, V29, P3, DOI 10.1016/S0093-7754(02)70209-1
   Cetin A, 2008, AM J CHINESE MED, V36, P861, DOI 10.1142/S0192415X08006302
   Chan ESL, 2010, NAT REV RHEUMATOL, V6, P175, DOI 10.1038/nrrheum.2010.5
   Demiryilmaz I, 2012, MED SCI MONITOR, V18, pBR475, DOI 10.12659/MSM.883591
   Ekinci-Akdemir FN, 2018, IRAN J BASIC MED SCI, V21, P1281, DOI 10.22038/ijbms.2018.29922.7217
   Environment Directorate, 2000, ENV DIR JOINT M CHEM
   Ewees MG, 2019, N-S ARCH PHARMACOL, V392, P623, DOI 10.1007/s00210-019-01618-1
   Feoktistova M, 2015, FEBS J, V282, P19, DOI 10.1111/febs.13120
   Gisondi P, 2007, J DERMATOL TREAT, V18, P138, DOI 10.1080/09546630701247930
   Greibe E, 2018, NUTRIENTS, V10, DOI 10.3390/nu10081096
   Halsted CH, 2013, CLIN CHEM LAB MED, V51, P457, DOI 10.1515/cclm-2012-0308
   LAMBIE DG, 1985, DRUGS, V30, P145, DOI 10.2165/00003495-198530020-00003
   Lu SC, 2000, INT J BIOCHEM CELL B, V32, P391, DOI 10.1016/S1357-2725(99)00139-9
   Lu SC, 2012, PHYSIOL REV, V92, P1515, DOI 10.1152/physrev.00047.2011
   Mager Diana R, 2015, Home Healthc Now, V33, P139, DOI 10.1097/NHH.0000000000000203
   Martinez ON, 2003, MED CLIN-BARCELONA, V121, P743, DOI 10.1016/S0025-7753(03)74082-2
   Mohamed DI, 2019, BIOMED PHARMACOTHER, V109, P892, DOI 10.1016/j.biopha.2018.10.133
   Newton K, 2015, TRENDS CELL BIOL, V25, P347, DOI 10.1016/j.tcb.2015.01.001
   Nikseresht S, 2017, PHYSIOL PHARMACOL, V21, P88
   Ozturk E, 2020, HUM EXP TOXICOL, V39, P1364, DOI 10.1177/0960327120924108
   Pannerec A, 2018, J CACHEXIA SARCOPENI, V9, P41, DOI 10.1002/jcsm.12260
   Pinar N, 2018, BIOMED PHARMACOTHER, V102, P758, DOI 10.1016/j.biopha.2018.03.147
   Puig L, 2014, ACTAS DERMO-SIFILOGR, V105, P583, DOI 10.1016/j.ad.2012.11.017
   Samdanci ET, 2019, DRUG DES DEV THER, V13, P13, DOI 10.2147/DDDT.S181550
   Sayan M, 2020, J BIOCHEM MOL TOXIC, V34, DOI 10.1002/jbt.22450
   Vandenabeele P, 2010, NAT REV MOL CELL BIO, V11, P700, DOI 10.1038/nrm2970
   Vezmar S, 2003, CHEMOTHERAPY, V49, P92, DOI 10.1159/000069773
   Yucel Y, 2017, BRATISL MED J, V118, P212, DOI 10.4149/BLL_2017_042
NR 33
TC 4
Z9 4
U1 0
U2 1
PU SPRINGER
PI NEW YORK
PA ONE NEW YORK PLAZA, SUITE 4600, NEW YORK, NY, UNITED STATES
SN 0028-1298
EI 1432-1912
J9 N-S ARCH PHARMACOL
JI Naunyn-Schmiedebergs Arch. Pharmacol.
PD DEC
PY 2020
VL 393
IS 12
BP 2473
EP 2480
DI 10.1007/s00210-020-01992-1
EA OCT 2020
PG 8
WC Pharmacology & Pharmacy
WE Science Citation Index Expanded (SCI-EXPANDED)
SC Pharmacology & Pharmacy
GA OR7SU
UT WOS:000577243100002
PM 33052426
DA 2022-04-27
ER

PT J
AU Tisch, N
   Freire-Valls, A
   Yerbes, R
   Paredes, I
   La Porta, S
   Wang, XH
   Martin-Perez, R
   Castro, L
   Wong, WWL
   Coultas, L
   Strilic, B
   Grone, HJ
   Hielscher, T
   Mogler, C
   Adams, RH
   Heiduschka, P
   Claesson-Welsh, L
   Mazzone, M
   Lopez-Rivas, A
   Schmidt, T
   Augustin, HG
   de Almodovar, CR
AF Tisch, Nathalie
   Freire-Valls, Aida
   Yerbes, Rosario
   Paredes, Isidora
   La Porta, Silvia
   Wang, Xiaohong
   Martin-Perez, Rosa
   Castro, Laura
   Wong, Wendy Wei-Lynn
   Coultas, Leigh
   Strilic, Boris
   Grone, Hermann-Josef
   Hielscher, Thomas
   Mogler, Carolin
   Adams, Ralf H.
   Heiduschka, Peter
   Claesson-Welsh, Lena
   Mazzone, Massimiliano
   Lopez-Rivas, Abelardo
   Schmidt, Thomas
   Augustin, Hellmut G.
   Ruiz de Almodovar, Carmen
TI Caspase-8 modulates physiological and pathological angiogenesis during
   retina development
SO JOURNAL OF CLINICAL INVESTIGATION
LA English
DT Article
ID ENDOTHELIAL GROWTH-FACTOR; P38 MAP KINASE; OXYGEN-INDUCED RETINOPATHY;
   CELL-DEATH; VESSEL REGRESSION; C-FLIP; APOPTOSIS; MIGRATION; NECROSIS;
   CADHERIN
AB During developmental angiogenesis, blood vessels grow and remodel to ultimately build a hierarchical vascular network. Whether, how, cell death signaling molecules contribute to blood vessel formation is still not well understood. Caspase-8 (Casp-8), a key protease in the extrinsic cell death-signaling pathway, regulates cell death via both apoptosis and necroptosis. Here, we show that expression of Casp-8 in endothelial cells (ECs) is required for proper postnatal retina angiogenesis. EC-specific Casp-8-KO pups (Casp-8(ECKO)) showed reduced retina angiogenesis, as the loss of Casp-8 reduced EC proliferation, sprouting, and migration independently of its cell death function. Instead, the loss of Casp-8 caused hyperactivation of p38 MAPK downstream of receptor-interacting serine/threonine protein kinase 3 (RIPK3) and destabilization of vascular endothelial cadherin (VE-cadherin) at EC junctions. In a mouse model of oxygen-induced retinopathy (OIR) resembling retinopathy of prematurity (ROP), loss of Casp-8 in ECs was beneficial, as pathological neovascularization was reduced in Casp-8ECKO pups. Taking these data together, we show that Casp-8 acts in a cell death-independent manner in ECs to regulate the formation of the retina vasculature and that Casp-8 in ECs is mechanistically involved in the pathophysiology of ROP.
C1 [Tisch, Nathalie; Freire-Valls, Aida; Yerbes, Rosario; Paredes, Isidora; Wang, Xiaohong; Castro, Laura; Ruiz de Almodovar, Carmen] Heidelberg Univ, Biochem Ctr, Heidelberg, Germany.
   [Tisch, Nathalie; Paredes, Isidora; La Porta, Silvia; Augustin, Hellmut G.; Ruiz de Almodovar, Carmen] Heidelberg Univ, European Ctr Angiosci ECAS, Heidelberg, Germany.
   [Tisch, Nathalie; Paredes, Isidora; Ruiz de Almodovar, Carmen] Heidelberg Univ, Med Fac Mannheim, Inst Transfus Med & Immunol, Heidelberg, Germany.
   [Freire-Valls, Aida; Schmidt, Thomas] Heidelberg Univ, Med Fac Mannheim, Dept Gen Visceral & Transplantat Surg, Heidelberg, Germany.
   [Yerbes, Rosario; Lopez-Rivas, Abelardo] Univ Seville, CSIC, Ctr Andaluz Biol Mol & Med Regenerat CABIMER, Seville, Spain.
   [Yerbes, Rosario; Lopez-Rivas, Abelardo] Univ Pablo Olavide, Seville, Spain.
   [La Porta, Silvia; Augustin, Hellmut G.] German Canc Res Ctr, Div Vasc Oncol & Metastasis, Heidelberg, Germany.
   [Martin-Perez, Rosa; Mazzone, Massimiliano] Ctr Canc Biol VIB, Lab Tumor Inflammat & Angiogenesis, Leuven, Belgium.
   [Martin-Perez, Rosa; Mazzone, Massimiliano] Katholieke Univ Leuven, Dept Oncol, Lab Tumor Inflammat & Angiogenesis, Leuven, Belgium.
   [Wong, Wendy Wei-Lynn] Univ Zurich, Inst Expt Immunol, Zurich, Switzerland.
   [Coultas, Leigh] Walter & Eliza Hall Inst Med Res, Dev & Canc Div, Parkville, Vic, Australia.
   [Coultas, Leigh] Univ Melbourne, Dept Med Biol, Melbourne, Vic, Australia.
   [Strilic, Boris] Max Planck Inst Heart & Lung Res, Dept Pharmacol, Bad Nauheim, Germany.
   [Grone, Hermann-Josef] German Canc Res Ctr, Dept Cellular & Mol Pathol, Heidelberg, Germany.
   [Hielscher, Thomas] German Canc Res Ctr, Div Biostat, Heidelberg, Germany.
   [Mogler, Carolin] Tech Univ Munich, TUM Sch Med, Inst Pathol, Munich, Germany.
   [Adams, Ralf H.] Max Planck Inst Mol Biomed, Dept Tissue Morphogenesis, Munster, Germany.
   [Adams, Ralf H.] Univ Munster, Univ Med Ctr, Fac Med, Munster, Germany.
   [Heiduschka, Peter] Univ Munster, Univ Med Ctr, Dept Ophthalmol, Res Lab, Munster, Germany.
   [Claesson-Welsh, Lena] Uppsala Univ, Sci Life Lab, Dept Immunol Genet & Pathol, Uppsala, Sweden.
   [Lopez-Rivas, Abelardo] Carlos III Hlth Inst, Ctr Invest Biomed Red Oncol CIBERONC, Madrid, Spain.
RP de Almodovar, CR (通讯作者)，Heidelberg Univ, Med Fac Mannheim, Ludolf Krehl St 13-17, D-68167 Mannheim, Germany.
EM carmen.ruizdealmodovar@medma.uni-heidelberg.de
RI Heiduschka, Peter/AAX-3882-2021; Wang, Xiaohong/S-4334-2019; Adams, Ralf
   H/AAE-9274-2019; Augustin, Hellmut/AAA-5246-2020; Wong, W.
   Wei-Lynn/A-6851-2015; Schmidt, Thomas/Y-8431-2019; Lopez-Rivas,
   Abelardo/E-5115-2015
OI Wang, Xiaohong/0000-0001-8628-243X; Augustin,
   Hellmut/0000-0002-7173-4242; Wong, W. Wei-Lynn/0000-0003-3155-1211;
   Schmidt, Thomas/0000-0002-7166-3675; Lopez-Rivas,
   Abelardo/0000-0002-9351-9690; Mazzone, Massimiliano/0000-0001-8824-4015;
   Ruiz de Almodovar, Carmen/0000-0001-5975-7815; La Porta,
   Silvia/0000-0002-3521-1583; Yerbes, Rosario/0000-0002-4372-7619
FU Nikon imaging Center of the University of Heidelberg; Heidelberg
   Biosciences International Graduate School (HBIGS) PhD fellowship; Becas
   Chile; Alexander Von Humboldt postdoctoral fellowshipAlexander von
   Humboldt Foundation; Deutsche Forschungsgemeinschaft (DFG)German
   Research Foundation (DFG) [SCHM 2560/3-1, RU 1990/1-1, SFB873, FOR2325,
   SFB1366, 394046768-SFB 1366]; ERCEuropean Research Council (ERC)European
   Commission [ERC-StG-311367]; National Health and Research Council
   (NHMRC)National Health and Medical Research Council (NHMRC) of Australia
   [1125536]; L.E.W. Carty Charitable Fund
FX We thank Manolis Pasparakis for providing MLKL<SUP>KO</SUP> mice and
   Stephen Hedrick and the UCSD for providing Casp-8<SUP>fl/fl</SUP> mice.
   We thank Bruno Kohler and Genentech for providing the RIPK3<SUP>KO</SUP>
   mice. We thank Katie Bentley for her help with the MATLAB image analysis
   for VE-cadherin staining in vivo. We thank the Nikon imaging Center of
   the University of Heidelberg for their support. We thank Heike Adler and
   Melanie Richter for technical assistance and the Ruiz de Almodovar lab
   for useful discussions. NT was supported by a Heidelberg Biosciences
   International Graduate School (HBIGS) PhD fellowship; IP was supported
   by Becas Chile. XW was supported by an Alexander Von Humboldt
   postdoctoral fellowship. TS is supported by Deutsche
   Forschungsgemeinschaft (DFG) SCHM 2560/3-1. CRDA is supported by DFG
   grant RU 1990/1-1, ERC (ERC-StG-311367), and DFG SFB873, FOR2325. CRDA,
   RHA and HGA are supported by DFG grants from SFB1366 (project number
   394046768-SFB 1366). LC is supported by a National Health and Research
   Council (NHMRC) project grant (1125536) and the L.E.W. Carty Charitable
   Fund.
CR Al-Shabrawey M, 2013, EXPERT REV OPHTHALMO, V8, P267, DOI 10.1586/EOP.13.17
   Baffert F, 2006, AM J PHYSIOL-HEART C, V290, pH547, DOI 10.1152/ajpheart.00616.2005
   Barbero S, 2008, J BIOL CHEM, V283, P13031, DOI 10.1074/jbc.M800549200
   Barbero S, 2009, CANCER RES, V69, P3755, DOI 10.1158/0008-5472.CAN-08-3937
   Beisner DR, 2005, J IMMUNOL, V175, P3469, DOI 10.4049/jimmunol.175.6.3469
   Bentley K, 2014, NAT CELL BIOL, V16, P309, DOI 10.1038/ncb2926
   Boege Y, 2017, CANCER CELL, V32, P342, DOI 10.1016/j.ccell.2017.08.010
   Cao JH, 2017, NAT COMMUN, V8, DOI 10.1038/s41467-017-02373-8
   Chen S, 2017, CELL REP, V19, P1378, DOI 10.1016/j.celrep.2017.04.056
   Cheng C, 2012, CIRCULATION, V125, P3142, DOI 10.1161/CIRCULATIONAHA.111.064030
   Connor KM, 2009, NAT PROTOC, V4, P1565, DOI 10.1038/nprot.2009.187
   Coultas L, 2005, NATURE, V438, P937, DOI 10.1038/nature04479
   CUENDA A, 1995, FEBS LETT, V364, P229, DOI 10.1016/0014-5793(95)00357-F
   Dimmeler S, 2000, CIRC RES, V87, P434
   Dubrac A, 2018, NAT COMMUN, V9, DOI 10.1038/s41467-018-05926-7
   Franco CA, 2015, PLOS BIOL, V13, DOI 10.1371/journal.pbio.1002125
   Gordon EJ, 2016, SCI SIGNAL, V9, DOI 10.1126/scisignal.aad9256
   Gunther C, 2011, NATURE, V477, P335, DOI 10.1038/nature10400
   Hahn P, 2005, ARCH OPHTHALMOL-CHIC, V123, P797, DOI 10.1001/archopht.123.6.797
   Hanggi K, 2017, CELL DEATH DIS, V8, DOI 10.1038/cddis.2017.20
   Hartnett ME, 2015, OPHTHALMOLOGY, V122, P200, DOI 10.1016/j.ophtha.2014.07.050
   Hellstrom A, 2013, LANCET, V382, P1445, DOI 10.1016/S0140-6736(13)60178-6
   Himmels P, 2017, NAT COMMUN, V8, DOI 10.1038/ncomms14583
   Hughes MA, 2016, MOL CELL, V61, P834, DOI 10.1016/j.molcel.2016.02.023
   Hughes S, 2000, MICROCIRCULATION, V7, P317, DOI 10.1038/sj.mn.7300119
   Kang TB, 2004, J IMMUNOL, V173, P2976, DOI 10.4049/jimmunol.173.5.2976
   Khanna P, 2010, AM J PHYSIOL-CELL PH, V298, pC1140, DOI 10.1152/ajpcell.00242.2009
   Kim CB, 2016, EYE BRAIN, V8, P67, DOI 10.2147/EB.S94447
   Kochhan E, 2013, PLOS ONE, V8, DOI 10.1371/journal.pone.0075060
   Koenig MN, 2014, CELL DEATH DIFFER, V21, P1687, DOI 10.1038/cdd.2014.90
   Kom C, 2015, DEV CELL, V34, P5, DOI 10.1016/j.devcel.2015.06.004
   Korn C, 2014, DEVELOPMENT, V141, P1757, DOI 10.1242/dev.104422
   Lee P, 2009, NATURE, V458, P519, DOI 10.1038/nature07687
   Lenihan CR, 2013, BIOCHEM SOC T, V41, P657, DOI 10.1042/BST20120345
   Li CJ, 2010, P NATL ACAD SCI USA, V107, P4687, DOI 10.1073/pnas.0912807107
   Liccardi G, 2019, MOL CELL, V73, P413, DOI 10.1016/j.molcel.2018.11.010
   Martin-Perez R, 2017, ONCOTARGET, V8, P93688, DOI 10.18632/oncotarget.21458
   Mitchell CA, 1998, DEV DYNAM, V213, P322, DOI 10.1002/(SICI)1097-0177(199811)213:3<322::AID-AJA8>3.0.CO;2-E
   Mutlu FM, 2013, INT J OPHTHALMOL-CHI, V6, P228, DOI 10.3980/j.issn.2222-3959.2013.02.23
   Nakatsu Martin N, 2007, J Vis Exp, P186, DOI 10.3791/186
   Neto F, 2018, ELIFE, V7, DOI 10.7554/eLife.31037
   Newton K, 2004, MOL CELL BIOL, V24, P1464, DOI 10.1128/MCB.24.4.1464-1469.2004
   Nikolova-Krstevski V, 2009, BMC DEV BIOL, V9, DOI 10.1186/1471-213X-9-72
   Nwariaku FE, 2002, SHOCK, V18, P82, DOI 10.1097/00024382-200207000-00015
   O'Donnell MA, 2011, NAT CELL BIOL, V13, P1437, DOI 10.1038/ncb2362
   Oberst A, 2011, NATURE, V471, P363, DOI 10.1038/nature09852
   Perryn ED, 2008, DEV BIOL, V313, P545, DOI 10.1016/j.ydbio.2007.10.036
   Pietkiewicz S, 2015, J IMMUNOL METHODS, V423, P99, DOI 10.1016/j.jim.2015.04.025
   Pitulescu ME, 2010, NAT PROTOC, V5, P1518, DOI 10.1038/nprot.2010.113
   Potente M, 2011, CELL, V146, P873, DOI 10.1016/j.cell.2011.08.039
   Powner MB, 2012, NAT PROTOC, V7, P1086, DOI 10.1038/nprot.2012.050
   Rodriguez DA, 2016, CELL DEATH DIFFER, V23, P76, DOI 10.1038/cdd.2015.70
   Rousseau S, 1997, ONCOGENE, V15, P2169, DOI 10.1038/sj.onc.1201380
   Sakamaki K, 2002, CELL DEATH DIFFER, V9, P1196, DOI 10.1038/sj.cdd.4401090
   Sapieha P, 2010, J CLIN INVEST, V120, P3022, DOI 10.1172/JCI42142
   Sauteur L, 2014, CELL REP, V9, P504, DOI 10.1016/j.celrep.2014.09.024
   Savant S, 2015, CELL REP, V12, P1761, DOI 10.1016/j.celrep.2015.08.024
   Scharner D, 2009, ARTERIOSCL THROM VAS, V29, P571, DOI 10.1161/ATVBAHA.108.182006
   Scott A, 2010, EYE, V24, P416, DOI 10.1038/eye.2009.306
   STONE J, 1995, J NEUROSCI, V15, P4738, DOI 10.1523/jneurosci.15-07-04738.1995
   Strilic B, 2016, NATURE, V536, P215, DOI 10.1038/nature19076
   Sun LM, 2012, CELL, V148, P213, DOI 10.1016/j.cell.2011.11.031
   Sun ZY, 2012, J EXP MED, V209, P1363, DOI 10.1084/jem.20111343
   Tremblay PL, 2006, ONCOGENE, V25, P6563, DOI 10.1038/sj.onc.1209664
   Varfolomeev EE, 1998, IMMUNITY, V9, P267, DOI 10.1016/S1074-7613(00)80609-3
   Vitorino P, 2008, GENE DEV, V22, P3268, DOI 10.1101/gad.1725808
   Wang SJ, 2011, DEV BIOL, V349, P296, DOI 10.1016/j.ydbio.2010.10.034
   Wang XH, 2017, DEV CELL, V42, P462, DOI 10.1016/j.devcel.2017.08.002
   Wang YD, 2010, NATURE, V465, P483, DOI 10.1038/nature09002
   Watson EC, 2016, DEVELOPMENT, V143, P2973, DOI 10.1242/dev.137513
   Wietecha MS, 2013, CURR TOP MICROBIOL, V367, P3, DOI 10.1007/82_2012_287
   Yeh WC, 2000, IMMUNITY, V12, P633, DOI 10.1016/S1074-7613(00)80214-9
   Zhang F, 2016, NAT COMMUN, V7, DOI 10.1038/ncomms13517
NR 73
TC 8
Z9 10
U1 3
U2 10
PU AMER SOC CLINICAL INVESTIGATION INC
PI ANN ARBOR
PA 2015 MANCHESTER RD, ANN ARBOR, MI 48104 USA
SN 0021-9738
EI 1558-8238
J9 J CLIN INVEST
JI J. Clin. Invest.
PD DEC 2
PY 2019
VL 129
IS 12
BP 5092
EP 5107
DI 10.1172/JCI122767
PG 16
WC Medicine, Research & Experimental
WE Science Citation Index Expanded (SCI-EXPANDED)
SC Research & Experimental Medicine
GA JS8QX
UT WOS:000500567600012
PM 31454332
OA Green Accepted, Green Published, Bronze
DA 2022-04-27
ER

PT J
AU Torossian, A
   Broin, N
   Frentzel, J
   Daugrois, C
   Gandarillas, S
   Al Saati, T
   Lamant, L
   Brousset, P
   Giuriato, S
   Espinos, E
AF Torossian, Avedis
   Broin, Nicolas
   Frentzel, Julie
   Daugrois, Camille
   Gandarillas, Sarah
   Al Saati, Talal
   Lamant, Laurence
   Brousset, Pierre
   Giuriato, Sylvie
   Espinos, Estelle
TI Blockade of crizotinib-induced BCL2 elevation in ALK-positive anaplastic
   large cell lymphoma triggers autophagy associated with cell death
SO HAEMATOLOGICA
LA English
DT Article
ID ANTITUMOR-ACTIVITY; FAMILY PROTEINS; KINASE; EXPRESSION; APOPTOSIS;
   NECROPTOSIS; INHIBITOR; GROWTH; MCL-1
AB Anaplastic lymphoma kinase (ALK)-positive anaplastic large cell lymphomas are tumors that carry translocations involving the ALK gene at the 2p23 locus, leading to the expression of ALK tyrosine kinase fusion oncoproteins. Amongst hematologic malignancies, these lymphomas are particular in that they express very low levels of B-cell lymphoma 2 (BCL2), a recognized inhibitor of apoptosis and autophagy, two processes that share complex interconnections. We have previously shown that treatment of ALK-positive anaplastic large cell lymphoma cells with the ALK tyrosine kinase inhibitor crizotinib induces autophagy as a pro-survival response. Here, we observed that crizotinib-mediated inactivation of ALK caused an increase in BCL2 levels that restrained the cytotoxic effects of the drug. BCL2 downregulation in combination with crizotinib treatment potentiated loss of cell viability through both an increase in autophagic flux and cell death, including apoptosis. More importantly, our data revealed that the blockade of autophagic flux completely reversed impaired cell viability, which demonstrates that excessive autophagy is associated with cell death. We propose that the downregulation of BCL2 protein, which plays a central role in the autophagic and apoptotic machinery, combined with crizotinib treatment may represent a promising therapeutic alternative to current ALK-positive anaplastic large cell lymphoma treatments.
C1 [Torossian, Avedis; Broin, Nicolas; Frentzel, Julie; Daugrois, Camille; Lamant, Laurence; Brousset, Pierre; Giuriato, Sylvie; Espinos, Estelle] INSERM, UMR1037, CRCT, F-31000 Toulouse, France.
   [Torossian, Avedis; Broin, Nicolas; Frentzel, Julie; Daugrois, Camille; Lamant, Laurence; Brousset, Pierre; Giuriato, Sylvie; Espinos, Estelle] Univ Toulouse III Paul Sabatier, UMR1037, CRCT, F-31000 Toulouse, France.
   [Torossian, Avedis; Broin, Nicolas; Frentzel, Julie; Daugrois, Camille; Lamant, Laurence; Brousset, Pierre; Giuriato, Sylvie; Espinos, Estelle] CNRS, UMR1037, ERL5294, CRCT, F-31000 Toulouse, France.
   [Daugrois, Camille; Lamant, Laurence; Brousset, Pierre; Espinos, Estelle] Lab Excellence Toulouse Canc TOUCAN, F-31024 Toulouse, France.
   [Gandarillas, Sarah] UPS, INSERM, US006, CREFRE, F-31000 Toulouse, France.
   [Al Saati, Talal] UPS, INSERM, US006, CREFRE,Serv Histopathol, F-31000 Toulouse, France.
   [Lamant, Laurence; Brousset, Pierre] IUCT, Dept Pathol, F-31000 Toulouse, France.
   [Lamant, Laurence; Brousset, Pierre; Giuriato, Sylvie; Espinos, Estelle] European Res Initiat ALK Related Malignancies ERI, Cambridge, England.
   [Giuriato, Sylvie] COST Act CA15138, Transautophagy European Network Multidisciplinary, Brussels, Belgium.
RP Giuriato, S; Espinos, E (通讯作者)，INSERM, UMR1037, CRCT, F-31000 Toulouse, France.; Giuriato, S; Espinos, E (通讯作者)，Univ Toulouse III Paul Sabatier, UMR1037, CRCT, F-31000 Toulouse, France.; Giuriato, S; Espinos, E (通讯作者)，CNRS, UMR1037, ERL5294, CRCT, F-31000 Toulouse, France.; Espinos, E (通讯作者)，Lab Excellence Toulouse Canc TOUCAN, F-31024 Toulouse, France.; Giuriato, S; Espinos, E (通讯作者)，European Res Initiat ALK Related Malignancies ERI, Cambridge, England.; Giuriato, S (通讯作者)，COST Act CA15138, Transautophagy European Network Multidisciplinary, Brussels, Belgium.
EM sylvie.giuriato@inserm.fr; estelle.espinos@inserm.fr
RI Frentzel, Julie/M-5174-2015; Espinos, Estelle/A-4661-2015; Giuriato,
   Sylvie/A-9113-2010; Broin, Nicolas/G-4747-2017
OI Espinos, Estelle/0000-0002-5693-8941; Giuriato,
   Sylvie/0000-0003-3274-3397; 
FU InsermInstitut National de la Sante et de la Recherche Medicale
   (Inserm)European Commission; Fondation ARC pour la Recherche sur le
   CancerFondation ARC pour la Recherche sur le Cancer; European
   UnionEuropean Commission [675712]; Universite Paul Sabatier; Ligue
   Nationale contre le CancerLigue nationale contre le cancer; Labex
   TOUCAN/Laboratoire d'excellence Toulouse Cancer;  [ANR-16-CE12-018-03]
FX The authors would like to thank the Inserm and Fondation ARC pour la
   Recherche sur le Cancer (SGiu and EE), the European Union's Horizon 2020
   Research and Innovation Program under the Marie Sklodowska-Curie grant
   agreement n. 675712 (SGiu and EE), the ANR-16-CE12-018-03 (EE) for
   grants. The authors also thank the Universite Paul Sabatier (AT), the
   Ligue Nationale contre le Cancer (JF) and Labex TOUCAN/Laboratoire
   d'excellence Toulouse Cancer (CD) for individual fellowships. The
   authors thank the Anexplo-Genotoul platform, Inserm/UPS, US006/CREFRE,
   Toulouse, France (F. Capilla and C. Salon at the histology facility) and
   the flow cytometry facility of CRCT/UMR1037/Inserm/UPS/ERL5294 CNRS,
   Toulouse, France (M. Farce) for their technical assistance. They thank
   Dr. G. Mitou (CRCT/Inserm/UMR1037) for her help in the development of
   the mRFP-EGFP-LC3 KARPAS-299 cells, Dr S. Kermorgant (Barts Cancer
   Institute, London, UK) for generously providing tools and advice
   regarding the c-MET protein and Dr. C. Philippe
   (CRCT/Inserm/UMR1037/UPS) for her help with cell cycle flow cytometry
   analyses. They also thank Dr. R. Chiarle, Dr. S. Ducamp (Boston Children
   Hospital, Boston, USA), Dr. F. Meggetto and Dr. C. Joffre
   (CRCT/Inserm/UMR1037) for helpful discussions. English proofreading was
   performed by Greenland scientific proofreading.
CR Basit F, 2013, CELL DEATH DIFFER, V20, P1161, DOI 10.1038/cdd.2013.45
   Beg MS, 2017, INVEST NEW DRUG, V35, P180, DOI 10.1007/s10637-016-0407-y
   Chiarle R, 2008, NAT REV CANCER, V8, P11, DOI 10.1038/nrc2291
   Christensen JG, 2007, MOL CANCER THER, V6, P3314, DOI 10.1158/1535-7163.MCT-07-0365
   Craig VJ, 2012, LEUKEMIA, V26, P2421, DOI 10.1038/leu.2012.110
   Desjobert C, 2011, BLOOD, V117, P6627, DOI 10.1182/blood-2010-09-301994
   Doherty J, 2018, NAT CELL BIOL, V20, P1110, DOI 10.1038/s41556-018-0201-5
   Farooqi AA, 2017, INT J MOL SCI, V18
   Feng YC, 2014, CELL RES, V24, P24, DOI 10.1038/cr.2013.168
   Frentzel J, 2017, CANCERS, V9, DOI 10.3390/cancers9120161
   Fulda S, 2015, ONCOGENE, V34, P5105, DOI 10.1038/onc.2014.458
   Galluzzi L, 2015, EMBO J, V34, P856, DOI 10.15252/embj.201490784
   Holt SV, 2011, TOXICOL PATHOL, V39, P516, DOI 10.1177/0192623310396903
   Hosokawa N, 2009, MOL BIOL CELL, V20, P1981, DOI 10.1091/mbc.E08-12-1248
   Joffre C, 2017, M S-MED SCI, V33, P328, DOI 10.1051/medsci/20173303021
   Kruczynski A, 2012, EXPERT OPIN THER TAR, V16, P1127, DOI 10.1517/14728222.2012.719498
   Lalaoui N, 2015, SEMIN CELL DEV BIOL, P3963
   Lamant L, 2004, LEUKEMIA, V18, P1693, DOI 10.1038/sj.leu.2403464
   Li LS, 2013, CLIN EXP MED, V13, P109, DOI 10.1007/s10238-012-0186-5
   Lindqvist LM, 2014, AUTOPHAGY, V10, P1474, DOI 10.4161/auto.29639
   Lindqvist LM, 2014, P NATL ACAD SCI USA, V111, P8512, DOI 10.1073/pnas.1406425111
   Long JS, 2012, ONCOGENE, V31, P5045, DOI 10.1038/onc.2012.7
   Mihalyova J, 2018, EXP HEMATOL, V61, P10, DOI 10.1016/j.exphem.2018.02.002
   Misso G, 2014, MOL THER-NUCL ACIDS, V3, DOI 10.1038/mtna.2014.47
   Mitou G, 2015, ONCOTARGET, V6, P30149, DOI 10.18632/oncotarget.4999
   Monch Dina, 2018, Oncotarget, V9, P20781, DOI 10.18632/oncotarget.25111
   MORRIS SW, 1994, SCIENCE, V263, P1281, DOI 10.1126/science.8122112
   Passerini CG, 2014, JNCI-J NATL CANCER I, V106, DOI 10.1093/jnci/djt378
   Pattingre S, 2005, CELL, V122, P927, DOI 10.1016/j.cell.2005.07.002
   Pattingre S, 2006, CANCER RES, V66, P2885, DOI 10.1158/0008-5472.CAN-05-4412
   Rassidakis GZ, 2001, AM J PATHOL, V159, P527, DOI 10.1016/S0002-9440(10)61724-5
[truncated: 3,521,985 more chars]
