# Supplementary material for: Bibliometric analysis of publications on necroptosis from 2001 to 2021
Source: Front Cell Dev Biol. 2022 Sep 20;10:946363. doi: 10.3389/fcell.2022.946363 (PMC9531166; doi:10.3389/fcell.2022.946363)
Supplement: Supplementary file 1 [file DataSheet1.ZIP › Supplementary material/RAW DATA/3001-3245.txt]

FN Clarivate Analytics Web of Science
VR 1.0
PT J
AU Goerg, J
   Sommerfeld, M
   Greiner, B
   Lauer, D
   Seckin, Y
   Kulikov, A
   Ivkin, D
   Kintscher, U
   Okovityi, S
   Kaschina, E
AF Goerg, Jana
   Sommerfeld, Manuela
   Greiner, Bettina
   Lauer, Dilyara
   Seckin, Yasemin
   Kulikov, Alexander
   Ivkin, Dmitry
   Kintscher, Ulrich
   Okovityi, Sergey
   Kaschina, Elena
TI Low-Dose Empagliflozin Improves Systolic Heart Function after Myocardial
   Infarction in Rats: Regulation of MMP9, NHE1, and SERCA2a
SO INTERNATIONAL JOURNAL OF MOLECULAR SCIENCES
LA English
DT Article
DE empagliflozin; myocardial infarction; MMP9; NHE1; SERCA2a
ID RECEPTOR STIMULATION; NA+/H+ EXCHANGER; CARDIAC-FUNCTION; FAILURE;
   CONTRACTION; INHIBITION; MODEL
AB The effects of the selective sodium-glucose cotransporter 2 (SGLT2) inhibitor empagliflozin in low dose on cardiac function were investigated in normoglycemic rats. Cardiac parameters were measured by intracardiac catheterization 30 min after intravenous application of empagliflozin to healthy animals. Empagliflozin increased the ventricular systolic pressure, mean pressure, and the max dP/dt (p < 0.05). Similarly, treatment with empagliflozin (1 mg/kg, p.o.) for one week increased the cardiac output, stroke volume, and fractional shortening (p < 0.05). Myocardial infarction (MI) was induced by ligation of the left coronary artery. On day 7 post MI, empagliflozin (1 mg/kg, p.o.) improved the systolic heart function as shown by the global longitudinal strain (-21.0 +/- 1.1% vs. -16.6 +/- 0.7% in vehicle; p < 0.05). In peri-infarct tissues, empagliflozin decreased the protein expression of matrix metalloproteinase 9 (MMP9) and favorably regulated the cardiac transporters sarco/endoplasmic reticulum Ca2+-ATPase (SERCA2a) and sodium hydrogen exchanger 1 (NHE1). In H9c2 cardiac cells, empagliflozin decreased the MMP2,9 activity and prevented apoptosis. Empagliflozin did not alter the arterial stiffness, blood pressure, markers of fibrosis, and necroptosis. Altogether, short-term treatment with low-dose empagliflozin increased the cardiac contractility in normoglycemic rats and improved the systolic heart function in the early phase after MI. These effects are attributed to a down-regulation of MMP9 and NHE1, and an up-regulation of SERCA2a. This study is of clinical importance because it suggests that a low-dose treatment option with empagliflozin may improve cardiovascular outcomes post-MI. Down-regulation of MMPs could be relevant to many remodeling processes including cancer disease.
C1 [Goerg, Jana; Sommerfeld, Manuela; Greiner, Bettina; Lauer, Dilyara; Seckin, Yasemin; Kintscher, Ulrich; Kaschina, Elena] Charite Univ Med Berlin, D-10115 Berlin, Germany.
   [Goerg, Jana; Sommerfeld, Manuela; Greiner, Bettina; Lauer, Dilyara; Seckin, Yasemin; Kintscher, Ulrich; Kaschina, Elena] Free Univ Berlin, D-10115 Berlin, Germany.
   [Goerg, Jana; Sommerfeld, Manuela; Greiner, Bettina; Lauer, Dilyara; Seckin, Yasemin; Kintscher, Ulrich; Kaschina, Elena] Humboldt Univ, Inst Pharmacol, Ctr Cardiovasc Res CCR, D-10115 Berlin, Germany.
   [Goerg, Jana; Sommerfeld, Manuela; Greiner, Bettina; Kintscher, Ulrich; Kaschina, Elena] DZHK German Ctr Cardiovasc Res, Partner Site Berlin, D-10115 Berlin, Germany.
   [Seckin, Yasemin] Univ Appl Sci, Dept Biotechnol, D-13353 Berlin, Germany.
   [Kulikov, Alexander] Pavlov First St Petersburg State Med Univ, St Petersburg 197022, Russia.
   [Ivkin, Dmitry; Okovityi, Sergey] St Petersburg State Chem Pharmaceut Univ, St Petersburg 197376, Russia.
RP Kaschina, E (通讯作者)，Charite Univ Med Berlin, D-10115 Berlin, Germany.; Kaschina, E (通讯作者)，Free Univ Berlin, D-10115 Berlin, Germany.; Kaschina, E (通讯作者)，Humboldt Univ, Inst Pharmacol, Ctr Cardiovasc Res CCR, D-10115 Berlin, Germany.; Kaschina, E (通讯作者)，DZHK German Ctr Cardiovasc Res, Partner Site Berlin, D-10115 Berlin, Germany.
EM jana-catherine.goerg@charite.de; manuela.sommerfeld@charite.de;
   bettina.greiner@charite.de; dilyara.lauer@nuvisan.com;
   yaseminseckin1992@gmx.de; fd1med@mail.ru;
   dmitry.ivkin@pharminnotech.com; ulrich.kintscher@charite.de;
   Sergey.Okovity@pharminnotech.com; elena.kaschina@charite.de
RI Okovityi, Sergey/AAW-4856-2021
OI Okovityi, Sergey/0000-0003-4294-5531; Kintscher,
   Ulrich/0000-0001-7386-0990
FU Charite Universitatsmedizin Berlin, Germany; Saint-Petersburg State
   Chemical-Pharmaceutical University, Saint Petersburg, Russia
   [AAAA-B20-220022590079-8]
FX Thisworkwas funded by ChariteUniversitatsmedizin Berlin, Germany and
   Saint-Petersburg State Chemical-Pharmaceutical University, Saint
   Petersburg, Russia (AAAA-B20-220022590079-8).
CR Azam MA, 2021, LIFE SCI, V276, DOI 10.1016/j.lfs.2021.119440
   Baartscheer A, 2017, DIABETOLOGIA, V60, P568, DOI 10.1007/s00125-016-4134-x
   Banerjee SK, 2009, CARDIOVASC RES, V84, P111, DOI 10.1093/cvr/cvp190
   Baumgartner M, 2004, AM J PHYSIOL-CELL PH, V287, pC844, DOI 10.1152/ajpcell.00094.2004
   Bernardo AA, 2006, SEMIN NEPHROL, V26, P352, DOI 10.1016/j.semnephrol.2006.07.008
   Beyhoff N, 2019, HYPERTENSION, V74, P295, DOI 10.1161/HYPERTENSIONAHA.119.12956
   Byrne NJ, 2020, CIRC-HEART FAIL, V13, DOI 10.1161/CIRCHEARTFAILURE.119.006277
   Byrne Nikole J, 2017, JACC Basic Transl Sci, V2, P347, DOI 10.1016/j.jacbts.2017.07.003
   Chilton R, 2015, DIABETES OBES METAB, V17, P1180, DOI 10.1111/dom.12572
   Connelly KA, 2020, CARDIOVASC DIABETOL, V19, DOI 10.1186/s12933-020-0994-y
   Connelly KA, 2019, JACC-BASIC TRANSL SC, V4, P27, DOI 10.1016/j.jacbts.2018.11.010
   Fathi A, 2021, HEART FAIL REV, V26, P623, DOI 10.1007/s10741-020-10038-w
   Filippatos TD, 2019, POSTGRAD MED, V131, P82, DOI 10.1080/00325481.2019.1581971
   He HP, 1997, J CLIN INVEST, V100, P380, DOI 10.1172/JCI119544
   Kaschina E, 2008, CIRCULATION, V118, P2523, DOI 10.1161/CIRCULATIONAHA.108.784868
   Krasnova M, 2020, N-S ARCH PHARMACOL, V393, P1649, DOI 10.1007/s00210-020-01873-7
   Lauer D, 2014, HYPERTENSION, V63, pE60, DOI 10.1161/HYPERTENSIONAHA.113.02522
   Li X, 2021, J AM HEART ASSOC, V10, DOI 10.1161/JAHA.120.018298
   Lim VG, 2019, JACC-BASIC TRANSL SC, V4, P15, DOI 10.1016/j.jacbts.2018.10.002
   Liu YH, 2021, EUR J PHARM SCI, V161, DOI 10.1016/j.ejps.2021.105788
   Mahaffey KW, 2018, CIRCULATION, V137, P323, DOI 10.1161/CIRCULATIONAHA.117.032038
   Mustroph J, 2018, ESC HEART FAIL, V5, P642, DOI 10.1002/ehf2.12336
   Neef S, 2013, BASIC RES CARDIOL, V108, DOI 10.1007/s00395-013-0360-2
   Nikolic M, 2021, HEART FAIL REV, DOI 10.1007/s10741-021-10079-9
   Norhammar A, 2019, DIABETES OBES METAB, V21, P1136, DOI 10.1111/dom.13627
   Oshima H, 2019, J PHARMACOL EXP THER, V368, P524, DOI 10.1124/jpet.118.253666
   Ottolia M, 2013, J MOL CELL CARDIOL, V61, P28, DOI 10.1016/j.yjmcc.2013.06.001
   Pabel S, 2018, EUR J HEART FAIL, V20, P1690, DOI 10.1002/ejhf.1328
   Peng XD, 2020, FRONT PHYSIOL, V11, DOI 10.3389/fphys.2020.00912
   Pop C, 2016, FARMACIA, V64, P435
   Prathipati P, 2016, FRONT PHYSIOL, V7, DOI [10.3389/fphys.7016.00093, 10.3389/fphys.2016.00093]
   Putney LK, 2004, BMC GENOMICS, V5, DOI 10.1186/1471-2164-5-46
   Roe AT, 2019, CARDIOVASC RES, V115, P752, DOI 10.1093/cvr/cvy257
   Santos-Gallego CG, 2019, J AM COLL CARDIOL, V73, P1931, DOI 10.1016/j.jacc.2019.01.056
   Sayour AA, 2021, DIABETOLOGIA, V64, P737, DOI 10.1007/s00125-020-05359-2
   Sinha B, 2019, DIABETES THER, V10, P891, DOI 10.1007/s13300-019-0597-3
   Slavic S, 2013, J MOL MED, V91, P811, DOI 10.1007/s00109-013-1034-0
   Taves J, 2008, ARCH BIOCHEM BIOPHYS, V477, P60, DOI 10.1016/j.abb.2008.05.007
   Ten Hove M, 2005, AM J PHYSIOL-HEART C, V288, pH287, DOI 10.1152/ajpheart.01102.2003
   Tikkanen I, 2015, DIABETES CARE, V38, P420, DOI 10.2337/dc14-1096
   Uthman L, 2019, CARDIOVASC RES, V115, P1533, DOI 10.1093/cvr/cvz004
   Verma Subodh, 2018, JACC Basic Transl Sci, V3, P575, DOI 10.1016/j.jacbts.2018.07.006
   Vosgerau U, 2010, BIOCHEM PHARMACOL, V79, P172, DOI 10.1016/j.bcp.2009.08.004
   Vrhovac I, 2015, PFLUG ARCH EUR J PHY, V467, P1881, DOI 10.1007/s00424-014-1619-7
   Wiviott SD, 2019, NEW ENGL J MED, V380, P347, DOI 10.1056/NEJMoa1812389
   Wright EM, 2011, PHYSIOL REV, V91, P733, DOI 10.1152/physrev.00055.2009
   Xue M, 2019, CLIN SCI, V133, P1705, DOI 10.1042/CS20190585
   Yang CC, 2019, BIOMED PHARMACOTHER, V109, P658, DOI 10.1016/j.biopha.2018.10.095
   Yurista SR, 2019, EUR J HEART FAIL, V21, P862, DOI 10.1002/ejhf.1473
   Zinman B, 2016, NEW ENGL J MED, V374, P1094, DOI 10.1056/NEJMc1600827
NR 50
TC 3
Z9 3
U1 5
U2 7
PU MDPI
PI BASEL
PA ST ALBAN-ANLAGE 66, CH-4052 BASEL, SWITZERLAND
EI 1422-0067
J9 INT J MOL SCI
JI Int. J. Mol. Sci.
PD JUN
PY 2021
VL 22
IS 11
AR 5437
DI 10.3390/ijms22115437
PG 15
WC Biochemistry & Molecular Biology; Chemistry, Multidisciplinary
WE Science Citation Index Expanded (SCI-EXPANDED)
SC Biochemistry & Molecular Biology; Chemistry
GA SQ2IU
UT WOS:000660182200001
PM 34063987
OA Green Published, gold
DA 2022-04-27
ER

PT J
AU Habib, P
   Stamm, AS
   Zeyen, T
   Noristani, R
   Slowik, A
   Beyer, C
   Wilhelm, T
   Huber, M
   Komnig, D
   Schulz, JB
   Reich, A
AF Habib, Pardes
   Stamm, Ann-Sophie
   Zeyen, Thomas
   Noristani, Rozina
   Slowik, Alexander
   Beyer, Cordian
   Wilhelm, Thomas
   Huber, Michael
   Komnig, Daniel
   Schulz, Joerg B.
   Reich, Arno
TI EPO regulates neuroprotective Transmembrane BAX Inhibitor-1
   Motif-containing (TMBIM) family members GRINA and FAIM2 after cerebral
   ischemia-reperfusion injury
SO EXPERIMENTAL NEUROLOGY
LA English
DT Article
DE MCAo; Stroke; Erythropoietin; OGD, GRINA, FAIM2
ID MECHANICAL THROMBECTOMY; ERYTHROPOIETIN; STROKE; GENE; APOPTOSIS;
   NEURONS; TRANSCRIPTION; EXPRESSION; EXCITOTOXICITY; MODULATION
AB Background and purpose: Transmembrane BAX Inhibitor-1 Motif-containing (TMBIM) family members exert inhibitory activities in apoptosis and necroptosis. FAIM2 (TMBIM-2) is neuroprotective against murine focal ischemia and is regulated by erythropoietin (EPO). Similar to FAIM2, GRINA (TMBIM-3) is predominantly expressed in the brain. The role of GRINA in transient brain ischemia, its potential synergistic effects with FAIM2 and its regulation by EPO treatment were assessed.
   Methods: We performed transient (30 min) middle cerebral artery occlusion (tMCAo) followed by 72 h of reperfusion in GRINA-deficient (GRINA(-/-)), FAIM2-deficient (FAIM2(-/-)), double-deficient (GRINA(-/-)FAIM2(-/-)) and wildtype littermates (WT) mice. We administered EPO or saline 0, 24 and 48 h after tMCAo. We subjected primary murine cortical neurons (pMCN) of all mouse strains to oxygen-glucose deprivation (OGD) after GRINA and/or FAIM2 gene transfection.
   Results: Compared to wildtype controls GRINA deficiency led to a similar increase in infarct volumes as FAIM2 deficiency (p < .01). We observed the highest neurological deficits and largest infarct sizes in double-deficient mice. EPO administration upregulated GRINA and FAIM2 mRNA levels in wildtype littermates. EPO decreased infarct sizes and abrogated neurological impairments in wildtype controls. GRINA and/or FAIM2 deficient mice showed increased expression levels of cleaved-caspase 3 and of pro-apoptotic BAX mRNA. Further, caspase 8 was upregulated in FAIM2(-/-) and caspase 9 in GRINA(-/-) mice. Overexpression of GRINA and FAIM2 in wildtype and in double deficient pMCN decreased cell death rate after OGD.
   Conclusions: GRINA and FAIM2 are highly expressed in the brain and convey EPO-mediated neuroprotection after ischemic stroke involving different caspases.
C1 [Habib, Pardes; Stamm, Ann-Sophie; Zeyen, Thomas; Noristani, Rozina; Komnig, Daniel; Schulz, Joerg B.; Reich, Arno] Rhein Westfal TH Aachen, Med Sch, Dept Neurol, Aachen, Germany.
   [Slowik, Alexander; Beyer, Cordian] Rhein Westfal TH Aachen, Inst Neuroanat, Med Sch, Aachen, Germany.
   [Wilhelm, Thomas; Huber, Michael] Rhein Westfal TH Aachen, Inst Biochem & Mol Immunol, Med Sch, Aachen, Germany.
   [Schulz, Joerg B.] Forschungszentrum Julich, JARA BRAIN Inst Mol Neurosci & Neuroimaging, Aachen, Germany.
   [Schulz, Joerg B.] Rhein Westfal TH Aachen, Aachen, Germany.
RP Habib, P (通讯作者)，Rhein Westfal TH Aachen, Dept Neurol, Pauwelsstr 30, D-52074 Aachen, Germany.
EM phabib@ukaachen.de
RI ; Schulz, Jorg B./D-9786-2012
OI Dr. Slowik, Alexander/0000-0001-9907-2263; Schulz, Jorg
   B./0000-0002-8903-0593
FU START grant [111/17]; "Clinician Scientist program" of the Faculty of
   Medicine, RWTH Aachen University
FX This work was funded by an internal grant (START grant 111/17, P. H.)
   and supported by the "Clinician Scientist program" of the Faculty of
   Medicine, RWTH Aachen University. The funding body had no influence on
   the design of the study, data acquisition or on analyses and
   interpretation of data.
CR Agnello D, 2002, BRAIN RES, V952, P128, DOI 10.1016/S0006-8993(02)03239-0
   Aikawa H, 2003, TOHOKU J EXP MED, V199, P25, DOI 10.1620/tjem.199.25
   Bao XD, 2001, NEUROSCI LETT, V315, P5, DOI 10.1016/S0304-3940(01)02317-5
   Beier CP, 2005, J NEUROSCI, V25, P6765, DOI 10.1523/JNEUROSCI.1700-05.2005
   Berkhemer OA, 2015, NEW ENGL J MED, V372, P11, DOI 10.1056/NEJMoa1411587
   Bernaudin M, 1999, J CEREBR BLOOD F MET, V19, P643, DOI 10.1097/00004647-199906000-00007
   Besirli CG, 2012, PLOS ONE, V7, DOI 10.1371/journal.pone.0046664
   Bond WS, 2014, FRONT IMMUNOL, V5, DOI 10.3389/fimmu.2014.00523
   Brunet A, 2001, MOL CELL BIOL, V21, P952, DOI 10.1128/MCB.21.3.952-965.2001
   Campbell BCV, 2015, NEW ENGL J MED, V372, P1009, DOI 10.1056/NEJMoa1414792
   Chae HJ, 2004, MOL CELL, V15, P355, DOI 10.1016/j.molcel.2004.06.038
   Chelluboina B, 2014, MOL NEUROBIOL, V49, P50, DOI 10.1007/s12035-013-8486-7
   Cook DJ, 2011, EXPERT REV CARDIOVAS, V9, P433, DOI [10.1586/ERC.11.34, 10.1586/erc.11.34]
   Digicaylioglu M, 2001, NATURE, V412, P641, DOI 10.1038/35088074
   Ehrenreich H, 2011, MOL MED, V17, P1306, DOI 10.2119/molmed.2011.00259
   Ehrenreich H, 2009, STROKE, V40, pE647, DOI 10.1161/STROKEAHA.109.564872
   Elgendy IY, 2015, J AM COLL CARDIOL, V66, P2498, DOI 10.1016/j.jacc.2015.09.070
   Fernandez M, 2007, J NEUROCHEM, V103, P190, DOI 10.1111/j.1471-4159.2007.04767.x
   Gold M, 2015, J NEUROL SCI, V359, P356, DOI 10.1016/j.jns.2015.11.016
   Goswami DB, 2013, PROG NEURO-PSYCHOPH, V43, P126, DOI 10.1016/j.pnpbp.2012.12.010
   Goyal M, 2015, NEW ENGL J MED, V372, P1019, DOI 10.1056/NEJMoa1414905
   Habib P, 2014, J MOL NEUROSCI, V52, P277, DOI 10.1007/s12031-013-0137-y
   Habib P, 2013, J STEROID BIOCHEM, V138, P195, DOI 10.1016/j.jsbmb.2013.06.003
   Horavath E, 2018, J NEUROIMMUNOL, V324, P35, DOI 10.1016/j.jneuroim.2018.08.002
   Jovin TG, 2015, NEW ENGL J MED, V372, P2296, DOI 10.1056/NEJMoa1503780
   Kang HC, 2016, SCI REP-UK, V6, DOI 10.1038/srep34022
   Kim YD, 2015, INT J STROKE, V10, P541, DOI 10.1111/ijs.12013
   Komnig D, 2018, J NEUROCHEM, V147, P678, DOI 10.1111/jnc.14575
   Komnig D, 2018, J NEUROCHEM, V145, P258, DOI 10.1111/jnc.14296
   Komnig D, 2016, J NEUROCHEM, V139, P848, DOI 10.1111/jnc.13847
   KUMAR KN, 1991, NATURE, V354, P70, DOI 10.1038/354070a0
   Kumar VSS, 2014, CURR MED CHEM, V21, P2065, DOI 10.2174/0929867321666131228204246
   Lai TW, 2014, PROG NEUROBIOL, V115, P157, DOI 10.1016/j.pneurobio.2013.11.006
   Li Y, 2000, J CEREBR BLOOD F MET, V20, P1311, DOI 10.1097/00004647-200009000-00006
   Lu JV, 2011, P NATL ACAD SCI USA, V108, P15312, DOI 10.1073/pnas.1102779108
   McDonald J.H., 2015, HDB BIOL STAT
   Minnerup Jens, 2014, Exp Transl Stroke Med, V6, P2, DOI 10.1186/2040-7378-6-2
   Nielsen JA, 2011, MOL CELL BIOCHEM, V357, P73, DOI 10.1007/s11010-011-0877-3
   O'Collins VE, 2006, ANN NEUROL, V59, P467, DOI 10.1002/ana.20741
   Palaniswami M, 2015, INTERV NEUROL, V4, P18, DOI 10.1159/000438774
   Reich A, 2011, J NEUROSCI, V31, P225, DOI 10.1523/JNEUROSCI.2188-10.2011
   Rojas-Rivera D, 2015, ONCOGENE, V34, P269, DOI 10.1038/onc.2014.6
   Rojas-Rivera D, 2012, CELL DEATH DIFFER, V19, P1013, DOI 10.1038/cdd.2011.189
   Saver JL, 2015, NEW ENGL J MED, V372, P2285, DOI 10.1056/NEJMoa1415061
   Schweitzer B, 1998, MOL CELL NEUROSCI, V11, P260, DOI 10.1006/mcne.1998.0697
   Sola A, 2005, PEDIATR RES, V57, P481, DOI 10.1203/01.PDR.0000155760.88664.06
   Somia NV, 1999, P NATL ACAD SCI USA, V96, P12667, DOI 10.1073/pnas.96.22.12667
   Spencer SL, 2009, NATURE, V459, P428, DOI 10.1038/nature08012
   Sutherland BA, 2016, J CEREBR BLOOD F MET, V36, P363, DOI 10.1177/0271678X15606722
   Tauber SC, 2014, J NEUROPATH EXP NEUR, V73, P2, DOI 10.1097/NEN.0000000000000020
   Ulbrich C, 2012, J STEROID BIOCHEM, V131, P10, DOI 10.1016/j.jsbmb.2012.01.007
   Urresti J, 2016, J BIOL CHEM, V291, P1221, DOI 10.1074/jbc.M115.677682
   Vauzour D, 2007, J NEUROCHEM, V103, P1355, DOI 10.1111/j.1471-4159.2007.04841.x
   Villa P, 2003, J EXP MED, V198, P971, DOI 10.1084/jem.20021067
NR 54
TC 14
Z9 15
U1 0
U2 8
PU ACADEMIC PRESS INC ELSEVIER SCIENCE
PI SAN DIEGO
PA 525 B ST, STE 1900, SAN DIEGO, CA 92101-4495 USA
SN 0014-4886
EI 1090-2430
J9 EXP NEUROL
JI Exp. Neurol.
PD OCT
PY 2019
VL 320
AR 112978
DI 10.1016/j.expneurol.2019.112978
PG 12
WC Neurosciences
WE Science Citation Index Expanded (SCI-EXPANDED)
SC Neurosciences & Neurology
GA IU2OR
UT WOS:000483420200015
PM 31211943
DA 2022-04-27
ER

PT J
AU Eze, CT
   Michelangeli, F
   Otitoloju, AA
AF Eze, Chukwuebuka ThankGod
   Michelangeli, Francesco
   Otitoloju, Adebayo Akeem
TI In vitro cyto-toxic assessment of heavy metals and their binary mixtures
   on mast cell-like, rat basophilic leukemia (RBL-2H3) cells
SO CHEMOSPHERE
LA English
DT Article
DE Heavy metals; Cytotoxicity; Apoptosis; Necrosis; Necroptosis; RBL-2H3
   cells
ID CADMIUM-INDUCED APOPTOSIS; HUMAN HEALTH; PHYSIOLOGICAL CONCENTRATIONS;
   TRACE-ELEMENTS; HUMAN EXPOSURE; DEATH; LEAD; TOXICITY; RELEASE; P53
AB We investigated the cytotoxicity and mechanisms of cell death induced by salts of Cadmium (Cd2+), Lead (Pb2+), Arsenic (AsO43-) and Chromium (Cr+6) on RBL-2H3 cells (a model mast cell line). In addition, cytotoxic effect on cell viability was assessed to reveal their nature of interaction in binary mixture. The individual cytotoxic characteristics of these metals on RBL-2H3 cell viability showed a concentration dependent reduction of cell viability. We observed that concentration-dependent cytotoxic potency on RBL-2H3 cells of these metals range in the following order Cd2+>Cr+6>AsO43- > Pb2+ with LC50 values of 0.11 M, 93.58 M, 397.9 itM and 485.3 M respectively. Additive effects were observed with Pb2+ + Cd2+, Pb2+ + Pb2+ + Cr+6 and AsO43- + Cr+6. The study revealed that Pb2+, Cd2+, AsO43- and Cr+6 could induce significant (P < 0.01) cell death by apoptosis in RBL-2H3. Highly significant necrotic cell death was observed with Pb2+ and Cr+6 (P < 0.01) than Cd2+ and AsO43- (P < 0.05). Overall, it can be deduced that several cell death executing pathways may be concomitantly activated on exposure to heavy metals and the predominance of one over others might depend on the type of heavy metal, concentration and the metabolic state of the cell. Eventually, binary mixtures of some of these metals showed less cytotoxicity than would be expected from their individual actions and may depend on the co-exposure of the metal ions and their modes of action. (C) 2019 Elsevier Ltd. All rights reserved.
C1 [Eze, Chukwuebuka ThankGod] Fed Univ Oye Ekiti, Dept Biochem, PMB 373, Oye, Ekiti State, Nigeria.
   [Michelangeli, Francesco] Univ Chester, Dept Biol Sci, Chester, Cheshire, England.
   [Otitoloju, Adebayo Akeem] Univ Lagos, Dept Zool, Akoka, Lagos State, Nigeria.
RP Eze, CT (通讯作者)，Fed Univ Oye Ekiti, Dept Biochem, PMB 373, Oye, Ekiti State, Nigeria.
EM thankgod.eze@fuoye.edu.ng; f.michelangeli@chester.ac.uk;
   aotitoloju@unilag.edu.ng
OI Otitoloju, Adebayo/0000-0003-3742-810X; Eze,
   Chukwuebuka/0000-0001-8076-2926
FU Tetfund
FX Chukwuebuka Eze acknowledges a pre-doctoral fellowship from Tetfund.
CR Alves RIS, 2014, ENVIRON RES, V133, P149, DOI 10.1016/j.envres.2014.05.012
   Ashcroft M, 1999, MOL CELL BIOL, V19, P1751
   BARANES D, 1986, IMMUNOL LETT, V12, P95, DOI 10.1016/0165-2478(86)90089-1
   Blankenship LJ, 1997, TOXICOL APPL PHARM, V146, P270, DOI 10.1006/taap.1997.8237
   BRADBURY MWB, 1993, NEUROTOXICOLOGY, V14, P131
   Carlisle DL, 2000, MOL CARCINOGEN, V28, P111, DOI 10.1002/1098-2744(200006)28:2<111::AID-MC7>3.0.CO;2-Y
   Castano A, 2003, ATLA-ALTERN LAB ANIM, V31, P317, DOI 10.1177/026119290303100314
   Catelas I, 2005, BIOMATERIALS, V26, P2441, DOI 10.1016/j.biomaterials.2004.08.004
   [CDC] Centers for Disease Control and Prevention, 2014, 4 NAT REP HUM EXP EN, P1
   Chen F, 2001, MOL CELL BIOCHEM, V222, P183, DOI 10.1023/A:1017970330982
   Cheng YJ, 2002, TOXICOLOGY, V178, P183, DOI 10.1016/S0300-483X(02)00225-1
   Choi MK, 2002, B ENVIRON CONTAM TOX, V69, P335, DOI 10.1007/s00128-002-0067-9
   COLUMBANO A, 1985, LAB INVEST, V52, P670
   Costantini P, 1996, J BIOL CHEM, V271, P6746, DOI 10.1074/jbc.271.12.6746
   De La Fuente H, 2002, CLIN EXP IMMUNOL, V129, P69, DOI 10.1046/j.1365-2249.2002.01885.x
   Degterev A, 2008, NAT CHEM BIOL, V4, P313, DOI 10.1038/nchembio.83
   Dong SY, 2001, MOL CELL BIOCHEM, V222, P11, DOI 10.1023/A:1017970030131
   Duffus JH, 2002, PURE APPL CHEM, V74, P793, DOI 10.1351/pac200274050793
   ELAZZOUZI B, 1994, TOXICOLOGY, V88, P127
   Esteban-Vasallo MD, 2012, ENVIRON HEALTH PERSP, V120, P1369, DOI 10.1289/ehp.1204952
   Fent K, 2001, TOXICOL IN VITRO, V15, P477, DOI 10.1016/S0887-2333(01)00053-4
   Fox DA, 1998, TOXICOL LETT, V103, P359, DOI 10.1016/S0378-4274(98)00232-X
   Fulda Simone, 2010, Int J Cell Biol, V2010, P370835, DOI 10.1155/2010/370835
   Gennari A, 2003, TOXICOLOGY, V183, P211, DOI 10.1016/S0300-483X(02)00546-2
   GORDON JJ, 1948, BIOCHEM J, V42, P337, DOI 10.1042/bj0420337
   Habeebu SSM, 1998, TOXICOL APPL PHARM, V149, P203, DOI 10.1006/taap.1997.8334
   He ZLL, 2005, J TRACE ELEM MED BIO, V19, P125, DOI 10.1016/j.jtemb.2005.02.010
   Jaishankar M., 2014, J ENV POLLUT HUM HLT, V2, P1
   Jaishankar Monisha, 2014, Interdiscip Toxicol, V7, P60, DOI 10.2478/intox-2014-0009
   Jan AT, 2015, INT J MOL SCI, V16, P29592, DOI 10.3390/ijms161226183
   Jarup L, 2003, BRIT MED BULL, V68, P167, DOI 10.1093/bmb/ldg032
   Karri V, 2018, TOXICOL LETT, V282, P25, DOI 10.1016/j.toxlet.2017.10.002
   KEOGH JP, 1994, J TOXICOL ENV HEALTH, V43, P351, DOI 10.1080/15287399409531926
   Landrigan PJ, 2000, PUBLIC HEALTH REP, V115, P530, DOI 10.1093/phr/115.6.530
   Lockshin RA, 2001, NAT REV MOL CELL BIO, V2, P545, DOI 10.1038/35080097
   Mari M, 2014, BIOL TRACE ELEM RES, V159, P15, DOI 10.1007/s12011-014-9957-z
   MARONE G, 1981, J PHARMACOL EXP THER, V217, P292
   MARONE G, 1986, AGENTS ACTIONS, V18, P103, DOI 10.1007/BF01987995
   Nadal M, 2004, SCI TOTAL ENVIRON, V321, P59, DOI 10.1016/j.scitotenv.2003.08.029
   Nagajyoti PC, 2010, ENVIRON CHEM LETT, V8, P199, DOI 10.1007/s10311-010-0297-8
   Ochi T, 1996, ARCH TOXICOL, V70, P815, DOI 10.1007/s002040050344
   Orrenius S, 2003, NAT REV MOL CELL BIO, V4, P552, DOI 10.1038/nrm1150
   Orrenius S, 2011, TOXICOL SCI, V119, P3, DOI 10.1093/toxsci/kfq268
   Pritchard DE, 2000, CARCINOGENESIS, V21, P2027, DOI 10.1093/carcin/21.11.2027
   Putzer BM, 2007, J CELL MOL MED, V11, P239, DOI 10.1111/j.1582-4934.2007.00030.x
   Pulido MD, 2003, MUTAT RES-FUND MOL M, V533, P227, DOI 10.1016/j.mrfmmm.2003.07.015
   Reeve JLV, 2005, J CELL MOL MED, V9, P609, DOI 10.1111/j.1582-4934.2005.tb00492.x
   Riss T. L., 2013, ASSAY GUIDANCE MANUA
   Rovira J, 2015, ENVIRON RES, V140, P308, DOI 10.1016/j.envres.2015.03.032
   RYBERG D, 1990, CHEM-BIOL INTERACT, V75, P141, DOI 10.1016/0009-2797(90)90114-3
   Samali A, 2007, J CELL MOL MED, V11, P1210, DOI 10.1111/j.1582-4934.2007.00164.x
   Selvaraj V, 2013, CHEMOSPHERE, V90, P1201, DOI 10.1016/j.chemosphere.2012.09.039
   Shabani A, 2000, TOXICOLOGY, V149, P109, DOI 10.1016/S0300-483X(00)00232-8
   Shi XL, 1999, J TOXICOL ENV HEAL B, V2, P87, DOI 10.1080/109374099281241
   Singh N, 2007, J ENVIRON BIOL, V28, P359
   Vellinger C, 2012, ECOTOXICOLOGY, V21, P1817, DOI 10.1007/s10646-012-0916-1
   Vilavert L, 2015, ARCH ENVIRON CON TOX, V69, P241, DOI 10.1007/s00244-015-0168-1
   Xu J, 2006, TOXICOL LETT, V166, P160, DOI 10.1016/j.toxlet.2006.06.643
   Ye JP, 1999, J BIOL CHEM, V274, P34974, DOI 10.1074/jbc.274.49.34974
NR 59
TC 6
Z9 6
U1 1
U2 13
PU PERGAMON-ELSEVIER SCIENCE LTD
PI OXFORD
PA THE BOULEVARD, LANGFORD LANE, KIDLINGTON, OXFORD OX5 1GB, ENGLAND
SN 0045-6535
EI 1879-1298
J9 CHEMOSPHERE
JI Chemosphere
PD MAY
PY 2019
VL 223
BP 686
EP 693
DI 10.1016/j.chemosphere.2019.02.035
PG 8
WC Environmental Sciences
WE Science Citation Index Expanded (SCI-EXPANDED)
SC Environmental Sciences & Ecology
GA HU1TL
UT WOS:000465054600074
PM 30802834
DA 2022-04-27
ER

PT J
AU Shosha, E
   Xu, ZM
   Yokota, H
   Saul, A
   Rojas, M
   Caldwell, RW
   Caldwell, RB
   Narayanan, SP
AF Shosha, Esraa
   Xu, Zhimin
   Yokota, Harumasa
   Saul, Alan
   Rojas, Modesto
   Caldwell, R. William
   Caldwell, Ruth B.
   Narayanan, S. Priya
TI Arginase 2 promotes neurovascular degeneration during
   ischemia/reperfusion injury
SO CELL DEATH & DISEASE
LA English
DT Article
ID ISCHEMIA-REPERFUSION INJURY; REDUCES INFARCT SIZE; RETINAL ISCHEMIA;
   NITRIC-OXIDE; DIABETIC-RETINOPATHY; VASCULAR DYSFUNCTION; RAT RETINA;
   CELL-DEATH; ENDOTHELIAL DYSFUNCTION; CAPILLARY DEGENERATION
AB Retinal ischemia is a major cause of visual impairment and blindness and is involved in various disorders including diabetic retinopathy, glaucoma, optic neuropathies and retinopathy of prematurity. Neurovascular degeneration is a common feature of these pathologies. Our lab has previously reported that the ureahydrolase arginase 2 (A2) is involved in ischemic retinopathies. Here, we are introducing A2 as a therapeutic target to prevent neurovascular injury after retinal ischemia/reperfusion (I/R) insult. Studies were performed with mice lacking both copies of A2 (A2(-/-)) and wild-type (WT) controls (C57BL6J). I/R insult was conducted on the right eye and the left eye was used as control. Retinas were collected for analysis at different times (3 h-4 week after injury). Neuronal and microvascular degeneration were evaluated using NeuN staining and vascular digests, respectively. Glial activation was evaluated by glial fibrillary acidic protein expression. Necrotic cell death was studied by propidium iodide labeling and western blot for RIP-3. Arginase expression was determined by western blot and quantitative RT-PCR. Retinal function was determined by electroretinography (ERG). A2 mRNA and protein levels were increased in WT I/R. A2 deletion significantly reduced ganglion cell loss and microvascular degeneration and preserved retinal morphology after I/R. Glial activation, reactive oxygen species formation and cell death by necroptosis were significantly reduced by A2 deletion. ERG showed improved positive scotopic threshold response with A2 deletion. This study shows for the first time that neurovascular injury after retinal I/R is mediated through increased expression of A2. Deletion of A2 was found to be beneficial in reducing neurovascular degeneration after I/R.
C1 [Shosha, Esraa; Xu, Zhimin; Rojas, Modesto; Caldwell, Ruth B.] Augusta Univ, Med Coll Georgia, Vasc Biol Ctr, 1459 Laney Walker Blvd,CB 3209A, Augusta, GA 30912 USA.
   [Shosha, Esraa; Xu, Zhimin; Saul, Alan; Rojas, Modesto; Caldwell, Ruth B.; Narayanan, S. Priya] Augusta Univ, Vis Discovery Inst, Augusta, GA USA.
   [Shosha, Esraa; Xu, Zhimin; Rojas, Modesto; Caldwell, Ruth B.] Charlie Norwood VA Med Ctr, Augusta, GA USA.
   [Yokota, Harumasa] Asahikawa Med Univ, Dept Ophthalmol, Asahikawa, Hokkaido, Japan.
   [Saul, Alan] Augusta Univ, Dept Ophthalmol, Augusta, GA USA.
   [Caldwell, R. William] Augusta Univ, Dept Pharmacol & Toxicol, Augusta, GA USA.
   [Narayanan, S. Priya] Augusta Univ, Dept Occupat Therapy, Coll Allied Hlth Sci, 987 St Sebastian Way,CL 3008, Augusta, GA 30912 USA.
RP Caldwell, RB (通讯作者)，Augusta Univ, Med Coll Georgia, Vasc Biol Ctr, 1459 Laney Walker Blvd,CB 3209A, Augusta, GA 30912 USA.; Narayanan, SP (通讯作者)，Augusta Univ, Dept Occupat Therapy, Coll Allied Hlth Sci, 987 St Sebastian Way,CL 3008, Augusta, GA 30912 USA.
EM rcaldwel@augusta.edu; pnarayanan@augusta.edu
OI Caldwell, Ruth/0000-0003-0168-0354; Rojas, Modesto/0000-0002-9441-3302;
   Shosha, Esraa/0000-0003-4155-3691
FU National Institute of Health (NIH)United States Department of Health &
   Human ServicesNational Institutes of Health (NIH) - USA [R01-EY11766];
   Department of Veterans AffairsUS Department of Veterans Affairs; Office
   of Research and Development, Biomedical Laboratory Research and
   DevelopmentUS Department of Veterans Affairs [BX001233]; American Heart
   AssociationAmerican Heart Association [AHA 15PRE25560007, 11SDG7440088];
   Culver Vision Discovery Institute at Augusta University; Veterans Health
   AdministrationUS Department of Veterans Affairs; NATIONAL EYE
   INSTITUTEUnited States Department of Health & Human ServicesNational
   Institutes of Health (NIH) - USANIH National Eye Institute (NEI)
   [R01EY011766] Funding Source: NIH RePORTER; Veterans AffairsUS
   Department of Veterans Affairs [I01BX001233, I01BX003221] Funding
   Source: NIH RePORTER
FX We thank Ms. Tahira Lemtalsi and Ms. Ji Xing for technical assistance.
   This research was completed in partial fulfillment of requirements for E
   Shosha's PhD degree. The work was supported in part by grants from The
   National Institute of Health (NIH grant R01-EY11766 (RBC)), the
   Department of Veterans Affairs, Veterans Health Administration (RBC),
   Office of Research and Development, Biomedical Laboratory Research and
   Development (BX001233), American Heart Association (AHA 15PRE25560007
   (ES), 11SDG7440088 (SPN)) and the Culver Vision Discovery Institute at
   Augusta University. The contents do not represent the views of the
   Department of Veterans Affairs or the United States Government. The
   funders had no role in study design, data collection and analysis,
   decision to publish, or preparation of the manuscript.
CR Abcouwer SF, 2010, INVEST OPHTH VIS SCI, V51, P5920, DOI 10.1167/iovs.10-5264
   Ash DE, 2000, MET IONS BIOL SYST, V37, P407
   Bitner BR, 2010, J CEREBR BLOOD F MET, V30, P1105, DOI 10.1038/jcbfm.2010.47
   Caldwell RB, 2015, TRENDS PHARMACOL SCI, V36, P395, DOI 10.1016/j.tips.2015.03.006
   Casero RA, 2009, BIOCHEM J, V421, P323, DOI 10.1042/BJ20090598
   Chandra S, 2012, BRIT J PHARMACOL, V165, P506, DOI 10.1111/j.1476-5381.2011.01584.x
   Chen BH, 2009, INVEST OPHTH VIS SCI, V50, P5587, DOI 10.1167/iovs.09-3633
   Cho KJ, 2011, BRAIN RES, V1403, P67, DOI 10.1016/j.brainres.2011.06.005
   Chou JC, 2013, JOVE-J VIS EXP, DOI 10.3791/50489
   Cuenca N, 2014, PROG RETIN EYE RES, V43, P17, DOI 10.1016/j.preteyeres.2014.07.001
   Da T, 2004, INVEST OPHTH VIS SCI, V45, P4477, DOI 10.1167/iovs.04-0940
   Downie LE, 2007, J COMP NEUROL, V504, P404, DOI 10.1002/cne.21449
   Durante W, 2007, CLIN EXP PHARMACOL P, V34, P906, DOI 10.1111/j.1440-1681.2007.04638.x
   Dvoriantchikova G, 2014, EXP EYE RES, V123, P1, DOI 10.1016/j.exer.2014.04.009
   Elms SC, 2013, DIABETOLOGIA, V56, P654, DOI 10.1007/s00125-012-2789-5
   Erbas H, 2004, PHARMACOL RES, V50, P523, DOI 10.1016/j.phrs.2004.04.005
   Gronros J, 2013, ACTA PHYSIOL, V208, P172, DOI 10.1111/apha.12097
   Hartnett ME, 2015, OPHTHALMOLOGY, V122, P200, DOI 10.1016/j.ophtha.2014.07.050
   Hein TW, 2003, FASEB J, V17, P2328, DOI 10.1096/fj.03-0115fje
   Huang JF, 2013, BMC NEUROSCI, V14, DOI 10.1186/1471-2202-14-16
   Jung C, 2010, CARDIOVASC RES, V85, P147, DOI 10.1093/cvr/cvp303
   Kan MJ, 2015, J NEUROSCI, V35, P5969, DOI 10.1523/JNEUROSCI.4668-14.2015
   Kovamees O, 2014, PLOS ONE, V9, DOI 10.1371/journal.pone.0103260
   Kowluru RA, 2015, PROG RETIN EYE RES, V48, P40, DOI 10.1016/j.preteyeres.2015.05.001
   Lam TT, 1999, INVEST OPHTH VIS SCI, V40, P967
   LANGLE F, 1995, TRANSPLANTATION, V59, P1542
   Lewis GP, 2003, INT REV CYTOL, V230, P263, DOI 10.1016/S0074-7696(03)30005-1
   Marathe C, 2006, J BIOL CHEM, V281, P32197, DOI 10.1074/jbc.M605237200
   Miller FJ, 1998, CIRC RES, V82, P1298, DOI 10.1161/01.RES.82.12.1298
   Miyanaka K, 1998, HISTOCHEM J, V30, P741, DOI 10.1023/A:1003468726969
   Moriwaki K, 2013, GENE DEV, V27, P1640, DOI 10.1101/gad.223321.113
   Morris SM, 2002, ANNU REV NUTR, V22, P87, DOI 10.1146/annurev.nutr.22.110801.140547
   Narayanan SP, 2014, CELL DEATH DIS, V5, DOI 10.1038/cddis.2014.23
   Narayanan SP, 2013, PROG RETIN EYE RES, V36, P260, DOI 10.1016/j.preteyeres.2013.06.002
   Narayanan SP, 2011, PLOS ONE, V6, DOI 10.1371/journal.pone.0022460
   Nashine S, 2015, INVEST OPHTH VIS SCI, V56, P221, DOI 10.1167/iovs.14-15447
   Osborne NN, 2004, PROG RETIN EYE RES, V23, P91, DOI 10.1016/j.preteyeres.2003.12.001
   Patel C, 2013, FRONT IMMUNOL, V4, DOI 10.3389/fimmu.2013.00173
   Pernow J, 2015, BRIT J PHARMACOL, V172, P4684, DOI 10.1111/bph.13242
   Reid KM, 2007, AM J PHYSIOL-GASTR L, V292, pG512, DOI 10.1152/ajpgi.00227.2006
   Romero MJ, 2008, CIRC RES, V102, P95, DOI 10.1161/CIRCRESAHA.107.155028
   Romero MJ, 2012, AM J PHYSIOL-HEART C, V302, pH159, DOI 10.1152/ajpheart.00774.2011
   Rosenbaum DM, 2010, J NEUROSCI RES, V88, P1569, DOI 10.1002/jnr.22314
   Rosenbaum DM, 1998, INVEST OPHTH VIS SCI, V39, P2132
   Saszik SM, 2002, J PHYSIOL-LONDON, V543, P899, DOI 10.1113/jphysiol.2002.019703
   Schmid H, 2014, INVEST OPHTH VIS SCI, V55, P2777, DOI 10.1167/iovs.13-13372
   Shibuki H, 2000, INVEST OPHTH VIS SCI, V41, P3607
   Shin W, 2012, EXP MOL MED, V44, P594, DOI 10.3858/emm.2012.44.10.068
   Suwanpradid J, 2014, PLOS ONE, V9, DOI 10.1371/journal.pone.0110604
   TAKAHASHI K, 1992, ARCH OPHTHALMOL-CHIC, V110, P862, DOI 10.1001/archopht.1992.01080180134041
   Tratsiakovich Y, 2013, EUR J PHARMACOL, V712, P16, DOI 10.1016/j.ejphar.2013.04.044
   Wang LL, 2011, PLOS ONE, V6, DOI 10.1371/journal.pone.0023194
   Wei YH, 2011, FREE RADICAL BIO MED, V51, P216, DOI 10.1016/j.freeradbiomed.2011.04.026
   Xu ZH, 2015, J NEUROCHEM, V133, P233, DOI 10.1111/jnc.13064
   Yokota H, 2011, INVEST OPHTH VIS SCI, V52, P8123, DOI 10.1167/iovs.11-8318
   Yu Y, 2014, CARDIOVASC DIABETOL, V13, DOI 10.1186/s12933-014-0113-z
   Zeng XX, 2000, VISUAL NEUROSCI, V17, P463, DOI 10.1017/S0952523800173122
   Zhang WB, 2011, IMMUNOTHERAPY-UK, V3, P609, DOI [10.2217/imt.11.24, 10.2217/IMT.11.24]
   Zhao HT, 2005, P NATL ACAD SCI USA, V102, P5727, DOI 10.1073/pnas.0501719102
   Zheng L, 2007, INVEST OPHTH VIS SCI, V48, P361, DOI 10.1167/iovs.06-0510
NR 60
TC 34
Z9 35
U1 0
U2 5
PU NATURE PUBLISHING GROUP
PI LONDON
PA MACMILLAN BUILDING, 4 CRINAN ST, LONDON N1 9XW, ENGLAND
SN 2041-4889
J9 CELL DEATH DIS
JI Cell Death Dis.
PD NOV
PY 2016
VL 7
AR e2483
DI 10.1038/cddis.2016.295
PG 11
WC Cell Biology
WE Science Citation Index Expanded (SCI-EXPANDED)
SC Cell Biology
GA EH5LU
UT WOS:000391815400007
PM 27882947
OA gold, Green Published
DA 2022-04-27
ER

PT J
AU Jawaid, P
   Rehman, MU
   Hassan, MA
   Zhao, QL
   Li, P
   Miyamoto, Y
   Misawa, M
   Ogawa, R
   Shimizu, T
   Kondo, T
AF Jawaid, Paras
   Rehman, Mati Ur
   Hassan, Mariame Ali
   Zhao, Qing Li
   Li, Peng
   Miyamoto, Yusei
   Misawa, Masaki
   Ogawa, Ryohei
   Shimizu, Tadamichi
   Kondo, Takashi
TI Effect of platinum nanoparticles on cell death induced by ultrasound in
   human lymphoma U937 cells
SO ULTRASONICS SONOCHEMISTRY
LA English
DT Article
DE Apoptosis; Autophagy; Necroptosis; Platinum nanoparticles; Reactive
   oxygen species; Ultrasound
ID INTENSITY PULSED ULTRASOUND; INDUCED APOPTOSIS; MECHANICAL-STRESS;
   LEUKEMIA-CELLS; DNA-DAMAGE; IN-VITRO; AUTOPHAGY; INDUCTION; IRRADIATION;
   COMBINATION
AB In this study, we report on the potential use of platinum nanoparticles (Pt-NPs), a superoxide dismutase (SOD)/catalase mimetic antioxidant, in combination with 1 MHz ultrasound (US) at an intensity of 0.4 W/cm(2), 10% duty factor, 100 Hz PRF, for 2 min. Apoptosis induction was assessed by DNA fragmentation assay, cell cycle analysis and Annexin V-FITC/PI staining. Cell killing was confirmed by cell counting and microscopic examination. The mitochondrial and Ca2+-dependent pathways were investigated. Caspase-8 expression and autophagy-related proteins were detected by spectrophotometry and western blot analysis, respectively. Intracellular reactive oxygen species (ROS) elevation was detected by flow cytometry, while extracellular free radical formation was assessed by electron paramagnetic resonance spin trapping spectrometry. The results showed that Pt-NPs exerted differential effects depending on their internalization. Pt-NPs functioned as potent free radical scavengers when added immediately before sonication while pre-treatment with Pt-NPs suppressed the induction of apoptosis as well as autophagy (AP), and resulted in enhanced cell killing. Dead cells displayed the features of pyknosis. The exact mode of cell death is still unclear. In conclusion, the results indicate that US-induced AP may contribute to cell survival post sonication. To our knowledge this is the first study to discuss autophagy as a pro-survival pathway in the context of US. The combination of Pt-NPs and US might be effective in cancer eradication. (C) 2016 Elsevier B.V. All rights reserved.
C1 [Jawaid, Paras; Rehman, Mati Ur; Hassan, Mariame Ali; Zhao, Qing Li; Li, Peng; Ogawa, Ryohei; Kondo, Takashi] Toyama Univ, Dept Radiol Sci, Grad Sch Med & Pharmaceut Sci, Toyama 930, Japan.
   [Hassan, Mariame Ali] Univ Sharjah, Dept Pharmaceut & Pharmaceut Technol, Sharjah, U Arab Emirates.
   [Hassan, Mariame Ali] Cairo Univ, Fac Pharm, Dept Pharmaceut & Ind Pharm, Cairo, Egypt.
   [Miyamoto, Yusei] Univ Tokyo, Grad Sch Frontier Sci, Tokyo, Japan.
   [Shimizu, Tadamichi] Toyama Univ, Dept Dermatol, Grad Sch Med & Pharmaceut Sci, Toyama 930, Japan.
   [Misawa, Masaki] Natl Inst Adv Ind Sci & Technol, Inst Human Sci & Biomed Engn, Tsukuba, Ibaraki, Japan.
RP Kondo, T (通讯作者)，Toyama Univ, Dept Radiol Sci, Grad Sch Med & Pharmaceut Sci, Toyama 930, Japan.
EM kondot@med.u-toyama.ac.jp
RI Rehman, Mati Ur/AAE-6885-2019; Misawa, Masaki/M-8235-2018
OI Misawa, Masaki/0000-0002-3685-5612; Shimizu,
   Tadamichi/0000-0002-3231-0279
FU Grants-in-Aid for Scientific ResearchMinistry of Education, Culture,
   Sports, Science and Technology, Japan (MEXT)Japan Society for the
   Promotion of ScienceGrants-in-Aid for Scientific Research (KAKENHI)
   [26461882] Funding Source: KAKEN
CR Asharani PV, 2010, NANOMEDICINE-UK, V5, P51, DOI 10.2217/NNM.09.85
   Au JLS, 1999, AAPS PHARMSCI, V1
   Barth S, 2010, J PATHOL, V221, P117, DOI 10.1002/path.2694
   Bergsmedh A, 2001, P NATL ACAD SCI USA, V98, P6407, DOI 10.1073/pnas.101129998
   Buldakov MA, 2015, ULTRASON SONOCHEM, V23, P339, DOI 10.1016/j.ultsonch.2014.08.018
   Duvshani-Eshet M, 2006, GENE THER, V13, P163, DOI 10.1038/sj.gt.3302642
   Feng Y, 2010, J ULTRAS MED, V29, P963, DOI 10.7863/jum.2010.29.6.963
   Fulda Simone, 2010, Int J Cell Biol, V2010, P370835, DOI 10.1155/2010/370835
   Furusawa Y, 2012, CANCER LETT, V322, P107, DOI 10.1016/j.canlet.2012.02.020
   Furusawa Y, 2012, PLOS ONE, V7, DOI 10.1371/journal.pone.0029012
   Furusawa Y, 2010, CANCER LETT, V288, P107, DOI 10.1016/j.canlet.2009.06.029
   Hassan M.A., 2013, PHARM ANAL ACTA, V4
   Hassan MA, 2012, PLOS ONE, V7, DOI 10.1371/journal.pone.0048291
   Hassan MA, 2010, DRUG DISCOV TODAY, V15, P892, DOI 10.1016/j.drudis.2010.08.005
   Hassan MA, 2010, J CONTROL RELEASE, V141, P70, DOI 10.1016/j.jconrel.2009.08.020
   Honda H, 2004, ULTRASOUND MED BIOL, V30, P683, DOI 10.1016/j.ultrasmedbio.2004.02.008
   Jawaid P, 2014, APOPTOSIS, V19, P1006, DOI 10.1007/s10495-014-0972-5
   Jones DT, 2001, BLOOD, V98, P2800, DOI 10.1182/blood.V98.9.2800
   Kajita M, 2007, FREE RADICAL RES, V41, P615, DOI 10.1080/10715760601169679
   King JS, 2012, TRENDS MOL MED, V18, P583, DOI 10.1016/j.molmed.2012.08.002
   King JS, 2011, AUTOPHAGY, V7, P1490, DOI 10.4161/auto.7.12.17924
   Kumon RE, 2007, BIOPHYS J, V93, pL29, DOI 10.1529/biophysj.107.113365
   Lee AS, 2005, METHODS, V35, P373, DOI 10.1016/j.ymeth.2004.10.010
   Li Q, 2014, ULTRASONICS, V54, P981, DOI 10.1016/j.ultras.2013.11.009
   Lin J, 2014, AUTOPHAGY, V10, P2006, DOI 10.4161/auto.36293
   Liu Y, 2012, ULTRASOUND MED BIOL, V38, P876, DOI 10.1016/j.ultrasmedbio.2012.01.006
   Miller DL, 2009, ULTRASOUND MED BIOL, V35, P144, DOI 10.1016/j.ultrasmedbio.2008.06.007
   Mizushima N, 2007, AUTOPHAGY, V3, P542, DOI 10.4161/auto.4600
   Okazawa S, 2013, PLOS ONE, V8, DOI 10.1371/journal.pone.0058325
   Oral O., 2012, APOPTOSIS, V221, P117
   Panzarini Elisa, 2013, Cancers (Basel), V5, P296, DOI 10.3390/cancers5010296
   Radogna F, 2015, BIOCHEM PHARMACOL, V94, P1, DOI 10.1016/j.bcp.2014.12.018
   Roos WP, 2006, TRENDS MOL MED, V12, P440, DOI 10.1016/j.molmed.2006.07.007
   Saha Subhrajit, 2014, Oncoscience, V1, P434
   SELLINS KS, 1987, J IMMUNOL, V139, P3199
   Stern ST, 2008, TOXICOL SCI, V106, P140, DOI 10.1093/toxsci/kfn137
   Tabuchi Y, 2008, CANCER LETT, V270, P286, DOI 10.1016/j.canlet.2008.05.018
   Unga J, 2014, ADV DRUG DELIVER REV, V72, P144, DOI 10.1016/j.addr.2014.03.004
   Wang P, 2011, EXP THER MED, V2, P849, DOI 10.3892/etm.2011.317
   Wang XB, 2010, ULTRASOUND MED BIOL, V36, P1933, DOI 10.1016/j.ultrasmedbio.2010.06.022
   Wu YT, 2008, AUTOPHAGY, V4, P457, DOI 10.4161/auto.5662
   Yoshida T, 2008, CANCER CHEMOTH PHARM, V61, P559, DOI 10.1007/s00280-007-0503-y
   Yoshihisa Y, 2011, FREE RADICAL RES, V45, P326, DOI 10.3109/10715762.2010.532494
   Yoshihisa Y, 2010, EXP DERMATOL, V19, P1000, DOI 10.1111/j.1600-0625.2010.01128.x
   Zhao P, 2011, CANCER BIOTHER RADIO, V26, P209, DOI 10.1089/cbr.2010.0807
NR 45
TC 20
Z9 20
U1 0
U2 61
PU ELSEVIER SCIENCE BV
PI AMSTERDAM
PA PO BOX 211, 1000 AE AMSTERDAM, NETHERLANDS
SN 1350-4177
EI 1873-2828
J9 ULTRASON SONOCHEM
JI Ultrason. Sonochem.
PD JUL
PY 2016
VL 31
BP 206
EP 215
DI 10.1016/j.ultsonch.2015.12.013
PG 10
WC Acoustics; Chemistry, Multidisciplinary
WE Science Citation Index Expanded (SCI-EXPANDED)
SC Acoustics; Chemistry
GA DI3SX
UT WOS:000373419900025
PM 26964942
OA hybrid
DA 2022-04-27
ER

PT J
AU Fang, ZP
   Wu, D
   Deng, J
   Yang, QZ
   Zhang, XJ
   Chen, J
   Wang, SQ
   Hu, SJ
   Hou, WG
   Ning, SM
   Ding, Y
   Fan, ZM
   Jiang, ZH
   Kang, JJ
   Liu, YY
   Miao, JL
   Ji, XM
   Dong, HL
   Xiong, LZ
AF Fang, Zongping
   Wu, Di
   Deng, Jiao
   Yang, Qianzi
   Zhang, Xijing
   Chen, Jian
   Wang, Shiquan
   Hu, Sijun
   Hou, Wugang
   Ning, Siming
   Ding, Yi
   Fan, Zhongmin
   Jiang, Zhenhua
   Kang, Junjun
   Liu, Yingying
   Miao, Jinlin
   Ji, Xunming
   Dong, Hailong
   Xiong, Lize
TI An MD2-perturbing peptide has therapeutic effects in rodent and rhesus
   monkey models of stroke
SO SCIENCE TRANSLATIONAL MEDICINE
LA English
DT Article
ID NF-KAPPA-B; INTRACEREBRAL HEMORRHAGE; ISCHEMIC-STROKE; GLOBAL BURDEN;
   BRAIN-DAMAGE; ACTIVATION; SIGNAL; SAM68; TLR4; TRANSLOCATION
AB Studies have failed to translate more than 1000 experimental treatments from bench to bedside, leaving stroke as the second leading cause of death in the world. Thrombolysis within 4.5 hours is the recommended therapy for stroke and cannot be performed until neuroimaging is used to distinguish ischemic stroke from hemorrhagic stroke. Therefore, finding a common and critical therapeutic target for both ischemic and hemorrhagic stroke is appealing. Here, we report that the expression of myeloid differentiation protein 2 (MD2), which is traditionally regarded to be expressed only in microglia in the normal brain, was markedly increased in cortical neurons after stroke. We synthesized a small peptide, Trans-trans-activating (Tat)-cold-inducible RNA binding protein (Tat-CIRP), which perturbed the function of MD2 and strongly protected neurons against excitotoxic injury in vitro. In addition, systemic administration of Tat-CIRP or genetic deletion of MD2 induced robust neuroprotection against ischemic and hemorrhagic stroke in mice. Tat-CIRP reduced the brain infarct volume and preserved neurological function in rhesus monkeys 30 days after ischemic stroke. Tat-CIRP efficiently crossed the blood-brain barrier and showed a wide therapeutic index for stroke because no toxicity was detected when high doses were administered to the mice. Furthermore, we demonstrated that MD2 elicited neuronal apoptosis and necroptosis via a TLR4-independent, Sam68-related cascade. In summary, Tat-CIRP provides robust neuroprotection against stroke in rodents and gyrencephalic nonhuman primates. Further efforts should be made to translate these findings to treat both ischemic and hemorrhagic stroke in patients.
C1 [Fang, Zongping; Deng, Jiao; Yang, Qianzi; Zhang, Xijing; Wang, Shiquan; Hou, Wugang; Fan, Zhongmin; Jiang, Zhenhua; Dong, Hailong; Xiong, Lize] Fourth Mil Med Univ, Xijing Hosp, Dept Anesthesiol & Perioperat Med, Xian 710032, Shaanxi, Peoples R China.
   [Fang, Zongping; Deng, Jiao; Yang, Qianzi; Zhang, Xijing; Wang, Shiquan; Hou, Wugang; Fan, Zhongmin; Jiang, Zhenhua; Dong, Hailong; Xiong, Lize] Fourth Mil Med Univ, Xijing Hosp, Dept Crit Care Med, Xian 710032, Shaanxi, Peoples R China.
   [Wu, Di; Chen, Jian; Ji, Xunming] Capital Med Univ, Xuanwu Hosp, Beijing Inst Brain Disorders, Dept Neurol, Beijing 10053, Peoples R China.
   [Wu, Di; Chen, Jian; Ji, Xunming] Capital Med Univ, Xuanwu Hosp, Beijing Inst Brain Disorders, China Amer Inst Neurosci, Beijing 10053, Peoples R China.
   [Hu, Sijun; Ning, Siming] Fourth Mil Med Univ, Dept Biochem & Mol Biol, State Key Lab Canc Biol, Xian 710032, Shaanxi, Peoples R China.
   [Ding, Yi] Fourth Mil Med Univ, Xijing Hosp, Dept Pharm, Xian 710032, Shaanxi, Peoples R China.
   [Kang, Junjun; Liu, Yingying] Fourth Mil Med Univ, Dept Neurobiol, Xian 710032, Shaanxi, Peoples R China.
   [Miao, Jinlin] Fourth Mil Med Univ, Natl Translat Sci Ctr Mol Med, Xian 710032, Shaanxi, Peoples R China.
   [Miao, Jinlin] Fourth Mil Med Univ, Dept Cell Biol, Xian 710032, Shaanxi, Peoples R China.
   [Xiong, Lize] Tongji Univ, Shanghai Peoples Hosp 4, Translat Res Inst Brain & Brain Intelligence, Sch Med, Shanghai 200434, Peoples R China.
   [Xiong, Lize] Tongji Univ, Shanghai Peoples Hosp 4, Dept Anesthesiol & Perioperat Med, Sch Med, Shanghai 200434, Peoples R China.
RP Dong, HL; Xiong, LZ (通讯作者)，Fourth Mil Med Univ, Xijing Hosp, Dept Anesthesiol & Perioperat Med, Xian 710032, Shaanxi, Peoples R China.; Dong, HL; Xiong, LZ (通讯作者)，Fourth Mil Med Univ, Xijing Hosp, Dept Crit Care Med, Xian 710032, Shaanxi, Peoples R China.; Ji, XM (通讯作者)，Capital Med Univ, Xuanwu Hosp, Beijing Inst Brain Disorders, Dept Neurol, Beijing 10053, Peoples R China.; Ji, XM (通讯作者)，Capital Med Univ, Xuanwu Hosp, Beijing Inst Brain Disorders, China Amer Inst Neurosci, Beijing 10053, Peoples R China.; Xiong, LZ (通讯作者)，Tongji Univ, Shanghai Peoples Hosp 4, Translat Res Inst Brain & Brain Intelligence, Sch Med, Shanghai 200434, Peoples R China.; Xiong, LZ (通讯作者)，Tongji Univ, Shanghai Peoples Hosp 4, Dept Anesthesiol & Perioperat Med, Sch Med, Shanghai 200434, Peoples R China.
EM jixm@ccmu.edu.cn; hldong6@hotmail.com; mzkxlz@126.com
OI DONG, HAILONG/0000-0001-8984-9067
FU International Cooperation and Exchange of the National Natural Science
   Foundation of ChinaNational Natural Science Foundation of China (NSFC)
   [81420108013]; Major Program of National Natural Science Foundation of
   ChinaNational Natural Science Foundation of China (NSFC) [81590954];
   National Natural Science Foundation of China Youth Fund [81801308,
   2020JQ-446]; National Natural Science Foundation of ChinaNational
   Natural Science Foundation of China (NSFC) [81620108011]; National Key
   R&D Program of China [2017YFC1308401]
FX This work is supported by grants from the International Cooperation and
   Exchange of the National Natural Science Foundation of China (no.
   81420108013 to L.X.), the Major Program of National Natural Science
   Foundation of China (grant no. 81590954 to L.X.), the National Natural
   Science Foundation of China Youth Fund (no. 81801308 to Natural Science
   Foundation of Shaanxi Province of China (no. 2020JQ-446 to Z Fang)), and
   the National Natural Science Foundation of China (no. 81620108011 to
   X.J.) and National Key R&D Program of China (no. 2017YFC1308401 to
   X.J.).
CR Aarts M, 2002, SCIENCE, V298, P846, DOI 10.1126/science.1072873
   Aarts MM, 1999, J BONE MINER RES, V14, P1493, DOI 10.1359/jbmr.1999.14.9.1493
   Alim I, 2019, CELL, V177, P1262, DOI 10.1016/j.cell.2019.03.032
   Boillee S, 2006, SCIENCE, V312, P1389, DOI 10.1126/science.1123511
   Caso JR, 2007, CIRCULATION, V115, P1599, DOI 10.1161/CIRCULATIONAHA.106.603431
   Chang P, 2014, J MOL NEUROSCI, V52, P242, DOI 10.1007/s12031-013-0132-3
   Chen JT, 2018, J PHARMACEUT BIOMED, V159, P217, DOI 10.1016/j.jpba.2018.06.057
   Ciccone A, 2013, NEW ENGL J MED, V368, P904, DOI 10.1056/NEJMoa1213701
   Clark W, 1998, STROKE, V29, P2136, DOI 10.1161/01.STR.29.10.2136
   Cook DJ, 2012, SCI TRANSL MED, V4, DOI 10.1126/scitranslmed.3003824
   Cook DJ, 2012, NATURE, V483, P213, DOI 10.1038/nature10841
   Daoud R, 2002, J NEUROSCI, V22, P5889
   Degterev A, 2005, NAT CHEM BIOL, V1, P112, DOI 10.1038/nchembio711
   Duan GJ, 2014, FRONT BIOSCI-LANDMRK, V19, P904, DOI 10.2741/4256
   Duckett CS, 2002, J CLIN INVEST, V109, P579, DOI 10.1172/JCI200215197
   Elmore MRP, 2014, NEURON, V82, P380, DOI 10.1016/j.neuron.2014.02.040
   Fan XL, 2014, NAT NEUROSCI, V17, P471, DOI 10.1038/nn.3637
   Feracci M, 2016, NAT COMMUN, V7, DOI 10.1038/ncomms10355
   Fu K, 2013, NAT COMMUN, V4, DOI 10.1038/ncomms2916
   Furlan AJ, 2015, NEW ENGL J MED, V372, P2347, DOI 10.1056/NEJMe1503217
   Gan Y, 2012, STROKE, V43, P3071, DOI 10.1161/STROKEAHA.112.663120
   Gangloff M, 2004, TRENDS BIOCHEM SCI, V29, P294, DOI 10.1016/j.tibs.2004.04.008
   Garcia-Bonilla L, 2012, NAT MED, V18, P858, DOI 10.1038/nm.2797
   Hill MD, 2020, LANCET, V395, P878, DOI 10.1016/S0140-6736(20)30258-0
   Hill MD, 2012, LANCET NEUROL, V11, P942, DOI 10.1016/S1474-4422(12)70225-9
   Hyakkoku K, 2010, NEUROSCIENCE, V171, P258, DOI 10.1016/j.neuroscience.2010.08.054
   Iijima T, 2011, CELL, V147, P1601, DOI 10.1016/j.cell.2011.11.028
   Institute for Laboratory Animal Research, 2011, GUIDE CARE USE LAB A, V8th
   Ishidate T, 1997, FEBS LETT, V409, P237, DOI 10.1016/S0014-5793(97)00455-9
   Jovin TG, 2015, NEW ENGL J MED, V372, P2296, DOI 10.1056/NEJMoa1503780
   Kikuchi K, 2014, CNS DRUGS, V28, P929, DOI 10.1007/s40263-014-0199-6
   Kim AS, 2011, CIRCULATION, V124, P314, DOI 10.1161/CIRCULATIONAHA.111.018820
   Korin N, 2015, JAMA NEUROL, V72, P119, DOI 10.1001/jamaneurol.2014.2886
   Krishnamurthi RV, 2013, LANCET GLOB HEALTH, V1, pE259, DOI 10.1016/S2214-109X(13)70089-5
   Kunda PE, 2014, NEUROSCIENCE, V280, P60, DOI 10.1016/j.neuroscience.2014.08.053
   Lawrimore CJ, 2017, ALCOHOL CLIN EXP RES, V41, P939, DOI 10.1111/acer.13368
   Lehnardt S, 2003, P NATL ACAD SCI USA, V100, P8514, DOI 10.1073/pnas.1432609100
   Lin S, 2012, J NEUROINFLAMM, V9, DOI 10.1186/1742-2094-9-46
   Linkermann A, 2014, NEW ENGL J MED, V370, P455, DOI 10.1056/NEJMra1310050
   Matter N, 2002, NATURE, V420, P691, DOI 10.1038/nature01153
   Nagai Y, 2002, NAT IMMUNOL, V3, P667, DOI 10.1038/ni809
   Nepogodiev D, 2019, LANCET, V393, P401, DOI 10.1016/S0140-6736(18)33139-8
   Park BS, 2009, NATURE, V458, P1191, DOI 10.1038/nature07830
   Pasparakis M, 2015, NATURE, V517, P311, DOI 10.1038/nature14191
   Powers WJ, 2018, STROKE, V49, pE46, DOI 10.1161/STR.0000000000000158
   Qiang XL, 2013, NAT MED, V19, P1489, DOI 10.1038/nm.3368
   Qureshi AI, 2005, NEURORADIOLOGY, V47, P845, DOI 10.1007/s00234-003-1097-7
   Rai AT, 2019, STROKE, V50, P1902, DOI 10.1161/STROKEAHA.119.025112
   Ramakrishnan P, 2011, MOL CELL, V43, P167, DOI 10.1016/j.molcel.2011.05.007
   Reagan-Shaw S, 2008, FASEB J, V22, P659, DOI 10.1096/fj.07-9574LSF
   Sun JM, 2015, EXP NEUROL, V272, P78, DOI 10.1016/j.expneurol.2015.03.011
   Visintin A, 2006, IMMUNOBIOLOGY, V211, P437, DOI 10.1016/j.imbio.2006.05.010
   Wang YC, 2013, STROKE, V44, P2545, DOI 10.1161/STROKEAHA.113.001038
   Wang YL, 2018, JAMA-J AM MED ASSOC, V320, P245, DOI 10.1001/jama.2018.8802
   Wu D, 2018, NEUROTHERAPEUTICS, V15, P146, DOI 10.1007/s13311-017-0586-z
   Wu D, 2016, SCI REP-UK, V6, DOI 10.1038/srep31608
   Yang QZ, 2012, ANESTHESIOLOGY, V117, P996, DOI 10.1097/ALN.0b013e31826cb469
   Yu WT, 2018, J BIOL CHEM, V293, P15221, DOI 10.1074/jbc.RA118.004823
   Yue F, 2012, J NEURAL TRANSM, V119, P943, DOI 10.1007/s00702-012-0770-6
   Zhang L, 2015, NAT PROTOC, V10, P539, DOI 10.1038/nprot.2015.036
   Zhang S, 2013, J NEUROSCI, V33, P7997, DOI 10.1523/JNEUROSCI.5661-12.2013
   Zhou SA, 2020, CELL RES, V30, P1063, DOI 10.1038/s41422-020-00393-6
NR 62
TC 4
Z9 4
U1 10
U2 20
PU AMER ASSOC ADVANCEMENT SCIENCE
PI WASHINGTON
PA 1200 NEW YORK AVE, NW, WASHINGTON, DC 20005 USA
SN 1946-6234
EI 1946-6242
J9 SCI TRANSL MED
JI Sci. Transl. Med.
PD JUN 9
PY 2021
VL 13
IS 597
AR eabb6716
DI 10.1126/scitranslmed.abb6716
PG 11
WC Cell Biology; Medicine, Research & Experimental
WE Science Citation Index Expanded (SCI-EXPANDED)
SC Cell Biology; Research & Experimental Medicine
GA SP8JU
UT WOS:000659910200004
PM 34108252
DA 2022-04-27
ER

PT J
AU Wooten, AK
   Shenoy, AT
   Arafa, EI
   Akiyama, H
   Martin, IMC
   Jones, MR
   Quinton, LJ
   Gummuluru, S
   Bai, GC
   Mizgerd, JP
AF Wooten, Alicia K.
   Shenoy, Anukul T.
   Arafa, Emad I.
   Akiyama, Hisashi
   Martin, Ian M. C.
   Jones, Matthew R.
   Quinton, Lee J.
   Gummuluru, Suryaram
   Bai, Guangchun
   Mizgerd, Joseph P.
TI Unique Roles for Streptococcus pneumoniae Phosphodiesterase 2 in Cyclic
   di-AMP Catabolism and Macrophage Responses
SO FRONTIERS IN IMMUNOLOGY
LA English
DT Article
DE cyclic di-AMP; innate immunity; interferon-beta; macrophages;
   pneumococcus; pneumonia; STING
ID SUBFAMILY 1 PROTEINS; INFECTION; NECROPTOSIS; ACTIVATION; 2ND-MESSENGER;
   PHYSIOLOGY; BURDEN
AB Cyclic di-AMP (c-di-AMP) is an important signaling molecule for pneumococci, and as a uniquely prokaryotic product it can be recognized by mammalian cells as a danger signal that triggers innate immunity. Roles of c-di-AMP in directing host responses during pneumococcal infection are only beginning to be defined. We hypothesized that pneumococci with defective c-di-AMP catabolism due to phosphodiesterase deletions could illuminate roles of c-di-AMP in mediating host responses to pneumococcal infection. Pneumococci deficient in phosphodiesterase 2 (Pde2) stimulated a rapid induction of interferon beta (IFN beta) expression that was exaggerated in comparison to that induced by wild type (WT) bacteria or bacteria deficient in phosphodiesterase 1. This IFN beta burst was elicited in mouse and human macrophage-like cell lines as well as in primary alveolar macrophages collected from mice with pneumococcal pneumonia. Macrophage hyperactivation by Pde2-deficient pneumococci led to rapid cell death. STING and cGAS were essential for the excessive IFN beta induction, which also required phagocytosis of bacteria and triggered the phosphorylation of IRF3 and IRF7 transcription factors. The select effects of Pde2 deletion were products of a unique role of this enzyme in c-di-AMP catabolism when pneumococci were grown on solid substrate conditions designed to enhance virulence. Because pneumococci with elevated c-di-AMP drive aberrant innate immune responses from macrophages involving hyperactivation of STING, excessive IFN beta expression, and rapid cytotoxicity, we surmise that c-di-AMP is pivotal for directing innate immunity and host-pathogen interactions during pneumococcal pneumonia.
C1 [Wooten, Alicia K.; Shenoy, Anukul T.; Arafa, Emad I.; Martin, Ian M. C.; Jones, Matthew R.; Quinton, Lee J.; Mizgerd, Joseph P.] Boston Univ, Sch Med, Ctr Pulm, Boston, MA 02118 USA.
   [Wooten, Alicia K.; Arafa, Emad I.; Jones, Matthew R.; Quinton, Lee J.; Mizgerd, Joseph P.] Boston Univ, Sch Med, Dept Med, Boston, MA 02118 USA.
   [Akiyama, Hisashi; Quinton, Lee J.; Gummuluru, Suryaram; Mizgerd, Joseph P.] Boston Univ, Sch Med, Dept Microbiol, Boston, MA 02118 USA.
   [Quinton, Lee J.] Boston Univ, Sch Med, Dept Pathol & Lab Med, Boston, MA 02118 USA.
   [Bai, Guangchun] Albany Med Coll, Dept Immunol & Microbial Dis, Albany, NY 12208 USA.
   [Mizgerd, Joseph P.] Boston Univ, Sch Med, Dept Biochem, Boston, MA 02118 USA.
RP Mizgerd, JP (通讯作者)，Boston Univ, Sch Med, Ctr Pulm, Boston, MA 02118 USA.; Mizgerd, JP (通讯作者)，Boston Univ, Sch Med, Dept Med, Boston, MA 02118 USA.; Mizgerd, JP (通讯作者)，Boston Univ, Sch Med, Dept Microbiol, Boston, MA 02118 USA.; Mizgerd, JP (通讯作者)，Boston Univ, Sch Med, Dept Biochem, Boston, MA 02118 USA.
EM jmizgerd@bu.edu
RI Shenoy, Anukul/AAD-9552-2021; Gummuluru, Rahm/AAV-5691-2020
OI Quinton, Lee/0000-0003-1938-2507; Akiyama, Hisashi/0000-0001-9228-0465
FU US NIHUnited States Department of Health & Human ServicesNational
   Institutes of Health (NIH) - USA [T32 HL-007035, T32 AI-007309, R35
   HL-135756, R01 AI-115053, R01 HL-111449, R01 GM-120060, R01 HL-136725,
   R01 AI-064099]
FX This work was supported by US NIH grants including T32 HL-007035, T32
   AI-007309, R35 HL-135756, R01 AI-115053, R01 HL-111449, R01 GM-120060,
   R01 HL-136725, and R01 AI-064099.
CR Ablasser A, 2013, NATURE, V498, P380, DOI 10.1038/nature12306
   Akiyama H, 2018, NAT COMMUN, V9, DOI 10.1038/s41467-018-05899-7
   Ashley CL, 2019, VIRUSES-BASEL, V11, DOI 10.3390/v11030246
   Bai YL, 2014, J BACTERIOL, V196, P614, DOI 10.1128/JB.01041-13
   Bai YL, 2013, J BACTERIOL, V195, P5123, DOI 10.1128/JB.00769-13
   Burdette DL, 2011, NATURE, V478, P515, DOI 10.1038/nature10429
   Coleman FT, 2017, J INFECT DIS, V216, P425, DOI 10.1093/infdis/jix159
   Commichau FM, 2019, J BACTERIOL, V201, DOI 10.1128/JB.00462-18
   Corrigan RM, 2011, PLOS PATHOG, V7, DOI 10.1371/journal.ppat.1002217
   Cron LE, 2011, INFECT IMMUN, V79, P3697, DOI 10.1128/IAI.01383-10
   Devaux L, 2018, CURR OPIN MICROBIOL, V41, P21, DOI 10.1016/j.mib.2017.11.007
   Drijkoningen JJC, 2014, CLIN MICROBIOL INFEC, V20, P45, DOI 10.1111/1469-0691.12461
   Bin D, 2014, MICROBIOL RES, V169, P749, DOI 10.1016/j.micres.2014.01.002
   Dunphy G, 2018, MOL CELL, V71, P745, DOI 10.1016/j.molcel.2018.07.034
   Fahmi T, 2019, INFECT IMMUN, V87, DOI 10.1128/IAI.00147-19
   Gauthier JF, 2007, INFECT IMMUN, V75, P5361, DOI 10.1128/IAI.02008-06
   Hakansson AP, 2018, PHYSIOL REV, V98, P781, DOI 10.1152/physrev.00040.2016
   Jones MR, 2005, J IMMUNOL, V175, P7530, DOI 10.4049/jimmunol.175.11.7530
   Kamata H, 2016, AM J RESP CELL MOL, V55, P407, DOI 10.1165/rcmb.2015-0261OC
   Konno H, 2018, FRONT MICROBIOL, V9, DOI 10.3389/fmicb.2018.02347
   Koppe U, 2012, J IMMUNOL, V188, P811, DOI 10.4049/jimmunol.1004143
   Lees JA, 2017, INFECT IMMUN, V85, DOI 10.1128/IAI.01061-16
   LeMessurier KS, 2013, PLOS PATHOG, V9, DOI 10.1371/journal.ppat.1003727
   Li WJ, 2012, J VIROL, V86, P12304, DOI 10.1128/JVI.01269-12
   Liu HP, 2019, EMBO REP, V20, DOI 10.15252/embr.201846293
   Luteijn RD, 2019, NATURE, V573, P434, DOI 10.1038/s41586-019-1553-0
   Maier BB, 2016, EUR J IMMUNOL, V46, P2175, DOI 10.1002/eji.201546201
   McComb S, 2014, P NATL ACAD SCI USA, V111, pE3206, DOI 10.1073/pnas.1407068111
   McWhirter SM, 2009, J EXP MED, V206, P1899, DOI 10.1084/jem.20082874
   Parker D, 2011, MBIO, V2, DOI 10.1128/mBio.00016-11
   Peng X, 2016, MOL MICROBIOL, V99, P945, DOI 10.1111/mmi.13277
   Pittet LA, 2011, AM J RESP CELL MOL, V45, P573, DOI 10.1165/rcmb.2010-0210OC
   Preston JA, 2019, AM J RESP CRIT CARE, V200, P84, DOI 10.1164/rccm.201804-0646OC
   Quinton LJ, 2018, PHYSIOL REV, V98, P1417, DOI 10.1152/physrev.00032.2017
   Quinton LJ, 2015, ANNU REV PHYSIOL, V77, P407, DOI 10.1146/annurev-physiol-021014-071937
   Robinson N, 2012, NAT IMMUNOL, V13, P954, DOI 10.1038/ni.2397
   Ruiz-Moreno JS, 2018, INFECT IMMUN, V86, DOI 10.1128/IAI.00849-17
   Shahangian A, 2009, J CLIN INVEST, V119, P1910, DOI 10.1172/JCI35412
   Shenoy AT, 2017, PLOS PATHOG, V13, DOI 10.1371/journal.ppat.1006582
   Sung PS, 2017, SCI REP-UK, V7, DOI 10.1038/s41598-017-06784-x
   Teh WK, 2019, J BACTERIOL, V201, DOI 10.1128/JB.00597-18
   Tian XL, 2012, PLOS ONE, V7, DOI 10.1371/journal.pone.0041879
   Huynh TN, 2016, CURR OPIN MICROBIOL, V30, P22, DOI 10.1016/j.mib.2015.12.007
   Underwood AJ, 2014, J MICROBIOL METH, V107, P58, DOI 10.1016/j.mimet.2014.08.026
   Walker CLF, 2013, LANCET, V381, P1405, DOI 10.1016/S0140-6736(13)60222-6
   Weinberger DM, 2011, LANCET, V378, P1962, DOI 10.1016/S0140-6736(10)62225-8
   Wilson AA, 2013, MOL THER, V21, P825, DOI 10.1038/mt.2013.19
   Woodward JJ, 2010, SCIENCE, V328, P1703, DOI 10.1126/science.1189801
NR 48
TC 1
Z9 1
U1 1
U2 1
PU FRONTIERS MEDIA SA
PI LAUSANNE
PA AVENUE DU TRIBUNAL FEDERAL 34, LAUSANNE, CH-1015, SWITZERLAND
SN 1664-3224
J9 FRONT IMMUNOL
JI Front. Immunol.
PD MAR 31
PY 2020
VL 11
AR 554
DI 10.3389/fimmu.2020.00554
PG 12
WC Immunology
WE Science Citation Index Expanded (SCI-EXPANDED)
SC Immunology
GA LE6TO
UT WOS:000526856100001
PM 32300347
OA Green Published, gold
DA 2022-04-27
ER

PT J
AU Bian, PY
   Ye, CT
   Zheng, XY
   Luo, CY
   Yang, JL
   Li, MY
   Wang, Y
   Yang, J
   Zhou, Y
   Zhang, FL
   Lian, J
   Zhang, Y
   Jia, Z
   Lei, Y
AF Bian, Peiyu
   Ye, Chuantao
   Zheng, Xuyang
   Luo, Chuanyu
   Yang, Jiali
   Li, Mengyuan
   Wang, Yuan
   Yang, Jing
   Zhou, Yun
   Zhang, Fanglin
   Lian, Jianqi
   Zhang, Ying
   Jia, Zhansheng
   Lei, Yingfeng
TI RIPK3 Promotes JEV Replication in Neurons via Downregulation of IFI44L
SO FRONTIERS IN MICROBIOLOGY
LA English
DT Article
DE Japanese encephalitis virus (JEV); receptor interacting serine;
   threonine-protein kinase 3 (RIPK3); interferon-induced protein 44-like
   gene (IFI44L); neurons; cellular innate immune response
ID CELL-DEATH; NECROPTOSIS; PROTEIN; INFLAMMATION; ACTIVATION; BINDING
AB Japanese encephalitis virus (JEV), the leading cause of viral encephalitis in Asia, is neurovirulent and neuroinvasive. Neurons are the main target of JEV infection and propagation. Receptor interacting serine/threonine-protein kinase 3 (RIPK3) has been reported to contribute to neuroinflammation and neuronal death in many central nervous system diseases. In this study, we found that the progression of JE was alleviated in RIPK3-knockout (RIPK3(-/-)) mice in both peripheral and intracerebral infection. RIPK3-knockdown (RIPK3-RNAi) neuro2a cells showed higher cell viability during JEV infection. Moreover, the JEV load was significantly decreased in RIPK3(-/-) mouse-derived primary neurons and RIPK3-RNAi neuro2a cells compared with wild-type neurons, but this was not observed in microglia. Furthermore, RNA sequencing of brain tissues showed that the level of the interferon (IFN)-induced protein 44-like gene (IFI44L) was significantly increased in JEV-infected RIPK3(-/-) mouse brains, RIPK3(-/-) neurons, and RIPK3-RNAi-neuro2a cells. Then, it was demonstrated that the propagation of JEV was inhibited in IFI44L-overexpressing neuro2a cells and enhanced in IFI44L and RIPK3 double knockdown neuro2a cells. Taken together, our results showed that the increased expression of RIPK3 following JEV infection played complicated roles. On the one hand, RIPK3 participated in neuroinflammation and neuronal death during JEV infection. On the other hand, RIPK3 inhibited the expression of IFI44L to some extent, leading to the propagation of JEV in neurons, which might be a strategy for JEV to evade the cellular innate immune response.
C1 [Bian, Peiyu; Ye, Chuantao; Zheng, Xuyang; Li, Mengyuan; Zhou, Yun; Lian, Jianqi; Zhang, Ying; Jia, Zhansheng] Air Force Med Univ, Tangdu Hosp, Dept Infect Dis, Xian, Peoples R China.
   [Luo, Chuanyu] Yanan Univ, Med Coll, Pathogen Biol, Yanan, Peoples R China.
   [Yang, Jiali] Northwest Univ, Coll Life Sci, Key Lab Resource Biol & Biotechnol Western China, Minist Educ, Xian, Peoples R China.
   [Wang, Yuan; Yang, Jing; Zhang, Fanglin; Lei, Yingfeng] Air Force Med Univ, Sch Preclin Med, Dept Microbiol, Xian, Peoples R China.
RP Jia, Z (通讯作者)，Air Force Med Univ, Tangdu Hosp, Dept Infect Dis, Xian, Peoples R China.; Lei, Y (通讯作者)，Air Force Med Univ, Sch Preclin Med, Dept Microbiol, Xian, Peoples R China.
EM jiazsh@fmmu.edu.cn; yflei@fmmu.edu.cn
FU National Natural Science Foundation of ChinaNational Natural Science
   Foundation of China (NSFC) [81871697]
FX This work was supported by the National Natural Science Foundation of
   China (No. 81871697).
CR Bellecave P, 2010, HEPATOLOGY, V51, P1127, DOI 10.1002/hep.23426
   Bian PY, 2017, FRONT MICROBIOL, V8, DOI 10.3389/fmicb.2017.00303
   Daniels BP, 2019, IMMUNITY, V50, P64, DOI 10.1016/j.immuni.2018.11.017
   Daniels BP, 2017, CELL, V169, P301, DOI 10.1016/j.cell.2017.03.011
   Downey J, 2017, PLOS PATHOG, V13, DOI 10.1371/journal.ppat.1006326
   Han YW, 2014, PLOS PATHOG, V10, DOI 10.1371/journal.ppat.1004319
   Harris KG, 2015, CELL HOST MICROBE, V18, P221, DOI 10.1016/j.chom.2015.07.007
   He SD, 2018, NAT IMMUNOL, V19, P912, DOI 10.1038/s41590-018-0188-x
   Huang Z, 2015, CELL HOST MICROBE, V17, P229, DOI 10.1016/j.chom.2015.01.002
   Koehler H, 2017, P NATL ACAD SCI USA, V114, P11506, DOI 10.1073/pnas.1700999114
   Lannes N, 2017, J NEUROINFLAMM, V14, DOI 10.1186/s12974-017-0931-5
   Lawlor KE, 2015, NAT COMMUN, V6, DOI 10.1038/ncomms7282
   Liu K, 2013, RES VET SCI, V95, P950, DOI 10.1016/j.rvsc.2013.08.008
   Nogusa S, 2016, CELL HOST MICROBE, V20, P13, DOI 10.1016/j.chom.2016.05.011
   Orozco S, 2017, IMMUNOL REV, V277, P102, DOI 10.1111/imr.12536
   Pasparakis M, 2015, NATURE, V517, P311, DOI 10.1038/nature14191
   Robinson CL, 2018, NAT COMMUN, V9, DOI 10.1038/s41467-018-04444-w
   Schoggins JW, 2019, ANNU REV VIROL, V6, P567, DOI 10.1146/annurev-virology-092818-015756
   Schoggins JW, 2011, NATURE, V472, P481, DOI 10.1038/nature09907
   Thongtan T, 2012, CLIN DEV IMMUNOL, DOI 10.1155/2012/890586
   Bui TT, 2018, J GEN VIROL, V99, P1044, DOI 10.1099/jgv.0.001092
   Wang XX, 2017, NAT COMMUN, V8, DOI 10.1038/s41467-017-00024-6
   Wang X, 2014, P NATL ACAD SCI USA, V111, P15438, DOI 10.1073/pnas.1412767111
   Weinlich R, 2017, NAT REV MOL CELL BIO, V18, P127, DOI 10.1038/nrm.2016.149
   Ye J, 2017, J VIROL, V91, DOI [10.1128/JVI.00039-17, 10.1128/jvi.00039-17]
   Yun SI, 2018, PATHOGENS, V7, DOI 10.3390/pathogens7030068
   Zhou DY, 2018, VIROL SIN, V33, P515, DOI 10.1007/s12250-018-0067-5
NR 27
TC 5
Z9 6
U1 1
U2 3
PU FRONTIERS MEDIA SA
PI LAUSANNE
PA AVENUE DU TRIBUNAL FEDERAL 34, LAUSANNE, CH-1015, SWITZERLAND
SN 1664-302X
J9 FRONT MICROBIOL
JI Front. Microbiol.
PD MAR 24
PY 2020
VL 11
AR 368
DI 10.3389/fmicb.2020.00368
PG 15
WC Microbiology
WE Science Citation Index Expanded (SCI-EXPANDED)
SC Microbiology
GA PC3RL
UT WOS:000596922700001
PM 32265853
OA Green Published, gold
DA 2022-04-27
ER

PT J
AU Gupta, P
   Sharma, Y
   Viswanathan, P
   Gupta, S
AF Gupta, Priya
   Sharma, Yogeshwar
   Viswanathan, Preeti
   Gupta, Sanjeev
TI Cellular cytokine receptor signaling and ATM pathway intersections
   affect hepatic DNA repair
SO CYTOKINE
LA English
DT Article
DE ATM; JAK/STAT; DNA damage response; Receptor signaling; Ruxolitinib
ID COLONY-STIMULATING FACTOR; LIVER-INJURY; CELLS; SURVIVAL; NECROPTOSIS;
   INHIBITION; APOPTOSIS; FAILURE
AB Pathways involving ataxia telangiectasia mutated (ATM) gene and its downstream partners and effectors are critical for the DNA damage response. Cell survival, proliferation and tissue homeostasis are dependent upon preservation of DNA integrity but additional intracellular mechanisms contribute in these processes. As receptor-mediated signaling with beneficial intersections in ATM pathways could have therapeutic significance, we interrogated such intersections with assays using HuH-7 cells (hepatocytes). These cells were subjected to acetaminophen toxicity, which is a leading cause of hepatic injury and acute liver failure in people. The ATM pathway was examined in HuH-7-ATM-Prom-tdT cells containing fluorescent td-Tomato transgene reporter for ATM promoter activity. Titrated doses of specific growth factors were used as ligands for receptor-mediated signaling. The contribution of JAK/STAT3 signaling was defined by the loss-of-function approach with the JAK antagonist, ruxolitinib. In these assays, impairment in ATM-related DNA damage response following acetaminophen toxicity was ameliorated by selected growth factors, including fibroblast growth factors, granulocyte colony stimulating factor and vascular endothelial growth factor. The JAK/STAT3 signaling was exclusive to granulocyte colony stimulating factor but concerned additional pathways in cases of other growth factors. Antagonism of JAK/STAT3 by ruxolitinib abrogated benefits in ATM pathway-mediated DNA repair; and identification of the ruxolitinib-sensitive component of cytoprotection allowed separations of these pathway intersections. Therefore, this subtractive approach for ATM and other regulators in pathways will be informative for DNA damage response. These mechanisms will benefit therapeutic development for ATM-related tissue and organ injuries.
C1 [Gupta, Priya; Sharma, Yogeshwar; Gupta, Sanjeev] Albert Einstein Coll Med, Dept Med, 1300 Morris Pk Ave, Bronx, NY 10461 USA.
   [Viswanathan, Preeti] Albert Einstein Coll Med, Childrens Hosp Montefiore Med Ctr, Div Pediat Gastroenterol, 1300 Morris Pk Ave, Bronx, NY 10461 USA.
   [Gupta, Sanjeev] Albert Einstein Coll Med, Dept Pathol, 1300 Morris Pk Ave, Bronx, NY 10461 USA.
   [Gupta, Sanjeev] Albert Einstein Coll Med, Marion Bessin Liver Res Ctr, 1300 Morris Pk Ave, Bronx, NY 10461 USA.
   [Gupta, Sanjeev] Albert Einstein Coll Med, Diabet Ctr, 1300 Morris Pk Ave, Bronx, NY 10461 USA.
   [Gupta, Sanjeev] Albert Einstein Coll Med, Irwin S & Sylvia Chanin Inst Canc Res, 1300 Morris Pk Ave, Bronx, NY 10461 USA.
   [Gupta, Sanjeev] Albert Einstein Coll Med, Ruth L & David S Gottesman Inst Stem Cell & Regen, 1300 Morris Pk Ave, Bronx, NY 10461 USA.
RP Gupta, S (通讯作者)，Albert Einstein Coll Med, Ullmann Bldg,Room 625,1300 Morris Pk Ave, Bronx, NY 10461 USA.
EM sanjeev.gupta@einsteinmed.org
RI Viswanathan, Preeti/ABA-9925-2021
FU National Institutes of HealthUnited States Department of Health & Human
   ServicesNational Institutes of Health (NIH) - USA [R01-DK071111,
   P30-DK41296, P30 DK020541]; National Cancer InstituteUnited States
   Department of Health & Human ServicesNational Institutes of Health (NIH)
   - USANIH National Cancer Institute (NCI) [P30 CA133330]; NYSTEM funds
   [CO24172]
FX Supported in part by National Institutes of Health [grants R01-DK071111,
   P30-DK41296 and P30 DK020541], National Cancer Institute [grant P30
   CA133330] and NYSTEM funds [Contract Number CO24172; Shared Facilities].
CR Bande R, 2014, EXP MOL PATHOL, V96, P27, DOI 10.1016/j.yexmp.2013.10.017
   Bandi S, 2014, ASSAY DRUG DEV TECHN, V12, P272, DOI 10.1089/adt.2014.571
   Benten D, 2018, LAB INVEST, V98, P525, DOI 10.1038/s41374-017-0010-7
   Bird TG, 2018, SCI TRANSL MED, V10, DOI 10.1126/scitranslmed.aan1230
   Blackford AN, 2017, MOL CELL, V66, P801, DOI 10.1016/j.molcel.2017.05.015
   Cao ZW, 2017, SCI TRANSL MED, V9, DOI 10.1126/scitranslmed.aai8710
   Chen WB, 2014, BIOMED RES INT, V2014, DOI 10.1155/2014/764981
   Coleman SJ, 2014, CLIN SCI, V127, P217, DOI 10.1042/CS20140100
   Danielsen SA, 2015, BBA-REV CANCER, V1855, P104, DOI 10.1016/j.bbcan.2014.09.008
   Ding BS, 2010, NATURE, V468, P310, DOI 10.1038/nature09493
   Enami Y, 2009, GASTROENTEROLOGY, V136, P2356, DOI 10.1053/j.gastro.2009.03.003
   Gagandeep S, 1999, CANCER LETT, V136, P109, DOI 10.1016/S0304-3835(98)00388-7
   Garg V, 2012, GASTROENTEROLOGY, V142, P505, DOI 10.1053/j.gastro.2011.11.027
   Guarner A, 2017, DEV CELL, V43, P689, DOI 10.1016/j.devcel.2017.11.008
   Gueven N, 2001, J BIOL CHEM, V276, P8884, DOI 10.1074/jbc.M006190200
   Guo YJ, 2014, J NEUROSCI RES, V92, P751, DOI 10.1002/jnr.23362
   Hakuno F, 2018, J MOL ENDOCRINOL, V61, pT69, DOI 10.1530/JME-17-0311
   Helbling D, 2013, J PEDIATR GASTR NUTR, V57, P438, DOI 10.1097/MPG.0b013e31829ef4b4
   Horbay R, 2016, APOPTOSIS, V21, P1327, DOI 10.1007/s10495-016-1295-5
   Iorga A, 2017, INT J MOL SCI, V18, DOI 10.3390/ijms18051018
   Kakabadze Z, 2018, HEPATOLOGY, V67, P1956, DOI 10.1002/hep.29713
   Kubo H, 2002, P NATL ACAD SCI USA, V99, P8868, DOI 10.1073/pnas.062040199
   Lin J, 2012, ARCH TOXICOL, V86, P87, DOI 10.1007/s00204-011-0733-y
   Lu S, 2005, HUM MOL GENET, V14, P3019, DOI 10.1093/hmg/ddi333
   Lu WY, 2015, NAT CELL BIOL, V17, P971, DOI 10.1038/ncb3203
   McKiernan P, 2016, J PEDIATR GASTR NUTR, V63, P592, DOI 10.1097/MPG.0000000000001345
   Mehta HM, 2015, J IMMUNOL, V195, P1341, DOI 10.4049/jimmunol.1500861
   Schiodt FV, 2002, ALIMENT PHARM THER, V16, P707, DOI 10.1046/j.1365-2036.2002.01224.x
   Shiloh Y, 2013, NAT REV MOL CELL BIO, V14, P197, DOI 10.1038/nrm3546
   Singh V, 2014, AM J GASTROENTEROL, V109, P1417, DOI 10.1038/ajg.2014.154
   Suda J, 2016, J IMMUNOL, V197, P3120, DOI 10.4049/jimmunol.1600690
   Teive HAG, 2015, J NEUROL SCI, V355, P3, DOI 10.1016/j.jns.2015.05.022
   Valentin-Vega YA, 2012, AUTOPHAGY, V8, P840, DOI 10.4161/auto.19693
   Vannucchi AM, 2015, NEW ENGL J MED, V372, P426, DOI 10.1056/NEJMoa1409002
   Varma H, 2016, EUR J MED GENET, V59, P540, DOI 10.1016/j.ejmg.2016.08.012
   Viswanathan P, 2018, CELL PROLIFERAT, V51, DOI 10.1111/cpr.12445
   Woolbright BL, 2017, J HEPATOL, V66, P836, DOI 10.1016/j.jhep.2016.11.017
   Yadav N, 2019, HUM GENE THER, V30, P365, DOI 10.1089/hum.2018.166
   Zeharia A, 2009, AM J HUM GENET, V85, P401, DOI 10.1016/j.ajhg.2009.08.004
   Zhang HJ, 2018, J BIOL CHEM, V293, P7387, DOI 10.1074/jbc.RA118.002417
   Zhang YZ, 2018, MOL CANCER, V17, DOI 10.1186/s12943-018-0796-y
   Zhang YF, 2014, TOXICOL LETT, V225, P445, DOI 10.1016/j.toxlet.2014.01.005
   Zhao D, 2015, ONCOGENE, V34, P3107, DOI 10.1038/onc.2014.257
NR 43
TC 5
Z9 5
U1 0
U2 4
PU ACADEMIC PRESS LTD- ELSEVIER SCIENCE LTD
PI LONDON
PA 24-28 OVAL RD, LONDON NW1 7DX, ENGLAND
SN 1043-4666
EI 1096-0023
J9 CYTOKINE
JI Cytokine
PD MAR
PY 2020
VL 127
AR 154946
DI 10.1016/j.cyto.2019.154946
PG 8
WC Biochemistry & Molecular Biology; Cell Biology; Immunology
WE Science Citation Index Expanded (SCI-EXPANDED)
SC Biochemistry & Molecular Biology; Cell Biology; Immunology
GA KO2ZT
UT WOS:000515418400024
PM 31837586
DA 2022-04-27
ER

PT J
AU Schneider, NFZ
   Cerella, C
   Lee, JY
   Mazumder, A
   Kim, KR
   de Carvalho, A
   Munkert, J
   Padua, RM
   Kreis, W
   Kim, KW
   Christov, C
   Dicato, M
   Kim, HJ
   Han, BW
   Braga, FC
   Simoes, CMO
   Diederich, M
AF Schneider, Naira F. Z.
   Cerella, Claudia
   Lee, Jin-Young
   Mazumder, Aloran
   Kim, Kyung Rok
   de Carvalho, Annelise
   Munkert, Jennifer
   Padua, Rodrigo M.
   Kreis, Wolfgang
   Kim, Kyu-Won
   Christov, Christo
   Dicato, Mario
   Kim, Hyun-Jung
   Han, Byung Woo
   Braga, Fernao C.
   Simoes, Claudia M. O.
   Diederich, Marc
TI Cardiac Glycoside Glucoevatromonoside Induces Cancer Type-Specific Cell
   Death
SO FRONTIERS IN PHARMACOLOGY
LA English
DT Article
DE cardiac glycoside; glucoevatromonoside; apoptosis; non-canonical cell
   death; lung cancer
ID LUNG-CANCER; CYCLIN B1; CARDIOTONIC STEROIDS; SOLID TUMORS; DNA-DAMAGE;
   BRAZILIAN CULTIVAR; SIGNALING PATHWAYS; ANTITUMOR-ACTIVITY;
   COLORECTAL-CANCER; DIGITALIS-LANATA
AB Cardiac glycosides (CGs) are natural compounds used traditionally to treat congestive heart diseases. Recent investigations repositioned CGs as potential anticancer agents. To discover novel cytotoxic CG scaffolds, we selected the cardenolide glucoevatromonoside (GEV) out of 46 CGs for its low nanomolar anti-lung cancer activity. GEV presented reduced toxicity toward non-cancerous cell types (lung MRC-5 and PBMC) and high-affinity binding to the Na+/K+-ATPase a subunit, assessed by computational docking. GEV-induced cell death was caspase-independent, as investigated by a multiparametric approach, and culminates in severe morphological alterations in A549 cells, monitored by transmission electron microscopy, live cell imaging and flow cytometry. This non-canonical cell death was not preceded or accompanied by exacerbation of autophagy. In the presence of GEV, markers of autophagic flux (e.g. LC3I-II conversion) were impacted, even in presence of bafilomycin A1. Cell death induction remained unaffected by calpain, cathepsin, parthanatos, or necroptosis inhibitors. Interestingly, GEV triggered caspase-dependent apoptosis in U937 acute myeloid leukemia cells, witnessing cancer-type specific cell death induction. Differential cell cycle modulation by this CG led to a G2/M arrest, cyclin B1 and p53 downregulation in A549, but not in U937 cells. We further extended the anti-cancer potential of GEV to 3D cell culture using clonogenic and spheroid formation assays and validated our findings in vivo by zebrafish xenografts. Altogether, GEV shows an interesting anticancer profile with the ability to exert cytotoxic effects via induction of different cell death modalities.
C1 [Schneider, Naira F. Z.; de Carvalho, Annelise; Simoes, Claudia M. O.] Univ Fed Santa Catarina, Ctr Ciencias Saude, Dept Ciencias Farmaceut, Lab Virol Applicada, Florianopolis, SC, Brazil.
   [Cerella, Claudia; Dicato, Mario] Hop Kirchberg, Lab Biol Mol & Cellulaire Canc, Luxembourg, Luxembourg.
   [Cerella, Claudia; Lee, Jin-Young; Mazumder, Aloran; Kim, Kyung Rok; Han, Byung Woo; Diederich, Marc] Seoul Natl Univ, Coll Pharm, Res Inst Pharmaceut Sci, Dept Pharm, Seoul, South Korea.
   [Munkert, Jennifer; Kreis, Wolfgang] Friedrich Alexander Univ, Dept Biol, Erlangen, Germany.
   [Padua, Rodrigo M.; Braga, Fernao C.] Univ Fed Minas Gerais, Fac Farm, Dept Prod Farmaceut, Belo Horizonte, MG, Brazil.
   [Kim, Kyu-Won] Seoul Natl Univ, Coll Pharm, SNU Harvard Neurovasc Protect Ctr, Seoul, South Korea.
   [Kim, Kyu-Won] Seoul Natl Univ, Res Inst Pharmaceut Sci, Seoul, South Korea.
   [Christov, Christo] Univ Lorraine, Fac Med, Nancy, France.
   [Kim, Hyun-Jung] Chung Ang Univ, Coll Pharm, Seoul, South Korea.
RP Diederich, M (通讯作者)，Seoul Natl Univ, Coll Pharm, Res Inst Pharmaceut Sci, Dept Pharm, Seoul, South Korea.
EM marcdiederich@snu.ac.kr
RI Braga, Fernão/AAO-3888-2020; Kim, Kyu Won/AAJ-7213-2020; Schneider,
   Naira FZ/L-9215-2013; Braga, Fernão C/E-3236-2016; Diederich,
   Marc/O-7335-2015; de Padua, Rodrigo Maia/H-5341-2018
OI Braga, Fernão/0000-0001-9468-376X; Braga, Fernão C/0000-0001-9468-376X;
   Diederich, Marc/0000-0003-0115-4725; de Padua, Rodrigo
   Maia/0000-0002-9939-6900
FU Waxweiler grant for cancer prevention research from the Action Lions
   Vaincre le Cancer; BK21 and Televie; CAPES PDSE programCoordenacao de
   Aperfeicoamento de Pessoal de Nivel Superior (CAPES)
   [99999.014368/2013-07]; CAPES/MEC (Ministry of Education); CNPq/MCTI
   (Ministry of Science, Technology and Innovation); CNPqConselho Nacional
   de Desenvolvimento Cientifico e Tecnologico (CNPQ) [472544/2013-6,
   490057/2011-0]; CAPESCoordenacao de Aperfeicoamento de Pessoal de Nivel
   Superior (CAPES) [PNPD 2257/2011]; Marie Curie Foundation/IRSES/European
   Community [295251]; BK21Ministry of Education & Human Resources
   Development (MOEHRD), Republic of Korea; Recherches Scientifiques
   Luxembourg (RSL); National Research Foundation (NRF); MEST of Korea for
   Tumor Microenvironment Global Core Research Center (GCRC)
   [NRF-2011-0030001]; Seoul National University Research Grant; Brain
   Korea (BK21) PLUS program; Recherche Cancer et Sang foundation;
   Recherches Scientifiques Luxembourg association; Een Haerz fir
   kriibskrank Kanner association; Action LIONS Vaincre le Cancer
   association; Televie Luxembourg
FX ClC was supported by a Waxweiler grant for cancer prevention research
   from the Action Lions Vaincre le Cancer, by BK21 and Televie. NS was
   supported by CAPES PDSE program 99999.014368/2013-07. The Brazilian
   authors would like to thank the funding agencies CAPES/MEC (Ministry of
   Education) and CNPq/MCTI (Ministry of Science, Technology and
   Innovation) for their research scholarships. This work was also
   supported by CNPq (Grants 472544/2013-6 and 490057/2011-0), CAPES (Grant
   PNPD 2257/2011), and Marie Curie Foundation/IRSES/European Community
   (Grant 295251). J-YL and AM were supported by BK21 and Recherches
   Scientifiques Luxembourg (RSL). Research at SNU is supported by the
   National Research Foundation (NRF) by the MEST of Korea for Tumor
   Microenvironment Global Core Research Center (GCRC) grant [grant number
   NRF-2011-0030001; by the Seoul National University Research Grant and by
   Brain Korea (BK21) PLUS program]. LBMCC was supported by the Recherche
   Cancer et Sang foundation, the Recherches Scientifiques Luxembourg
   association, by the Een Haerz fir kriibskrank Kanner association, by the
   Action LIONS Vaincre le Cancer association and by Televie Luxembourg.
CR Bertol JW, 2011, ANTIVIR RES, V92, P73, DOI 10.1016/j.antiviral.2011.06.015
   Braga FC, 1996, J CHROMATOGR A, V756, P287
   Cerella C, 2015, CELL DEATH DIS, V6, DOI 10.1038/cddis.2015.134
   Cerella C, 2013, MITOCHONDRION, V13, P225, DOI 10.1016/j.mito.2012.06.003
   Cerella C, 2011, INT J BIOCHEM CELL B, V43, P393, DOI 10.1016/j.biocel.2010.11.009
   Cerella C, 2009, ANN NY ACAD SCI, V1171, P583, DOI 10.1111/j.1749-6632.2009.04723.x
   Cragg GM, 2014, J NAT PROD, V77, P703, DOI 10.1021/np5000796
   Czepukojc B, 2014, FOOD CHEM TOXICOL, V64, P249, DOI 10.1016/j.fct.2013.10.020
   Diederich M, 2017, BIOCHEM PHARMACOL, V125, P1, DOI 10.1016/j.bcp.2016.08.017
   Diederich M, 2016, SEMIN CANCER BIOL, V40-41, P4, DOI 10.1016/j.semcancer.2016.06.001
   Duenas-Gonzalez A, 2008, CANCER TREAT REV, V34, P206, DOI 10.1016/j.ctrv.2007.11.003
   DUTTA A, 1995, P NATL ACAD SCI USA, V92, P5386, DOI 10.1073/pnas.92.12.5386
   Elbaz HA, 2012, TOXICOL APPL PHARM, V258, P51, DOI 10.1016/j.taap.2011.10.007
   Emsley P, 2010, ACTA CRYSTALLOGR D, V66, P486, DOI 10.1107/S0907444910007493
   Farah MA, 2016, COLLOID SURFACE B, V141, P158, DOI 10.1016/j.colsurfb.2016.01.027
   Feng B, 2010, CHEM-BIOL INTERACT, V183, P142, DOI 10.1016/j.cbi.2009.10.012
   Grabsch H, 2004, AM J CLIN PATHOL, V122, P511, DOI 10.1309/54H4Q88A1UBBWPTE
   Haux J, 1999, MED HYPOTHESES, V53, P543, DOI 10.1054/mehy.1999.0985
   Hong DS, 2014, INVEST NEW DRUG, V32, P1204, DOI 10.1007/s10637-014-0127-0
   Hsu IL, 2016, ONCOTARGET, V7, P62925, DOI 10.18632/oncotarget.7497
   Hu WW, 2009, J CONTROL RELEASE, V135, P250, DOI 10.1016/j.jconrel.2009.01.020
   Hundeshagen P, 2011, BMC BIOL, V9, DOI 10.1186/1741-7007-9-38
   Juncker T, 2011, BIOCHEM PHARMACOL, V81, P13, DOI 10.1016/j.bcp.2010.08.025
   Kang MA, 2016, ONCOTARGET, V7, P6074, DOI 10.18632/oncotarget.6832
   Kulikov A, 2007, BBA-BIOMEMBRANES, V1768, P1691, DOI 10.1016/j.bbamem.2007.04.012
   Kushner J, 1999, J ORAL PATHOL MED, V28, P77
   Lapenna S, 2009, NAT REV DRUG DISCOV, V8, P547, DOI 10.1038/nrd2907
   Laursen M, 2015, P NATL ACAD SCI USA, V112, P1755, DOI 10.1073/pnas.1422997112
   Laursen M, 2013, P NATL ACAD SCI USA, V110, P10958, DOI 10.1073/pnas.1222308110
   Lefranc F, 2008, NEOPLASIA, V10, P198, DOI 10.1593/neo.07928
   Mashal RD, 1996, CANCER RES, V56, P4159
   Mathieu V, 2009, J CELL MOL MED, V13, P3960, DOI 10.1111/j.1582-4934.2009.00708.x
   Mekhail T, 2006, INVEST NEW DRUG, V24, P423, DOI 10.1007/s10637-006-7772-x
   Menger L, 2013, ONCOIMMUNOLOGY, V2, DOI 10.4161/onci.23082
   Menger L, 2012, SCI TRANSL MED, V4, DOI 10.1126/scitranslmed.3003807
   Mijatovic T, 2006, MOL CANCER THER, V5, P391, DOI 10.1158/1535-7163.MCT-05-0367
   Mijatovic T, 2012, CURR MED CHEM, V19, P627, DOI 10.2174/092986712798992075
   Mijatovic T, 2008, MOL CANCER THER, V7, P1285, DOI 10.1158/1535-7163.MCT-07-2241
   Nakayama Y, 2013, INT REV CEL MOL BIO, V305, P303, DOI 10.1016/B978-0-12-407695-2.00007-X
   Newman DJ, 2016, J NAT PROD, V79, P629, DOI 10.1021/acs.jnatprod.5b01055
   Newman RA, 2008, MOL INTERV, V8, P36, DOI 10.1124/mi.8.1.8
   Newman RA, 2007, INTEGR CANCER THER, V6, P354, DOI 10.1177/1534735407309623
   Pongrakhananon V, 2014, BIOCHEM PHARMACOL, V88, P23, DOI 10.1016/j.bcp.2013.10.027
   Prassas I, 2011, MOL CANCER THER, V10, P2083, DOI 10.1158/1535-7163.MCT-11-0421
   Radogna F, 2016, ONCOGENE, V35, P3839, DOI 10.1038/onc.2015.455
   Schnekenburger M, 2011, BIOCHEM PHARMACOL, V81, P364, DOI 10.1016/j.bcp.2010.10.013
   Schumacher M, 2011, GENES NUTR, V6, P89, DOI 10.1007/s12263-011-0231-0
   Sievers F, 2011, MOL SYST BIOL, V7, DOI 10.1038/msb.2011.75
   Slingerland M, 2013, INVEST NEW DRUG, V31, P1087, DOI 10.1007/s10637-013-9984-1
   Soria JC, 2000, CANCER RES, V60, P4000
   Stenkvist B, 2001, ANTI-CANCER DRUG, V12, P635, DOI 10.1097/00001813-200108000-00012
   Svensson A, 2005, ANTICANCER RES, V25, P207
   Trott O, 2010, J COMPUT CHEM, V31, P455, DOI 10.1002/jcc.21334
   Tsvetkova E, 2012, CURR ONCOL, V19, pS45, DOI 10.3747/co.19.1113
   Wang Y, 2012, INT J BIOCHEM CELL B, V44, P1813, DOI 10.1016/j.biocel.2012.06.028
   Wang Z, 2009, CANCER RES, V69, P6556, DOI 10.1158/0008-5472.CAN-09-0891
   Xu ZW, 2011, J STEROID BIOCHEM, V125, P181, DOI 10.1016/j.jsbmb.2010.12.016
   Xue R, 2015, STEROIDS, V94, P51, DOI 10.1016/j.steroids.2014.12.015
   Yasuda M, 2002, J CANCER RES CLIN, V128, P412, DOI 10.1007/s00432-002-0359-9
   Schneider NFZ, 2018, BIOMED PHARMACOTHER, V97, P684, DOI 10.1016/j.biopha.2017.10.128
   Zeino M, 2015, J STEROID BIOCHEM, V150, P97, DOI 10.1016/j.jsbmb.2015.03.008
NR 61
TC 20
Z9 21
U1 4
U2 15
PU FRONTIERS MEDIA SA
PI LAUSANNE
PA PO BOX 110, EPFL INNOVATION PARK, BUILDING I, LAUSANNE, 1015,
   SWITZERLAND
SN 1663-9812
J9 FRONT PHARMACOL
JI Front. Pharmacol.
PD MAR 1
PY 2018
VL 9
AR 70
DI 10.3389/fphar.2018.00070
PG 17
WC Pharmacology & Pharmacy
WE Science Citation Index Expanded (SCI-EXPANDED)
SC Pharmacology & Pharmacy
GA FX8VS
UT WOS:000426374400001
PM 29545747
OA Green Published, gold
DA 2022-04-27
ER

PT J
AU Zhao, XL
   Sun, BC
   Liu, YR
   Zhang, DF
   Liu, ZY
   Zhao, XM
   Gu, Q
   Han, CR
   Dong, XY
   Che, N
   An, JD
   Zheng, YJ
   Liu, TJ
AF Zhao, Xiulan
   Sun, Baocun
   Liu, Yanrong
   Zhang, Danfang
   Liu, Zhiyong
   Zhao, Xueming
   Gu, Qiang
   Han, Chunrong
   Dong, Xueyi
   Che, Na
   An, Jindan
   Zheng, Yanjun
   Liu, Tieju
TI Linearly Patterned Programmed Cell Necrosis Induced by Chronic Hypoxia
   Plays a Role in Melanoma Angiogenesis
SO JOURNAL OF CANCER
LA English
DT Article
DE LPPCN; Melanoma; Angiogenesis; VM; IFP; Hypoxia
ID INTERSTITIAL FLUID PRESSURE; VASCULOGENIC MIMICRY; MOLECULAR
   PERSPECTIVE; CHANNEL FORMATION; BLOOD-VESSELS; TUMOR-GROWTH; IN-VITRO;
   CANCER; NECROPTOSIS; DEATH
AB Background: Highly aggressive tumors are exposed to hypoxia and increased tumor interstitial fluid pressure (IFP) conditions which is resistant to blood supply. Physiological responses of the organism may reduce IFP through induction of orderly cell death.
   Specific aims: This study demonstrates that orderly cell death provided spatial structure for early angiogenesis in the hypoxic, high-IFP tumor microenvironment and the participation of linearly patterned programmed cell necrosis (LPPCN) in nascent melanoma angiogenesis.
   Methods: Animal model, laser capture microdissection, wound healing and transwell assays, three-dimensional cultures, zymography assays, western-blotting analysis, immunohistochemistry and RT-PCR were performed.
   Results: This study demonstrated a special form of cell death occurring in groups of malignant tumor cells which arrayed in lines. Both features of apoptosis and necrosis can be found in this cell death pattern and were termed as LPPCN. Its role as a stimulus of tumor angiogenesis was investigated using human melanoma samples and an animal model. Computer image analysis showed that LPPCN and tumor microvessels had identical spatial distributions. It can be induced by chronic hypoxia, high IFP and subsequent calcium influx. Higher number of tumor associated macrophages (TAM) and VEGF expression were found in the tumor with LPPCN. Based on the tumor-bearing animal model, it was found that block of caspase pathway inhibited LPPCN, microvessel density and vasculogenic mimicry (VM).
   Conclusions: LPPCN formation may play an important role in tumor angiogenesis due to stimulation of macrophage infiltration and HIF-1 alpha regulation, and that inhibition of LPPCN may be a novel therapeutic strategy against tumor angiogenesis and metastasis.
C1 [Zhao, Xiulan; Sun, Baocun; Liu, Yanrong; Zhang, Danfang; Gu, Qiang; Dong, Xueyi; Che, Na; Liu, Tieju] Tianjin Med Univ, Gen Hosp, Dept Pathol, Tianjin 300052, Peoples R China.
   [Zhao, Xiulan; Sun, Baocun; Liu, Yanrong; Zhang, Danfang; Zhao, Xueming; Gu, Qiang; Han, Chunrong; Dong, Xueyi; Che, Na; An, Jindan; Zheng, Yanjun; Liu, Tieju] Tianjin Med Univ, Dept Pathol, Tianjin 300052, Peoples R China.
   [Sun, Baocun; Liu, Zhiyong] Tianjin Med Univ, Canc Hosp, Dept Pathol, Tianjin 300052, Peoples R China.
RP Sun, BC (通讯作者)，Tianjin Med Univ, Gen Hosp, Tianjin 300052, Peoples R China.
EM sunbaocun@aliyun.com
OI Zhao, Xiulan/0000-0002-3326-952X
FU Key Project of the National Natural Science Foundation of ChinaNational
   Natural Science Foundation of China (NSFC) [81230050]; Project of the
   National Natural Science Foundation of ChinaNational Natural Science
   Foundation of China (NSFC) [81172046, 81173091, 81101724, 81201791]; Key
   project of the Tianjin Natural Science Foundation [12JCZDJC23600];
   Tianjin Natural Science FoundationNatural Science Foundation of Tianjin
   [12JCYBJC15500]
FX This work was supported by a grant from a Key Project of the National
   Natural Science Foundation of China (No. 81230050), Project of the
   National Natural Science Foundation of China (No. 81172046, No.
   81173091, No. 81101724, No. 81201791), Key project of the Tianjin
   Natural Science Foundation (No. 12JCZDJC23600), the Tianjin Natural
   Science Foundation (No. 12JCYBJC15500).
CR Borschmann K, 2010, AUSTRALAS J AGEING, V29, P77, DOI 10.1111/j.1741-6612.2009.00390.x
   Bozym RA, 2011, MOL BIOL CELL, V22, P3010, DOI 10.1091/mbc.E11-02-0094
   Cairns R, 2006, MOL CANCER RES, V4, P61, DOI 10.1158/1541-7786.MCR-06-0002
   Ch'en IL, 2011, J EXP MED, V208, P633, DOI 10.1084/jem.20110251
   Chang YS, 2000, P NATL ACAD SCI USA, V97, P14608, DOI 10.1073/pnas.97.26.14608
   Chen Bai-Nian, 2010, Sheng Li Ke Xue Jin Zhan, V41, P95
   Edelstein CL, 1999, J AM SOC NEPHROL, V10, P1940
   Folberg R, 2000, AM J PATHOL, V156, P361, DOI 10.1016/S0002-9440(10)64739-6
   Folberg R, 2004, APMIS, V112, P508, DOI 10.1111/j.1600-0463.2004.apm11207-0810.x
   Frena A, 1991, HPB Surg, V3, P297, DOI 10.1155/1991/24946
   Galluzzi L, 2008, CELL, V135, P1161, DOI 10.1016/j.cell.2008.12.004
   Goodsell DS, 2002, ONCOLOGIST, V7, P569, DOI 10.1634/theoncologist.7-6-569
   Goodsell DS, 2003, STEM CELLS, V21, P118, DOI 10.1634/stemcells.21-1-118
   Goto Takako, 2006, Tokai J Exp Clin Med, V31, P128
   Griffon-Etienne G, 1999, CANCER RES, V59, P3776
   Gulliksrud K, 2011, INT J RADIAT ONCOL, V80, P258, DOI 10.1016/j.ijrobp.2010.11.042
   Harris AL, 2002, NAT REV CANCER, V2, P38, DOI 10.1038/nrc704
   Hitomi JI, 2008, CELL, V135, P1311, DOI 10.1016/j.cell.2008.10.044
   Jiang BH, 1996, AM J PHYSIOL-CELL PH, V271, pC1172, DOI 10.1152/ajpcell.1996.271.4.C1172
   Koukourakis MI, 2001, CANCER RES, V61, P1830
   Leek RD, 1999, BRIT J CANCER, V79, P991, DOI 10.1038/sj.bjc.6690158
   Maniotis AJ, 1999, AM J PATHOL, V155, P739, DOI 10.1016/S0002-9440(10)65173-5
   Marie-Egyptienne DT, 2013, CANCER LETT, V341, P63, DOI 10.1016/j.canlet.2012.11.019
   Munoz-Najar UM, 2006, ONCOGENE, V25, P2379, DOI 10.1038/sj.onc.1209273
   Paulis YWJ, 2010, BBA-REV CANCER, V1806, P18, DOI 10.1016/j.bbcan.2010.01.001
   Philip B, 2013, CARCINOGENESIS, V34, P1699, DOI 10.1093/carcin/bgt209
   Raju B, 2008, J ORAL PATHOL MED, V37, P137, DOI 10.1111/j.1600-0714.2007.00602.x
   Rosenbaum DM, 2010, J NEUROSCI RES, V88, P1569, DOI 10.1002/jnr.22314
   Ruf W, 2003, CANCER RES, V63, P5381
   Segura I, 2002, FASEB J, V16, DOI 10.1096/fj.01-0819com
   Shirinifard A, 2009, PLOS ONE, V4, DOI 10.1371/journal.pone.0007190
   Sun BC, 2008, HUM PATHOL, V39, P444, DOI 10.1016/j.humpath.2007.07.018
   Sun BC, 2007, CANCER LETT, V249, P188, DOI 10.1016/j.canlet.2006.08.016
   Tannock IF, 2001, CANCER METAST REV, V20, P123, DOI 10.1023/A:1013125027697
   Vanden Berghe T, 2010, CELL DEATH DIFFER, V17, P922, DOI 10.1038/cdd.2009.184
   Vandenabeele P, 2010, NAT REV MOL CELL BIO, V11, P700, DOI 10.1038/nrm2970
   Vartanian AA, 2007, MELANOMA RES, V17, P1, DOI 10.1097/CMR.0b013e3280112b76
   Wang JY, 2008, CANCER BIOL THER, V7, P758, DOI 10.4161/cbt.7.5.5765
   Weidner N, 1999, J PATHOL, V189, P297
   Wrighton KH, 2011, NAT REV MOL CELL BIO, V12, P279, DOI 10.1038/nrm3101
   Yun Z, 2014, ADV EXP MED BIOL, V772, P41, DOI 10.1007/978-1-4614-5915-6_2
   Zhang SW, 2006, MED ONCOL, V23, P403, DOI 10.1385/MO:23:3:403
   Zhang SW, 2009, LAB INVEST, V89, P575, DOI 10.1038/labinvest.2009.20
NR 43
TC 6
Z9 7
U1 1
U2 15
PU IVYSPRING INT PUBL
PI LAKE HAVEN
PA PO BOX 4546, LAKE HAVEN, NSW 2263, AUSTRALIA
SN 1837-9664
J9 J CANCER
JI J. Cancer
PY 2016
VL 7
IS 1
BP 22
EP 31
DI 10.7150/jca.12917
PG 10
WC Oncology
WE Science Citation Index Expanded (SCI-EXPANDED)
SC Oncology
GA CY3AZ
UT WOS:000366281500004
PM 26722356
OA Green Published, gold, Green Submitted
DA 2022-04-27
ER

PT J
AU Akimoto, M
   Iizuka, M
   Kanematsu, R
   Yoshida, M
   Takenaga, K
AF Akimoto, Miho
   Iizuka, Mari
   Kanematsu, Rie
   Yoshida, Masato
   Takenaga, Keizo
TI Anticancer Effect of Ginger Extract against Pancreatic Cancer Cells
   Mainly through Reactive Oxygen Species-Mediated Autotic Cell Death
SO PLOS ONE
LA English
DT Article
ID AUTOPHAGY; APOPTOSIS; HYPOXIA; ROS; ACTIVATION; INDUCTION; MITOCHONDRIA;
   ANTIOXIDANT; METASTASIS; EXPRESSION
AB The extract of ginger (Zingiber officinale Roscoe) and its major pungent components, [6]-shogaol and [6]-gingerol, have been shown to have an anti-proliferative effect on several tumor cell lines. However, the anticancer activity of the ginger extract in pancreatic cancer is poorly understood. Here, we demonstrate that the ethanol-extracted materials of ginger suppressed cell cycle progression and consequently induced the death of human pancreatic cancer cell lines, including Panc-1 cells. The underlying mechanism entailed autosis, a recently characterized form of cell death, but not apoptosis or necroptosis. The extract markedly increased the LC3-II/LC3-I ratio, decreased SQSTM1/p62 protein, and enhanced vacuolization of the cytoplasm in Panc-1 cells. It activated AMPK, a positive regulator of autophagy, and inhibited mTOR, a negative autophagic regulator. The autophagy inhibitors 3-methyladenine and chloroquine partially prevented cell death. Morphologically, however, focal membrane rupture, nuclear shrinkage, focal swelling of the perinuclear space and electron dense mitochondria, which are unique morphological features of autosis, were observed. The extract enhanced reactive oxygen species (ROS) generation, and the antioxidant N-acetylcystein attenuated cell death. Our study revealed that daily intraperitoneal administration of the extract significantly prolonged survival (P = 0.0069) in a peritoneal dissemination model and suppressed tumor growth in an orthotopic model of pancreatic cancer (P < 0.01) without serious adverse effects. Although [6]-shogaol but not [6]-gingerol showed similar effects, chromatographic analyses suggested the presence of other constituent(s) as active substances. Together, these results show that ginger extract has potent anticancer activity against pancreatic cancer cells by inducing ROS-mediated autosis and warrants further investigation in order to develop an efficacious candidate drug.
C1 [Akimoto, Miho; Kanematsu, Rie; Takenaga, Keizo] Shimane Univ, Fac Med, Dept Life Sci, Lab Tumor Biol, Izumo, Shimane, Japan.
   [Iizuka, Mari; Yoshida, Masato] Shimane Univ, Fac Med, Dept Life Sci, Lab Mol Sci, Izumo, Shimane, Japan.
RP Takenaga, K (通讯作者)，Shimane Univ, Fac Med, Dept Life Sci, Lab Tumor Biol, Izumo, Shimane, Japan.
EM biokeizo@med.shimane-u.ac.jp
FU Shimane University "SUIGANN" Project; Ministry of Education, Culture,
   Sports, Science, and Technology, JapanMinistry of Education, Culture,
   Sports, Science and Technology, Japan (MEXT) [25430110]; Japan
   Arteriosclerosis Research Foundation; Support for Super Science High
   Schools from Japan Science and Technology Agency
FX This work was supported in part by Grants-in-Aid from: Shimane
   University "SUIGANN" Project (http://www.shimane-u.ac.jp) (to KT);
   Scientific Research from the Ministry of Education, Culture, Sports,
   Science, and Technology, Japan (http://www.mext.go.jp) (no. 25430110 to
   KT); and Japan Arteriosclerosis Research Foundation (to KT). This work
   was also supported by the Support for Super Science High Schools from
   Japan Science and Technology Agency to Izumo High School
   (http://rikai.jst.go.jp) (to KT). The funders had no role in study
   design, data collection and analysis, decision to publish, or
   preparation of the manuscript.
CR Akimoto M., 2013, WORLD J MED GENET, V3, P41, DOI [10.5496/wjmg.v3.i4.41, DOI 10.5496/WJMG.V3.I4.41]
   Chen Y, 2009, CELL DEATH DIFFER, V16, P1040, DOI 10.1038/cdd.2009.49
   Citronberg J, 2013, CANCER PREV RES, V6, P271, DOI 10.1158/1940-6207.CAPR-12-0327
   CORBETT TH, 1984, CANCER RES, V44, P717
   Dewaele M, 2010, AUTOPHAGY, V6, P838, DOI 10.4161/auto.6.7.12113
   Ferlay J, 2015, INT J CANCER, V136, pE359, DOI 10.1002/ijc.29210
   Ferlay J, 2010, INT J CANCER, V127, P2893, DOI 10.1002/ijc.25516
   Filomeni G, 2015, CELL DEATH DIFFER, V22, P377, DOI 10.1038/cdd.2014.150
   Filomeni G, 2010, AUTOPHAGY, V6, P999, DOI 10.4161/auto.6.7.12754
   Harris AL, 2002, NAT REV CANCER, V2, P38, DOI 10.1038/nrc704
   HONMA Y, 1989, CANCER RES, V49, P331
   Hu R, 2012, PLOS ONE, V7, DOI 10.1371/journal.pone.0039664
   HYUGA S, 1994, CANCER RES, V54, P3611
   Imanishi H, 2011, PLOS ONE, V6, DOI 10.1371/journal.pone.0023401
   Ishikawa K, 2008, SCIENCE, V320, P661, DOI 10.1126/science.1156906
   Ito S, 2007, INT J ONCOL, V31, P261
   Karna P, 2012, BRIT J NUTR, V107, P473, DOI 10.1017/S0007114511003308
   Kim MO, 2014, CARCINOGENESIS, V35, P683, DOI 10.1093/carcin/bgt365
   Kirkland RA, 2002, NEUROSCIENCE, V115, P587, DOI 10.1016/S0306-4522(02)00512-2
   Koong AC, 2000, INT J RADIAT ONCOL, V48, P919, DOI 10.1016/S0360-3016(00)00803-8
   Lee DH, 2014, TOXICOL APPL PHARM, V279, P253, DOI 10.1016/j.taap.2014.06.030
   Li F, 2012, FOOD CHEM, V135, P332, DOI 10.1016/j.foodchem.2012.04.145
   Liu Q, 2013, MOL CANCER, V12, DOI 10.1186/1476-4598-12-135
   Liu Q, 2012, EVID-BASED COMPL ALT, V2012, DOI 10.1155/2012/278652
   Liu Y, 2015, CELL DEATH DIFFER, V22, P367, DOI 10.1038/cdd.2014.143
   Liu Y, 2013, P NATL ACAD SCI USA, V110, P20364, DOI 10.1073/pnas.1319661110
   Loc WS, 2014, WORLD J GASTROENTERO, V20, P14717, DOI 10.3748/wjg.v20.i40.14717
   Lu DL, 2014, FOOD CHEM, V165, P191, DOI 10.1016/j.foodchem.2014.05.077
   Mizumura K, 2014, J CLIN INVEST, V124, P3987, DOI 10.1172/JCI74985
   Monma H, 2013, MOL CANCER THER, V12, P341, DOI 10.1158/1535-7163.MCT-12-0954
   Morikane K, 2001, INT IMMUNOL, V13, P233, DOI 10.1093/intimm/13.2.233
   NAKATANI H, 1986, JPN J CANCER RES, V77, P849
   OGAWA H, 1995, P NATL ACAD SCI USA, V92, P11899, DOI 10.1073/pnas.92.25.11899
   Ozaki T, 1999, CANCER RES, V59, P5902
   Park EJ, 2002, CANCER METAST REV, V21, P231, DOI 10.1023/A:1021254725842
   Partensky C, 2013, PANCREAS, V42, P729, DOI 10.1097/MPA.0b013e318288107a
   Radhakrishnan EK, 2014, PLOS ONE, V9, DOI 10.1371/journal.pone.0104401
   Rastogi N, 2014, FREE RADICAL BIO MED, V68, P288, DOI 10.1016/j.freeradbiomed.2013.12.016
   Sawai H, 2011, BIOCHEM BIOPH RES CO, V411, P569, DOI 10.1016/j.bbrc.2011.06.186
   Scherz-Shouval R, 2007, TRENDS CELL BIOL, V17, P422, DOI 10.1016/j.tcb.2007.07.009
   Scherz-Shouval R, 2007, AUTOPHAGY, V3, P371, DOI 10.4161/auto.4214
   Shimojo Y, 2013, CLIN EXP METASTAS, V30, P143, DOI 10.1007/s10585-012-9519-8
   Shukla Y, 2007, FOOD CHEM TOXICOL, V45, P683, DOI 10.1016/j.fct.2006.11.002
   SRIVASTAVA KC, 1992, MED HYPOTHESES, V39, P342, DOI 10.1016/0306-9877(92)90059-L
   Stoner GD, 2013, CANCER PREV RES, V6, P257, DOI 10.1158/1940-6207.CAPR-13-0055
   Takenaga K, 1997, CLIN CANCER RES, V3, P2309
   Tan BS, 2013, CANCER LETT, V336, P127, DOI 10.1016/j.canlet.2013.04.014
   WILLIAMS CJ, 1990, TUMOR BIOL, V11, P145, DOI 10.1159/000217649
   Yokoi K, 2004, CLIN CANCER RES, V10, P2299, DOI 10.1158/1078-0432.CCR-03-0488
   Yoshida K, 2008, ONCOGENE, V27, P1183, DOI 10.1038/sj.onc.1210722
   Zhang C, 2013, CANCER LETT, V340, P51, DOI 10.1016/j.canlet.2013.06.021
   Zhu YD, 2013, PLOS ONE, V8, DOI 10.1371/journal.pone.0054677
   Zick SM, 2015, MOL CARCINOGEN, V54, P908, DOI 10.1002/mc.22163
   Zick SM, 2009, SUPPORT CARE CANCER, V17, P563, DOI 10.1007/s00520-008-0528-8
NR 54
TC 87
Z9 90
U1 0
U2 30
PU PUBLIC LIBRARY SCIENCE
PI SAN FRANCISCO
PA 1160 BATTERY STREET, STE 100, SAN FRANCISCO, CA 94111 USA
SN 1932-6203
J9 PLOS ONE
JI PLoS One
PD MAY 11
PY 2015
VL 10
IS 5
AR e0126605
DI 10.1371/journal.pone.0126605
PG 22
WC Multidisciplinary Sciences
WE Science Citation Index Expanded (SCI-EXPANDED)
SC Science & Technology - Other Topics
GA CI1YY
UT WOS:000354542500125
PM 25961833
OA Green Published, Green Submitted, gold
DA 2022-04-27
ER

PT J
AU Horvath, C
   Szobi, A
   Kindernay, L
   Ravingerova, T
   Adameova, A
AF Horvath, C.
   Szobi, A.
   Kindernay, L.
   Ravingerova, T.
   Adameova, A.
TI Pleiotropic, non-cell death-associated effects of inhibitors of
   receptor-interacting protein kinase 1 in the heart
SO MOLECULAR AND CELLULAR BIOCHEMISTRY
LA English
DT Article
DE RIP1; Necrostatins; GSK&#8217; 772; Oxidative stress; Contraction&#8211;
   relaxation cycle; Heart
AB Inhibition of receptor-interacting protein kinase 1 (RIP1) has been recognized as a compelling tool for limiting necroptosis. Recent findings have indicated that RIP1 inhibitor, necrostatin-1 (Nec-1), is also able to modify heart function under non-cell death conditions. In this study, we investigated its underlying molecular mechanisms and compared with those of novel pharmacologically improved agents (Nec-1s and GSK'772) and its inactive analog (Nec-1i). Heart function was examined in Langendorff-perfused rat hearts. Certain proteins regulating myocardial contraction-relaxation cycle and oxidative stress (OS) were evaluated by immunoblotting and as the extent of lipid peroxidation, protein carbonylation and nitration, respectively. In spite of the increase of left ventricular developed pressure (LVDP) due to treatment by both Nec-1 and Nec-1i, only the former agent increased the phosphorylation of Ca2+/calmodulin-dependent protein kinase II delta (CaMKII delta) at threonine 287 and cardiac myosin-binding protein-C (cMyBPc) at serine 282. In contrast, Nec-1s did not elicit such changes, while it also increased LVDP. GSK'772 activated CaMKII delta-phospholamban (PLN) axis. Neither protein kinase A (PKA) nor its selected molecular targets, such as serine 16 phosphorylated PLN and sarco/endoplasmic reticulum Ca2+-ATPase 2a (SERCA2a), were affected by either RIP1 inhibitor. Nec-1, like other necrostatins (Nec-1i, Nec-1s), but not GSK'772, elevated protein tyrosine nitration without affecting other markers of OS. In conclusion, this study indicated for the first time that Nec-1 may affect basal heart function by the modulation of OS and activation of some proteins of contraction-relaxation cycle.
C1 [Horvath, C.; Szobi, A.; Adameova, A.] Comenius Univ, Fac Pharm, Dept Pharmacol & Toxicol, Odbojarov 10, Bratislava 83232, Slovakia.
   [Kindernay, L.; Ravingerova, T.; Adameova, A.] Slovak Acad Sci, Ctr Expt Med, Inst Heart Res, Bratislava, Slovakia.
RP Adameova, A (通讯作者)，Comenius Univ, Fac Pharm, Dept Pharmacol & Toxicol, Odbojarov 10, Bratislava 83232, Slovakia.; Adameova, A (通讯作者)，Slovak Acad Sci, Ctr Expt Med, Inst Heart Res, Bratislava, Slovakia.
EM adameova@fpharm.uniba.sk
FU Slovak Research and Development Agency, Scientific Grant Agency of the
   Ministry of Education, Science, Research and Sport of the Slovak
   Republic [APVV-15-607, APVV-20-0242, APVV-19-0540, VEGA SR 1/0016/20,
   2/0141/18]
FX This study was supported by The Slovak Research and Development Agency,
   Scientific Grant Agency of the Ministry of Education, Science, Research
   and Sport of the Slovak Republic (APVV-15-607, APVV-20-0242,
   APVV-19-0540, VEGA SR 1/0016/20 and 2/0141/18).
CR Adameova A, 2020, INT J MOL SCI, V21, DOI 10.3390/ijms21124200
   Adameova A, 2017, CAN J PHYSIOL PHARM, V95, P1163, DOI 10.1139/cjpp-2016-0609
   Aimo A, 2020, EUR J PREV CARDIOL, V27, P494, DOI 10.1177/2047487319870344
   Alfazema N, 2019, HYPERTENSION, V74, P687, DOI 10.1161/HYPERTENSIONAHA.118.12409
   Anderson ME, 2011, J MOL CELL CARDIOL, V51, P468, DOI 10.1016/j.yjmcc.2011.01.012
   Conrad Craig C, 2000, Biol Proced Online, V2, P39, DOI 10.1251/bpo17
   Curtis MJ, 2018, BRIT J PHARMACOL, V175, P987, DOI 10.1111/bph.14153
   Dalle-Donne I, 2003, CLIN CHIM ACTA, V329, P23, DOI 10.1016/S0009-8981(03)00003-2
   Degterev A, 2005, NAT CHEM BIOL, V1, P112, DOI 10.1038/nchembio711
   Degterev A, 2008, NAT CHEM BIOL, V4, P313, DOI 10.1038/nchembio.83
   Dhalla NS, 2000, J HYPERTENS, V18, P655, DOI 10.1097/00004872-200018060-00002
   Dhalla NS, 2000, CARDIOVASC RES, V47, P446, DOI 10.1016/S0008-6363(00)00078-X
   Dmitriev YV, 2013, B EXP BIOL MED+, V155, P245
   El-Armouche A, 2006, CIRCULATION, V114, P670, DOI 10.1161/CIRCULATIONAHA.106.636845
   El-Armouche A, 2007, J MOL CELL CARDIOL, V43, P223, DOI 10.1016/j.yjmcc.2007.05.003
   Forstermann U, 2017, CIRC RES, V120, P713, DOI 10.1161/CIRCRESAHA.116.309326
   Grimm M, 2010, J MOL CELL CARDIOL, V48, P322, DOI 10.1016/j.yjmcc.2009.10.016
   Harris PA, 2017, J MED CHEM, V60, P1247, DOI 10.1021/acs.jmedchem.6b01751
   Kang TB, 2018, CELL DEATH DIFFER, V25, P1107, DOI 10.1038/s41418-018-0104-9
   Kelliher MA, 1998, IMMUNITY, V8, P297, DOI 10.1016/S1074-7613(00)80535-X
   KIRCHBERGER MA, 1974, J BIOL CHEM, V249, P6166
   Koudstaal S, 2015, EUR J CLIN INVEST, V45, P150, DOI 10.1111/eci.12391
   MacLennan DH, 2003, NAT REV MOL CELL BIO, V4, P566, DOI 10.1038/nrm1151
   Meoli DF, 2009, AM J PHYSIOL-LUNG C, V297, pL706, DOI 10.1152/ajplung.90598.2008
   Moritz CP, 2017, PROTEOMICS, V17, DOI 10.1002/pmic.201600189
   Moriwaki K, 2014, CYTOKINE GROWTH F R, V25, P167, DOI 10.1016/j.cytogfr.2013.12.013
   Muthalif MM, 2002, HYPERTENSION, V39, P704, DOI 10.1161/hy0202.103823
   O'Donnell MA, 2007, CURR BIOL, V17, P418, DOI 10.1016/j.cub.2007.01.027
   Oerlemans MIFJ, 2012, BASIC RES CARDIOL, V107, DOI 10.1007/s00395-012-0270-8
   Pacher P, 2007, PHYSIOL REV, V87, P315, DOI 10.1152/physrev.00029.2006
   Prasad AM, 2015, J AM HEART ASSOC, V4, DOI 10.1161/JAHA.115.001949
   Ramana KV, 2013, OXID MED CELL LONGEV, V2013, DOI 10.1155/2013/583438
   Sadayappan S, 2005, CIRC RES, V97, P1156, DOI 10.1161/01.RES.0000190605.79013.4d
   SHLAFER M, 1984, ANAL BIOCHEM, V137, P269, DOI 10.1016/0003-2697(84)90084-8
   STANGER BZ, 1995, CELL, V81, P513, DOI 10.1016/0092-8674(95)90072-1
   Szobi A, 2016, PHYSIOL RES, V65, P861, DOI 10.33549/physiolres.933393
   Szobi A, 2018, J CELL MOL MED, V22, P4183, DOI 10.1111/jcmm.13697
   Szobi A, 2016, CURR PHARM DESIGN, V22, P6451, DOI 10.2174/1381612822666160813235243
   Szobi A, 2014, MOL CELL BIOCHEM, V388, P269, DOI 10.1007/s11010-013-1918-x
   Takahashi N, 2012, CELL DEATH DIS, V3, DOI 10.1038/cddis.2012.176
   Vandenabeele P, 2013, CELL DEATH DIFFER, V20, P185, DOI 10.1038/cdd.2012.151
   Vandenabeele P, 2010, SCI SIGNAL, V3, DOI 10.1126/scisignal.3115re4
   Vona R, 2019, OXID MED CELL LONGEV, V2019, DOI 10.1155/2019/8267234
   Walter MF, 2004, J AM COLL CARDIOL, V44, P1996, DOI 10.1016/j.jacc.2004.08.029
   Zhang T, 2016, NAT MED, V22, P175, DOI 10.1038/nm.4017
NR 45
TC 2
Z9 2
U1 2
U2 4
PU SPRINGER
PI DORDRECHT
PA VAN GODEWIJCKSTRAAT 30, 3311 GZ DORDRECHT, NETHERLANDS
SN 0300-8177
EI 1573-4919
J9 MOL CELL BIOCHEM
JI Mol. Cell. Biochem.
PD AUG
PY 2021
VL 476
IS 8
BP 3079
EP 3087
DI 10.1007/s11010-021-04136-y
EA APR 2021
PG 9
WC Cell Biology
WE Science Citation Index Expanded (SCI-EXPANDED)
SC Cell Biology
GA TG4UZ
UT WOS:000636398500001
PM 33811579
DA 2022-04-27
ER

PT J
AU Vicar, T
   Raudenska, M
   Gumulec, J
   Balvan, J
AF Vicar, Tomas
   Raudenska, Martina
   Gumulec, Jaromir
   Balvan, Jan
TI The Quantitative-Phase Dynamics of Apoptosis and Lytic Cell Death
SO SCIENTIFIC REPORTS
LA English
DT Article
ID CANCER; DOXORUBICIN; TRACKING; NECROSIS; ASSAYS
AB Cell viability and cytotoxicity assays are highly important for drug screening and cytotoxicity tests of antineoplastic or other therapeutic drugs. Even though biochemical-based tests are very helpful to obtain preliminary preview, their results should be confirmed by methods based on direct cell death assessment. In this study, time-dependent changes in quantitative phase-based parameters during cell death were determined and methodology useable for rapid and label-free assessment of direct cell death was introduced. The goal of our study was distinction between apoptosis and primary lytic cell death based on morphologic features. We have distinguished the lytic and non-lytic type of cell death according to their end-point features (Dance of Death typical for apoptosis versus swelling and membrane rupture typical for all kinds of necrosis common for necroptosis, pyroptosis, ferroptosis and accidental cell death). Our method utilizes Quantitative Phase Imaging (QPI) which enables the timelapse observation of subtle changes in cell mass distribution. According to our results, morphological and dynamical features extracted from QPI micrographs are suitable for cell death detection (76% accuracy in comparison with manual annotation). Furthermore, based on QPI data alone and machine learning, we were able to classify typical dynamical changes of cell morphology during both caspase 3,7-dependent and -independent cell death subroutines. The main parameters used for label-free detection of these cell death modalities were cell density (pg/pixel) and average intensity change of cell pixels further designated as Cell Dynamic Score (CDS). To the best of our knowledge, this is the first study introducing CDS and cell density as a parameter typical for individual cell death subroutines with prediction accuracy 75.4% for caspase 3,7-dependent and -independent cell death.
C1 [Raudenska, Martina] Masaryk Univ, Fac Med, Dept Physiol, Kamenice 5, CZ-62500 Brno, Czech Republic.
   [Vicar, Tomas; Gumulec, Jaromir; Balvan, Jan] Masaryk Univ, Fac Med, Dept Pathol Physiol, Kamenice 5, CZ-62500 Brno, Czech Republic.
   [Raudenska, Martina; Gumulec, Jaromir] Mendel Univ Brno, Dept Chem & Biochem, Zemedelska 1, CZ-61300 Brno, Czech Republic.
   [Vicar, Tomas] Brno Univ Technol, Fac Elect Engn & Commun, Dept Biomed Engn, Tech 3058-10, Brno, Czech Republic.
RP Balvan, J (通讯作者)，Masaryk Univ, Fac Med, Dept Pathol Physiol, Kamenice 5, CZ-62500 Brno, Czech Republic.
EM jan.balvan@med.muni.cz
RI Gumulec, Jaromir/D-7638-2012; Vicar, Tomas/C-6006-2018; Raudenska,
   Martina/F-9187-2012
OI Gumulec, Jaromir/0000-0002-9658-3444; Vicar, Tomas/0000-0002-9136-7873;
   Raudenska, Martina/0000-0001-8258-6671
FU Faculty of Medicine, Masaryk University; Grant Agency of the Czech
   RepublicGrant Agency of the Czech Republic [18-24089 S]
FX This work was supported by funds from the Faculty of Medicine, Masaryk
   University to Junior researcher (Jan Balvan), and by Grant Agency of the
   Czech Republic (18-24089 S). Black phosphorus was kindly provided by Dr.
   Martin Pumera and Dr. Zdenek Sofer from University of Chemistry and
   Technology Prague, Czech republic. We acknowledge Dr. Michaela Fojtu for
   her kind assistance with black phosphorus preparation and Telight, a.s.
   for support to Telight Q-PHASE technology.
CR Balvan J, 2015, PLOS ONE, V10, DOI 10.1371/journal.pone.0121674
   Bs D., 2016, HEP 2 CELL CLASSIFIC
   Chappell WH, 2012, CELL CYCLE, V11, P4579, DOI 10.4161/cc.22852
   Chmelik R., 2014, PROGR OPTICS
   Coleman ML, 2001, NAT CELL BIOL, V3, P339, DOI 10.1038/35070009
   Coleman ML, 2002, CELL DEATH DIFFER, V9, P493, DOI 10.1038/sj.cdd.4400987
   Desouza Melissa, 2012, Bioarchitecture, V2, P75
   Fojtu M, 2019, CHEM-EUR J, V25, P349, DOI 10.1002/chem.201804434
   Galluzzi L, 2012, CELL DEATH DIFFER, V19, P107, DOI 10.1038/cdd.2011.96
   Galluzzi L, 2009, CELL DEATH DIFFER, V16, P1093, DOI 10.1038/cdd.2009.44
   Galluzzi L, 2018, CELL DEATH DIFFER, V25, P486, DOI 10.1038/s41418-017-0012-4
   GRAVES A., 2013, 2013 IEEE INT C AC S
   Gumulec J, 2014, INT J ONCOL, V44, P923, DOI 10.3892/ijo.2013.2223
   Hanahan D, 2011, CELL, V144, P646, DOI 10.1016/j.cell.2011.02.013
   Henriques JF, 2015, IEEE T PATTERN ANAL, V37, P583, DOI 10.1109/TPAMI.2014.2345390
   Huh S, 2013, LECT NOTES COMPUT SC, V8150, P59, DOI 10.1007/978-3-642-40763-5_8
   Jung C, 2010, IEEE T BIO-MED ENG, V57, P2825, DOI 10.1109/TBME.2010.2060486
   Kepp O, 2011, NAT REV DRUG DISCOV, V10, P221, DOI 10.1038/nrd3373
   Khmaladze A, 2012, J STRUCT BIOL, V178, P270, DOI 10.1016/j.jsb.2012.03.008
   Kingma D. P, 2015, P INT C LEGAL REGULA
   Kolman P, 2010, OPT EXPRESS, V18, P21990, DOI 10.1364/OE.18.021990
   Kroemer G, 2009, CELL DEATH DIFFER, V16, P3, DOI 10.1038/cdd.2008.150
   Li H., 2016, DEEP CNNS HEP 2 CELL
   Manivannan S., 2014, 2014 1 WORKSH PATT R
   Mitchell S, 2000, BJU INT, V85, P932, DOI 10.1046/j.1464-410x.2000.00606.x
   Nister D, 2008, LINEAR TIME MAXIMALL
   Palchaudhuri R, 2015, CELL REP, V13, P2027, DOI 10.1016/j.celrep.2015.10.042
   Park Y, 2018, NAT PHOTONICS, V12, P578, DOI 10.1038/s41566-018-0253-x
   Pascanu R., 2013, INT C MACH LEARN, P1310
   Pavillon N, 2012, PLOS ONE, V7, DOI 10.1371/journal.pone.0030912
   Pavillon N, 2010, J BIOPHOTONICS, V3, P432, DOI 10.1002/jbio.201000018
   Pinidiyaarachchi A., 2005, INT C IM AN PROC
   Popescu G, 2008, AM J PHYSIOL-CELL PH, V295, pC538, DOI 10.1152/ajpcell.00121.2008
   Prescher JA, 2005, NAT CHEM BIOL, V1, P13, DOI 10.1038/nchembio0605-13
   Raudenska M, 2019, SCI REP-UK, V9, DOI 10.1038/s41598-018-38199-7
   Reimers N., 2017, ARXIV PREPRINT ARXIV
   Silva MT, 2010, FEBS LETT, V584, P4491, DOI 10.1016/j.febslet.2010.10.046
   Simenc J, 2012, RADIOL ONCOL, V46, P312, DOI 10.2478/v10019-012-0036-9
   Skjoth IHE, 2006, INT J ONCOL, V28, P217
   Slaby T., 2015, COHERENCE CONTROLLED
   Sugimoto K, 2002, BRIT J HAEMATOL, V118, P229, DOI 10.1046/j.1365-2141.2002.03577.x
   Tinevez JY, 2017, METHODS, V115, P80, DOI 10.1016/j.ymeth.2016.09.016
   Ulman V, 2017, NAT METHODS, V14, P1141, DOI 10.1038/nmeth.4473
   Vicar T., 2018, 24 C STUDENT EEICT 2
   Yang F, 2014, BBA-REV CANCER, V1845, P84, DOI 10.1016/j.bbcan.2013.12.002
   Zangle TA, 2013, PLOS ONE, V8, DOI 10.1371/journal.pone.0068916
NR 46
TC 20
Z9 20
U1 4
U2 12
PU NATURE PUBLISHING GROUP
PI LONDON
PA MACMILLAN BUILDING, 4 CRINAN ST, LONDON N1 9XW, ENGLAND
SN 2045-2322
J9 SCI REP-UK
JI Sci Rep
PD JAN 31
PY 2020
VL 10
IS 1
AR 1566
DI 10.1038/s41598-020-58474-w
PG 12
WC Multidisciplinary Sciences
WE Science Citation Index Expanded (SCI-EXPANDED)
SC Science & Technology - Other Topics
GA NE8TD
UT WOS:000562877200002
PM 32005874
OA Green Published, gold, Green Submitted
DA 2022-04-27
ER

PT J
AU Otzen, D
   Riek, R
AF Otzen, Daniel
   Riek, Roland
TI Functional Amyloids
SO COLD SPRING HARBOR PERSPECTIVES IN BIOLOGY
LA English
DT Article
ID ATOMIC-RESOLUTION STRUCTURE; FUNGUS PODOSPORA-ANSERINA; S PRION PROTEIN;
   ESCHERICHIA-COLI; HET-S; SEQUENCE DETERMINANTS; CURLI FIMBRIAE;
   CELL-DEATH; AGGREGATION; EXPRESSION
AB When protein/peptides aggregate, they usually form the amyloid state consisting of cross beta-sheet structure built by repetitively stacked beta-strands forming long fibrils. Amyloids are usually associated with disease including Alzheimer's. However, amyloid has many useful features. It efficiently transforms protein from the soluble to the insoluble state in an essentially two-state process, while its repetitive structure provides high stability and a robust prion-like replication mechanism. Accordingly, amyloid is used by nature in multifaceted and ingenious ways of life, ranging from bacteria and fungi to mammals. These include (1) Structure: Templating for small chemical molecules (Pmel17), biofilm formation in bacteria (curli), assisting aerial hyphae formation in streptomycetes (chaplins) or monolayer formation at a surface (hydrophobins). (2) Reservoirs: A storage state for peptide/proteins to protect them from their surroundings or vice versa (storage of peptide hormones in mammalian secretory granules or major basic protein in eosinophils). (3) Information carriers: The fungal immune system (HET-s prion in Podospora anserina, yeast prions) or long-term memory (e.g., mnemons in yeast, cytoplasmic polyadenylation element-binding protein in aplysia). Aggregation is also used to (4) "suppress" the function of the soluble protein (e.g., Cdc19 in yeast stress granules), or (5) "signaling" through formation of oligomers (e.g., HET-s prion, necroptosis-related proteins RIP1/RIP3). This review summarizes current knowledge on functional amyloids with a focus on the amyloid systems curli in bacteria, HET-s prion in P. anserina, and peptide hormone storage in mammals together with an attempt to highlight differences between functional and disease-associated amyloids.
C1 [Otzen, Daniel] Aarhus Univ, iNANO, DK-8000 Aarhus C, Denmark.
   [Riek, Roland] Swiss Fed Inst Technol, Lab Phys Chem, CH-8093 Zurich, Switzerland.
RP Otzen, D (通讯作者)，Aarhus Univ, iNANO, DK-8000 Aarhus C, Denmark.; Riek, R (通讯作者)，Swiss Fed Inst Technol, Lab Phys Chem, CH-8093 Zurich, Switzerland.
EM dao@inano.au.dk; roland.riek@phys.chem.ethz.ch
CR Alberti S, 2009, CELL, V137, P146, DOI 10.1016/j.cell.2009.02.044
   ALPER T, 1967, NATURE, V214, P764, DOI 10.1038/214764a0
   Alteri CJ, 2007, P NATL ACAD SCI USA, V104, P5145, DOI 10.1073/pnas.0602304104
   Andersson EK, 2013, CHEM BIOL, V20, P1245, DOI 10.1016/j.chembiol.2013.07.017
   Andreasen M, 2019, MBIO, V10, DOI 10.1128/mBio.02279-18
   Andreasen M, 2015, BBA-BIOMEMBRANES, V1848, P1897, DOI 10.1016/j.bbamem.2015.01.018
   Arvan P, 1998, BIOCHEM J, V332, P593, DOI 10.1042/bj3320593
   ASTBURY WILLIAM THOMAS, 1935, BIOCHEM JOUR, V29, P2351
   Balguerie A, 2003, EMBO J, V22, P2071, DOI 10.1093/emboj/cdg213
   Baxa U, 2005, J STRUCT BIOL, V150, P170, DOI 10.1016/j.jsb.2005.02.007
   Berchowitz LE, 2015, CELL, V163, P406, DOI 10.1016/j.cell.2015.08.060
   Berson JF, 2003, J CELL BIOL, V161, P521, DOI 10.1083/jcb.200302072
   Beuret N, 2004, J BIOL CHEM, V279, P20242, DOI 10.1074/jbc.M310613200
   Beuret N, 2017, BMC BIOL, V15, DOI 10.1186/s12915-017-0347-9
   Bezsonov EE, 2013, PRION, V7, P175, DOI 10.4161/pri.22992
   Bian Z, 2000, J INFECT DIS, V181, P602, DOI 10.1086/315233
   Bieler S, 2005, J BIOL CHEM, V280, P26880, DOI 10.1074/jbc.M502031200
   Birk J, 2009, J CELL SCI, V122, P3994, DOI 10.1242/jcs.051136
   Blanco LP, 2012, TRENDS MICROBIOL, V20, P66, DOI 10.1016/j.tim.2011.11.005
   Boke E, 2016, CELL, V166, P637, DOI 10.1016/j.cell.2016.06.051
   Boyer RR, 2007, J FOOD PROTECT, V70, P1339, DOI 10.4315/0362-028X-70.6.1339
   Bryan AW, 2009, PLOS COMPUT BIOL, V5, DOI 10.1371/journal.pcbi.1000333
   Caudron F, 2013, CELL, V155, P1244, DOI 10.1016/j.cell.2013.10.046
   Cegelski L, 2009, NAT CHEM BIOL, V5, P913, DOI 10.1038/nchembio.242
   Chai L, 2013, J BIOL CHEM, V288, P17559, DOI 10.1074/jbc.M113.453605
   Chan CXJ, 2016, MSPHERE, V1, DOI 10.1128/mSphere.00128-16
   Chan CXJ, 2014, EUKARYOT CELL, V13, P1136, DOI 10.1128/EC.00068-14
   Chapman MR, 2002, SCIENCE, V295, P851, DOI 10.1126/science.1067484
   Chiti F, 2006, ANNU REV BIOCHEM, V75, P333, DOI 10.1146/annurev.biochem.75.101304.123901
   Christensen LFB, 2019, BIOL BIOINSPIRED NAN
   Claessen D, 2003, GENE DEV, V17, P1714, DOI 10.1101/gad.264303
   COLLINSON SK, 1991, J BACTERIOL, V173, P4773, DOI 10.1128/jb.173.15.4773-4781.1991
   Colvin MT, 2016, J AM CHEM SOC, V138, P9663, DOI 10.1021/jacs.6b05129
   Conchillo-Sole O, 2007, BMC BIOINFORMATICS, V8, DOI 10.1186/1471-2105-8-65
   Coustou V, 1997, P NATL ACAD SCI USA, V94, P9773, DOI 10.1073/pnas.94.18.9773
   Danielsen HN, 2017, BIOMOLECULES, V7, DOI 10.3390/biom7030058
   Dannies PS, 2001, MOL CELL ENDOCRINOL, V177, P87, DOI 10.1016/S0303-7207(01)00437-3
   Daskalov A, 2014, PLOS PATHOG, V10, DOI 10.1371/journal.ppat.1004158
   Daskalov A, 2012, PLOS ONE, V7, DOI 10.1371/journal.pone.0034854
   Derkatch IL, 2000, EMBO J, V19, P1942, DOI 10.1093/emboj/19.9.1942
   Destoumieux-Garzon D, 2003, MOL MICROBIOL, V49, P1031, DOI 10.1046/j.1365-2958.2003.03610.x
   Du ZQ, 2008, NAT GENET, V40, P460, DOI 10.1038/ng.112
   Dueholm MS, 2015, J BIOL CHEM, V290, P20590, DOI 10.1074/jbc.M115.654780
   Dueholm MS, 2013, PLOS ONE, V8, DOI 10.1371/journal.pone.0076630
   Dueholm MS, 2013, MICROBIOLOGYOPEN, V2, P365, DOI 10.1002/mbo3.81
   Dueholm MS, 2012, PLOS ONE, V7, DOI 10.1371/journal.pone.0051274
   Dueholm MS, 2011, BIOCHEMISTRY-US, V50, P8281, DOI 10.1021/bi200967c
   Dueholm MS, 2010, MOL MICROBIOL, V77, P1009, DOI 10.1111/j.1365-2958.2010.07269.x
   Eisenberg DS, 2017, ANNU REV BIOCHEM, V86, P69, DOI 10.1146/annurev-biochem-061516-045104
   Evans ML, 2015, MOL CELL, V57, P445, DOI 10.1016/j.molcel.2014.12.025
   Fernandez-Escamilla AM, 2004, NAT BIOTECHNOL, V22, P1302, DOI 10.1038/nbt1012
   Fitzpatrick AWP, 2017, NATURE, V547, P185, DOI 10.1038/nature23002
   Fowler DM, 2006, PLOS BIOL, V4, P100, DOI 10.1371/journal.pbio.0040006
   Garbuzynskiy SO, 2010, BIOINFORMATICS, V26, P326, DOI 10.1093/bioinformatics/btp691
   Gazit E, 2002, FASEB J, V16, P77, DOI 10.1096/fj.01-0442hyp
   Gebbink MFBG, 2005, NAT REV MICROBIOL, V3, P333, DOI 10.1038/nrmicro1127
   Gellermann GP, 2005, P NATL ACAD SCI USA, V102, P6297, DOI 10.1073/pnas.0407035102
   Giasson BI, 2003, SCIENCE, V300, P636, DOI 10.1126/science.1082324
   Giehm L., 2013, AMYLOID FIBRILS PREF, P295, DOI [10.1002/9783527654185.ch14, DOI 10.1002/9783527654185.CH14]
   Glass NL, 2006, CURR OPIN MICROBIOL, V9, P553, DOI 10.1016/j.mib.2006.09.001
   Gossler-Schofberger R, 2009, FEBS J, V276, P5849, DOI 10.1111/j.1742-4658.2009.07266.x
   Gophna U, 2001, INFECT IMMUN, V69, P2659, DOI 10.1128/IAI.69.4.2659-2665.2001
   Goyal P, 2014, NATURE, V516, P250, DOI 10.1038/nature13768
   GREEN JR, 1967, BRAIN, V90, P707, DOI 10.1093/brain/90.3.707
   Greenwald J, 2018, J MOL BIOL, V430, P3735, DOI 10.1016/j.jmb.2018.05.046
   Greenwald J, 2016, ANGEW CHEM INT EDIT, V55, P11609, DOI 10.1002/anie.201605321
   Greenwald J, 2010, STRUCTURE, V18, P1244, DOI 10.1016/j.str.2010.08.009
   Greenwald J, 2010, MOL CELL, V38, P889, DOI 10.1016/j.molcel.2010.05.019
   Guerrero-Ferreira R, 2018, ELIFE, V7, DOI 10.7554/eLife.36402
   Guyonnet B, 2014, MOL CELL BIOL, V34, P2624, DOI 10.1128/MCB.00073-14
   Hammar M, 1995, MOL MICROBIOL, V18, P661, DOI 10.1111/j.1365-2958.1995.mmi_18040661.x
   Hammar M, 1996, P NATL ACAD SCI USA, V93, P6562, DOI 10.1073/pnas.93.13.6562
   Hammer ND, 2007, P NATL ACAD SCI USA, V104, P12494, DOI 10.1073/pnas.0703310104
   HAN HY, 1995, CHEM BIOL, V2, P163, DOI 10.1016/1074-5521(95)90071-3
   Herczenik E, 2007, ARTERIOSCL THROM VAS, V27, P1657, DOI 10.1161/ATVBAHA.107.143479
   Hervas R, 2016, PLOS BIOL, V14, DOI 10.1371/journal.pbio.1002361
   Hewetson A, 2017, BIOMOLECULES, V7, DOI 10.3390/biom7030046
   Hurbain I, 2008, P NATL ACAD SCI USA, V105, P19726, DOI 10.1073/pnas.0803488105
   Iconomidou VA, 2000, FEBS LETT, V479, P141, DOI 10.1016/S0014-5793(00)01888-3
   Ishihama A, 2010, FEMS MICROBIOL REV, V34, P628, DOI 10.1111/j.1574-6976.2010.00227.x
   Jayaraj GG, 2020, CSH PERSPECT BIOL, V12, DOI 10.1101/cshperspect.a033951
   Jordal PB, 2009, APPL ENVIRON MICROB, V75, P4101, DOI 10.1128/AEM.02107-08
   Kaganovich D, 2008, NATURE, V454, P1088, DOI 10.1038/nature07195
   Kai-Larsen Y, 2010, PLOS PATHOG, V6, DOI 10.1371/journal.ppat.1001010
   KELLY RB, 1987, NATURE, V326, P14, DOI 10.1038/326014a0
   KELLY RB, 1985, SCIENCE, V230, P25, DOI 10.1126/science.2994224
   Kleino A, 2017, IMMUNITY, V47, P635, DOI 10.1016/j.immuni.2017.09.011
   Kranenburg O, 2002, CURR BIOL, V12, P1833, DOI 10.1016/S0960-9822(02)01224-1
   Larsen P, 2007, ENVIRON MICROBIOL, V9, P3077, DOI 10.1111/j.1462-2920.2007.01418.x
   Lembre P, 2014, PROTEIN PEPTIDE LETT, V21, P75
   Li JX, 2012, CELL, V150, P339, DOI 10.1016/j.cell.2012.06.019
   Macindoe I, 2012, P NATL ACAD SCI USA, V109, pE804, DOI 10.1073/pnas.1114052109
   Maddelein ML, 2002, P NATL ACAD SCI USA, V99, P7402, DOI 10.1073/pnas.072199199
   Maji SK, 2009, FEBS LETT, V583, P2610, DOI 10.1016/j.febslet.2009.07.003
   Maji SK, 2009, SCIENCE, V325, P328, DOI 10.1126/science.1173155
   Manara A, 2012, J PROTEOME RES, V11, P4169, DOI 10.1021/pr300281f
   Markande AR, 2016, BIOFOULING, V32, P1153, DOI 10.1080/08927014.2016.1232716
   Mathur V, 2012, MOL CELL BIOL, V32, P139, DOI 10.1128/MCB.06125-11
   Maurer-Stroh S, 2010, NAT METHODS, V7, P237, DOI [10.1038/NMETH.1432, 10.1038/nmeth.1432]
   Morris VK, 2013, J MOL BIOL, V425, P244, DOI 10.1016/j.jmb.2012.10.021
   Nelson R, 2005, NATURE, V435, P773, DOI 10.1038/nature03680
   Nenninger AA, 2011, MOL MICROBIOL, V81, P486, DOI 10.1111/j.1365-2958.2011.07706.x
   Nespovitaya N, 2016, J AM CHEM SOC, V138, P846, DOI 10.1021/jacs.5b08694
   Nguyen PQ, 2014, NAT COMMUN, V5, DOI 10.1038/ncomms5945
   Oh J, 2007, J BIOL CHEM, V282, P13601, DOI 10.1074/jbc.M602576200
   Oli MW, 2012, MICROBIOL-SGM, V158, P2903, DOI 10.1099/mic.0.060855-0
   OLSEN A, 1989, NATURE, V338, P652, DOI 10.1038/338652a0
   Olsen A, 1998, INFECT IMMUN, V66, P944
   Pawar DM, 2005, J APPL MICROBIOL, V99, P418, DOI 10.1111/j.1365-2672.2005.02499.x
   Pearson JS, 2017, NAT MICROBIOL, V2, DOI 10.1038/nmicrobiol.2016.258
   Pedersen JS, 2010, FEBS J, V277, P4591, DOI 10.1111/j.1742-4658.2010.07888.x
   Peelaerts W, 2015, NATURE, V522, P340, DOI 10.1038/nature14547
   Petersen TN, 2011, NAT METHODS, V8, P785, DOI 10.1038/nmeth.1701
   Petkova AT, 2005, SCIENCE, V307, P262, DOI 10.1126/science.1105850
   Pezza JA, 2014, NAT COMMUN, V5, DOI 10.1038/ncomms5384
   Pham CLL, 2019, EMBO REP, V20, DOI 10.15252/embr.201846518
   Pinan-Lucarre B, 2007, SEMIN CANCER BIOL, V17, P101, DOI 10.1016/j.semcancer.2006.11.009
   Podrabsky JE, 2001, AM J PHYSIOL-REG I, V280, pR123, DOI 10.1152/ajpregu.2001.280.1.R123
   Prusiner SB, 1998, P NATL ACAD SCI USA, V95, P13363, DOI 10.1073/pnas.95.23.13363
   Rasmussen CB, 2019, PROTEIN SCI, V28, P633, DOI 10.1002/pro.3566
   Reynolds NP, 2011, J AM CHEM SOC, V133, P19366, DOI 10.1021/ja2029848
   Riek R, 2016, NATURE, V539, P227, DOI 10.1038/nature20416
   Riek R, 2016, CSH PERSPECT BIOL, V8, DOI 10.1101/cshperspect.a023515
   Ritter C, 2005, NATURE, V435, P844, DOI 10.1038/nature03793
   Romero D, 2010, P NATL ACAD SCI USA, V107, P2230, DOI 10.1073/pnas.0910560107
   Rouse SL, 2018, J MOL BIOL, V430, P3685, DOI 10.1016/j.jmb.2018.05.004
   Rouse SL, 2017, NAT COMMUN, V8, DOI 10.1038/s41467-017-00361-6
   Saad S, 2017, NAT CELL BIOL, V19, P1202, DOI 10.1038/ncb3600
   Saarikangas J, 2016, CURR GENET, V62, P711, DOI 10.1007/s00294-016-0596-0
   Sawaya MR, 2007, NATURE, V447, P453, DOI 10.1038/nature05695
   Schwartz K, 2012, PLOS PATHOG, V8, DOI 10.1371/journal.ppat.1002744
   Seuring C, 2013, AMYLOID FIBRILS PREF, P395, DOI DOI 10.1002/154154564
   Seuring C, 2012, PLOS BIOL, V10, DOI 10.1371/journal.pbio.1001451
   Seviour T, 2015, J BIOL CHEM, V290, P6457, DOI 10.1074/jbc.M114.613810
   Shewmaker F, 2009, J BIOL CHEM, V284, P25065, DOI 10.1074/jbc.M109.007054
   Shorter J, 2005, NAT REV GENET, V6, P435, DOI 10.1038/nrg1616
   Sivanathan V, 2013, NAT PROTOC, V8, P1381, DOI 10.1038/nprot.2013.081
   Soragni A, 2015, MOL CELL, V57, P1011, DOI 10.1016/j.molcel.2015.01.026
   Sparr E, 2004, FEBS LETT, V577, P117, DOI 10.1016/j.febslet.2004.09.075
   Stenvang M, 2016, J BIOL CHEM, V291, P26540, DOI 10.1074/jbc.M116.739953
   Sunde M, 1997, ADV PROTEIN CHEM, V50, P123, DOI 10.1016/S0065-3233(08)60320-4
   Taglialegna A, 2016, PLOS PATHOG, V12, DOI 10.1371/journal.ppat.1005711
   Taneja V, 2007, MOL CELL, V27, P67, DOI 10.1016/j.molcel.2007.05.027
   Taylor JD, 2016, SCI REP-UK, V6, DOI 10.1038/srep24656
   Tian PF, 2015, J AM CHEM SOC, V137, P22, DOI 10.1021/ja5093634
   True HL, 2000, NATURE, V407, P477, DOI 10.1038/35035005
   TURCQ B, 1991, MOL GEN GENET, V228, P265, DOI 10.1007/BF00282475
   Verasdonck J., 2017, THESIS, DOI [10.3929/ethz-b-000161480, DOI 10.3929/ETHZ-B-000161480]
   Walsh I, 2014, NUCLEIC ACIDS RES, V42, pW301, DOI 10.1093/nar/gku399
   Walti MA, 2016, P NATL ACAD SCI USA, V113, pE4976, DOI 10.1073/pnas.1600749113
   Wang L, 2008, PLOS BIOL, V6, P1791, DOI 10.1371/journal.pbio.0060195
   Wang X, 2008, J MOL BIOL, V380, P570, DOI 10.1016/j.jmb.2008.05.019
   Wang X, 2010, P NATL ACAD SCI USA, V107, P163, DOI 10.1073/pnas.0908714107
   Wasmer C, 2008, ANGEW CHEM INT EDIT, V47, P5839, DOI 10.1002/anie.200704896
   Wasmer C, 2009, J MOL BIOL, V394, P119, DOI 10.1016/j.jmb.2009.09.015
   Watt B, 2013, PIGM CELL MELANOMA R, V26, P300, DOI 10.1111/pcmr.12067
   WESTERMARK P, 1977, LAB INVEST, V37, P212
   Whelly S, 2016, MOL HUM REPROD, V22, P729, DOI 10.1093/molehr/gaw049
   Whelly S, 2012, PLOS ONE, V7, DOI 10.1371/journal.pone.0036394
   Wickner RB, 2016, CSH PERSPECT BIOL, V8, DOI 10.1101/cshperspect.a023531
   Wolynes PG, 2015, BIOCHIMIE, V119, P218, DOI 10.1016/j.biochi.2014.12.007
   Wosten HAB, 2000, BBA-REV BIOMEMBRANES, V1469, P79, DOI 10.1016/S0304-4157(00)00002-2
   Wu CK, 2001, PROTEIN SCI, V10, P1869, DOI 10.1110/ps.10601
   Yang W, 2017, SCI REP-UK, V7, DOI 10.1038/srep42867
   Zeng GH, 2015, FRONT MICROBIOL, V6, DOI 10.3389/fmicb.2015.01099
   Zheng Y, 2018, INT J MED MICROBIOL, V308, P675, DOI 10.1016/j.ijmm.2017.08.010
   Zhong C, 2014, NAT NANOTECHNOL, V9, P858, DOI 10.1038/nnano.2014.199
   Zhou YZ, 2012, METHODS MOL BIOL, V849, P303, DOI 10.1007/978-1-61779-551-0_21
   Zogaj X, 2003, INFECT IMMUN, V71, P4151, DOI 10.1128/IAI.71.7.4151-4158.2003
NR 169
TC 91
Z9 90
U1 5
U2 52
PU COLD SPRING HARBOR LAB PRESS, PUBLICATIONS DEPT
PI COLD SPRING HARBOR
PA 1 BUNGTOWN RD, COLD SPRING HARBOR, NY 11724 USA
SN 1943-0264
J9 CSH PERSPECT BIOL
JI Cold Spring Harbor Perspect. Biol.
PD DEC
PY 2019
VL 11
IS 12
AR a033860
DI 10.1101/cshperspect.a033860
PG 28
WC Cell Biology
WE Science Citation Index Expanded (SCI-EXPANDED)
SC Cell Biology
GA JT0OD
UT WOS:000500696200004
PM 31088827
OA Bronze, Green Published
DA 2022-04-27
ER

PT J
AU Yang, F
   Qiu, WH
   Li, RZ
   Hu, JQ
   Luo, SS
   Zhang, T
   He, X
   Zheng, CM
AF Yang, Feng
   Qiu, Wenhui
   Li, Rongzhen
   Hu, Jiaqi
   Luo, Shusheng
   Zhang, Ting
   He, Xin
   Zheng, Chunmiao
TI Genome-wide identification of the interactions between key genes and
   pathways provide new insights into the toxicity of bisphenol F and S
   during early development in zebrafish
SO CHEMOSPHERE
LA English
DT Article
DE Bisphenol F; Bisphenol S; KEGG; GSEA; Hub genes; Carcinogenicity
ID BREAST-CANCER CELLS; DANIO-RERIO; WEB SERVER; ANALOGS; EXPRESSION;
   EXPOSURE; RECEPTOR; BLOOD; BPF; ADIPONECTIN
AB Bisphenol F (BPF) and bisphenol S (BPS) have been widely used as alternatives to bisphenol A (BPA). With their increasing use, BPF and BPS have also been released into the environment; thus, their potential risks to aquatic organisms and humans are drawing attention. The objective of this study was to identify the interactions between key pathways and hub genes in zebrafish following BPF and BPS exposure, and to evaluate the potential risks to human health. We identified three key pathways using KEGG over-representation test and Gene Set Enrichment Analysis (GSEA): 'Necroptosis,'Adipocytokine signaling pathway,' and 'C-type lectin receptor signaling pathway.' Moreover, three hub genes (mstlra, prkcdb, and pik3cb) and detailed interactions among the pathways were examined by the analyses of PPI network, subcellular location, and shortest-pathway. Surprisingly, all three pathways were strongly associated with a potential risk of cancer, as reported previously. In addition, the results of KOBAS shown in 'Pathways in Cancer' and 'Cancers' belong to the top 10 terms in pathway enrichment analyses using genes related to BPF or BPS in human, as was found using GenCLiP. Moreover, the Kaplan-Meier survival analysis was performed using homologenes (MST1R, PIK3CB and PRKCD) of hub genes in human to evaluate whether exposure to bisphenols may adversely affect breast cancer. Taken together, these studies demonstrate the potential carcinogenicity of BPF and BPS. To our knowledge, this is the first study on three overlapping key pathways and three hub genes to investigate BPF and BPS exposure-related mechanisms and subsequent interactions in zebrafish. (C) 2018 Published by Elsevier Ltd.
C1 [Yang, Feng; Qiu, Wenhui; Li, Rongzhen; Hu, Jiaqi; Luo, Shusheng; Zhang, Ting; He, Xin; Zheng, Chunmiao] Southern Univ Sci & Technol, Sch Environm Sci & Engn, Guangdong Prov Key Lab Soil & Groundwater Pollut, Shenzhen 518055, Peoples R China.
   [Yang, Feng; Qiu, Wenhui; Li, Rongzhen; Hu, Jiaqi; Luo, Shusheng; Zhang, Ting; He, Xin; Zheng, Chunmiao] Southern Univ Sci & Technol, Sch Environm Sci & Engn, State Environm Protect Key Lab Integrated Surface, Shenzhen 518055, Peoples R China.
RP Qiu, WH; Zheng, CM (通讯作者)，Southern Univ Sci & Technol, Sch Environm Sci, Engn, Shenzhen 518055, Guangdong, Peoples R China.; Qiu, WH; Zheng, CM (通讯作者)，Southern Univ Sci & Technol, Shenzhen Key Lab Soil & Groundwater Pollut Contro, Shenzhen 518055, Guangdong, Peoples R China.
EM qiuwh@sustc.edu.cn; zhengcm@sustc.edu.cn
RI Zheng, Chunmiao/I-5257-2014; Qiu, Wenhui/AAR-6697-2021; He,
   Xin/C-9863-2015
OI Zheng, Chunmiao/0000-0001-5839-1305; He, Xin/0000-0002-5618-1774; Yang,
   Feng/0000-0002-7976-1640; qiu, wenhui/0000-0002-9961-3928
FU National Key R&D Program of China [2018YFC0406504]; National Natural
   Science Foundation of ChinaNational Natural Science Foundation of China
   (NSFC) [21707064, 21507055]; State Environmental Protection Key
   Laboratory of Integrated Surface Water-Groundwater Pollution Control;
   Guangdong Provincial Key Laboratory of Soil and Groundwater Pollution
   Control [2017B030301012]; Shenzhen Municipal Science and Technology
   Innovation Committee [KQTD2016022619584022, ZDSY20150831141712549,
   ZYTS20180208164537559]; Southern University of Science and Technology
   [G01296001]; Leading Talents of Guangdong Province Program
FX This work was sponsored by National Key R&D Program of China
   (2018YFC0406504), National Natural Science Foundation of China (Grants
   21707064 and 21507055), State Environmental Protection Key Laboratory of
   Integrated Surface Water -Groundwater Pollution Control, Guangdong
   Provincial Key Laboratory of Soil and Groundwater Pollution Control (No.
   2017B030301012), Shenzhen Municipal Science and Technology Innovation
   Committee (KQTD2016022619584022, ZDSY20150831141712549,
   ZYTS20180208164537559), Southern University of Science and Technology
   (Grant No. G01296001), and the Leading Talents of Guangdong Province
   Program (Chunmiao Zheng).
CR Bailin P.D., 2008, PUBLIC AWARENESS DRI
   Batth I, 2016, ONCOTARGET, V7, P14048, DOI 10.18632/oncotarget.7287
   Baumann U, 2014, NAT MED, V20, P1401, DOI 10.1038/nm.3740
   Brisken C, 2015, ENDOCRINOLOGY, V156, P3442, DOI 10.1210/en.2015-1392
   Chin CH, 2014, BMC SYST BIOL, V8, DOI 10.1186/1752-0509-8-S4-S11
   Combs TP, 2014, REV ENDOCR METAB DIS, V15, P137, DOI 10.1007/s11154-013-9280-6
   Crain DA, 2007, REPROD TOXICOL, V24, P225, DOI 10.1016/j.reprotox.2007.05.008
   Ding DB, 2017, ONCOL LETT, V13, P13, DOI 10.3892/ol.2016.5431
   Divella R, 2016, J CANCER, V7, P2346, DOI 10.7150/jca.16884
   Ginestet C, 2011, J R STAT SOC A STAT, V174, P245, DOI 10.1111/j.1467-985X.2010.00676_9.x
   Kanehisa M, 2016, J MOL BIOL, V428, P726, DOI 10.1016/j.jmb.2015.11.006
   Kang JH, 2007, CRIT REV TOXICOL, V37, P607, DOI 10.1080/10408440701493103
   Karra R, 2015, P NATL ACAD SCI USA, V112, P13255, DOI 10.1073/pnas.1511209112
   Kumar A, 2002, GENE DEV, V16, P707, DOI 10.1101/gad.970902
   Kuri P, 2017, J CELL SCI, V130, P648, DOI 10.1242/jcs.196485
   Lambert AW, 2017, CELL, V168, P670, DOI 10.1016/j.cell.2016.11.037
   Lanczky A, 2016, BREAST CANCER RES TR, V160, P439, DOI 10.1007/s10549-016-4013-7
   Lee J, 2018, TOXICOL APPL PHARM, V338, P191, DOI 10.1016/j.taap.2017.11.019
   Lee S, 2013, CHEMOSPHERE, V93, P434, DOI 10.1016/j.chemosphere.2013.05.029
   Leng N, 2013, BIOINFORMATICS, V29, P1035, DOI 10.1093/bioinformatics/btt087
   Liao CY, 2013, J AGR FOOD CHEM, V61, P4655, DOI 10.1021/jf400445n
   MacRae CA, 2015, NAT REV DRUG DISCOV, V14, P721, DOI 10.1038/nrd4627
   Mokra K, 2018, CHEMOSPHERE, V201, P119, DOI 10.1016/j.chemosphere.2018.02.166
   Mokra K, 2015, FOOD CHEM TOXICOL, V84, P79, DOI 10.1016/j.fct.2015.08.007
   Muhamad MS, 2016, ENVIRON SCI POLLUT R, V23, P11549, DOI 10.1007/s11356-016-6357-2
   Naderi M, 2014, AQUAT TOXICOL, V148, P195, DOI 10.1016/j.aquatox.2014.01.009
   Ng TB, 2015, CURR PROTEIN PEPT SC, V16, P337, DOI 10.2174/138920371604150429160850
   Niu YM, 2017, J AGR FOOD CHEM, V65, P10452, DOI 10.1021/acs.jafc.7b04394
   Peretz J, 2014, ENVIRON HEALTH PERSP, V122, P775, DOI 10.1289/ehp.1307728
   Pupo M, 2012, ENVIRON HEALTH PERSP, V120, P1177, DOI 10.1289/ehp.1104526
   Qiu WH, 2018, CHEMOSPHERE, V205, P506, DOI 10.1016/j.chemosphere.2018.04.105
   Qiu WH, 2018, ENVIRON SCI TECHNOL, V52, P831, DOI 10.1021/acs.est.7b04226
   Qiu WH, 2018, CHEMOSPHERE, V194, P1, DOI 10.1016/j.chemosphere.2017.11.125
   Qiu WH, 2016, ENDOCRINOLOGY, V157, P636, DOI 10.1210/en.2015-1785
   Rajasarkka J, 2014, ANAL BIOANAL CHEM, V406, P5695, DOI 10.1007/s00216-014-7812-x
   Renaux A, 2018, NUCLEIC ACIDS RES, V46, P2699, DOI 10.1093/nar/gky092
   Rochester JR, 2015, ENVIRON HEALTH PERSP, V123, P643, DOI 10.1289/ehp.1408989
   Rosenmai AK, 2014, TOXICOL SCI, V139, P35, DOI 10.1093/toxsci/kfu030
   Salvesen GS, 2014, SEMIN IMMUNOL, V26, P246, DOI 10.1016/j.smim.2014.03.005
   Shannon P, 2003, GENOME RES, V13, P2498, DOI 10.1101/gr.1239303
   Shi ZJ, 2018, CELL PHYSIOL BIOCHEM, V47, P212, DOI 10.1159/000489799
   Song SJ, 2014, ENVIRON POLLUT, V186, P14, DOI 10.1016/j.envpol.2013.11.023
   Subramanian A, 2005, P NATL ACAD SCI USA, V102, P15545, DOI 10.1073/pnas.0506580102
   Szklarczyk D, 2017, NUCLEIC ACIDS RES, V45, pD362, DOI 10.1093/nar/gkw937
   Tang RY, 2007, ACTA BIOCH BIOPH SIN, V39, P384, DOI 10.1111/j.1745-7270.2007.00283.x
   Trapnell C, 2010, NAT BIOTECHNOL, V28, P511, DOI 10.1038/nbt.1621
   VanSaun MN, 2013, CLIN CANCER RES, V19, P1926, DOI 10.1158/1078-0432.CCR-12-0930
   Vaseva AV, 2012, CELL, V149, P1536, DOI 10.1016/j.cell.2012.05.014
   Verbanck M, 2017, PLOS ONE, V12, DOI 10.1371/journal.pone.0179583
   Wang JH, 2014, BIOINFORMATICS, V30, P2534, DOI 10.1093/bioinformatics/btu241
   Wang Z, 2017, ADV SCI, V4, DOI 10.1002/advs.201600248
   Willhite CC, 2008, J TOXICOL ENV HEAL B, V11, P69, DOI 10.1080/10937400701724303
   Wu MH, 2011, ENVIRON TOXICOL CHEM, V30, P2335, DOI 10.1002/etc.634
   Xie C, 2011, NUCLEIC ACIDS RES, V39, pW316, DOI 10.1093/nar/gkr483
   Yamazaki E, 2015, ECOTOX ENVIRON SAFE, V122, P565, DOI 10.1016/j.ecoenv.2015.09.029
   Yan F, 2017, EXP NEUROL, V297, P92, DOI 10.1016/j.expneurol.2017.07.014
   Yang M, 2015, ENVIRON SCI TECHNOL, V49, P1888, DOI 10.1021/es505163v
   Yang Q, 2017, ENVIRON SCI POLLUT R, V24, P21311, DOI 10.1007/s11356-017-9773-z
   Yang YJ, 2014, J CHROMATOGR A, V1328, P26, DOI 10.1016/j.chroma.2013.12.074
   Yu GC, 2012, OMICS, V16, P284, DOI 10.1089/omi.2011.0118
   Zhang B, 2016, INSECT BIOCHEM MOLEC, V79, P108, DOI 10.1016/j.ibmb.2016.11.001
   Zhang QL, 2018, FISH SHELLFISH IMMUN, V76, P196, DOI 10.1016/j.fsi.2018.03.007
   Zhang T, 2016, ENVIRON SCI TECHNOL, V50, P4045, DOI 10.1021/acs.est.6b00032
   Zhang T, 2013, ENVIRON SCI TECHNOL, V47, P4686, DOI 10.1021/es303808b
   Zhang XL, 2016, BASIC CLIN PHARMACOL, V119, P389, DOI 10.1111/bcpt.12591
NR 65
TC 17
Z9 18
U1 8
U2 71
PU PERGAMON-ELSEVIER SCIENCE LTD
PI OXFORD
PA THE BOULEVARD, LANGFORD LANE, KIDLINGTON, OXFORD OX5 1GB, ENGLAND
SN 0045-6535
EI 1879-1298
J9 CHEMOSPHERE
JI Chemosphere
PD DEC
PY 2018
VL 213
BP 559
EP 567
DI 10.1016/j.chemosphere.2018.09.133
PG 9
WC Environmental Sciences
WE Science Citation Index Expanded (SCI-EXPANDED)
SC Environmental Sciences & Ecology
GA GY3YP
UT WOS:000448493700060
PM 30265984
DA 2022-04-27
ER

PT J
AU Li, ZL
   Chen, SF
   Ma, KG
   Lv, X
   Lin, H
   Hu, BW
   He, RJ
   Shao, ZW
AF Li, Zhiliang
   Chen, Songfeng
   Ma, Kaige
   Lv, Xiao
   Lin, Hui
   Hu, Binwu
   He, Ruijun
   Shao, Zengwu
TI CsA attenuates compression-induced nucleus pulposus mesenchymal stem
   cells apoptosis via alleviating mitochondrial dysfunction and oxidative
   stress
SO LIFE SCIENCES
LA English
DT Article
DE Intervertebral disc degeneration (IVDD); Cyclosporine A; Nucleus
   pulposus mesenchymal stem cells; Mitochondrial dysfunction; Oxidative
   stress; Apoptosis
ID A-INDUCED APOPTOSIS; INTERVERTEBRAL DISC; PERMEABILITY TRANSITION;
   DEGENERATION; AUTOPHAGY; ACTIVATION; PROTECTS; TRANSLOCATION;
   REGENERATION; NECROPTOSIS
AB Aims: This study aims to investigate the protective effects and potential mechanisms of cyclosporine A (CsA), which efficiently inhibits mitochondrial permeability transition pore (MPTP) opening, on compression-induced apoptosis of human nucleus pulposus mesenchymal stem cells (NP-MSCs).
   Materials and methods: Human NP-MSCs were subjected to various periods of 1.0 MPa compression. Cell viability was evaluated using cell counting kit-8 (CCK-8) assay. The cellular ultrastructure and ATP level were analyzed via transmission electron microscopy (TEM) and ATP detection kit respectively. The apoptosis ratio was determined using Annexin V/PI dual staining and terminal deoxynucleotidyl transferase-mediated dUTP nick end labeling (TUNEL) assays. The levels of apoptosis-associated molecules (cleaved caspase-3, Bax and Bcl-2) were analyzed by western blot and qRT-PCR. Additionally, MPTP opening, mitochondrial membrane potential (MMP) and the levels of oxidative stress-related indicators (ROS), superoxide dismutase (SOD) and malondialdehyde (MDA) were monitored.
   Key findings: Annexin V/PI dual staining and detection of apoptosis-associated molecules demonstrated that compression significantly up-regulated apoptosis level of NP-MSCs in a time-dependent manner. CsA greatly down-regulated compression-mediated NP-MSC apoptosis and the cell death ratio. Compression also notably exacerbated mitochondrial dysfunction, ATP depletion and oxidative stress in NP-MSCs, all of which were rescued by CsA.
   Significance: Our results demonstrated that CsA efficiently inhibited compression-induced NP-MSCs apoptosis by alleviating mitochondrial dysfunction and oxidative stress. These findings provide new insights into intervertebral disc (IVD) degeneration (IVDD), and suggest CsA treatment as a potential strategy for delaying or even preventing IVDD.
C1 [Li, Zhiliang; Ma, Kaige; Lv, Xiao; Lin, Hui; Hu, Binwu; He, Ruijun; Shao, Zengwu] Huazhong Univ Sci & Technol, Tongji Med Coll, Union Hosp, Dept Orthopaed, Wuhan 430022, Hubei, Peoples R China.
   [Chen, Songfeng] Zhengzhou Univ, Affiliated Hosp 1, Dept Orthopaed, Zhengzhou 450052, Henan, Peoples R China.
RP Shao, ZW (通讯作者)，Huazhong Univ Sci & Technol, Tongji Med Coll, Union Hosp, Dept Orthopaed, Wuhan 430022, Hubei, Peoples R China.
EM szwpro@163.com
RI He, Ruijun/N-9518-2019; He, Ruijun/U-3232-2017
OI He, Ruijun/0000-0002-3042-7537; He, Ruijun/0000-0002-3042-7537; Lv,
   Xiao/0000-0002-0175-5240
FU National Natural Science Foundation of ChinaNational Natural Science
   Foundation of China (NSFC) [81572203]; National Key Research and
   Development Program of China [2016YFC1100100]; Major Research Plan of
   National Natural Science Foundation of ChinaNational Natural Science
   Foundation of China (NSFC) [91649204]
FX This study was supported by the National Natural Science Foundation of
   China (Grant No. 81572203), the National Key Research and Development
   Program of China (Grant No. 2016YFC1100100) and the Major Research Plan
   of National Natural Science Foundation of China (Grant No. 91649204).
CR Ahsan A, 2015, APOPTOSIS, V20, P1563, DOI 10.1007/s10495-015-1175-4
   Blanco JF, 2010, SPINE, V35, P2259, DOI 10.1097/BRS.0b013e3181cb8828
   Brisby H, 2013, STEM CELLS DEV, V22, DOI 10.1089/scd.2012.0179
   Chen SF, 2017, APOPTOSIS, V22, P626, DOI 10.1007/s10495-017-1358-2
   de Arriba G, 2013, TOXICOL LETT, V218, P30, DOI 10.1016/j.toxlet.2013.01.007
   Dehdashtian E, 2018, LIFE SCI, V193, P20, DOI 10.1016/j.lfs.2017.12.001
   Ding F, 2012, APOPTOSIS, V17, P579, DOI 10.1007/s10495-012-0708-3
   Fakharnia F, 2017, J MOL NEUROSCI, V61, P52, DOI 10.1007/s12031-016-0843-3
   Folmes CDL, 2012, CIRC RES, V110, P526, DOI 10.1161/RES.0b013e31824ae5c1
   Gullbrand SE, 2015, SPINE, V40, P1158, DOI 10.1097/BRS.0000000000001012
   Halestrap AP, 2015, J MOL CELL CARDIOL, V78, P129, DOI 10.1016/j.yjmcc.2014.08.018
   Hamacher-Brady A, 2016, CELL MOL LIFE SCI, V73, P775, DOI 10.1007/s00018-015-2087-8
   Huang CK, 2015, NEUROCHEM RES, V40, P27, DOI 10.1007/s11064-014-1461-5
   Jiang LB, 2015, CELL CYCLE, V14, P867, DOI 10.1080/15384101.2015.1004946
   Jiang YQ, 2016, CELL PHYSIOL BIOCHEM, V39, P407, DOI 10.1159/000445634
   Kang SW, 2016, MECH AGEING DEV, V153, P7, DOI 10.1016/j.mad.2015.12.002
   Kim HS, 2014, PLOS ONE, V9, DOI 10.1371/journal.pone.0108981
   Kurakawa T, 2015, SPINE J, V15, P417, DOI 10.1016/j.spinee.2014.12.143
   Li H, 2013, CELLS TISSUES ORGANS, V198, P266, DOI 10.1159/000356505
   Lin H, 2017, LIFE SCI, V189, P76, DOI 10.1016/j.lfs.2017.09.024
   Lin H, 2017, BIOCHEM BIOPH RES CO, V487, P181, DOI 10.1016/j.bbrc.2017.04.037
   Liu LT, 2011, PLOS ONE, V6, DOI 10.1371/journal.pone.0026285
   Liu Y, 2015, NEUROPHARMACOLOGY, V91, P87, DOI 10.1016/j.neuropharm.2014.11.028
   Livshits G, 2011, ANN RHEUM DIS, V70, P1740, DOI 10.1136/ard.2010.137836
   Ma KG, 2013, OSTEOARTHR CARTILAGE, V21, P2030, DOI 10.1016/j.joca.2013.10.002
   Navaro Y, 2015, BIOMATERIALS, V49, P68, DOI 10.1016/j.biomaterials.2015.01.021
   O'Connell S, 2012, TOXICOL SCI, V126, P101, DOI 10.1093/toxsci/kfr330
   Priyadarshani P, 2016, OSTEOARTHR CARTILAGE, V24, P206, DOI 10.1016/j.joca.2015.08.014
   Risbud M. V., 2007, SPINE PHILA PA 1976, V32
   Robertson CL, 2009, EXP NEUROL, V218, P371, DOI 10.1016/j.expneurol.2009.04.030
   Roughley PJ, 2004, SPINE, V29, P2691, DOI 10.1097/01.brs.0000146101.53784.b1
   Sakai D, 2015, NAT REV RHEUMATOL, V11, P243, DOI 10.1038/nrrheum.2015.13
   Sakai D, 2012, NAT COMMUN, V3, DOI 10.1038/ncomms2226
   Shamji MF, 2010, ARTHRITIS RHEUM-US, V62, P1974, DOI 10.1002/art.27444
   Sharov VG, 2007, J MOL CELL CARDIOL, V42, P150, DOI 10.1016/j.yjmcc.2006.09.013
   Tu HP, 2009, J PERIODONTAL RES, V44, P767, DOI 10.1111/j.1600-0765.2008.01189.x
   Vadala G, 2015, J TISSUE ENG REGEN M, V9, P679, DOI 10.1002/term.1719
   Wang F, 2016, OSTEOARTHR CARTILAGE, V24, P398, DOI 10.1016/j.joca.2015.09.019
   Ye F, 2016, NEUROTOXICOLOGY, V57, P203, DOI 10.1016/j.neuro.2016.10.004
   Yim RLH, 2014, STEM CELLS DEV, V23, P2553, DOI 10.1089/scd.2014.0203
   Yu WH, 2016, INT J BIOL SCI, V12, P198, DOI 10.7150/ijbs.13716
   Zhu YJ, 2013, MOL CELL BIOCHEM, V374, P113, DOI 10.1007/s11010-012-1510-9
NR 42
TC 23
Z9 26
U1 1
U2 29
PU PERGAMON-ELSEVIER SCIENCE LTD
PI OXFORD
PA THE BOULEVARD, LANGFORD LANE, KIDLINGTON, OXFORD OX5 1GB, ENGLAND
SN 0024-3205
EI 1879-0631
J9 LIFE SCI
JI Life Sci.
PD JUL 15
PY 2018
VL 205
BP 26
EP 37
DI 10.1016/j.lfs.2018.05.014
PG 12
WC Medicine, Research & Experimental; Pharmacology & Pharmacy
WE Science Citation Index Expanded (SCI-EXPANDED)
SC Research & Experimental Medicine; Pharmacology & Pharmacy
GA GI3TK
UT WOS:000434293900004
PM 29746847
DA 2022-04-27
ER

PT J
AU Liu, FY
   Li, X
   Lu, CW
   Bai, AP
   Bielawski, J
   Bielawska, A
   Marshall, B
   Schoenlein, PV
   Lebedyeva, IO
   Liu, KB
AF Liu, Feiyan
   Li, Xia
   Lu, Chunwan
   Bai, Aiping
   Bielawski, Jacek
   Bielawska, Alicja
   Marshall, Brendan
   Schoenlein, Patricia V.
   Lebedyeva, Iryna O.
   Liu, Kebin
TI Ceramide activates lysosomal cathepsin B and cathepsin D to attenuate
   autophagy and induces ER stress to suppress myeloid-derived suppressor
   cells
SO ONCOTARGET
LA English
DT Article
DE MDSCs; cathepsin; ceramide; autophagy flux; Lysosomal cell death;
   Immunology and Microbiology Section; Immune response; Immunity
ID ACID CERAMIDASE; T-CELLS; TUMOR MICROENVIRONMENT; LUNG-CANCER; IMMUNE
   SUPPRESSION; DEATH; APOPTOSIS; INHIBITION; EXPRESSION; INDUCTION
AB Myeloid-derived suppressor cells (MDSCs) are immune suppressive cells that are hallmarks of human cancer. MDSCs inhibit cytotoxic T lymphocytes (CTLs) and NK cell functions to promote tumor immune escape and progression, and therefore are considered key targets in cancer immunotherapy. Recent studies determined a key role of the apoptosis pathways in tumor-induced MDSC homeostasis and it is known that ceramide plays a key role in regulation of mammalian cell apoptosis. In this study, we aimed to determine the efficacy and underlying molecular mechanism of ceramide in suppression of MDSCs. Treatment of tumor-bearing mice with LCL521, a lysosomotropic inhibitor of acid ceramidase, significantly decreased MDSC accumulation in vivo. Using a MDSC-like myeloid cell model, we determined that LCL521 targets lysosomes and increases total cellular C16 ceramide level. Although MDSC-like cells have functional apoptosis pathways, LCL521-induced MDSC death occurs in an apoptosis-and necroptosis-independent mechanism. LCL521 treatment resulted in an increase in the number of autophagic vesicles, heterolysosomes and swollen ERs. Finally, concomitant inhibition of cathepsin B and cathepsin D was required to significantly decrease LCL521-induced cell death. Our observations indicate that LCL521 targets lysosomes to activate cathepsin B and cathepsin D, resulting in interrupted autophagy and ER stress that culminates in MDSC death. Therefore, a ceramidase inhibitor is potentially an effective adjunct therapeutic agent for suppression of MDSCs to enhance the efficacy of CTL-based cancer immunotherapy.
C1 [Liu, Feiyan; Li, Xia] Zhejiang Univ, Coll Life Sci, Hangzhou, Zhejiang, Peoples R China.
   [Lu, Chunwan; Liu, Kebin] Med Coll Georgia, Dept Biochem & Mol Biol, Augusta, GA 30912 USA.
   [Lu, Chunwan; Liu, Kebin] Charlie Norwood VA Med Ctr, Augusta, GA USA.
   [Bai, Aiping; Bielawski, Jacek; Bielawska, Alicja] Med Univ South Carolina, Dept Biochem & Mol Biol, Charleston, SC 29425 USA.
   [Marshall, Brendan; Schoenlein, Patricia V.] Med Coll Georgia, Dept Cell Biol & Anat, Augusta, GA 30912 USA.
   [Lebedyeva, Iryna O.] Augusta Univ, Dept Chem & Phys, Augusta, GA USA.
   [Liu, Kebin] Augusta Univ, Georgia Canc Ctr, Augusta, GA USA.
RP Liu, FY (通讯作者)，Zhejiang Univ, Coll Life Sci, Hangzhou, Zhejiang, Peoples R China.
EM liuf64@zju.edu.cn
RI Lu, Chunwan/V-6216-2019
FU NATIONAL CANCER INSTITUTEUnited States Department of Health & Human
   ServicesNational Institutes of Health (NIH) - USANIH National Cancer
   Institute (NCI) [R01CA133085, R01CA182518] Funding Source: NIH RePORTER;
   Veterans AffairsUS Department of Veterans Affairs [I01BX001962] Funding
   Source: NIH RePORTER; NCI NIH HHSUnited States Department of Health &
   Human ServicesNational Institutes of Health (NIH) - USANIH National
   Cancer Institute (NCI) [R01 CA133085, R01 CA182518] Funding Source:
   Medline; BLRD VA [I01 BX001962] Funding Source: Medline
CR Aits S, 2015, AUTOPHAGY, V11, P1408, DOI 10.1080/15548627.2015.1063871
   Aits S, 2013, J CELL SCI, V126, P1905, DOI 10.1242/jcs.091181
   Bai AP, 2014, BIOORGAN MED CHEM, V22, P6933, DOI 10.1016/j.bmc.2014.10.025
   Bernales S, 2006, PLOS BIOL, V4, P2311, DOI 10.1371/journal.pbio.0040423
   Beury DW, 2016, J IMMUNOL, V196, P3470, DOI 10.4049/jimmunol.1501785
   Beury DW, 2014, J LEUKOCYTE BIOL, V96, P1109, DOI 10.1189/jlb.3A0414-210R
   Blidner AG, 2015, J IMMUNOL, V194, P3452, DOI 10.4049/jimmunol.1401144
   Cai Y, 2016, AUTOPHAGY, V12, P225, DOI 10.1080/15548627.2015.1121360
   Chen HI, 2016, PATHOL ONCOL RES
   Cheng JC, 2013, J CLIN INVEST, V123, P4344, DOI 10.1172/JCI64791
   Condamine T, 2014, J CLIN INVEST, V124, P2626, DOI 10.1172/JCI74056
   Cuenca AG, 2014, J IMMUNOL, V192, P6111, DOI 10.4049/jimmunol.1302895
   Danna EA, 2004, CANCER RES, V64, P2205, DOI 10.1158/0008-5472.CAN-03-2646
   Dany M, 2015, BBA-MOL CELL RES, V1853, P2834, DOI 10.1016/j.bbamcr.2014.12.039
   Dufait I, 2016, ONCOTARGET, V7, P42698, DOI 10.18632/oncotarget.8311
   Fujiwara N, 2016, J BIOL CHEM
   Ganguli A, 2014, BIOCHIMIE, V107, P338, DOI 10.1016/j.biochi.2014.10.001
   Geng DG, 2015, CANCER RES, V75, P1959, DOI 10.1158/0008-5472.CAN-14-2467
   Giallongo C, 2016, ONCOTARGET, V7, P85764, DOI 10.18632/oncotarget.7969
   Gonzalez P, 2012, CELL DEATH DIFFER, V19, P1337, DOI 10.1038/cdd.2012.10
   Heinrich M, 1999, EMBO J, V18, P5252, DOI 10.1093/emboj/18.19.5252
   Hirano S, 2016, AUTOPHAGY, V12, P312, DOI 10.1080/15548627.2015.1124223
   Holmgaard RB, 2015, CELL REP, V13, P412, DOI 10.1016/j.celrep.2015.08.077
   Hooren LV, 2016, ONCOTARGET, DOI 10.18632/oncotarget.10364
   Hu XL, 2013, J BIOL CHEM, V288, P19103, DOI 10.1074/jbc.M112.434530
   Hu XL, 2011, CANCER RES, V71, P2882, DOI 10.1158/0008-5472.CAN-10-2493
   Jenkins RW, 2011, J BIOL CHEM, V286, P13292, DOI 10.1074/jbc.M110.163378
   Jie H, 2016, ONCOTARGET
   Kostlin N, 2016, J IMMUNOL, V196, P1132, DOI 10.4049/jimmunol.1500340
   Kroesen BJ, 2003, J BIOL CHEM, V278, P14723, DOI 10.1074/jbc.M210756200
   Kumar V, 2016, IMMUNITY, V44, P303, DOI 10.1016/j.immuni.2016.01.014
   Liu FY, 2011, PLOS ONE, V6, DOI 10.1371/journal.pone.0016241
   Liu H, 2016, SCI REP-UK, V6, DOI 10.1038/srep21319
   Liu S, 2015, CELL DEATH DIS, V6, DOI 10.1038/cddis.2014.527
   Liu T, 2014, SCI REP-UK, V4, DOI 10.1038/srep04833
   Manjili MH, 2014, FRONT IMMUNOL, V5, DOI 10.3389/fimmu.2014.00303
   Massiello A, 2004, J BIOL CHEM, V279, P15799, DOI 10.1074/jbc.M313950200
   Melland-Smith M, 2015, AUTOPHAGY, V11, P653, DOI 10.1080/15548627.2015.1034414
   Mizushima N, 2010, CELL, V140, P313, DOI 10.1016/j.cell.2010.01.028
   Mundy-Bosse BL, 2011, CANCER RES, V71, P5101, DOI 10.1158/0008-5472.CAN-10-2670
   Murdoch C, 2008, NAT REV CANCER, V8, P618, DOI 10.1038/nrc2444
   Ostrand-Rosenberg S, 2012, CANCER IMMUNOL IMMUN, V61, P1319, DOI 10.1007/s00262-012-1269-6
   Ozao-Choy J, 2009, CANCER RES, V69, P2514, DOI 10.1158/0008-5472.CAN-08-4709
   Park MA, 2010, CANCER RES, V70, P6313, DOI 10.1158/0008-5472.CAN-10-0999
   Paschall AV, 2016, ONCOTARGET, V7, P78698, DOI 10.18632/oncotarget.12168
   Paschall AV, 2015, J IMMUNOL, V194, P2369, DOI 10.4049/jimmunol.1402412
   Paschall AV, 2014, BMC CANCER, V14, DOI 10.1186/1471-2407-14-24
   Paschall AV, 2015, J IMMUNOL
   Payne KK, 2016, J LEUKOCYTE BIOL, V100, P625, DOI 10.1189/jlb.5A1215-580R
   Pinton L, 2016, ONCOTARGET, V7, P1168, DOI 10.18632/oncotarget.6662
   Rashid HO, 2015, AUTOPHAGY, V11, P1956, DOI 10.1080/15548627.2015.1091141
   Realini N, 2013, SCI REP-UK, V3, DOI 10.1038/srep01035
   Rodriguez PC, 2005, J EXP MED, V202, P931, DOI 10.1084/jem.20050715
   Romanov J, 2012, EMBO J, V31, P4304, DOI 10.1038/emboj.2012.278
   Sano R, 2013, BBA-MOL CELL RES, V1833, P3460, DOI 10.1016/j.bbamcr.2013.06.028
   Schneider T, 2015, CLIN EXP IMMUNOL, V180, P467, DOI 10.1111/cei.12596
   Selzner M, 2001, CANCER RES, V61, P1233
   Sinha P, 2011, BLOOD, V117, P5381, DOI 10.1182/blood-2010-11-321752
   Srivastava MK, 2012, ONCOIMMUNOLOGY, V1, P1650, DOI 10.4161/onci.21970
   Stiff A, 2016, CANC RES
   Szulc ZM, 2008, BIOORGAN MED CHEM, V16, P1015, DOI 10.1016/j.bmc.2007.08.033
   Tanaka T, 2015, J IMMUNOL, V194, P2004, DOI 10.4049/jimmunol.1402538
   Taniguchi M, 2015, CELL DEATH DIS, V6, DOI 10.1038/cddis.2015.82
   Vetro C, 2016, ONCOTARGET
   Waight JD, 2011, PLOS ONE, V6, DOI 10.1371/journal.pone.0027690
   Wang H, 2016, FASEB J
   Wang ZB, 2016, ONCOTARGET, V7, P4760, DOI 10.18632/oncotarget.6734
   Weiss JM, 2014, J IMMUNOL, V192, P5821, DOI 10.4049/jimmunol.1400404
   Werneburg NW, 2002, AM J PHYSIOL-GASTR L, V283, pG947, DOI 10.1152/ajpgi.00151.2002
   Wu YT, 2010, J BIOL CHEM, V285, P10850, DOI 10.1074/jbc.M109.080796
   Yan GF, 2016, ONCOTARGET, V7, P33429, DOI 10.18632/oncotarget.7960
   Yang L, 2008, CANCER CELL, V13, P23, DOI 10.1016/j.ccr.2007.12.004
   Ye C, 2016, J IMMUNOL, V196, P915, DOI 10.4049/jimmunol.1500729
   Younis RH, 2016, J IMMUNOL, V196, P1419, DOI 10.4049/jimmunol.1501293
NR 74
TC 46
Z9 48
U1 1
U2 16
PU IMPACT JOURNALS LLC
PI ORCHARD PARK
PA 6666 E QUAKER ST, STE 1, ORCHARD PARK, NY 14127 USA
SN 1949-2553
J9 ONCOTARGET
JI Oncotarget
PD DEC 20
PY 2016
VL 7
IS 51
BP 83907
EP 83925
DI 10.18632/oncotarget.13438
PG 19
WC Oncology; Cell Biology
WE Science Citation Index Expanded (SCI-EXPANDED)
SC Oncology; Cell Biology
GA EG9BT
UT WOS:000391353200011
PM 27880732
OA Green Submitted, Green Published, gold
DA 2022-04-27
ER

PT J
AU Wu, P
   Zhu, XP
   Jin, W
   Hao, SM
   Liu, Q
   Zhang, LJ
AF Wu, Ping
   Zhu, Xueping
   Jin, Wei
   Hao, Shumei
   Liu, Qi
   Zhang, Linjie
TI Oxaliplatin triggers necrosis as well as apoptosis in gastric cancer
   SGC-7901 cells
SO BIOCHEMICAL AND BIOPHYSICAL RESEARCH COMMUNICATIONS
LA English
DT Article
DE Apoptosis; Necrosis; Necrostatin-1; RIP1; AIF; PARP-1
ID CASPASE-INDEPENDENT NECROPTOSIS; PROGRAMMED NECROSIS; HISTONE H2AX;
   TNF-ALPHA; DEATH; NECROSTATIN-1; ACTIVATION; IDENTIFICATION; DOWNSTREAM;
   DEPLETION
AB Intrinsic apoptotic pathway is considered to be responsible for cell death induced by platinum anticancer drugs. While in this study, we found that, necrosis is an indispensable pathway besides apoptosis in oxaliplatin-treated gastric cancer SGC-7901 cells. Upon exposure to oxaliplatin, both apoptotic and necrotic features were observed. The majority of dead cells were double positive for Annexin V and propidium iodide (PI). Moreover, mitochondrial membrane potential collapsed and caspase cascades were activated. However, ultrastructural changes under transmission electron microscope, coupled with the release of cellular contents, demonstrated the rupture of the plasma membrane. Oxaliplatin administration did not stimulate reactive oxygen species (ROS) production and autophagy, but elevated the protein level of Bmf. In addition, receptor interacting protein 1 (RIP1), but not receptor interacting protein 3 (RIP3) and its downstream components participated in this death process. Necrostatin-1 (Nec-1) blocked oxaliplatin-induced cell death nearly completely, whereas z-VAD-fmk could partially suppress cell death. Oxaliplatin treatment resulted in poly(ADP-ribose) polymerase-1 (PARP-1) overactivation, as indicated by the increase of poly(ADP-ribose) (PAR), which led to NAD(+) and ATP depletion. PARP-1 inhibitor, olaparib, could significantly block oxaliplatin-induced cell death, thus confirming that PARP-1 activation is mainly responsible for the cytotoxicity of oxaliplatin. Phosphorylation of H2AX at Ser139 and translocalization of apoptosis-inducing factor (AIF) are critical for this death process. Taken together, these results indicate that oxaliplatin can bypass canonical cell death pathways to kill gastric cancer cells, which may be of therapeutic advantage in the treatment of gastric cancer. (C) 2015 Published by Elsevier Inc.
C1 [Wu, Ping; Zhu, Xueping; Hao, Shumei; Liu, Qi; Zhang, Linjie] Anhui Med Univ, Dept Immunol, Hefei 230032, Peoples R China.
   [Jin, Wei] Anhui Med Univ, Chaohu Hosp, Dept Otolaryngol, Chaohu 238000, Peoples R China.
RP Zhang, LJ (通讯作者)，Anhui Med Univ, Dept Immunol, Hefei 230032, Peoples R China.
EM zlj33@ahmu.edu.cn
FU National Natural Science Foundation of ChinaNational Natural Science
   Foundation of China (NSFC) [81071809]; Natural Science Research Project
   of Anhui Higher Education Institutions, China [KJ2014A113]
FX This work was supported by grants from National Natural Science
   Foundation of China (No. 81071809) and Natural Science Research Project
   of Anhui Higher Education Institutions, China (No. KJ2014A113).
CR Alano CC, 2004, J BIOL CHEM, V279, P18895, DOI 10.1074/jbc.M313329200
   Artus C, 2010, EMBO J, V29, P1585, DOI 10.1038/emboj.2010.43
   Baritaud M, 2012, CELL DEATH DIS, V3, DOI 10.1038/cddis.2012.120
   Cabon L, 2012, CELL DEATH DIFFER, V19, P245, DOI 10.1038/cdd.2011.91
   Cho Y, 2011, PLOS ONE, V6, DOI 10.1371/journal.pone.0023209
   Christofferson DE, 2010, CELL DEATH DIFFER, V17, P1942, DOI 10.1038/cdd.2010.123
   Degterev A, 2005, NAT CHEM BIOL, V1, P112, DOI 10.1038/nchembio711
   Degterev A, 2008, NAT CHEM BIOL, V4, P313, DOI 10.1038/nchembio.83
   Engel JB, 2012, ANTI-CANCER DRUG, V23, P426, DOI 10.1097/CAD.0b013e32834fb8ce
   Han WD, 2007, MOL CANCER THER, V6, P1641, DOI 10.1158/1535-7163.MCT-06-0511
   He SD, 2009, CELL, V137, P1100, DOI 10.1016/j.cell.2009.05.021
   Hitomi JI, 2008, CELL, V135, P1311, DOI 10.1016/j.cell.2008.10.044
   Hsu TS, 2009, TOXICOL APPL PHARM, V235, P153, DOI 10.1016/j.taap.2008.12.012
   Lim SC, 2010, INT J CANCER, V126, P1582, DOI 10.1002/ijc.24853
   Moubarak RS, 2007, MOL CELL BIOL, V27, P4844, DOI 10.1128/MCB.02141-06
   Sawai H, 2011, BIOCHEM BIOPH RES CO, V411, P569, DOI 10.1016/j.bbrc.2011.06.186
   Shindo R, 2013, BIOCHEM BIOPH RES CO, V436, P212, DOI 10.1016/j.bbrc.2013.05.075
   Sun LM, 2012, CELL, V148, P213, DOI 10.1016/j.cell.2011.11.031
   Vanlangenakker N, 2012, CELL DEATH DIFFER, V19, P75, DOI 10.1038/cdd.2011.164
   Wang ZG, 2012, CELL, V148, P228, DOI 10.1016/j.cell.2011.11.030
   Xu XS, 2007, J NEUROCHEM, V103, P2004, DOI 10.1111/j.1471-4159.2007.04884.x
   Zong WX, 2004, GENE DEV, V18, P1272, DOI 10.1101/gad.1199904
NR 22
TC 17
Z9 19
U1 1
U2 20
PU ACADEMIC PRESS INC ELSEVIER SCIENCE
PI SAN DIEGO
PA 525 B ST, STE 1900, SAN DIEGO, CA 92101-4495 USA
SN 0006-291X
EI 1090-2104
J9 BIOCHEM BIOPH RES CO
JI Biochem. Biophys. Res. Commun.
PD MAY 1
PY 2015
VL 460
IS 2
BP 183
EP 190
DI 10.1016/j.bbrc.2015.03.003
PG 8
WC Biochemistry & Molecular Biology; Biophysics
WE Science Citation Index Expanded (SCI-EXPANDED)
SC Biochemistry & Molecular Biology; Biophysics
GA CH7PY
UT WOS:000354230300010
PM 25767076
DA 2022-04-27
ER

PT J
AU Weisel, K
   Berger, S
   Thorn, K
   Taylor, PC
   Peterfy, C
   Siddall, H
   Tompson, D
   Wang, SN
   Quattrocchi, E
   Burriss, SW
   Walter, J
   Tak, PP
AF Weisel, Kathleen
   Berger, Scott
   Thorn, Katie
   Taylor, Peter C.
   Peterfy, Charles
   Siddall, Hilary
   Tompson, Debra
   Wang, Susanne
   Quattrocchi, Emilia
   Burriss, Susan W.
   Walter, Jochen
   Tak, Paul Peter
TI A randomized, placebo-controlled experimental medicine study of RIPK1
   inhibitor GSK2982772 in patients with moderate to severe rheumatoid
   arthritis
SO ARTHRITIS RESEARCH & THERAPY
LA English
DT Article
DE Pharmacokinetics; Pharmacodynamics; Receptor-interacting protein kinase
   1; RIPK1; Rheumatoid arthritis
ID NF-KAPPA-B; TOFACITINIB CP-690,550; INADEQUATE RESPONSE;
   KINASE-ACTIVITY; CELL-DEATH; INFLAMMATION; DEFICIENCY; DISEASE;
   METHOTREXATE; NECROPTOSIS
AB Background: Receptor-interacting protein kinase 1 (RIPK1) is a key mediator of inflammation through cell death arid proinflammatory cytokine production. This multicenter, randomized, double-blind (sponsor-unblinded), placebo-controlled, experimental medicine study evaluated the safety, pharmacokinetics (PK), and preliminary efficacy of GSK2982772, a RIPK1 inhibitor, in moderate to severe rheumatoid arthritis (RA).
   Methods: Patients with moderate to severe RA who had received >= 12 weeks' stable-dose conventional synthetic disease-modifying antirheumatic drug (csDMARD) therapy were randomized (2:1) to GSK2982772 60 mg or placebo orally 2 or 3 times daily for 84 days. Safety, PK, disease activity, joint damage, and pharmacodynamic (PD) biomarkers were assessed at days 43 and 85.
   Results: A total of 52 patients were randomized (placebo, 18; GSK2982772, 34). Adverse events (AEs) were reported in 13 (72%) in patients in the placebo group (n = 3 b.i.d; n = 10 ti.d.) and 20 (61%) in the GSK2982772 group (n = 3 b.i.d; n = 17 t.i.d.). All treatment-related AEs were mild/moderate, except one severe case of alopecia areata at day 49 and retinal vein thrombosis at day 66 (which led to withdrawal from the study) in patients receiving GSK2982772 t.i.d. Disease Activity Score in 28 Joints-C-reactive protein (DAS28-CRP) scores, ACR20/50/70 response, and rates of low disease activity and remission were similar between placebo and GSK2982772 arms.
   Conclusions: These results suggest that inhibition of RIPK1 activity at the GSK2982772 exposure levels evaluated do not translate into meaningful clinical improvement of RA.
C1 [Weisel, Kathleen; Berger, Scott; Wang, Susanne; Burriss, Susan W.] GlaxoSmithKline, Collegeville, PA USA.
   [Thorn, Katie; Quattrocchi, Emilia] GlaxoSmithKline, Stockley Pk, Uxbridge, Middx, England.
   [Taylor, Peter C.] Univ Oxford, Nuffield Dept Orthopaed Rheumatol & Musculoskelet, Bot Res Ctr, Oxford, England.
   [Peterfy, Charles] Spire Sci Inc, Boca Raton, FL USA.
   [Siddall, Hilary; Tompson, Debra; Tak, Paul Peter] GlaxoSmithKline, Med Res Ctr, Gunnels Wood Rd, Stevenage SG1 2NY, Herts, England.
   [Walter, Jochen] Rheumatol Schwerpunktpraxis, Rendsburg, Germany.
   [Tak, Paul Peter] Univ Cambridge, Cambridge, England.
   [Tak, Paul Peter] Univ Ghent, Ghent, Belgium.
RP Siddall, H (通讯作者)，GlaxoSmithKline, Med Res Ctr, Gunnels Wood Rd, Stevenage SG1 2NY, Herts, England.
EM hilary.x.siddall@gsk.com
FU GSKGlaxoSmithKline
FX Funding for this study (NCT02858492 available from
   www.clinicaltrials.gov) was provided by GlaxoSmithKline (GSK). Editorial
   support was funded by GSK.
CR Aletaha D, 2010, ANN RHEUM DIS, V69, P1580, DOI [10.1136/ard.2010.138461, 10.1002/art.27584]
   Berger SB, 2015, CELL DEATH DISCOV, V1, DOI 10.1038/cddiscovery.2015.9
   Berger SB, 2014, J IMMUNOL, V192, P5476, DOI 10.4049/jimmunol.1400499
   Boisson B, 2015, J EXP MED, V212, P939, DOI 10.1084/jem.20141130
   Bruce B, 2003, J RHEUMATOL, V30, P167
   Choy EHS, 2001, NEW ENGL J MED, V344, P907, DOI 10.1056/NEJM200103223441207
   Cohen S, 2019, AM COLL RHEUM ANN M
   Combe B, 2019, AM COLL RHEUM ANN M
   Dougados M, 2017, ANN RHEUM DIS, V76, P88, DOI 10.1136/annrheumdis-2016-210094
   Emery P, 2012, RHEUMATOLOGY, V51, pV22, DOI 10.1093/rheumatology/kes115
   Felson D, 2007, ARTHRIT RHEUM-ARTHR, V57, P193, DOI 10.1002/art.22552
   Fleischmann R, 2019, ARTHRITIS RHEUMATOL, V71, P1788, DOI 10.1002/art.41032
   Fleischmann R, 2012, NEW ENGL J MED, V367, P495, DOI 10.1056/NEJMoa1109071
   Gerlach B, 2011, NATURE, V471, P591, DOI 10.1038/nature09816
   Harris PA, 2017, J MED CHEM, V60, P1247, DOI 10.1021/acs.jmedchem.6b01751
   Hou J, 2019, CELL DEATH DIS, V10, DOI 10.1038/s41419-019-1735-6
   Humphries F, 2015, CELL DEATH DIFFER, V22, P225, DOI 10.1038/cdd.2014.126
   Jhun J, 2019, J TRANSL MED, V17, DOI 10.1186/s12967-019-1809-3
   Kremer J, 2013, ANN INTERN MED, V159, P253, DOI 10.7326/0003-4819-159-4-201308200-00006
   Kremer JM, 2012, ARTHRITIS RHEUM-US, V64, P970, DOI 10.1002/art.33419
   Lamothe B, 2013, MOL CELL BIOL, V33, P582, DOI 10.1128/MCB.01225-12
   Matmati M, 2011, NAT GENET, V43, P908, DOI 10.1038/ng.874
   Miagkov AV, 1998, P NATL ACAD SCI USA, V95, P13859, DOI 10.1073/pnas.95.23.13859
   O'Donnell MA, 2012, PLOS ONE, V7, DOI 10.1371/journal.pone.0041238
   Ofengeim D, 2013, NAT REV MOL CELL BIO, V14, P727, DOI 10.1038/nrm3683
   Ostergaard M, 2017, J RHEUMATOL, V44, P1706, DOI 10.3899/jrheum.161433
   Palombella VJ, 1998, P NATL ACAD SCI USA, V95, P15671, DOI 10.1073/pnas.95.26.15671
   Peterfy CG, 2012, ARTHRITIS RES THER, V14, DOI 10.1186/ar3861
   Raghav SK, 2006, MEDIAT INFLAMM, V2006, DOI 10.1155/MI/2006/12682
   Roderick JE, 2014, P NATL ACAD SCI USA, V111, P14436, DOI 10.1073/pnas.1409389111
   Smolen JS, 2019, LANCET, V393, P2303, DOI 10.1016/S0140-6736(19)30419-2
   Smolen JS, 2016, LANCET, V388, P2023, DOI 10.1016/S0140-6736(16)30173-8
   Tak PP, 2000, ARTHRITIS RHEUM-US, V43, P2619, DOI 10.1002/1529-0131(200012)43:12<2619::AID-ANR1>3.0.CO;2-V
   Taylor PC, 2017, NEW ENGL J MED, V376, P652, DOI 10.1056/NEJMoa1608345
   Tracey D, 2008, PHARMACOL THERAPEUT, V117, P244, DOI 10.1016/j.pharmthera.2007.10.001
   van de Sande MGH, 2011, ANN RHEUM DIS, V70, P423, DOI 10.1136/ard.2010.139550
   van der Heijde D, 2013, ARTHRITIS RHEUM-US, V65, P559, DOI 10.1002/art.37816
   van Riel PLCM, 2014, CLIN EXP RHEUMATOL, V32, pS65
   van Vollenhoven RF, 2012, NEW ENGL J MED, V367, P508, DOI 10.1056/NEJMoa1112072
   Wagner PN, 2019, BLOOD, V133, P107, DOI 10.1182/blood-2018-05-847335
   Webster Kimberly, 2003, Health Qual Life Outcomes, V1, P79, DOI 10.1186/1477-7525-1-79
   Weisel K, 2017, PHARMACOL RES PERSPE, V5, DOI 10.1002/prp2.365
   Wijbrandts CA, 2017, MAYO CLIN PROC, V92, P1129, DOI 10.1016/j.mayocp.2017.05.009
   Zhou W, 2014, SEMIN CELL DEV BIOL, V35, P14, DOI 10.1016/j.semcdb.2014.07.013
NR 44
TC 6
Z9 7
U1 1
U2 2
PU BMC
PI LONDON
PA CAMPUS, 4 CRINAN ST, LONDON N1 9XW, ENGLAND
SN 1478-6354
EI 1478-6362
J9 ARTHRITIS RES THER
JI Arthritis Res. Ther.
PD MAR 16
PY 2021
VL 23
IS 1
AR 85
DI 10.1186/s13075-021-02468-0
PG 12
WC Rheumatology
WE Science Citation Index Expanded (SCI-EXPANDED)
SC Rheumatology
GA QY2FI
UT WOS:000629860500002
PM 33726834
OA Green Published, gold
DA 2022-04-27
ER

PT J
AU Koike, K
   Berdyshev, EV
   Mikosz, AM
   Bronova, IA
   Bronoff, AS
   Jung, JP
   Beatman, EL
   Ni, K
   Cao, DT
   Scruggs, AK
   Serban, KA
   Petrache, I
AF Koike, Kengo
   Berdyshev, Evgeny, V
   Mikosz, Andrew M.
   Bronova, Irina A.
   Bronoff, Anna S.
   Jung, John P.
   Beatman, Erica L.
   Ni, Kevin
   Cao, Danting
   Scruggs, April K.
   Serban, Karina A.
   Petrache, Irina
TI Role of Glucosylceramide in Lung Endothelial Cell Fate and Emphysema
SO AMERICAN JOURNAL OF RESPIRATORY AND CRITICAL CARE MEDICINE
LA English
DT Article
DE sphingolipids; apoptosis; chronic obstructive pulmonary disease;
   autophagy; endothelium
ID GLYCOSPHINGOLIPID SYNTHESIS; SYNTHASE; PATHOGENESIS; AUTOPHAGY; DISEASE;
   SPHINGOLIPIDS; ACCUMULATION; NECROPTOSIS; INHIBITION; RESISTANCE
AB Rationale: The loss of pulmonary endothelial cells in emphysema is associated with increased lung ceramide. Ceramide perturbations may cause adaptive alterations in other bioactive sphingolipids, with pathogenic implications. We previously reported a negative correlation between emphysema and circulating glycosphingolipids (GSLs). Glucosylceramide (GlcCer), the initial GSL synthesized from ceramide by GCS (GlcCer synthase), is required for embryonic survival, but its role in the lung is unknown.
   Objectives: To determine if cigarette smoke (CS) alters lung GlcCer and to elucidate the role of GCS in lung endothelial cell fate.
   Methods: GlcCer was measured by tandem mass spectrometry in BAL fluid of CS- or elastase-exposed mice, and GCS was detected by Western blotting in chronic obstructive pulmonary disease lungs and CS extract-exposed primary human lung microvascular endothelial cells (HLMVECs). The role of GlcCer and GCS on mTOR (mammalian target of rapamycin) signaling, autophagy, lysosomal function, and cell death were studied in HLMVECs with or without CS exposure.
   Measurements and Main Results: Mice exposed to chronic CS or to elastase, and patients with chronic obstructive pulmonary disease, exhibited significantly decreased lung GlcCer and GCS. In mice, lung GlcCer levels were negatively correlated with airspace size. GCS inhibition in HLMVEC increased lysosomal pH, suppressed mTOR signaling, and triggered autophagy with impaired lysosomal degradation and apoptosis, recapitulating CS effects. In turn, increasing GlcCer by GCS overexpression in HLMVEC improved autophagic flux and attenuated CS-induced apoptosis.
   Conclusions: Decreased GSL production in response to CS may be involved in emphysema pathogenesis, associated with autophagy with impaired lysosomal degradation and lung endothelial cell apoptosis.
C1 [Koike, Kengo; Berdyshev, Evgeny, V; Mikosz, Andrew M.; Bronova, Irina A.; Bronoff, Anna S.; Jung, John P.; Beatman, Erica L.; Ni, Kevin; Cao, Danting; Scruggs, April K.; Serban, Karina A.; Petrache, Irina] Natl Jewish Hlth, Dept Med, Div Pulm Crit Care & Sleep Med, Denver, CO 80206 USA.
   [Cao, Danting; Petrache, Irina] Univ Colorado, Pharmacol Grad Program, Anschutz Med Campus, Aurora, CO USA.
   [Serban, Karina A.; Petrache, Irina] Univ Colorado, Dept Med, Anschutz Med Campus, Aurora, CO USA.
RP Petrache, I (通讯作者)，Natl Jewish Hlth, 1400 Jackson St Molly Blank Bldg,J205, Denver, CO 80206 USA.
EM petrachei@njhealth.org
RI Petrache, Irina/AAZ-9648-2020
OI Berdyshev, Evgeny/0000-0002-1376-0098; Ni, Kevin/0000-0002-9707-3091;
   Scruggs, April/0000-0003-3943-4212; Koike, Kengo/0000-0003-4677-3589;
   Cao, Danting/0000-0002-3850-2837
FU NIHUnited States Department of Health & Human ServicesNational
   Institutes of Health (NIH) - USA [R01HL077328, P20HL113445,
   R03HL095440]; Banyu Life Science Foundation International Fellowship;
   American Lung Association Biomedical Research grant; NATIONAL HEART,
   LUNG, AND BLOOD INSTITUTEUnited States Department of Health & Human
   ServicesNational Institutes of Health (NIH) - USANIH National Heart Lung
   & Blood Institute (NHLBI) [K08HL141770, F30HL136169] Funding Source: NIH
   RePORTER; NATIONAL INSTITUTE OF GENERAL MEDICAL SCIENCESUnited States
   Department of Health & Human ServicesNational Institutes of Health (NIH)
   - USANIH National Institute of General Medical Sciences (NIGMS)
   [T32GM007635] Funding Source: NIH RePORTER
FX Supported by NIH contract grants R01HL077328 (I.P.), P20HL113445 (I.P.),
   and R03HL095440 (I.P. and E.V.B.), a Banyu Life Science Foundation
   International Fellowship (K.K.), and an American Lung Association
   Biomedical Research grant (K.K.).
CR Betz C, 2013, J CELL BIOL, V203, P563, DOI 10.1083/jcb.201306041
   Bodas M, 2015, APOPTOSIS, V20, P725, DOI 10.1007/s10495-015-1098-0
   Bodas M, 2011, J IMMUNOL, V186, P602, DOI 10.4049/jimmunol.1002850
   Bowler RP, 2015, AM J RESP CRIT CARE, V191, P275, DOI 10.1164/rccm.201410-1771OC
   Chai L, 2011, INT J ONCOL, V38, P701, DOI 10.3892/ijo.2010.888
   Chen ZH, 2010, P NATL ACAD SCI USA, V107, P18880, DOI 10.1073/pnas.1005574107
   Chen ZH, 2008, PLOS ONE, V3, DOI 10.1371/journal.pone.0003316
   Clauss M, 2011, J CLIN INVEST, V121, P2470, DOI 10.1172/JCI43881
   CRAPO JD, 1982, AM REV RESPIR DIS, V126, P332
   Csordas A, 2011, CARDIOVASC RES, V92, P141, DOI 10.1093/cvr/cvr165
   Deguchi H, 2017, RES PRACT THROMB HAE, V1, P33, DOI 10.1002/rth2.12018
   Diab KJ, 2010, AM J RESP CRIT CARE, V181, P344, DOI 10.1164/rccm.200906-0826OC
   Galluzzi L, 2017, EMBO J, V36, P1811, DOI 10.15252/embj.201796697
   Giussani P, 2012, CANCER INVEST, V30, P27, DOI 10.3109/07357907.2011.629379
   Gouaze V, 2004, MOL CANCER THER, V3, P633
   Iwashita H, 2018, FEBS LETT, V592, P559, DOI 10.1002/1873-3468.12979
   Johnson DE, 2016, J CELL BIOL, V212, P677, DOI 10.1083/jcb.201507112
   Kamani M, 2011, J BIOL CHEM, V286, P21413, DOI 10.1074/jbc.M110.207670
   KOIKE K, 2018, AM J RESP CRIT CARE, V197
   KOIKE K, 2017, AM J RESP CRIT CARE, V195
   Koike K, 2019, AM J PHYSIOL-LUNG C, V316, pL558, DOI 10.1152/ajplung.00409.2018
   Koike K, 2018, ANN AM THORAC SOC, V15, pS249, DOI 10.1513/AnnalsATS.201809-592MG
   Lingwood CA, 2011, CSH PERSPECT BIOL, V3, DOI 10.1101/cshperspect.a004788
   Liu YY, 2004, J LIPID RES, V45, P933, DOI 10.1194/jlr.M300486-JLR200
   Marks DL, 2000, METHOD ENZYMOL, V311, P50
   Mizumura K, 2018, FASEB J, V32, P1880, DOI 10.1096/fj.201700571R
   Mizumura K, 2014, J CLIN INVEST, V124, P3987, DOI 10.1172/JCI74985
   Monick MM, 2010, J IMMUNOL, V185, P5425, DOI 10.4049/jimmunol.1001603
   Nakahira K, 2016, AM J RESP CRIT CARE, V194, P1196, DOI 10.1164/rccm.201512-2468SO
   Natoli TA, 2010, NAT MED, V16, P788, DOI 10.1038/nm.2171
   Patwardhan GA, 2009, PLOS ONE, V4, DOI 10.1371/journal.pone.0006938
   Petrache I, 2005, NAT MED, V11, P491, DOI 10.1038/nm1238
   Petrache I, 2016, ANNU REV PHYSIOL, V78, P463, DOI 10.1146/annurev-physiol-021115-105221
   Petrusca DN, 2014, AM J RESP CELL MOL, V50, P513, DOI 10.1165/rcmb.2013-0023OC
   Qin L, 2010, AUTOPHAGY, V6, P239, DOI 10.4161/auto.6.2.11062
   Sasaki N, 2013, INT J VASC MED, V2013, DOI 10.1155/2013/963596
   Schulze H, 2009, BBA-MOL CELL RES, V1793, P674, DOI 10.1016/j.bbamcr.2008.09.020
   Shen W, 2014, J NEUROCHEM, V129, P884, DOI 10.1111/jnc.12672
   Sillence DJ, 2013, MOL GENET METAB, V109, P194, DOI 10.1016/j.ymgme.2013.03.015
   Tuder RM, 2018, ANN AM THORAC SOC, V15, pS227, DOI 10.1513/AnnalsATS.201808-583MG
   Tuder RM, 2012, J CLIN INVEST, V122, P2749, DOI 10.1172/JCI60324
   Wei JS, 2009, AM J PATHOL, V174, P1891, DOI 10.2353/ajpath.2009.080680
   Wheeler S, 2019, NEUROBIOL DIS, V127, P242, DOI 10.1016/j.nbd.2019.03.005
   Yamashita T, 1999, P NATL ACAD SCI USA, V96, P9142, DOI 10.1073/pnas.96.16.9142
   Zhao HM, 2007, DIABETES, V56, P1210, DOI 10.2337/db06-0719
NR 45
TC 8
Z9 8
U1 0
U2 10
PU AMER THORACIC SOC
PI NEW YORK
PA 25 BROADWAY, 18 FL, NEW YORK, NY 10004 USA
SN 1073-449X
EI 1535-4970
J9 AM J RESP CRIT CARE
JI Am. J. Respir. Crit. Care Med.
PD NOV 1
PY 2019
VL 200
IS 9
BP 1113
EP 1125
DI 10.1164/rccm.201812-2311OC
PG 13
WC Critical Care Medicine; Respiratory System
WE Science Citation Index Expanded (SCI-EXPANDED)
SC General & Internal Medicine; Respiratory System
GA JJ8DZ
UT WOS:000494384000013
PM 31265321
OA Green Published
DA 2022-04-27
ER

PT J
AU Xie, BS
   Wang, YQ
   Lin, Y
   Mao, Q
   Feng, JF
   Gao, GY
   Jiang, JY
AF Xie, Bao-Shu
   Wang, Yi-Qin
   Lin, Yong
   Mao, Qing
   Feng, Jun-Feng
   Gao, Guo-Yi
   Jiang, Ji-Yao
TI Inhibition of ferroptosis attenuates tissue damage and improves
   long-term outcomes after traumatic brain injury in mice
SO CNS NEUROSCIENCE & THERAPEUTICS
LA English
DT Article
DE ferroptosis; iron accumulation; lipid ROS accumulation; traumatic brain
   injury (TBI)
ID HIPPOCAMPAL CELL-DEATH; NECROPTOSIS; HYPOTHERMIA; APOPTOSIS; STRESS
AB Aims Ferroptosis, a new form of iron-dependent programmed cell death, has been shown to be involved in a range of diseases. However, the role of ferroptosis in traumatic brain injury (TBI) has yet to be elucidated. We aimed to investigate whether ferroptosis is induced after TBI and whether the inhibition of ferroptosis would protect against traumatic brain injury in a controlled cortical impact injury (CCI) mouse model. Methods After establishing the TBI model in mice, we determined the biochemical and morphological changes associated with ferroptosis, including iron accumulation with Perl's staining, neuronal cell death with Fluoro-Jade B (FJB) staining, iron metabolism dysfunction with Western blotting, reactive oxygen species (ROS) accumulation with malondialdehyde (MDA) assays, and shrunken mitochondria with transmission electron microscopy. Furthermore, a specific inhibitor of ferroptosis, ferrostatin-1(fer-1), was administrated by cerebral ventricular injection after CCI. We used cresyl violet (CV) staining to assess lesion volume, along with the Morris water maze and beam walk test to evaluate long-term outcomes. Results TBI was followed by iron accumulation, dysfunctional iron metabolism, the upregulation of ferroptosis-related genes, reduced glutathione peroxidase (GPx) activity, and the accumulation of lipid-reactive oxygen species (ROS). Three days (d) after TBI, transmission electron microscopy (TEM) confirmed that the mitochondria had shrunk a typical characteristic of ferroptosis. Importantly, the administration of Fer-1 by cerebral ventricular injection significantly reduced iron deposition and neuronal degeneration while attenuating injury lesions and improving long-term motor and cognitive function. Conclusion This study demonstrated an effective method with which to treat TBI by targeting ferroptosis.
C1 [Xie, Bao-Shu; Lin, Yong; Mao, Qing; Feng, Jun-Feng; Gao, Guo-Yi; Jiang, Ji-Yao] Shanghai Jiao Tong Univ, Sch Med, Ren Ji Hosp, Dept Neurosurg, Shanghai, Peoples R China.
   [Xie, Bao-Shu; Lin, Yong; Feng, Jun-Feng; Gao, Guo-Yi; Jiang, Ji-Yao] Shanghai Inst Head Trauma, Shanghai, Peoples R China.
   [Wang, Yi-Qin] Shanghai Jiao Tong Univ, Sch Med, Sino French Res Ctr Life Sci & Genom, State Key Lab Med Genom,Rui Jin Hosp, Shanghai, Peoples R China.
RP Gao, GY; Jiang, JY (通讯作者)，Shanghai Jiao Tong Univ, Sch Med, Ren Ji Hosp, Dept Neurosurg, Shanghai, Peoples R China.
EM gao3@sina.com; jiyaojiang@126.com
FU Doctoral Innovation Fund Projects from Shanghai Jiao Tong University
   School of Medicine [BXJ201824]; National Natural Science Foundation of
   ChinaNational Natural Science Foundation of China (NSFC) [81772058,
   81471856, 81471244, 81771317]
FX Doctoral Innovation Fund Projects from Shanghai Jiao Tong University
   School of Medicine, Grant/Award Number: BXJ201824; National Natural
   Science Foundation of China, Grant/Award Number: No.81772058, 81471856
   and 81471244 and 81771317
CR Abou-Abbass H, 2016, MEDICINE, V95, DOI 10.1097/MD.0000000000005342
   Adamczak SE, 2014, J CEREBR BLOOD F MET, V34, P621, DOI 10.1038/jcbfm.2013.236
   Al Nimer F, 2011, BRAIN BEHAV IMMUN, V25, P981, DOI 10.1016/j.bbi.2010.10.017
   Angeli JPF, 2014, NAT CELL BIOL, V16, P1180, DOI 10.1038/ncb3064
   Brazinova A, 2021, J NEUROTRAUM, V38, P1411, DOI 10.1089/neu.2015.4126
   Cao Y, 2016, BMC NEUROSCI, V17, DOI 10.1186/s12868-016-0251-1
   Chang CF, 2014, ANN CLIN TRANSL NEUR, V1, P258, DOI 10.1002/acn3.54
   Dash PK, 2010, PLOS ONE, V5, DOI 10.1371/journal.pone.0011383
   Dixon SJ, 2012, CELL, V149, P1060, DOI 10.1016/j.cell.2012.03.042
   Do Van B, 2016, NEUROBIOL DIS, V94, P169, DOI 10.1016/j.nbd.2016.05.011
   Doll S, 2017, NAT CHEM BIOL, V13, P91, DOI [10.1038/NCHEMBIO.2239, 10.1038/nchembio.2239]
   Fox GB, 1998, J NEUROTRAUM, V15, P599, DOI 10.1089/neu.1998.15.599
   Gao MH, 2015, MOL CELL, V59, P298, DOI 10.1016/j.molcel.2015.06.011
   Guiney SJ, 2017, NEUROCHEM INT, V104, P34, DOI 10.1016/j.neuint.2017.01.004
   Hattori K, 2017, EMBO REP, V18, P2067, DOI 10.15252/embr.201744228
   Imai H, 2017, CURR TOP MICROBIOL, V403, P143, DOI 10.1007/82_2016_508
   Jia F, 2009, J NEUROTRAUM, V26, P243, DOI 10.1089/neu.2008.0670
   Jin YC, 2015, J NEUROTRAUM, V32, P1090, DOI 10.1089/neu.2014.3649
   Lachaier E, 2014, ANTICANCER RES, V34, P6417
   Lee S, 2016, J NEUROINFLAMM, V13, DOI 10.1186/s12974-016-0544-4
   Li Q, 2017, JCI INSIGHT, V2, DOI 10.1172/jci.insight.90777
   Lin Y, 2015, BIOMATERIALS, V69, P148, DOI 10.1016/j.biomaterials.2015.08.010
   Liu T, 2016, SCI REP-UK, V6, DOI 10.1038/srep24547
   Lu L., 2015, BIOMED RES INT, V2015, DOI DOI 10.1155/2015/470676
   Ma S, 2016, CELL DEATH DIS, V7, DOI 10.1038/cddis.2016.208
   Maiorino M, 2018, ANTIOXID REDOX SIGN, V29, P61, DOI 10.1089/ars.2017.7115
   Majdan M, 2017, PLOS MED, V14, DOI 10.1371/journal.pmed.1002331
   Martin-Sanchez D, 2017, J AM SOC NEPHROL, V28, P218, DOI 10.1681/ASN.2015121376
   McGinn MJ, 2016, NEUROSURG CLIN N AM, V27, P397, DOI 10.1016/j.nec.2016.06.002
   Muller T, 2017, CELL MOL LIFE SCI, V74, P3631, DOI 10.1007/s00018-017-2547-4
   Potts Mathew B, 2006, NeuroRx, V3, P143
   Sabirzhanov B, 2016, CELL DEATH DIFFER, V23, P654, DOI 10.1038/cdd.2015.132
   Sheng XH, 2017, PHYS CHEM CHEM PHYS, V19, P13153, DOI 10.1039/c7cp00804j
   Skouta R, 2014, J AM CHEM SOC, V136, P4551, DOI 10.1021/ja411006a
   Speer RE, 2013, FREE RADICAL BIO MED, V62, P26, DOI 10.1016/j.freeradbiomed.2013.01.026
   Stockwell BR, 2017, CELL, V171, P273, DOI 10.1016/j.cell.2017.09.021
   Tuo QZ, 2017, MOL PSYCHIATR, V22, P1520, DOI 10.1038/mp.2017.171
   Wang CF, 2016, SCI REP-UK, V6, DOI 10.1038/srep37063
   Wenzel SE, 2017, CELL, V171, P628, DOI 10.1016/j.cell.2017.09.044
   Wu H, 2011, J CEREBR BLOOD F MET, V31, P1243, DOI 10.1038/jcbfm.2010.209
   Yang WS, 2014, CELL, V156, P317, DOI 10.1016/j.cell.2013.12.010
   Zhu S, 2017, CANCER RES, V77, P2064, DOI 10.1158/0008-5472.CAN-16-1979
   Zille M, 2017, STROKE, V48, P1033, DOI 10.1161/STROKEAHA.116.015609
NR 43
TC 84
Z9 91
U1 19
U2 62
PU WILEY
PI HOBOKEN
PA 111 RIVER ST, HOBOKEN 07030-5774, NJ USA
SN 1755-5930
EI 1755-5949
J9 CNS NEUROSCI THER
JI CNS Neurosci. Ther.
PD APR
PY 2019
VL 25
IS 4
BP 465
EP 475
DI 10.1111/cns.13069
PG 11
WC Neurosciences; Pharmacology & Pharmacy
WE Science Citation Index Expanded (SCI-EXPANDED)
SC Neurosciences & Neurology; Pharmacology & Pharmacy
GA HP7WS
UT WOS:000461901900006
PM 30264934
OA Bronze, Green Published
DA 2022-04-27
ER

PT J
AU Liu, W
   Xia, F
   Ha, YJ
   Zhu, S
   Li, Y
   Folorunso, O
   Pashaei-Marandi, A
   Lin, PY
   Tilton, RG
   Pierce, AP
   Liu, H
   Zhang, WB
AF Liu, Wei
   Xia, Fan
   Ha, Yonju
   Zhu, Shuang
   Li, Yi
   Folorunso, Oluwarotimi
   Pashaei-Marandi, Aryan
   Lin, Pei-Yi
   Tilton, Ronald G.
   Pierce, Anson P.
   Liu, Hua
   Zhang, Wenbo
TI Neuroprotective Effects of HSF1 in Retinal Ischemia-Reperfusion Injury
SO INVESTIGATIVE OPHTHALMOLOGY & VISUAL SCIENCE
LA English
DT Article
DE retinal ischemia; HSF1; neuronal injury; heat shock protein; ER stress
ID HEAT-SHOCK PROTEINS; NEURONAL INJURY; ISCHEMIA/REPERFUSION;
   NEURODEGENERATION; STRESS; ACCUMULATION; DEGENERATION; MECHANISMS;
   INHIBITION; EXPRESSION
AB PURPOSE. Retinal ischemia, a common cause of several vision-threatening diseases, contributes to the death of retinal neurons, particularly retinal ganglion cells (RGCs). Heat shock transcription factor 1 (HSF1), a stress-responsive protein, has been shown to be important in response to cellular stress stimuli, including ischemia. This study is to investigate whether HSF1 has a role in retinal neuronal injury in a mouse model of retinal ischemia-reperfusion (IR).
   METHODS. IR was induced by inserting an infusion needle into the anterior chamber of the right eye and elevating a saline reservoir connected to the needle to raise the intraocular pressure to 110 mm Hg for 45 minutes. HSF1, Hsp70, molecules in the endoplasmic reticulum (ER) stress branches, tau phosphorylation, inflammatory molecules, and RGC injury were determined by immunohistochemistry, Western blot, or quantitative PCR.
   RESULTS. HSF1 expression was significantly increased in the retina 6 hours after IR. Using our novel transgenic mice carrying full-length human HSF gene, we demonstrated that IR-induced retinal neuronal apoptosis and necroptosis were abrogated 12 hours after IR. RGCs and their function were preserved in the HSF1 transgenic mice 7 days after IR. Mechanistically, the beneficial effects of HSF1 may be mediated by its induction of chaperone protein Hsp70 and alleviation of ER stress, leading to decreased tau phosphorylation and attenuated inflammatory response 12 to 24 hours after IR.
   CONCLUSIONS. These data provide compelling evidence that HSF1 is neuroprotective against retinal IR injury, and boosting HSF1 expression may be a beneficial strategy to limit neuronal degeneration in retinal diseases.
C1 [Liu, Wei; Xia, Fan; Ha, Yonju; Zhu, Shuang; Li, Yi; Pashaei-Marandi, Aryan; Tilton, Ronald G.; Liu, Hua; Zhang, Wenbo] Univ Texas Med Branch, Dept Ophthalmol & Visual Sci, Galveston, TX 77555 USA.
   [Liu, Wei; Xia, Fan] Huazhong Univ Sci & Technol, Tongji Med Coll, Union Hosp, Dept Ophthalmol, Wuhan, Hubei, Peoples R China.
   [Li, Yi] Tianjin Med Univ, Eye Hosp, Tianjin, Peoples R China.
   [Folorunso, Oluwarotimi] Univ Texas Med Branch, Dept Pharmacol & Toxicol, Galveston, TX 77555 USA.
   [Lin, Pei-Yi; Pierce, Anson P.] Thermo Fisher Sci, Grand Isl, NY USA.
   [Tilton, Ronald G.] Univ Texas Med Branch, Internal Med, Galveston, TX 77555 USA.
   [Zhang, Wenbo] Univ Texas Med Branch, Dept Neurosci, Galveston, TX 77555 USA.
   [Zhang, Wenbo] Univ Texas Med Branch, Dept Cell Biol, Galveston, TX 77555 USA.
   [Zhang, Wenbo] Univ Texas Med Branch, Dept Anat, Galveston, TX 77555 USA.
RP Liu, H; Zhang, WB (通讯作者)，Univ Texas Med Branch, Ophthalmol & Visual Sci, 301 Univ Blvd, Galveston, TX 77555 USA.
EM hualiu@utmb.edu; we2zhang@utmb.edu
FU National Institutes of HealthUnited States Department of Health & Human
   ServicesNational Institutes of Health (NIH) - USA [EY022694, EY026629,
   AG055771]; Retina Research Foundation; American Heart
   AssociationAmerican Heart Association [17SDG33630151]; NATIONAL EYE
   INSTITUTEUnited States Department of Health & Human ServicesNational
   Institutes of Health (NIH) - USANIH National Eye Institute (NEI)
   [R01EY022694, R01EY026629] Funding Source: NIH RePORTER; NATIONAL
   INSTITUTE ON AGINGUnited States Department of Health & Human
   ServicesNational Institutes of Health (NIH) - USANIH National Institute
   on Aging (NIA) [RF1AG055771] Funding Source: NIH RePORTER
FX Supported by National Institutes of Health grants EY022694, EY026629,
   and AG055771, Retina Research Foundation (WZ), and American Heart
   Association 17SDG33630151 (HL).
CR Aguila M, 2014, HUM MOL GENET, V23, P2164, DOI 10.1093/hmg/ddt613
   Anders F, 2017, INT J MOL SCI, V18, DOI 10.3390/ijms18112418
   Ballatore C, 2007, NAT REV NEUROSCI, V8, P663, DOI 10.1038/nrn2194
   Cai RQ, 2015, FASEB J, V29, P2749, DOI 10.1096/fj.14-265801
   Cevik IU, 2003, CELL DEATH DIFFER, V10, P928, DOI 10.1038/sj.cdd.4401250
   Chi W, 2014, P NATL ACAD SCI USA, V111, P11181, DOI 10.1073/pnas.1402819111
   Chiasseu M, 2017, MOL NEURODEGENER, V12, DOI 10.1186/s13024-017-0199-3
   Chiasseu M, 2016, J NEUROSCI, V36, P5785, DOI 10.1523/JNEUROSCI.3986-15.2016
   Dijk F, 2004, BRAIN RES, V1026, P194, DOI 10.1016/j.brainres.2004.08.034
   Do YJ, 2017, EXP CELL RES, V359, P30, DOI 10.1016/j.yexcr.2017.08.012
   Dou F, 2003, P NATL ACAD SCI USA, V100, P721, DOI 10.1073/pnas.242720499
   Dvoriantchikova G, 2014, EXP EYE RES, V123, P1, DOI 10.1016/j.exer.2014.04.009
   Fujikake N, 2008, J BIOL CHEM, V283, P26188, DOI 10.1074/jbc.M710521200
   Fujimoto M, 2005, J BIOL CHEM, V280, P34908, DOI 10.1074/jbc.M506288200
   Gendron TF, 2009, MOL NEURODEGENER, V4, DOI 10.1186/1750-1326-4-13
   Gerson JE, 2016, CRIT REV BIOCHEM MOL, V51, P482, DOI 10.1080/10409238.2016.1226251
   Gomez-Pastor R, 2018, NAT REV MOL CELL BIO, V19, P4, DOI 10.1038/nrm.2017.73
   Grimaldi A, 2018, CELL DEATH DIS, V9, DOI 10.1038/s41419-018-0740-5
   Ha Y, 2015, CELL DEATH DIS, V6, DOI 10.1038/cddis.2015.281
   Ha YJ, 2018, INVEST OPHTH VIS SCI, V59, P4670, DOI 10.1167/iovs.18-24427
   Ha YJ, 2017, AM J PATHOL, V187, P352, DOI 10.1016/j.ajpath.2016.10.009
   Hawkins BE, 2013, J BIOL CHEM, V288, P17042, DOI 10.1074/jbc.M113.472746
   Hayreh SS, 2004, EXP EYE RES, V78, P723, DOI 10.1016/S0014-4835(03)00214-8
   Kayama M, 2011, AM J PATHOL, V178, P1080, DOI 10.1016/j.ajpath.2010.11.072
   Kieran D, 2004, NAT MED, V10, P402, DOI 10.1038/nm1021
   Kim JY, 2013, ANAT CELL BIOL, V46, P1, DOI 10.5115/acb.2013.46.1.1
   Kuo Y, 2013, CELL DEATH DIS, V4, DOI 10.1038/cddis.2013.351
   Li J, 2017, TRENDS CELL BIOL, V27, P895, DOI 10.1016/j.tcb.2017.08.002
   Lin PY, 2013, MOL NEURODEGENER, V8, DOI 10.1186/1750-1326-8-43
   Liu Wei, 2017, EC Ophthalmol, V5, P89
   Liu Y, 2014, INVEST OPHTH VIS SCI, V55, P3766, DOI 10.1167/iovs.14-13895
   Liu Y, 2008, EMBO J, V27, P1049, DOI 10.1038/emboj.2008.42
   Moshiri A, 2008, DEV BIOL, V316, P214, DOI 10.1016/j.ydbio.2008.01.015
   Mukaida Y, 2004, CURR EYE RES, V28, P381, DOI 10.1080/02713680490503679
   Naidu SD, 2017, FEBS J, V284, P1606, DOI 10.1111/febs.13999
   Nakai A, 2000, EMBO J, V19, P1545, DOI 10.1093/emboj/19.7.1545
   Narasimhan S, 2017, J NEUROSCI, V37, P11406, DOI 10.1523/JNEUROSCI.1230-17.2017
   Nashine S, 2015, INVEST OPHTH VIS SCI, V56, P221, DOI 10.1167/iovs.14-15447
   Neef DW, 2010, PLOS BIOL, V8, DOI 10.1371/journal.pbio.1000291
   Osborne NN, 2004, PROG RETIN EYE RES, V23, P91, DOI 10.1016/j.preteyeres.2003.12.001
   Parfitt DA, 2014, CELL DEATH DIS, V5, DOI 10.1038/cddis.2014.214
   Pierce A, 2013, J NEUROCHEM, V124, P880, DOI 10.1111/jnc.12080
   Pierce A, 2010, BIOCHEM BIOPH RES CO, V402, P59, DOI 10.1016/j.bbrc.2010.09.111
   Piri N, 2016, PROG RETIN EYE RES, V52, P22, DOI 10.1016/j.preteyeres.2016.03.001
   Rao NA, 2008, INVEST OPHTH VIS SCI, V49, P1161, DOI 10.1167/iovs.07-1259
   Rao NA, 2012, PLOS ONE, V7, DOI 10.1371/journal.pone.0033582
   Rojas M, 2010, INVEST OPHTH VIS SCI, V51, P1709, DOI 10.1167/iovs.09-3375
   Schmid H, 2014, INVEST OPHTH VIS SCI, V55, P2777, DOI 10.1167/iovs.13-13372
   Shosha E, 2016, CELL DEATH DIS, V7, DOI 10.1038/cddis.2016.295
   Sun D, 2007, J COMP NEUROL, V505, P131, DOI 10.1002/cne.21470
   Wang B, 2017, MOL PSYCHIATR, V22, P990, DOI 10.1038/mp.2016.104
   Yokota H, 2011, INVEST OPHTH VIS SCI, V52, P8123, DOI 10.1167/iovs.11-8318
NR 52
TC 13
Z9 13
U1 1
U2 9
PU ASSOC RESEARCH VISION OPHTHALMOLOGY INC
PI ROCKVILLE
PA 12300 TWINBROOK PARKWAY, ROCKVILLE, MD 20852-1606 USA
SN 0146-0404
EI 1552-5783
J9 INVEST OPHTH VIS SCI
JI Invest. Ophthalmol. Vis. Sci.
PD MAR
PY 2019
VL 60
IS 4
BP 965
EP 977
DI 10.1167/iovs.18-26216
PG 13
WC Ophthalmology
WE Science Citation Index Expanded (SCI-EXPANDED)
SC Ophthalmology
GA HQ4PB
UT WOS:000462392500012
PM 30884523
OA gold, Green Submitted, Green Published
DA 2022-04-27
ER

PT J
AU Zhou, B
   Zhang, JY
   Liu, XS
   Chen, HZ
   Ai, YL
   Cheng, K
   Sun, RY
   Zhou, DW
   Han, JH
   Wu, Q
AF Zhou, Bo
   Zhang, Jia-yuan
   Liu, Xian-shuo
   Chen, Hang-zi
   Ai, Yuan-li
   Cheng, Kang
   Sun, Ru-yue
   Zhou, Dawang
   Han, Jiahuai
   Wu, Qiao
TI Tom20 senses iron-activated ROS signaling to promote melanoma cell
   pyroptosis
SO CELL RESEARCH
LA English
DT Article
ID CANCER-CELLS; GASDERMIN D; DEATH; MITOCHONDRIA; APOPTOSIS; FERRITIN;
   DFNA5; HOMEOSTASIS; FERROPTOSIS; SUPEROXIDE
AB Iron has been shown to trigger oxidative stress by elevating reactive oxygen species (ROS) and to participate in different modes of cell death, such as ferroptosis, apoptosis and necroptosis. However, whether iron-elevated ROS is also linked to pyroptosis has not been reported. Here, we demonstrate that iron-activated ROS can induce pyroptosis via a Tom20-Bax-caspase-GSDME pathway. In melanoma cells, iron enhanced ROS signaling initiated by CCCP, causing the oxidation and oligomerization of the mitochondrial outer membrane protein Tom20. Bax is recruited to mitochondria by oxidized Tom20, which facilitates cytochrome c release to cytosol to activate caspase-3, eventually triggering pyroptotic death by inducing GSDME cleavage. Therefore, ROS acts as a causative factor and Tom20 senses ROS signaling for iron-driven pyroptotic death of melanoma cells. Since iron activates ROS for GSDME-dependent pyroptosis induction and melanoma cells specifically express a high level of GSDME, iron may be a potential candidate for melanoma therapy. Based on the functional mechanism of iron shown above, we further demonstrate that iron supplementation at a dosage used in iron-deficient patients is sufficient to maximize the anti-tumor effect of clinical ROS-inducing drugs to inhibit xenograft tumor growth and metastasis of melanoma cells through GSDME-dependent pyroptosis. Moreover, no obvious side effects are observed in the normal tissues and organs of mice during the combined treatment of clinical drugs and iron. This study not only identifies iron as a sensitizer amplifying ROS signaling to drive pyroptosis, but also implicates a novel iron-based intervention strategy for melanoma therapy.
C1 [Zhou, Bo; Zhang, Jia-yuan; Liu, Xian-shuo; Chen, Hang-zi; Ai, Yuan-li; Cheng, Kang; Sun, Ru-yue; Zhou, Dawang; Han, Jiahuai; Wu, Qiao] Xiamen Univ, Sch Life Sci, State Key Lab Cellular Stress Biol, Xiamen 361005, Fujian, Peoples R China.
RP Wu, Q (通讯作者)，Xiamen Univ, Sch Life Sci, State Key Lab Cellular Stress Biol, Xiamen 361005, Fujian, Peoples R China.
EM qiaow@xmu.edu.cn
OI Zhou, Dawang/0000-0002-9053-5249
FU National Natural Science Foundation of ChinaNational Natural Science
   Foundation of China (NSFC); Ministry of Science and Technology of
   ChinaMinistry of Science and Technology, China [31230019, 2014CB910602,
   31822013, 2017YFA0504502, 81472425]; Program of Introducing Talents of
   Discipline to Universities (111 Project)Ministry of Education, China -
   111 Project [B12001]
FX We are grateful to Dr. Feng Shao (National Institute of Biological
   Sciences, Beijing, China) for critical reading of the manuscript and
   positive suggestions. This study was supported by the National Natural
   Science Foundation of China and the Ministry of Science and Technology
   of China (31230019, 2014CB910602, 31822013, 2017YFA0504502, 81472425),
   and the Program of Introducing Talents of Discipline to Universities
   (111 Project, B12001).
CR Akino K, 2007, CANCER SCI, V98, P88, DOI 10.1111/j.1349-7006.2006.00351.x
   Aykin-Burns N, 2009, BIOCHEM J, V418, P29, DOI 10.1042/BJ20081258
   Baker MJ, 2007, TRENDS CELL BIOL, V17, P456, DOI 10.1016/j.tcb.2007.07.010
   Baldi A, 2005, CLIN CANCER RES, V11, P3175, DOI 10.1158/1078-0432.CCR-04-0631
   Bauckman K, 2015, BIOCHEM J, V466, P401, DOI 10.1042/BJ20140878
   Bian XL, 2017, NAT COMMUN, V8, DOI 10.1038/ncomms14420
   Bogdan AR, 2016, TRENDS BIOCHEM SCI, V41, P274, DOI 10.1016/j.tibs.2015.11.012
   Brockmann A, 2015, CELL DEATH DIS, V6, DOI 10.1038/cddis.2015.137
   Buranrat B, 2015, ONCOL REP, V34, P2790, DOI 10.3892/or.2015.4250
   Cançado Rodolfo Delfini, 2011, Rev. Bras. Hematol. Hemoter., V33, P461, DOI 10.5581/1516-8484.20110123
   Chouchani ET, 2014, NATURE, V515, P431, DOI 10.1038/nature13909
   Correia-Melo C, 2017, NAT PROTOC, V12, DOI 10.1038/nprot.2016.159
   Ding JJ, 2016, NATURE, V535, P111, DOI 10.1038/nature18590
   Dixon SJ, 2014, NAT CHEM BIOL, V10, P9, DOI 10.1038/nchembio.1416
   Dixon SJ, 2012, CELL, V149, P1060, DOI 10.1016/j.cell.2012.03.042
   Doskey CM, 2016, REDOX BIOL, V10, P274, DOI 10.1016/j.redox.2016.10.010
   Eid R, 2017, BBA-MOL CELL RES, V1864, P399, DOI 10.1016/j.bbamcr.2016.12.002
   Filomeni G, 2005, CELL DEATH DIFFER, V12, P1555, DOI 10.1038/sj.cdd.4401754
   Gorrini C, 2013, NAT REV DRUG DISCOV, V12, P931, DOI 10.1038/nrd4002
   Gray-Schopfer V, 2007, NATURE, V445, P851, DOI 10.1038/nature05661
   GRIFFITH OW, 1979, J BIOL CHEM, V254, P7558
   Haga N, 2003, ONCOGENE, V22, P5579, DOI 10.1038/sj.onc.1206576
   He WT, 2015, CELL RES, V25, P1285, DOI 10.1038/cr.2015.139
   Heibein JA, 1999, J IMMUNOL, V163, P4683
   Hu HH, 2016, JNCI-J NATL CANCER I, V108, DOI 10.1093/jnci/djv340
   Kagan VE, 2005, NAT CHEM BIOL, V1, P223, DOI 10.1038/nchembio727
   Kakhlon O, 2002, FREE RADICAL BIO MED, V33, P1037, DOI 10.1016/S0891-5849(02)01006-7
   Kayagaki N, 2015, NATURE, V526, P666, DOI 10.1038/nature15541
   Kim JY, 2009, CARDIOVASC RES, V82, P550, DOI 10.1093/cvr/cvp072
   Kim MS, 2008, ONCOGENE, V27, P3624, DOI 10.1038/sj.onc.1211021
   Lamkanfi M, 2012, ANNU REV CELL DEV BI, V28, P137, DOI 10.1146/annurev-cellbio-101011-155745
   Li XX, 2018, MOL CELL, V69, P480, DOI 10.1016/j.molcel.2018.01.001
   Lo JA, 2014, SCIENCE, V346, P945, DOI 10.1126/science.1253735
   Musumeci M, 2013, BLOOD TRANSFUS-ITALY, V11, P88, DOI 10.2450/2012.0176-11
   Narendra D, 2008, J CELL BIOL, V183, P795, DOI 10.1083/jcb.200809125
   Ott M, 2007, J BIOL CHEM, V282, P27633, DOI 10.1074/jbc.M703155200
   Perez D, 2000, MOL CELL, V6, P53, DOI 10.1016/S1097-2765(00)00007-1
   Rogers C, 2017, NAT COMMUN, V8, DOI 10.1038/ncomms14128
   Ruiz-Ramos R, 2009, MUTAT RES-GEN TOX EN, V674, P109, DOI 10.1016/j.mrgentox.2008.09.021
   Sabharwal SS, 2014, NAT REV CANCER, V14, P709, DOI 10.1038/nrc3803
   Schieber M, 2014, CURR BIOL, V24, pR453, DOI 10.1016/j.cub.2014.03.034
   Schockel L, 2015, CANCER METAB, V3, DOI 10.1186/s40170-015-0138-0
   Shi JJ, 2017, TRENDS BIOCHEM SCI, V42, P245, DOI 10.1016/j.tibs.2016.10.004
   Shi JJ, 2015, NATURE, V526, P660, DOI 10.1038/nature15514
   Soengas MS, 2003, ONCOGENE, V22, P3138, DOI 10.1038/sj.onc.1206454
   St-Pierre J, 2002, J BIOL CHEM, V277, P44784, DOI 10.1074/jbc.M207217200
   Talantov D, 2005, CLIN CANCER RES, V11, P7234, DOI 10.1158/1078-0432.CCR-05-0683
   Torti SV, 2013, NAT REV CANCER, V13, P342, DOI 10.1038/nrc3495
   Trachootham D, 2009, NAT REV DRUG DISCOV, V8, P579, DOI 10.1038/nrd2803
   Van Laer L, 1998, NAT GENET, V20, P194
   Wang CJ, 2013, MOL BIOL REP, V40, P6525, DOI 10.1007/s11033-013-2581-8
   Wang WJ, 2015, CHEM BIOL, V22, P1040, DOI 10.1016/j.chembiol.2015.06.023
   Wang WJ, 2014, NAT CHEM BIOL, V10, P133, DOI [10.1038/NCHEMBIO.1406, 10.1038/nchembio.1406]
   Wang YP, 2017, NATURE, V547, P99, DOI 10.1038/nature22393
   Xiao B, 2017, CELL DEATH DIS, V8, DOI 10.1038/cddis.2017.463
   Xie Y, 2016, CELL DEATH DIFFER, V23, P369, DOI 10.1038/cdd.2015.158
   Yang ZT, 2018, NAT CELL BIOL, V20, P186, DOI 10.1038/s41556-017-0022-y
   Yoshii SR, 2011, J BIOL CHEM, V286, P19630, DOI 10.1074/jbc.M110.209338
   Zhang DW, 2009, SCIENCE, V325, P332, DOI 10.1126/science.1172308
   Zhang KH, 2009, CANCER RES, V69, P5340, DOI 10.1158/0008-5472.CAN-09-0112
NR 60
TC 125
Z9 137
U1 37
U2 118
PU INST BIOCHEMISTRY & CELL BIOLOGY
PI SHANGHAI
PA SIBS, CAS, 319 YUEYANG ROAD, SHANGHAI, 200031, PEOPLES R CHINA
SN 1001-0602
EI 1748-7838
J9 CELL RES
JI Cell Res.
PD DEC
PY 2018
VL 28
IS 12
BP 1171
EP 1185
DI 10.1038/s41422-018-0090-y
PG 15
WC Cell Biology
WE Science Citation Index Expanded (SCI-EXPANDED)
SC Cell Biology
GA HC4OF
UT WOS:000451782300006
PM 30287942
OA hybrid, Green Published
DA 2022-04-27
ER

PT J
AU Pasupuleti, N
   Grodzki, AC
   Gorin, F
AF Pasupuleti, Nagarekha
   Grodzki, Ana Cristina
   Gorin, Fredric
TI Mis-Trafficking of Endosomal Urokinase Proteins Triggers Drug-Induced
   Glioma Nonapoptotic Cell Death
SO MOLECULAR PHARMACOLOGY
LA English
DT Article
ID PLASMINOGEN-ACTIVATOR SYSTEM; LIPOPROTEIN RECEPTOR; CANCER METASTASIS;
   MITOCHONDRIA; NECROPTOSIS; APOPTOSIS; THERAPY; CALCIUM; TARGET; PAI-1
AB 5-Benzylglycinyl-amiloride (UCD38B) is the parent molecule of a class of anticancer small molecules that kill proliferative and nonproliferative high-grade glioma cells by programmed necrosis. UCD38B intracellularly triggers endocytosis, causing 40-50% of endosomes containing proteins of the urokinase plasminogen activator system (uPAS) to relocate to perinuclear mitochondrial regions. Endosomal "mis-trafficking" caused by UCD38B in human glioma cells corresponds to mitochondrial depolarization with the release and nuclear translocation of apoptotis-inducing factor (AIF) followed by irreversible caspase-independent cell demise. High-content quantification of immunocytochemical colocalization studies identified that UCD38B treatment increased endocytosis of the urokinase plasminogen activator (uPA), its receptor (uPAR), and plasminogen activator inhibitor-1 (PAI-1) into the early and late endosomes by 4- to 5-fold prior to AIF nuclear translocation and subsequent glioma demise. PAI-1 was found to comparably relocate with a subset of early and late endosomes in four different human glioma cell lines after UCD38B treatment, followed by caspase-independent, nonapoptotic cell death. Following UCD38B treatment, the receptor guidance protein LRP-1, which is required for endosomal recycling of the uPA receptor to the plasmalemma, remained abnormally associated with PAI-1 in early and late endosomes. The resultant aberrant endosomal recycling increased the total cellular content of the uPA-PAI-1 protein complex. Reversible inhibition of cellular endocytosis demonstrated that UCD38B bypasses the plasmalemmal uPAS complex and directly acts intracellularly to alter uPAS endocytotic trafficking. UCD38B represents a class of small molecules whose anticancer cytotoxicity is a consequence of causing the mis-trafficking of early and late endosomes containing uPAS cargo and leading to AIF-mediated necrotic cell death.
C1 [Pasupuleti, Nagarekha; Gorin, Fredric] Univ Calif Davis, Sch Med, Dept Neurol, Davis, CA 95616 USA.
   [Pasupuleti, Nagarekha; Grodzki, Ana Cristina; Gorin, Fredric] Univ Calif Davis, Sch Vet Med, Dept Mol Biosci, Davis, CA 95616 USA.
RP Gorin, F (通讯作者)，Univ Calif Davis, Ctr Comprehens Canc, Dept Mol Biosci Vet, Dept Med Neurol, Davis, CA 95616 USA.
EM npasupul@ucdavis.edu; fagorin@ucdavis.edu
FU Neurologic Sciences [R01-NS040489, R01-NS060880]; University of
   California Davis School of MedicineUniversity of California System;
   University of California Davis Research Investments in Science and
   Engineering; MIND Institute Intellectual and Developmental Disabilities
   Research Center [U54-HD079125]; National Institutes of HealthUnited
   States Department of Health & Human ServicesNational Institutes of
   Health (NIH) - USA; EUNICE KENNEDY SHRIVER NATIONAL INSTITUTE OF CHILD
   HEALTH & HUMAN DEVELOPMENTUnited States Department of Health & Human
   ServicesNational Institutes of Health (NIH) - USANIH Eunice Kennedy
   Shriver National Institute of Child Health & Human Development (NICHD)
   [U54HD079125] Funding Source: NIH RePORTER; NATIONAL INSTITUTE OF
   NEUROLOGICAL DISORDERS AND STROKEUnited States Department of Health &
   Human ServicesNational Institutes of Health (NIH) - USANIH National
   Institute of Neurological Disorders & Stroke (NINDS) [R01NS060880,
   R01NS040489] Funding Source: NIH RePORTER
FX This research was funded by the National Institutes of Health,
   Neurologic Sciences [Grants R01-NS040489 and R01-NS060880], University
   of California Davis School of Medicine, University of California Davis
   Research Investments in Science and Engineering, and MIND Institute
   Intellectual and Developmental Disabilities Research Center [Grant
   U54-HD079125].
CR Andreasen PA, 1997, INT J CANCER, V72, P1, DOI 10.1002/(SICI)1097-0215(19970703)72:1<1::AID-IJC1>3.0.CO;2-Z
   Andreasen PA, 2007, CURR DRUG TARGETS, V8, P1030, DOI 10.2174/138945007781662346
   Bajou K, 2004, ONCOGENE, V23, P6986, DOI 10.1038/sj.onc.1207859
   BLASI F, 1987, J CELL BIOL, V104, P801, DOI 10.1083/jcb.104.4.801
   Buckner JC, 2007, MAYO CLIN PROC, V82, P1271, DOI 10.4065/82.10.1271
   Calore F, 2010, CELL DEATH DIFFER, V17, P1707, DOI 10.1038/cdd.2010.42
   CONESE M, 1995, J CELL BIOL, V131, P1609, DOI 10.1083/jcb.131.6.1609
   Cortese K, 2008, PLOS ONE, V3, DOI 10.1371/journal.pone.0003730
   Crompton M, 1999, BIOCHEM J, V341, P233, DOI 10.1042/0264-6021:3410233
   Czekay RP, 2003, J CELL BIOL, V160, P781, DOI 10.1083/jcb.200208117
   Dunn IF, 2003, NEUROSURGERY, V52, P1411, DOI 10.1227/01.NEU.0000064808.27512.CF
   ELLIS V, 1989, J BIOL CHEM, V264, P2185
   Feoktistova M, 2012, CELL CYCLE, V11, P460, DOI 10.4161/cc.11.3.19060
   Fulda S, 2013, CANCER BIOL THER, V14, P999, DOI 10.4161/cbt.26428
   Garcia-Ruiz C, 2002, J BIOL CHEM, V277, P36443, DOI 10.1074/jbc.M206021200
   Grant BD, 2009, NAT REV MOL CELL BIO, V10, P597, DOI 10.1038/nrm2755
   Harbeck N, 2013, EUR J CANCER, V49, P1825, DOI 10.1016/j.ejca.2013.01.007
   Harley W, 2010, BRAIN RES, V1363, P159, DOI 10.1016/j.brainres.2010.09.059
   HERZ J, 1992, CELL, V71, P411, DOI 10.1016/0092-8674(92)90511-A
   HERZ J, 1988, EMBO J, V7, P4119, DOI 10.1002/j.1460-2075.1988.tb03306.x
   Leon LJ, 2013, PLOS ONE, V8, DOI 10.1371/journal.pone.0063038
   Marshall KD, 2014, FRONT PHYSIOL, V5, DOI 10.3389/fphys.2014.00323
   Marzo I, 1998, SCIENCE, V281, P2027, DOI 10.1126/science.281.5385.2027
   Massey AP, 2012, BIOORG MED CHEM LETT, V22, P2635, DOI 10.1016/j.bmcl.2011.12.123
   Mattson MP, 2000, TRENDS NEUROSCI, V23, P222, DOI 10.1016/S0166-2236(00)01548-4
   Maxfield FR, 2004, NAT REV MOL CELL BIO, V5, P121, DOI 10.1038/nrm1315
   Meley D, 2006, J BIOL CHEM, V281, P34870, DOI 10.1074/jbc.M605488200
   OLSON D, 1992, J BIOL CHEM, V267, P9129
   Ouasti S, 2007, CELL DEATH DIFFER, V14, P453, DOI 10.1038/sj.cdd.4402043
   Palandoken H, 2005, J PHARMACOL EXP THER, V312, P961, DOI 10.1124/jpet.104.076984
   Pasupuleti N, 2013, J PHARMACOL EXP THER, V344, P600, DOI 10.1124/jpet.112.200519
   Schmitt M, 1997, THROMB HAEMOSTASIS, V78, P285
   Setyono-Han B, 2005, THROMB HAEMOSTASIS, V93, P779, DOI 10.1160/TH04-11-0712
   Shintani T, 2004, SCIENCE, V306, P990, DOI 10.1126/science.1099993
   Taylor DR, 2007, BIOCHEM J, V402, P17, DOI 10.1042/BJ20061736
   Ulisse S, 2009, CURR CANCER DRUG TAR, V9, P32, DOI 10.2174/156800909787314002
NR 36
TC 10
Z9 11
U1 0
U2 7
PU AMER SOC PHARMACOLOGY EXPERIMENTAL THERAPEUTICS
PI BETHESDA
PA 9650 ROCKVILLE PIKE, BETHESDA, MD 20814-3995 USA
SN 0026-895X
EI 1521-0111
J9 MOL PHARMACOL
JI Mol. Pharmacol.
PD APR
PY 2015
VL 87
IS 4
BP 683
EP 696
DI 10.1124/mol.114.096602
PG 14
WC Pharmacology & Pharmacy
WE Science Citation Index Expanded (SCI-EXPANDED)
SC Pharmacology & Pharmacy
GA CE7FT
UT WOS:000352004100012
PM 25634671
OA Green Published
DA 2022-04-27
ER

PT J
AU Gross, C
   Ramirez, DA
   McGrath, S
   Gustafson, DL
AF Gross, Chase
   Ramirez, Dominique A.
   McGrath, Stephanie
   Gustafson, Daniel L.
TI Cannabidiol Induces Apoptosis and Perturbs Mitochondrial Function in
   Human and Canine Glioma Cells
SO FRONTIERS IN PHARMACOLOGY
LA English
DT Article
DE cancer; pharmacology; anti-cancer agents; glioma; brain; CNS tumor;
   cannabidiol (CBD); mitochondria
ID CANNABINOIDS; DEATH; RIPK3; SURVIVAL; MODEL; DOGS
AB Cannabidiol (CBD), the major non-psychoactive compound found in cannabis, is frequently used both as a nutraceutical and therapeutic. Despite anecdotal evidence as an anticancer agent, little is known about the effect CBD has on cancer cells. Given the intractability and poor prognoses of brain cancers in human and veterinary medicine, we sought to characterize the in vitro cytotoxicity of CBD on human and canine gliomas. Glioma cells treated with CBD showed a range of cytotoxicity from 4.9 to 8.2 mu g/ml; canine cells appeared to be more sensitive than human. Treatment with >5 mu g/ml CBD invariably produced large cytosolic vesicles. The mode of cell death was then interrogated using pharmacologic inhibitors. Inhibition of apoptosis was sufficient to rescue CBD-mediated cytotoxicity. Inhibition of RIPK3, a classical necroptosis kinase, also rescued cells from death and prevented the formation of the large cytosolic vesicles. Next, cellular mitochondrial activity in the presence of CBD was assessed and within 2 hours of treatment CBD reduced oxygen consumption in a dose dependent manner with almost complete ablation of activity at 10 mu g/ml CBD. Fluorescent imaging with a mitochondrial-specific dye revealed that the large cytosolic vesicles were, in fact, swollen mitochondria. Lastly, calcium channels were pharmacologically inhibited and the effect on cell death was determined. Inhibition of mitochondrial channel VDAC1, but not the TRPV1 channel, rescued cells from CBD-mediated cytotoxicity. These results demonstrate the cytotoxic nature of CBD in human and canine glioma cells and suggest a mechanism of action involving dysregulation of calcium homeostasis and mitochondrial activity.
C1 [Gross, Chase; Ramirez, Dominique A.; McGrath, Stephanie; Gustafson, Daniel L.] Colorado State Univ, Dept Clin Sci, Ft Collins, CO 80523 USA.
   [Gustafson, Daniel L.] Univ Colorado, Canc Ctr, Aurora, CO USA.
RP Gross, C (通讯作者)，Colorado State Univ, Dept Clin Sci, Ft Collins, CO 80523 USA.
EM ccgross@colostate.edu
OI Ramirez, Dominique/0000-0002-2944-8250
FU Shipley University Chair in Comparative Oncology
FX This work was supported through a non-competitive grant funded by the
   Extract LabsT, headquartered in Boulder, Colorado. This work was also
   supported in part by the Shipley University Chair in Comparative
   Oncology held by DG.
CR Bakas T, 2017, PHARMACOL RES, V119, P358, DOI 10.1016/j.phrs.2017.02.022
   Bassi MS, 2019, FRONT NEUROL, V10, DOI 10.3389/fneur.2019.00030
   Benitez-Rangel E, 2015, CELL DEATH DISCOV, V1, DOI 10.1038/cddiscovery.2015.37
   Calvaruso G, 2012, INT J ONCOL, V41, P407, DOI 10.3892/ijo.2012.1476
   Costa B, 2004, BRIT J PHARMACOL, V143, P247, DOI 10.1038/sj.bjp.0705920
   De Gregorio D, 2019, PAIN, V160, P136, DOI 10.1097/j.pain.0000000000001386
   De Petrocellis L, 2013, BRIT J PHARMACOL, V168, P79, DOI 10.1111/j.1476-5381.2012.02027.x
   Dondelinger Y, 2016, TRENDS CELL BIOL, V26, P721, DOI 10.1016/j.tcb.2016.06.004
   Dumont FJ, 2000, CURR MED CHEM, V7, P731, DOI 10.2174/0929867003374723
   Dzierzanowski T, 2019, CANCERS, V11, DOI 10.3390/cancers11020129
   Hadziahmetovic M, 2011, FUTURE ONCOL, V7, P1169, DOI [10.2217/FON.11.102, 10.2217/fon.11.102]
   Hermanson DJ, 2011, CANCER METAST REV, V30, P599, DOI 10.1007/s10555-011-9318-8
   Herranz C, 2016, J COMP PATHOL, V154, P169, DOI 10.1016/j.jcpa.2015.12.001
   Huang CJ, 2013, PLOS ONE, V8, DOI 10.1371/journal.pone.0066326
   Jacobsson SOP, 2000, BIOCHEM PHARMACOL, V60, P1807, DOI 10.1016/S0006-2952(00)00492-5
   Jeong S, 2019, CELL DEATH DIS, V10, DOI 10.1038/s41419-019-2001-7
   Kendall DA, 2017, FRONT CELL NEUROSCI, V10, DOI 10.3389/fncel.2016.00294
   Kim HK, 2017, SEMIN CANCER BIOL, V47, P154, DOI 10.1016/j.semcancer.2017.06.006
   Koehler JW, 2018, J NEUROPATH EXP NEUR, V77, P2018, DOI 10.1093/jnen/nly085
   Lincoln FA, 2018, CELL DEATH DIS, V9, DOI 10.1038/s41419-018-1160-2
   Lukhele ST, 2016, BMC COMPLEM ALTERN M, V16, DOI 10.1186/s12906-016-1280-0
   Magri A, 2018, FRONT CHEM, V6, DOI 10.3389/fchem.2018.00108
   Mandal P, 2014, MOL CELL, V56, P481, DOI 10.1016/j.molcel.2014.10.021
   Massi P, 2013, BRIT J CLIN PHARMACO, V75, P303, DOI 10.1111/j.1365-2125.2012.04298.x
   McKenzie BA, 2018, P NATL ACAD SCI USA, V115, pE6065, DOI 10.1073/pnas.1722041115
   Newton K, 2014, SCIENCE, V343, P1357, DOI 10.1126/science.1249361
   O'Sullivan SE, 2016, BRIT J PHARMACOL, V173, P1899, DOI 10.1111/bph.13497
   Olivas-Aguirre M, 2019, CELL DEATH DIS, V10, DOI 10.1038/s41419-019-2024-0
   Orozco S, 2017, IMMUNOL REV, V277, P102, DOI 10.1111/imr.12536
   Ramirez-Barrantes R, 2018, FRONT PHYSIOL, V9, DOI 10.3389/fphys.2018.00682
   Rimmerman N, 2013, CELL DEATH DIS, V4, DOI 10.1038/cddis.2013.471
   Rossmeisl JH, 2013, JAVMA-J AM VET MED A, V242, P193, DOI 10.2460/javma.242.2.193
   Samanta A, 2018, SUBCELL BIOCHEM, V87, P141, DOI 10.1007/978-981-10-7757-9_6
   Sharov VG, 2007, J MOL CELL CARDIOL, V42, P150, DOI 10.1016/j.yjmcc.2006.09.013
   Shrivastava A, 2011, MOL CANCER THER, V10, P1161, DOI 10.1158/1535-7163.MCT-10-1100
   Silver RJ, 2019, ANIMALS-BASEL, V9, DOI 10.3390/ani9090686
   Solinas M, 2013, PLOS ONE, V8, DOI 10.1371/journal.pone.0076918
   Stupp R, 2009, LANCET ONCOL, V10, P459, DOI 10.1016/S1470-2045(09)70025-7
   Thomas R, 2009, J NEURO-ONCOL, V94, P333, DOI 10.1007/s11060-009-9877-5
   Uhm JH, 2017, MAYO CLIN PROC, V92, P995, DOI 10.1016/j.mayocp.2017.01.010
   Whalley B.J., 2018, NEUROLOGY, V90, pS53
   Wu HY, 2018, FREE RADICAL BIO MED, V124, P311, DOI 10.1016/j.freeradbiomed.2018.06.023
   York D, 2018, VET COMP ONCOL, V16, P102, DOI 10.1111/vco.12317
   Zador F, 2015, PHARMACOL RES, V102, P254, DOI 10.1016/j.phrs.2015.10.015
   Zhou H, 2017, REDOX BIOL, V13, P498, DOI 10.1016/j.redox.2017.07.007
   Zou SL, 2018, INT J MOL SCI, V19, DOI 10.3390/ijms19030833
NR 46
TC 2
Z9 2
U1 6
U2 7
PU FRONTIERS MEDIA SA
PI LAUSANNE
PA AVENUE DU TRIBUNAL FEDERAL 34, LAUSANNE, CH-1015, SWITZERLAND
EI 1663-9812
J9 FRONT PHARMACOL
JI Front. Pharmacol.
PD AUG 11
PY 2021
VL 12
AR 725136
DI 10.3389/fphar.2021.725136
PG 12
WC Pharmacology & Pharmacy
WE Science Citation Index Expanded (SCI-EXPANDED)
SC Pharmacology & Pharmacy
GA US3YZ
UT WOS:000697370300001
PM 34456736
OA Green Published, gold
DA 2022-04-27
ER

PT J
AU Boccellato, C
   Kolbe, E
   Peters, N
   Juric, V
   Fullstone, G
   Verreault, M
   Idbaih, A
   Lamfers, MLM
   Murphy, BM
   Rehm, M
AF Boccellato, Chiara
   Kolbe, Emily
   Peters, Nathalie
   Juric, Viktorija
   Fullstone, Gavin
   Verreault, Maite
   Idbaih, Ahmed
   Lamfers, Martine L. M.
   Murphy, Brona M.
   Rehm, Markus
TI Marizomib sensitizes primary glioma cells to apoptosis induced by a
   latest-generation TRAIL receptor agonist
SO CELL DEATH & DISEASE
LA English
DT Article
ID NF-KAPPA-B; PROTEASOME INHIBITOR; SALINOSPORAMIDE-A; CARMUSTINE WAFERS;
   CANCER-CELLS; STEM-CELLS; GLIOBLASTOMA; NECROPTOSIS; DEATH; TEMOZOLOMIDE
AB Due to the absence of curative treatments for glioblastoma (GBM), we assessed the efficacy of single and combination treatments with a translationally relevant 2nd generation TRAIL-receptor agonist (IZI1551) and the blood-brain barrier (BBB) permeant proteasome inhibitor marizomib in a panel of patient-derived glioblastoma cell lines. These cells were cultured using protocols that maintain the characteristics of primary tumor cells. IZI1551+marizomib combination treatments synergistically induced apoptotic cell death in the majority of cases, both in 2D, as well as in 3D spheroid cultures. In contrast, single-drug treatments largely failed to induce noticeable amounts of cell death. Kinetic analyses suggested that time-shifted drug exposure might further increase responsiveness, with marizomib pre-treatments indeed strongly enhancing cell death. Cell death responses upon the addition of IZI1551 could also be observed in GBM cells that were kept in a medium collected from the basolateral side of a human hCMEC/D3 BBB model that had been exposed to marizomib. Interestingly, the subset of GBM cell lines resistant to IZI1551+marizomib treatments expressed lower surface amounts of TRAIL death receptors, substantially lower amounts of procaspase-8, and increased amounts of cFLIP, suggesting that apoptosis initiation was likely too weak to initiate downstream apoptosis execution. Indeed, experiments in which the mitochondrial apoptosis threshold was lowered by antagonizing Mcl-1 re-established sensitivity to IZI1551+marizomib in otherwise resistant cells. Overall, our study demonstrates a high efficacy of combination treatments with a latest-generation TRAIL receptor agonist and the BBB permeant proteasome inhibitor marizomib in relevant GBM cell models, as well as strategies to further enhance responsiveness and to sensitize subgroups of otherwise resistant GBM cases.
C1 [Boccellato, Chiara; Kolbe, Emily; Peters, Nathalie; Fullstone, Gavin; Rehm, Markus] Univ Stuttgart, Inst Cell Biol & Immunol, Stuttgart, Germany.
   [Juric, Viktorija; Murphy, Brona M.] Royal Coll Surgeons Ireland, Dept Physiol & Med Phys, Dublin D2, Ireland.
   [Fullstone, Gavin; Rehm, Markus] Univ Stuttgart, Stuttgart Res Ctr Syst Biol, Stuttgart, Germany.
   [Verreault, Maite] UPMC Univ Paris 04, Inserm U 1127, UMR S 1127, Inst Cerveau,CNRS UMR 7225,Sorbonne Univ,ICM, Paris, France.
   [Idbaih, Ahmed] Sorbonne Univ, Inserm, Hop Univ Pitie Salpetriere Charles Foix,Serv Neur, AP HP,Inst Cerveau Paris,ICM,CNRS UMR S 1127, Serv Neurol 2-Mazarin, Paris, France.
   [Lamfers, Martine L. M.] Erasmus MC, Brain Tumor Ctr, Dept Neurosurg, Rotterdam, Netherlands.
RP Rehm, M (通讯作者)，Univ Stuttgart, Inst Cell Biol & Immunol, Stuttgart, Germany.; Rehm, M (通讯作者)，Univ Stuttgart, Stuttgart Res Ctr Syst Biol, Stuttgart, Germany.
EM markus.morrison@izi.uni-stuttgart.de
RI Murphy, Brona/P-2544-2019
OI Murphy, Brona/0000-0002-6740-8858; Fullstone, Gavin/0000-0001-5246-3443;
   Juric, Viktorija/0000-0003-2916-9080
FU European UnionEuropean Commission [766069]; German Research
   FoundationGerman Research Foundation (DFG) [DFG FOR2036 MO 3226/1-1, EXC
   2075 390740016, MO 3226/41]; Projekt DEAL
FX MV, AI, ML, BM, and MR received support from the European Union's
   Horizon 2020 research and innovation program under the Marie
   Sklodowska-Curie grant agreement (#766069 (GLIO-TRAIN). MR received
   further support from the German Research Foundation (DFG FOR2036 MO
   3226/1-1; EXC 2075 390740016; MO 3226/41). Open Access funding enabled
   and organized by Projekt DEAL.
CR Ahn KS, 2007, BLOOD, V110, P2286, DOI 10.1182/blood-2007-04-084996
   Ali M, 2018, CELL DEATH DIS, V9, DOI 10.1038/s41419-018-0371-x
   Ashkenazi A, 2017, NAT REV DRUG DISCOV, V16, P273, DOI 10.1038/nrd.2016.253
   Balvers RK, 2013, NEURO-ONCOLOGY, V15, P1684, DOI 10.1093/neuonc/not116
   Basso J, 2018, GELS-BASEL, V4, DOI 10.3390/gels4030062
   Blagosklonny MV, 2004, ONCOGENE, V23, P2967, DOI 10.1038/sj.onc.1207520
   Campbell KJ, 2018, OPEN BIOL, V8, DOI 10.1098/rsob.180002
   Carlsten M, 2019, ONCOIMMUNOLOGY, V8, DOI 10.1080/2162402X.2018.1534664
   Chou TC, 1996, CANCER CHEMOTH PHARM, V37, P222
   Chowdhary SA, 2015, J NEURO-ONCOL, V122, P367, DOI 10.1007/s11060-015-1724-2
   Ciechanover A, 2012, BBA-PROTEINS PROTEOM, V1824, P3, DOI 10.1016/j.bbapap.2011.03.007
   Concannon CG, 2007, ONCOGENE, V26, P1681, DOI 10.1038/sj.onc.1209974
   Delgado ME, 2014, CELL DEATH DIS, V5, DOI 10.1038/cddis.2013.520
   Deveraux QL, 1999, EMBO J, V18, P5242, DOI 10.1093/emboj/18.19.5242
   Di KJ, 2016, NEURO-ONCOLOGY, V18, P840, DOI 10.1093/neuonc/nov299
   Feling RH, 2003, ANGEW CHEM INT EDIT, V42, P355, DOI 10.1002/anie.200390115
   Fujita E, 1996, BIOCHEM BIOPH RES CO, V224, P74, DOI 10.1006/bbrc.1996.0986
   Galluzzi L, 2018, CELL DEATH DIFFER, V25, P486, DOI 10.1038/s41418-017-0012-4
   Gieffers C, 2013, MOL CANCER THER, V12, P2735, DOI 10.1158/1535-7163.MCT-13-0323
   Gutenberg A, 2013, J NEURO-ONCOL, V113, P163, DOI 10.1007/s11060-013-1110-x
   Harrison SJ, 2016, CLIN CANCER RES, V22, P4559, DOI 10.1158/1078-0432.CCR-15-2616
   He Q, 2004, ONCOGENE, V23, P2554, DOI 10.1038/sj.onc.1207351
   Hellwig CT, 2008, J BIOL CHEM, V283, P21676, DOI 10.1074/jbc.M802889200
   Hutt M, 2017, MOL CANCER THER, V16, P2792, DOI 10.1158/1535-7163.MCT-17-0551
   ImajohOhmi S, 1995, BIOCHEM BIOPH RES CO, V217, P1070, DOI 10.1006/bbrc.1995.2878
   Jennewein C, 2012, ONCOGENE, V31, P1468, DOI 10.1038/onc.2011.333
   Koshy M, 2012, J NEURO-ONCOL, V107, P207, DOI 10.1007/s11060-011-0738-7
   La Ferla-Bruhl K, 2007, ONCOGENE, V26, P571, DOI 10.1038/sj.onc.1209841
   Laussmann MA, 2011, CELL DEATH DIFFER, V18, P1584, DOI 10.1038/cdd.2011.27
   Lee J, 2006, CANCER CELL, V9, P391, DOI 10.1016/j.ccr.2006.03.030
   Manton CA, 2016, SCI REP-UK, V6, DOI 10.1038/srep18953
   Mason WP, 2019, J CLIN ONCOL, V37, DOI 10.1200/JCO.2019.37.15_suppl.2021
   Melo-Lima Sara, 2014, Oncoscience, V1, P649
   Musah-Eroje A, 2019, J NEURO-ONCOL, V142, P231, DOI 10.1007/s11060-019-03107-0
   Najafov A, 2018, PLOS BIOL, V16, DOI 10.1371/journal.pbio.2005756
   Narayanan S, 2020, DRUG RESIST UPDATE, V48, DOI 10.1016/j.drup.2019.100663
   Orlowski RZ, 1999, CELL DEATH DIFFER, V6, P303, DOI 10.1038/sj.cdd.4400505
   Ratain MJ, 2019, J CLIN ONCOL, V37, DOI 10.1200/JCO.2019.37.15_suppl.3013
   Rosenberg S, 2017, NEURO-ONCOLOGY, V19, P219, DOI 10.1093/neuonc/now160
   Roth P, 2020, EXPERT OPIN INV DRUG, V29, P1133, DOI 10.1080/13543784.2020.1803827
   Snell V, 1997, BRIT J HAEMATOL, V99, P618, DOI 10.1046/j.1365-2141.1997.4393250.x
   Stohr D, 2020, CELL DEATH DIFFER, V27, P3037, DOI 10.1038/s41418-020-0559-3
   Tan AC, 2020, CA-CANCER J CLIN, V70, P299, DOI 10.3322/caac.21613
   Unterkircher T, 2011, CLIN CANCER RES, V17, P4019, DOI 10.1158/1078-0432.CCR-11-0075
   Vetma V, 2020, CELL DEATH DIFFER, V27, P2417, DOI 10.1038/s41418-020-0512-5
   Wasserfallen JB, 2005, NEURO-ONCOLOGY, V7, P189, DOI 10.1215/S1152851704000687
   Webb JL, 1963, ENZYME METABOLIC INH
   Weinlich R, 2017, NAT REV MOL CELL BIO, V18, P127, DOI 10.1038/nrm.2016.149
   Yang ZT, 2017, CELL REP, V19, P1846, DOI 10.1016/j.celrep.2017.05.012
   Yin D, 2005, ONCOGENE, V24, P344, DOI 10.1038/sj.onc.1208225
   Zhang YC, 2016, BIOCHEM BIOPH RES CO, V477, P761, DOI 10.1016/j.bbrc.2016.06.132
NR 51
TC 2
Z9 2
U1 3
U2 5
PU SPRINGERNATURE
PI LONDON
PA CAMPUS, 4 CRINAN ST, LONDON, N1 9XW, ENGLAND
SN 2041-4889
J9 CELL DEATH DIS
JI Cell Death Dis.
PD JUN 24
PY 2021
VL 12
IS 7
AR 647
DI 10.1038/s41419-021-03927-x
PG 11
WC Cell Biology
WE Science Citation Index Expanded (SCI-EXPANDED)
SC Cell Biology
GA TC3XC
UT WOS:000668573800005
PM 34168123
OA Green Published, gold
DA 2022-04-27
ER

PT J
AU Xiao, R
   An, Y
   Ye, WD
   Derakhshan, A
   Cheng, H
   Yang, XP
   Allen, C
   Chen, Z
   Schmitt, NC
   Van Waes, C
AF Xiao, Roy
   An, Yi
   Ye, Wenda
   Derakhshan, Adeeb
   Cheng, Hui
   Yang, Xinping
   Allen, Clint
   Chen, Zhong
   Schmitt, Nicole C.
   Van Waes, Carter
TI Dual Antagonist of cIAP/XIAP ASTX660 Sensitizes HPV- and HPV+ Head and
   Neck Cancers to TNF alpha, TRAIL, and Radiation Therapy
SO CLINICAL CANCER RESEARCH
LA English
DT Article
ID SMAC-MIMETIC BIRINAPANT; NF-KAPPA-B; CELL-DEATH; OROPHARYNGEAL CANCER;
   GENOMIC CHARACTERIZATION; APOPTOSIS PROTEINS; IAP PROTEINS; PHASE-I;
   INHIBITION; ACTIVATION
AB Purpose: Human papillomavirus-negative (HPV-) head and neck squamous cell carcinomas (HNSCC) harbor frequent genomic amplification of Fas-associated death domain, with or without concurrent amplification of Baculovirus inhibitor of apoptosis repeat containing (BIRC2/3) genes encoding cellular inhibitor of apoptosis proteins 1/2 (cIAP1/2). Antagonists targeting cIAP1 have been reported to enhance sensitivity of HPV-, but not HPV+ tumors, to TNF family death ligands (TNF and TRAIL) and radiation.
   Experimental Design: We tested a novel dual cIAP/XIAP antagonist ASTX660 in HPV+ and HPV- cell lines in combination with death ligands TNF alpha and TRAIL, and in preclinical xenograft models with radiation, an inducer of death ligands. The dependence of activity on TNF was examined by antibody depletion.
   Results: ASTX660 sensitized subsets of HPV- and HPV+ HNSCC cell lines to TNF alpha and TRAIL. These antitumor effects of ASTX660 are the result of both apoptosis and/ or necroptosis among HPV- cells, and primarily by apoptosis (caspase 3 and caspase 8 cleavage) in HPV+ cells. ASTX660 enhanced restoration of protein expression and inhibitory activity of proapoptotic tumor suppressor TP53 in HPV+ HNSCC. Furthermore, ASTX660 combined with radiotherapy, an inducer of death ligands, significantly delayed growth of both HPV- and HPV+ human tumor xenografts, an effect attenuated by anti-TNF alpha pretreatment blockade.
   Conclusions: IAP1/XIAP antagonist, ASTX660, sensitizes HPV+ HNSCC to TNF alpha via a mechanism involving restoration of TP53. These findings serve tomotivate further studies of dual cIAP/XIAP antagonists and future clinical trials combining these antagonists with radiotherapy to treat both HPV+ and HPV- HNSCC.
C1 [Xiao, Roy; Ye, Wenda; Derakhshan, Adeeb] Case Western Reserve Univ, Cleveland Clin, Lerner Coll Med, Cleveland, OH 44106 USA.
   [Xiao, Roy; Ye, Wenda; Derakhshan, Adeeb] NIH, Med Res Scholars Program, Bldg 10, Bethesda, MD 20892 USA.
   [Xiao, Roy; An, Yi; Ye, Wenda; Derakhshan, Adeeb; Cheng, Hui; Yang, Xinping; Chen, Zhong; Van Waes, Carter] NIDCD, NIH, Tumor Biol Sect, Bethesda, MD USA.
   [Allen, Clint; Schmitt, Nicole C.] NIDCD, Off Clin Director, NIH, Bethesda, MD USA.
   [Allen, Clint; Schmitt, Nicole C.] Johns Hopkins Univ, Dept Otolaryngol Head & Neck Surg, Baltimore, MD USA.
RP Van Waes, C (通讯作者)，NIDCD, NIH, Rm 7N240D,10 Ctr Dr, Bethesda, MD 20892 USA.
EM vanwaesc@nidcd.nih.gov
RI Xiao, Roy/AAZ-1915-2020; Allen, Clint/AAD-7016-2021
OI Allen, Clint/0000-0001-6586-5804; Xiao, Roy/0000-0003-4459-0746
FU NIDCDUnited States Department of Health & Human ServicesNational
   Institutes of Health (NIH) - USANIH National Institute on Deafness &
   Other Communication Disorders (NIDCD) [ZIA-DC-000016, 73, 74, 87, 90];
   Astex Pharmaceuticals provided ASTX660; NIDCDUnited States Department of
   Health & Human ServicesNational Institutes of Health (NIH) - USANIH
   National Institute on Deafness & Other Communication Disorders (NIDCD);
   NIHUnited States Department of Health & Human ServicesNational
   Institutes of Health (NIH) - USA; Doris Duke Charitable Foundation
   (DDCF)Doris Duke Charitable Foundation (DDCF) [2014194]; American
   Association for Dental Research; Colgate-Palmolive Company;
   GenentechRoche HoldingGenentech; Elsevier; NATIONAL INSTITUTE ON
   DEAFNESS AND OTHER COMMUNICATION DISORDERSUnited States Department of
   Health & Human ServicesNational Institutes of Health (NIH) - USANIH
   National Institute on Deafness & Other Communication Disorders (NIDCD)
   [ZIADC000090, ZIADC000087, ZIADC000016] Funding Source: NIH RePORTER
FX This work was supported by NIDCD intramural projects ZIA-DC-000016, 73,
   and 74 (to C. Van Waes), 87 (to C. Allen), and 90 (to N. C. Schmitt).
   Astex Pharmaceuticals provided ASTX660 and research funding under a
   cooperative research and development agreement with NIDCD (to C. Van
   Waes). This research (by R. Xiao, W. Ye, and A. Derakhshan) was made
   possible through the NIH Medical Research Scholars Program, a
   public-private partnership supported jointly by the NIH and
   contributions to the Foundation for the NIH from the Doris Duke
   Charitable Foundation (DDCF Grant #2014194), the American Association
   for Dental Research, the Colgate-Palmolive Company, Genentech, Elsevier,
   and other private donors. The authors would like to acknowledge Megan
   Morisada and Ellen Moore for technical assistance, Dr. James Mitchell
   and his laboratory for their assistance with irradiation treatments, and
   Drs. Cheng-Ming Chiang and Vassiliki Saloura for careful external review
   of the article. This study utilized the high-performance computational
   capabilities of the Biowulf Linux cluster at the NIH, Bethesda, MD
   (http://biowulf.nih.gov).
CR Amaravadi RK, 2015, MOL CANCER THER, V14, P2569, DOI 10.1158/1535-7163.MCT-15-0475
   Brands RC, 2016, CLIN ORAL INVEST, V20, P2325, DOI 10.1007/s00784-016-1741-3
   Brenner JC, 2010, HEAD NECK-J SCI SPEC, V32, P417, DOI 10.1002/hed.21198
   Busch CJ, 2013, RADIOTHER ONCOL, V108, P495, DOI 10.1016/j.radonc.2013.06.035
   Carter BZ, 2010, BLOOD, V115, P306, DOI 10.1182/blood-2009-03-212563
   Chaturvedi AK, 2011, J CLIN ONCOL, V29, P4294, DOI 10.1200/JCO.2011.36.4596
   Cheng H, 2018, CELL REP, V25, P1332, DOI 10.1016/j.celrep.2018.10.007
   Derakhshan A, 2017, CLIN CANCER RES, V23, P1379, DOI 10.1158/1078-0432.CCR-16-2172
   Eytan DF, 2016, CANCER RES, V76, P5442, DOI 10.1158/0008-5472.CAN-15-3317
   Eytan DF, 2015, LARYNGOSCOPE, V125, pE118, DOI 10.1002/lary.25056
   Festjens N, 2007, CELL DEATH DIFFER, V14, P400, DOI 10.1038/sj.cdd.4402085
   Friedman J, 2007, CLIN CANCER RES, V13, P6568, DOI 10.1158/1078-0432.CCR-07-1591
   Fulda S, 2012, NAT REV DRUG DISCOV, V11, P109, DOI 10.1038/nrd3627
   Gyrd-Hansen M, 2010, NAT REV CANCER, V10, P561, DOI 10.1038/nrc2889
   HALLAHAN DE, 1989, P NATL ACAD SCI USA, V86, P10104, DOI 10.1073/pnas.86.24.10104
   HALLAHAN DE, 1991, CANCER RES, V51, P4565
   Hurwitz HI, 2015, CANCER CHEMOTH PHARM, V75, P851, DOI 10.1007/s00280-015-2709-8
   Infante JR, 2014, J CLIN ONCOL, V32, P3103, DOI 10.1200/JCO.2013.52.3993
   Lawrence MS, 2015, NATURE, V517, P576, DOI 10.1038/nature14129
   Leemans CR, 2011, NAT REV CANCER, V11, P9, DOI 10.1038/nrc2982
   Li J, 2012, BIOINFORMATICS, V28, P1307, DOI 10.1093/bioinformatics/bts146
   Long JS, 2012, ONCOGENE, V31, P5045, DOI 10.1038/onc.2012.7
   Love MI, 2014, GENOME BIOL, V15, DOI 10.1186/s13059-014-0550-8
   Marur S, 2010, LANCET ONCOL, V11, P781, DOI 10.1016/S1470-2045(10)70017-6
   Matzinger O, 2015, RADIOTHER ONCOL, V116, P495, DOI 10.1016/j.radonc.2015.05.017
   Mita M, 2018, P AACR NCI EORTC INT, P17
   Moquin DM, 2013, PLOS ONE, V8, DOI 10.1371/journal.pone.0076841
   Oberst A, 2011, NAT REV MOL CELL BIO, V12, P757, DOI 10.1038/nrm3214
   Oberst A, 2011, NATURE, V471, P363, DOI 10.1038/nature09852
   Pickering CR, 2013, CANCER DISCOV, V3, P770, DOI 10.1158/2159-8290.CD-12-0537
   Ramqvist T, 2010, EMERG INFECT DIS, V16, P1671, DOI 10.3201/eid1611.100452
   Raulf N, 2014, BRIT J CANCER, V111, P1955, DOI 10.1038/bjc.2014.521
   Riedl SJ, 2001, CELL, V104, P791, DOI 10.1016/S0092-8674(02)02036-6
   Salvesen GS, 2002, NAT REV MOL CELL BIO, V3, P401, DOI 10.1038/nrm830
   Schimmer AD, 2004, CANCER CELL, V5, P25, DOI 10.1016/S1535-6108(03)00332-5
   Siegel R, 2013, CA-CANCER J CLIN, V63, P11, DOI 10.3322/caac.21166
   Stransky N, 2011, SCIENCE, V333, P1157, DOI 10.1126/science.1208130
   Sturgis EM, 2011, J NATL COMPR CANC NE, V9, P665, DOI 10.6004/jnccn.2011.0055
   Suzuki Y, 2001, MOL CELL, V8, P613, DOI 10.1016/S1097-2765(01)00341-0
   Tang AL, 2013, OTOLARYNG HEAD NECK, V149, P252, DOI 10.1177/0194599813486599
   Tang AL, 2012, HEAD NECK-J SCI SPEC, V34, P1480, DOI 10.1002/hed.21962
   Thorvaldsdottir H, 2013, BRIEF BIOINFORM, V14, P178, DOI 10.1093/bib/bbs017
   Torre LA, 2015, CA-CANCER J CLIN, V65, P87, DOI 10.3322/caac.21262
   Varfolomeev E, 2007, CELL, V131, P669, DOI 10.1016/j.cell.2007.10.030
   Ward G, 2014, EUR J CANCER, V50, P122, DOI 10.1016/S0959-8049(14)70506-4
   Ward GA, 2018, MOL CANCER THER, V17, P1381, DOI 10.1158/1535-7163.MCT-17-0848
   Yang J, 2011, MOL CANCER THER, V10, P658, DOI 10.1158/1535-7163.MCT-10-0643
   Yang L, 2015, MOL CANCER THER, V14, pC144
   Zhang TL, 2009, BIOPHYS J, V97, P415, DOI 10.1016/j.bpj.2009.04.053
NR 49
TC 11
Z9 11
U1 0
U2 4
PU AMER ASSOC CANCER RESEARCH
PI PHILADELPHIA
PA 615 CHESTNUT ST, 17TH FLOOR, PHILADELPHIA, PA 19106-4404 USA
SN 1078-0432
EI 1557-3265
J9 CLIN CANCER RES
JI Clin. Cancer Res.
PD NOV 1
PY 2019
VL 25
IS 21
BP 6463
EP 6474
DI 10.1158/1078-0432.CCR-18-3802
PG 12
WC Oncology
WE Science Citation Index Expanded (SCI-EXPANDED)
SC Oncology
GA JJ8JV
UT WOS:000494399300020
PM 31266830
OA Green Accepted, Bronze
DA 2022-04-27
ER

PT J
AU Zhang, SH
   Si, W
   Yu, Q
   Wang, YY
   Wu, Y
AF Zhang, Shehong
   Si, Wen
   Yu, Qing
   Wang, Yuyang
   Wu, Yi
TI Therapeutic effects of combination environmental enrichment with
   necrostatin-1 on cognition following vascular cognitive impairment in
   mice
SO EUROPEAN JOURNAL OF INFLAMMATION
LA English
DT Article
DE behavior; cognition; enriched environment; VCI
ID CEREBRAL HYPOPERFUSION; DEMENTIA; STROKE; MEMORY
AB Cognitive dysfunction resulting from the reduction of cerebral blood flow has been defined as "vascular cognitive impairment" (VCI) which has become the second cause of dementia only after Alzheimer's disease (AD) and arouses great concerns. There is accumulating evidence that environmental enrichment (EE) can induce functional and anatomical alterations and then bring about overt improvement in memory and learning tasks in many injury paradigms, including ischemic brain injury. Moreover, necrostatin-1 (Nec-1), the special inhibitor of necroptosis, improved functional outcomes following ischemic brain injury and AD. The question of whether and what effect EE and EE + Nec-1 could bring about on cognitive performance and microenvironment and histopathological consequences in the mice suffering from VCI is still unclear. In this study, we investigated this question using the bilateral common carotid artery stenosis (BCAS) mouse model. A week after surgical operation for BCAS, mice were reared for 3 weeks either in standard housing condition or in an EE consisting of special cage filling with various stimulatory items. The results found that the mice in the BCAS + EE and BCAS + EE + Nec-1 groups showed significantly shorter latencies and distances to reach the platform in behavioral tests versus untreated mice at 4 weeks after BCAS surgery. However, three injured groups showed significant deficits compared with the sham group (P < 0.05). In addition, there were no differences between the EE-reared mice and EE + Nec-1-treated mice except in the level of expression of inflammation cytokines. Our results indicated that noninvasive environmental stimulation is beneficial in ameliorating cognitive deficits and inflammation response in mice following VCI and that Nec-1 enhanced the inhibitory effect of EE on inflammation response.
C1 [Zhang, Shehong; Si, Wen; Wang, Yuyang; Wu, Yi] Fudan Univ, Huashan Hosp, Dept Rehabil Med, Shanghai 200040, Peoples R China.
   [Zhang, Shehong; Si, Wen; Wang, Yuyang; Wu, Yi] Fudan Univ, State Key Lab Med Neurobiol, Shanghai, Peoples R China.
   [Yu, Qing] Fudan Univ, Huashan Hosp, Dept Hand Surg, Shanghai, Peoples R China.
RP Wu, Y (通讯作者)，Fudan Univ, Huashan Hosp, Dept Rehabil Med, Shanghai 200040, Peoples R China.
EM wuyi@fudan.edu.cn
FU Natural Science Foundation of China (NSFC)National Natural Science
   Foundation of China (NSFC) [81672242]; key projects of Shanghai Science
   and Technology on Biomedicine [17411953900]; Shanghai Municipal
   Commission of Health and Family Planning, Key developing disciplines
   [2015ZB0401]
FX The author(s) disclosed receipt of the following financial support for
   the research, authorship, and/or publication of this article: This study
   was supported by the Natural Science Foundation of China (NSFC; nos.
   81672242), the key projects of Shanghai Science and Technology on
   Biomedicine (nos. 17411953900) and Shanghai Municipal Commission of
   Health and Family Planning, Key developing disciplines (nos.
   2015ZB0401).
CR Bink DI, 2013, J CEREBR BLOOD F MET, V33, P1666, DOI 10.1038/jcbfm.2013.140
   Blasi F, 2014, STROKE, V45, P1468, DOI 10.1161/STROKEAHA.114.005324
   Brouns R, 2009, CLIN NEUROL NEUROSUR, V111, P483, DOI 10.1016/j.clineuro.2009.04.001
   Degterev A, 2005, NAT CHEM BIOL, V1, P112, DOI 10.1038/nchembio711
   Degterev A, 2008, NAT CHEM BIOL, V4, P313, DOI 10.1038/nchembio.83
   FALKENBERG T, 1992, NEUROSCI LETT, V138, P153, DOI 10.1016/0304-3940(92)90494-R
   Farooq MU, 2013, CURR ATHEROSCLER REP, V15, DOI 10.1007/s11883-013-0330-z
   Gorelick PB, 2011, STROKE, V42, P2672, DOI 10.1161/STR.0b013e3182299496
   HACHINSKI VC, 1993, NEUROLOGY, V43, P2159, DOI 10.1212/WNL.43.10.2159-a
   Hachinski V, 2006, STROKE, V37, P2220, DOI 10.1161/01.STR.0000237236.88823.47
   Huang J, 2013, STROKE, V44, P190, DOI 10.1161/STROKEAHA.112.670299
   Iadecola C, 2013, NEURON, V80, P844, DOI 10.1016/j.neuron.2013.10.008
   Jopp DS, 2016, BMC GERIATR, V16, DOI 10.1186/s12877-015-0167-0
   Kempermann G, 1997, NATURE, V386, P493, DOI 10.1038/386493a0
   Kitagawa K, 2009, HYPERTENS RES, V32, P816, DOI 10.1038/hr.2009.100
   Kotloski RJ, 2015, EXP NEUROL, V264, P121, DOI 10.1016/j.expneurol.2014.11.012
   Miki K, 2009, J NEUROSCI RES, V87, P1270, DOI 10.1002/jnr.21925
   Miyamoto N, 2010, J CEREBR BLOOD F MET, V30, P299, DOI 10.1038/jcbfm.2009.210
   MORRIS RGM, 1982, NATURE, V297, P681, DOI 10.1038/297681a0
   O'Brien JT, 2003, LANCET NEUROL, V2, P89, DOI 10.1016/S1474-4422(03)00305-3
   OTT A, 1995, BRIT MED J, V310, P970, DOI 10.1136/bmj.310.6985.970
   Ruitenberg A, 2005, ANN NEUROL, V57, P789, DOI 10.1002/ana.20493
   Shibata M, 2004, STROKE, V35, P2598, DOI 10.1161/01.STR.0000143725.19053.60
   Singhal G, 2014, FRONT CELL NEUROSCI, V8, DOI 10.3389/fncel.2014.00097
   Smith EE, 2017, CLIN SCI, V131, P1059, DOI 10.1042/CS20160607
   Su XF, 2015, NEUROCHEM RES, V40, P643, DOI 10.1007/s11064-014-1510-0
   Takemiya T, 2017, FRONT BEHAV NEUROSCI, V11, DOI 10.3389/fnbeh.2017.00202
   Vandenabeele P, 2010, NAT REV MOL CELL BIO, V11, P700, DOI 10.1038/nrm2970
   Verdelho A, 2012, STROKE, V43, P3331, DOI 10.1161/STROKEAHA.112.661793
   World Health Organization and Alzheimer's Disease International, 2012, DEM PUBL HLTH PRIOR
   Yang SH, 2017, EMBO MOL MED, V9, P61, DOI 10.15252/emmm.201606566
   Zhang Shehong, 2016, Medicines (Basel), V3, DOI 10.3390/medicines3030016
NR 32
TC 2
Z9 2
U1 3
U2 10
PU SAGE PUBLICATIONS INC
PI THOUSAND OAKS
PA 2455 TELLER RD, THOUSAND OAKS, CA 91320 USA
SN 1721-727X
EI 2058-7392
J9 EUR J INFLAMM
JI Eur. J. Inflamm.
PD MAR 7
PY 2019
VL 17
AR 2058739219834832
DI 10.1177/2058739219834832
PG 9
WC Immunology
WE Science Citation Index Expanded (SCI-EXPANDED)
SC Immunology
GA HQ5ZV
UT WOS:000462492500001
OA gold
DA 2022-04-27
ER

PT J
AU Berger, S
   Goekeri, C
   Gupta, SK
   Vera, J
   Dietert, K
   Behrendt, U
   Lienau, J
   Wienhold, SM
   Gruber, AD
   Suttorp, N
   Witzenrath, M
   Nouailles, G
AF Berger, Sarah
   Goekeri, Cengiz
   Gupta, Shishir K.
   Vera, Julio
   Dietert, Kristina
   Behrendt, Ulrike
   Lienau, Jasmin
   Wienhold, Sandra-Maria
   Gruber, Achim D.
   Suttorp, Norbert
   Witzenrath, Martin
   Nouailles, Geraldine
TI Delay in antibiotic therapy results in fatal disease outcome in murine
   pneumococcal pneumonia
SO CRITICAL CARE
LA English
DT Article
DE Streptococcus pneumoniae; Blood-air barrier; Bacterial pneumonia; Acute
   lung injury; Ampicillin; Innate immunity
ID COMMUNITY-ACQUIRED PNEUMONIA; STREPTOCOCCUS-PNEUMONIAE;
   VASCULAR-PERMEABILITY; EPITHELIAL-CELLS; INFLAMMATION; NECROPTOSIS;
   PNEUMOLYSIN; MECHANISMS; STRATEGIES; INFECTION
AB BackgroundCommunity-acquired pneumonia (CAP) remains a major cause of death worldwide. Mechanisms underlying the detrimental outcome despite adequate antibiotic therapy and comorbidity management are still not fully understood.MethodsTo model timely versus delayed antibiotic therapy in patients, mice with pneumococcal pneumonia received ampicillin twice a day starting early (24h) or late (48h) after infection. Clinical readouts and local and systemic inflammatory mediators after early and late antibiotic intervention were examined.ResultsEarly antibiotic intervention rescued mice, limited clinical symptoms and restored fitness, whereas delayed therapy resulted in high mortality rates. Recruitment of innate immune cells remained unaffected by antibiotic therapy. However, both early and late antibiotic intervention dampened local levels of inflammatory mediators in the alveolar spaces. Early treatment protected from barrier breakdown, and reduced levels of vascular endothelial growth factor (VEGF) and perivascular and alveolar edema formation. In contrast, at 48h post infection, increased pulmonary leakage was apparent and not reversed by late antibiotic treatment. Concurrently, levels of VEGF remained high and no beneficial effect on edema formation was evident despite therapy. Moreover, early but not late treatment protected mice from a vast systemic inflammatory response.ConclusionsOur data show that only early antibiotic therapy, administered prior to breakdown of the alveolar-capillary barrier and systemic inflammation, led to restored fitness and rescued mice from fatal streptococcal pneumonia. The findings highlight the importance of identifying CAP patients prior to lung barrier failure and systemic inflammation and of handling CAP as a medical emergency.
C1 [Berger, Sarah; Goekeri, Cengiz; Behrendt, Ulrike; Lienau, Jasmin; Wienhold, Sandra-Maria; Witzenrath, Martin; Nouailles, Geraldine] Humboldt Univ, Freie Univ Berlin, Charite Univ Med Berlin, Div Pulm Inflammat, Charitepl 1, D-10117 Berlin, Germany.
   [Berger, Sarah; Goekeri, Cengiz; Behrendt, Ulrike; Lienau, Jasmin; Wienhold, Sandra-Maria; Suttorp, Norbert; Witzenrath, Martin; Nouailles, Geraldine] Berlin Inst Hlth, Charitepl 1, D-10117 Berlin, Germany.
   [Gupta, Shishir K.; Vera, Julio] Friedrich Alexander Univ Erlangen Nurnberg, Dept Dermatol, Lab Syst Tumor Immunol, Erlangen, Germany.
   [Dietert, Kristina; Gruber, Achim D.] Free Univ Berlin, Dept Vet Pathol, Berlin, Germany.
   [Suttorp, Norbert; Witzenrath, Martin] Humboldt Univ, Freie Univ Berlin, Charite Univ Med Berlin, Dept Infect Dis & Resp Med, Berlin, Germany.
RP Witzenrath, M; Nouailles, G (通讯作者)，Humboldt Univ, Freie Univ Berlin, Charite Univ Med Berlin, Div Pulm Inflammat, Charitepl 1, D-10117 Berlin, Germany.; Witzenrath, M; Nouailles, G (通讯作者)，Berlin Inst Hlth, Charitepl 1, D-10117 Berlin, Germany.
EM sarah.berger@charite.de; martin.witzenrath@charite.de;
   geraldine.nouailles@charite.de
RI Lienau, Jasmin/AAY-7795-2021; Nouailles, Geraldine/AAM-4285-2020; Gupta,
   Shishir K/L-1687-2019; Gruber, Achim D./ABA-4514-2021; Vera,
   Julio/O-4134-2015
OI Lienau, Jasmin/0000-0002-4953-3938; Nouailles,
   Geraldine/0000-0003-1973-3119; Gupta, Shishir K/0000-0002-2335-1597;
   Dietert, Kristina/0000-0002-5667-6750; Berger,
   Sarah/0000-0003-0538-8457; Vera, Julio/0000-0002-3076-5122; Suttorp,
   Norbert/0000-0002-3958-1151
FU German Federal Ministry of Education and Research (BMBF)Federal Ministry
   of Education & Research (BMBF) [01ZX1304B, 01ZX1304F]; German Research
   Foundation (DFG)German Research Foundation (DFG) [SFB-TR84, C3/C6/C9,
   Z1b]
FX This work was supported by the German Federal Ministry of Education and
   Research (BMBF) within the framework of the e:Med research and funding
   concept (grant numbers 01ZX1304B to NS and MW, and 01ZX1304F to JV). The
   authors further acknowledge support from the German Research Foundation
   (DFG) (SFB-TR84 project B1 to NS, C3/C6/C9 to MW and Z1b to ADG). The
   funders had no role in the study design, data collection and analysis,
   decision to publish or preparation of the manuscript.
CR Anderson R, 2007, J ANTIMICROB CHEMOTH, V59, P224, DOI 10.1093/jac/dkl479
   Angus DC, 2002, AM J RESP CRIT CARE, V166, P717, DOI 10.1164/rccm.2102084
   BACHOFEN M, 1977, AM REV RESPIR DIS, V116, P589, DOI 10.1164/arrd.1977.116.4.589
   Bergeron Y, 1999, ANTIMICROB AGENTS CH, V43, P2283, DOI 10.1128/AAC.43.9.2283
   Beura LK, 2016, NATURE, V532, P512, DOI 10.1038/nature17655
   Bhowmick R, 2013, J IMMUNOL, V191, P5115, DOI 10.4049/jimmunol.1300522
   Broermann A, 2011, J EXP MED, V208, P2393, DOI 10.1084/jem.20110525
   Coleman FT, 2017, J INFECT DIS, V216, P425, DOI 10.1093/infdis/jix159
   Dames C, 2014, AM J RESP CELL MOL, V51, P730, DOI 10.1165/rcmb.2014-0052MA
   Daniel P, 2016, THORAX, V71, P568, DOI 10.1136/thoraxjnl-2015-207513
   Ewig S, 2011, EUR RESPIR J, V38, P253, DOI 10.1183/09031936.00199810
   Fan HK, 2014, AM J RESP CRIT CARE, V189, P1509, DOI 10.1164/rccm.201312-2163OC
   File TM, 2001, CHEMOTHERAPY, V47, P11, DOI 10.1159/000049175
   Gattarello S, 2014, CHEST, V146, P22, DOI 10.1378/chest.13-1531
   Gavard J, 2006, NAT CELL BIOL, V8, P1223, DOI 10.1038/ncb1486
   Gonzalez-Juarbe N, 2017, CELL DEATH DIFFER, V24, P917, DOI 10.1038/cdd.2017.49
   Gracia M, 2005, ANTIMICROB AGENTS CH, V49, P996, DOI 10.1128/AAC.49.3.996-1001.2005
   Gutbier B, 2018, AM J RESP CRIT CARE, V198, P220, DOI 10.1164/rccm.201708-1733OC
   Gutbier B, 2017, CRIT CARE, V21, DOI 10.1186/s13054-017-1851-6
   Houck PM, 2004, ARCH INTERN MED, V164, P637, DOI 10.1001/archinte.164.6.637
   Kellum JA, 2007, ARCH INTERN MED, V167, P1655, DOI 10.1001/archinte.167.15.1655
   Kevil CG, 2000, AM J PHYSIOL-CELL PH, V279, pC21, DOI 10.1152/ajpcell.2000.279.1.C21
   Kolditz M, 2016, RESP MED, V121, P32, DOI 10.1016/j.rmed.2016.10.015
   Kolditz M, 2015, THORAX, V70, P551, DOI 10.1136/thoraxjnl-2014-206744
   Laterre PF, 2005, CRIT CARE MED, V33, P952, DOI 10.1097/01.CCM.0000162381.24074.D7
   Lim HF, 2014, EUR RESPIR J, V43, P852, DOI 10.1183/09031936.00081713
   Ludwig E, 2012, EUR RESPIR REV, V21, P57, DOI 10.1183/09059180.00008911
   Matthay MA, 2011, ANNU REV PATHOL-MECH, V6, P147, DOI 10.1146/annurev-pathol-011110-130158
   Maus UA, 2006, AM J RESP CELL MOL, V35, P227, DOI 10.1165/rcmb.2005-0241OC
   Mei JJ, 2010, IMMUNITY, V33, P106, DOI 10.1016/j.immuni.2010.07.009
   Mizgerd JP, 2008, NEW ENGL J MED, V358, P716, DOI 10.1056/NEJMra074111
   Moreland JG, 2004, J IMMUNOL, V172, P426, DOI 10.4049/jimmunol.172.1.426
   Muller-Redetzky HC, 2014, CRIT CARE, V18, DOI 10.1186/cc13830
   Muller-Redetzky HC, 2014, CELL TISSUE RES, V355, P657, DOI 10.1007/s00441-014-1821-0
   Nie W, 2012, PLOS ONE, V7, DOI 10.1371/journal.pone.0047926
   Nouailles G, 2014, J CLIN INVEST, V124, P1268, DOI 10.1172/JCI72030
   Phua J, 2016, CRIT CARE, V20, DOI 10.1186/s13054-016-1414-2
   Quinton LJ, 2015, ANNU REV PHYSIOL, V77, P407, DOI 10.1146/annurev-physiol-021014-071937
   Renaud B, 2009, CRIT CARE MED, V37, P2867, DOI 10.1097/CCM.0b013e3181b02dbb
   Reppe K, 2015, INFECT IMMUN, V83, P4617, DOI 10.1128/IAI.00948-15
   Rigor RR, 2013, MED RES REV, V33, P911, DOI 10.1002/med.21270
   Rodriguez A, 2009, INTENS CARE MED, V35, P430, DOI 10.1007/s00134-008-1363-6
   Saleh M, 2014, JOVE-J VIS EXP, DOI 10.3791/51174
   Tauseef M, 2012, J EXP MED, V209, P1953, DOI 10.1084/jem.20111355
   Torres A, 2015, JAMA-J AM MED ASSOC, V313, P677, DOI 10.1001/jama.2015.88
   van Wetering S, 2002, J CELL SCI, V115, P1837
   WARE LB, 2000, NEW ENGL J MED, V342, P1334, DOI [DOI 10.1056/NEJM200005043421806, 10.1056/NEJM200005043421806]
   Welte T, 2012, THORAX, V67, P71, DOI 10.1136/thx.2009.129502
   Witzenrath M, 2006, CRIT CARE MED, V34, P1947, DOI 10.1097/01.CCM.0000220496.48295.A9
   Witzenrath M, 2009, CRIT CARE MED, V37, P642, DOI 10.1097/CCM.0b013e31819586a6
   Woodhead M, 2011, CLIN MICROBIOL INFEC, V17, pE1, DOI 10.1111/j.1469-0691.2011.03672.x
   Woodhead M, 2006, CRIT CARE, V10, DOI 10.1186/cc4927
NR 52
TC 11
Z9 11
U1 0
U2 0
PU BMC
PI LONDON
PA CAMPUS, 4 CRINAN ST, LONDON N1 9XW, ENGLAND
SN 1364-8535
EI 1466-609X
J9 CRIT CARE
JI Crit. Care
PD NOV 1
PY 2018
VL 22
AR 287
DI 10.1186/s13054-018-2224-5
PG 11
WC Critical Care Medicine
WE Science Citation Index Expanded (SCI-EXPANDED)
SC General & Internal Medicine
GA GZ0XV
UT WOS:000449089800001
PM 30382866
OA Green Accepted, Green Published, gold
DA 2022-04-27
ER

PT J
AU Huang, Q
   Sun, ML
   Li, M
   Zhang, DM
   Han, F
   Wu, JC
   Fukunaga, K
   Chen, Z
   Qin, ZH
AF Huang, Qiao
   Sun, Meiling
   Li, Mei
   Zhang, Dingmei
   Han, Feng
   Wu, Jun Chao
   Fukunaga, Kohji
   Chen, Zhong
   Qin, Zheng-Hong
TI Combination of NAD(+) and NADPH Offers Greater Neuroprotection in
   Ischemic Stroke Models by Relieving Metabolic Stress
SO MOLECULAR NEUROBIOLOGY
LA English
DT Article
DE NAD(+); NADPH; ROS; Apoptosis; Stroke
ID NICOTINAMIDE ADENINE-DINUCLEOTIDE; NEURONAL DEATH; CEREBRAL-ISCHEMIA;
   BRAIN-INJURY; CELL-DEATH; DEPRIVATION; APOPTOSIS; DEPLETION; MOUSE; RATS
AB Both reduced nicotinamide adenine dinucleotide phosphate (NADPH) and beta-nicotinamide adenine dinucleotide hydrate (NAD(+)) have been reported to have potent neuroprotective effects against ischemic neuronal injury. Both NADPH and NAD(+) are essential cofactors for anti-oxidation and cellular energy metabolism. We investigated if combined NADPH and NAD(+) could offer better neuroprotective effects on cellular and animal models of ischemic stroke. In vitro studies with primary cultured neurons demonstrated that NAD(+) was effective in protecting neurons against oxygen-glucose deprivation/reoxygenation (OGD/R) injury when given during the early time period of reoxygenation. In vivo studies in mice also suggested that NAD(+) was effective for ameliorating ischemic brain damage when administered within 2 h after reperfusion. The combination of NADPH and NAD(+) provided not only greater beneficial effects but also larger therapeutic window in both cellular and animal models of stroke. The combination of NADPH and NAD(+) significantly increased the levels of adenosine triphosphate (ATP) and reduced the levels of reactive oxygen species (ROS) and oxidative damage of macromolecules. Furthermore, the combined medication significantly reduced long-term mortality, improved the functional recovery, and inhibited signaling pathways involved in apoptosis and necroptosis after ischemic stroke. The present study indicates that the combination of NAD(+) and NADPH can produce greater therapeutic effects with smaller dose of NADPH; on the other hand, NADPH can significantly prolong the therapeutic window of NAD(+). The current results suggest that the combination of NADPH and NAD(+) may provide a novel effective therapy for ischemic stroke.
C1 [Huang, Qiao; Sun, Meiling; Zhang, Dingmei; Wu, Jun Chao; Qin, Zheng-Hong] Soochow Univ, Coll Pharmaceut Sci, Dept Pharmacol, Suzhou 215123, Peoples R China.
   [Huang, Qiao; Sun, Meiling; Zhang, Dingmei; Wu, Jun Chao; Qin, Zheng-Hong] Soochow Univ, Coll Pharmaceut Sci, Lab Aging & Nervous Dis, Jiangsu Key Lab Translat Res & Therapy Neuropsych, Suzhou 215123, Peoples R China.
   [Sun, Meiling; Fukunaga, Kohji] Tohoku Univ, Grad Sch Pharmaceut Sci, Dept Pharmacol, Sendai, Miyagi 9808578, Japan.
   [Li, Mei] Soochow Univ, Childrens Hosp, Inst Pediat Res, Suzhou 215025, Peoples R China.
   [Han, Feng] Zhejiang Univ, Inst Toxicol & Biochem Pharmaceut, Sch Pharmaceut Sci, Hangzhou 310058, Zhejiang, Peoples R China.
   [Chen, Zhong] Zhejiang Univ, Inst Pharmacol, Sch Pharmaceut Sci, Hangzhou 310058, Zhejiang, Peoples R China.
RP Qin, ZH (通讯作者)，Soochow Univ, Coll Pharmaceut Sci, Dept Pharmacol, Suzhou 215123, Peoples R China.; Qin, ZH (通讯作者)，Soochow Univ, Coll Pharmaceut Sci, Lab Aging & Nervous Dis, Jiangsu Key Lab Translat Res & Therapy Neuropsych, Suzhou 215123, Peoples R China.
EM qinzhenhong@suda.edu.cn
RI Fukunaga, Kohji/AAI-8811-2021; Zhang, Dingmei/ABC-7476-2020
OI Fukunaga, Kohji/0000-0001-8526-2824
FU Natural Science 583 foundation of China [31500822, 81730092, 81271459,
   31030034]; Priority Academic Program Development of Jiangsu Higher
   Education Institutes (PAPD); Graduate Education Innovation Project of
   Jiangsu Province [CXZZ12_0850]; Jiangsu Provincial Medical Youth Talent
   [QNRC2016762]
FX This study was supported by the Natural Science 583 foundation of China
   (Nos. 31500822, 81730092, 81271459, 31030034), the Priority Academic
   Program Development of Jiangsu Higher Education Institutes (PAPD), the
   Graduate Education Innovation Project of Jiangsu Province (CXZZ12_0850),
   and the Jiangsu Provincial Medical Youth Talent (QNRC2016762).
CR Alano CC, 2004, J BIOL CHEM, V279, P18895, DOI 10.1074/jbc.M313329200
   Alano CC, 2010, J NEUROSCI, V30, P2967, DOI 10.1523/JNEUROSCI.5552-09.2010
   Becatti M, 2012, CELL MOL LIFE SCI, V69, P2245, DOI 10.1007/s00018-012-0925-5
   Canto C, 2015, CELL METAB, V22, P31, DOI 10.1016/j.cmet.2015.05.023
   Cao GD, 2007, J NEUROSCI, V27, P9278, DOI 10.1523/JNEUROSCI.2826-07.2007
   Chen JL, 2001, STROKE, V32, P1005, DOI 10.1161/01.STR.32.4.1005
   Chen WW, 2012, J NEUROCHEM, V120, P70, DOI 10.1111/j.1471-4159.2011.07526.x
   Clark WM, 1997, NEUROL RES, V19, P641
   Han J, 2011, NEUROCHEM RES, V36, P2270, DOI 10.1007/s11064-011-0551-x
   Hsu CP, 2009, CIRC RES, V105, P481, DOI 10.1161/CIRCRESAHA.109.203703
   Kang XG, 2007, TOXICOL IN VITRO, V21, P1003, DOI 10.1016/j.tiv.2007.02.004
   Li M, 2016, STROKE, V47, P187, DOI 10.1161/STROKEAHA.115.009687
   Lo EH, 2003, NAT REV NEUROSCI, V4, P399, DOI 10.1038/nrn1106
   Lyden PD, 2001, STROKE, V32, P2709
   Marutani E, 2012, J BIOL CHEM, V287, P32124, DOI 10.1074/jbc.M112.374124
   Moro MA, 2005, FREE RADICAL BIO MED, V39, P1291, DOI 10.1016/j.freeradbiomed.2005.07.010
   Muller HD, 2008, STROKE, V39, P1012, DOI 10.1161/STROKEAHA.107.495069
   Sasaki YF, 1997, MUTAT RES-GEN TOX EN, V388, P33, DOI 10.1016/S1383-5718(96)00133-7
   Sheline CT, 2000, J NEUROSCI, V20, P3139, DOI 10.1523/JNEUROSCI.20-09-03139.2000
   Won SJ, 2012, J NEUROTRAUM, V29, P1401, DOI 10.1089/neu.2011.2228
   Yamada K, 1999, BRIT J PHARMACOL, V128, P419, DOI 10.1038/sj.bjp.0702811
   Ying WH, 2008, ANTIOXID REDOX SIGN, V10, P179, DOI 10.1089/ars.2007.1672
   Ying WJ, 2007, FRONT BIOSCI-LANDMRK, V12, P2728, DOI 10.2741/2267
   Zhang F, 2007, STROKE, V38, P2329, DOI 10.1161/STROKEAHA.107.482786
NR 24
TC 31
Z9 34
U1 1
U2 11
PU SPRINGER
PI NEW YORK
PA 233 SPRING ST, NEW YORK, NY 10013 USA
SN 0893-7648
EI 1559-1182
J9 MOL NEUROBIOL
JI Mol. Neurobiol.
PD JUL
PY 2018
VL 55
IS 7
BP 6063
EP 6075
DI 10.1007/s12035-017-0809-7
PG 13
WC Neurosciences
WE Science Citation Index Expanded (SCI-EXPANDED)
SC Neurosciences & Neurology
GA GI8VY
UT WOS:000434805100048
PM 29164394
DA 2022-04-27
ER

PT J
AU Huang, YC
   Tsai, MS
   Hsieh, PC
   Shih, JH
   Wang, TS
   Wang, YC
   Lin, TH
   Wang, SH
AF Huang, Yu-Ching
   Tsai, Ming-Shiun
   Hsieh, Pei-Chi
   Shih, Jheng-Hong
   Wang, Tsu-Shing
   Wang, Yi-Chun
   Lin, Ting-Hui
   Wang, Sue-Hong
TI Galangin ameliorates cisplatin-induced nephrotoxicity by attenuating
   oxidative stress, inflammation and cell death in mice through inhibition
   of ERK and NF-kappaB signaling
SO TOXICOLOGY AND APPLIED PHARMACOLOGY
LA English
DT Article
DE Cisplatin nephrotoxicity; ERK; Galangin; Inflammation; NF-kappa B;
   Oxidative stress
ID ACUTE KIDNEY INJURY; ORGANIC CATION TRANSPORTERS; ACUTE-RENAL-FAILURE;
   ALPINIA-OFFICINARUM; INDUCED APOPTOSIS; RAT-KIDNEY; PATHWAY; ACTIVATION;
   NECROSIS; KINASE
AB Cisplatin is a chemotherapeutic agent widely used in the treatment of various cancers. However, cisplatin can induce nephrotoxicity and neurotoxicity, limiting its dosage and usage. Galangin, a natural flavonol, has been found to exhibit anti-oxidant and anti-inflammatory effects in vivo. Here, we investigated the effects of galangin on cisplatin-induced acute kidney injury (AKI) and its molecular mechanisms in mice. Galangin administration reduced the cisplatin-induced oxidative stress by decreasing renal MDA and 3-NT formations. Galangin administration also increased renal anti-oxidative enzyme activities (SOD, GPx, and CAT) and GSH levels depleted by cisplatin. Furthermore, galangin administration inactivated stress-induced Nrf2 protein and its downstream products, HO-1 and GCLC. In terms of the inflammatory response, galangin administration reduced I kappa B alpha phosphorylation, NF-kappa B phosphorylation and nuclear translocation, and then inhibited cisplatin-induced secretions of pro-inflammatory TNF-alpha, IL-1 beta and IL-6. In addition, cisplatin-induced ERR and p38 phosphorylations were inhibited by galangin administration. In terms of cell death, galangin administration reduced levels of p53, pro-apoptotic Bax and activated caspase-3 to inhibit the cisplatin-induced apoptosis. Galangin administration also reduced the expression levels of RIP1 and RIP3 to inhibit cisplatin-induced RIP1/RIP3-dependent necroptosis. Therefore, galangin administration significantly ameliorates cisplatin-induced nephrotoxicity by attenuating oxidative stress, inflammation, and cell death through inhibitions of ERR and NF-kappa B signaling pathways. Galangin might be a potential adjuvant for clinical cisplatin therapy. (C) 2017 Elsevier Inc. All rights reserved.
C1 [Huang, Yu-Ching; Tsai, Ming-Shiun] Dayeh Univ, Dept Bioind Technol, Dacun, Changhua, Taiwan.
   [Huang, Yu-Ching] Execut Yuan, Dept Neurol, Taoyuan Gen Hosp, Minist Hlth & Welf, Taipei, Taiwan.
   [Hsieh, Pei-Chi; Shih, Jheng-Hong; Wang, Tsu-Shing; Wang, Yi-Chun; Lin, Ting-Hui; Wang, Sue-Hong] Chung Shan Med Univ, Dept Biomed Sci, 110,Sec1,Jianguo N Rd, Taichung 402, Taiwan.
   [Wang, Sue-Hong] Chung Shan Med Univ Hosp, Dept Med Res, Taichung, Taiwan.
RP Wang, SH (通讯作者)，Chung Shan Med Univ, Dept Biomed Sci, 110,Sec1,Jianguo N Rd, Taichung 402, Taiwan.
EM wangsh@csmu.edu.tw
RI Tsai, Ming-Shuin/AAW-9991-2020; Wang, Sue Hong/AAS-8867-2021
OI Tsai, Ming/0000-0002-9447-8130
FU Ministry of Science and Technology of TaiwanMinistry of Science and
   Technology, Taiwan [NSC104-2320-B-040-015]; Chung Shan Medical
   University [CSMU-INT-105-10]; Tao Yuan General Hospital, Ministry of
   Welfare and Health [10610]; Ministry of Science and TechnologyMinistry
   of Education, Culture, Sports, Science and Technology, Japan (MEXT);
   Ministry of Education; Chung Shan Medical University
FX This work was supported by the Ministry of Science and Technology of
   Taiwan (NSC104-2320-B-040-015), Chung Shan Medical University
   (CSMU-INT-105-10) and Tao Yuan General Hospital, the Ministry of Welfare
   and Health (grant number: 10610). Upright fluorescence microscopy and
   Tissue FAXS cytometry were performed at the Instrument Center of Chung
   Shan Medical University, which is supported by the Ministry of Science
   and Technology, the Ministry of Education, and Chung Shan Medical
   University. We would also like to thank Ms. Cheryl Robbins for
   manuscript editing and Professor Jiunn-Liang Ko for material and
   technical support.
CR Aleksunes LM, 2010, J PHARMACOL EXP THER, V335, P2, DOI 10.1124/jpet.110.170084
   Arany I, 2003, SEMIN NEPHROL, V23, P460, DOI 10.1016/S0270-9295(03)00089-5
   Arany I, 2004, AM J PHYSIOL-RENAL, V287, pF543, DOI 10.1152/ajprenal.00112.2004
   BEUTLER E, 1963, J LAB CLIN MED, V61, P882
   Campbell NP, 2011, SEMIN RESP CRIT CARE, V32, P102, DOI 10.1055/s-0031-1272874
   Chang LF, 2001, NATURE, V410, P37, DOI 10.1038/35065000
   Chen F, 2015, CHEM CENT J, V9, DOI 10.1186/s13065-015-0092-5
   Chen Q, 2016, INT IMMUNOPHARMACOL, V36, P1, DOI 10.1016/j.intimp.2016.04.007
   Chipuk JE, 2004, SCIENCE, V303, P1010, DOI 10.1126/science.1092734
   Ciarimboli G, 2010, AM J PATHOL, V176, P1169, DOI 10.2353/ajpath.2010.090610
   Coffin J., 2010, J THORAC ONCOL, V5, P260
   Cummings BS, 2002, J PHARMACOL EXP THER, V302, P8, DOI 10.1124/jpet.302.1.8
   Faubel S, 2004, KIDNEY INT, V66, P2202, DOI 10.1111/j.1523-1755.2004.66010.x
   Faubel S, 2007, J PHARMACOL EXP THER, V322, P8, DOI 10.1124/jpet.107.119792
   Filipski KK, 2009, CLIN PHARMACOL THER, V86, P396, DOI 10.1038/clpt.2009.139
   Francescato HDC, 2007, NEPHROL DIAL TRANSPL, V22, P2138, DOI 10.1093/ndt/gfm144
   GONZALEZVITALE JC, 1977, CANCER, V39, P1362, DOI 10.1002/1097-0142(197704)39:4<1362::AID-CNCR2820390403>3.0.CO;2-N
   Gorboulev V, 1997, DNA CELL BIOL, V16, P871, DOI 10.1089/dna.1997.16.871
   dos Santos NAG, 2012, ARCH TOXICOL, V86, P1233, DOI 10.1007/s00204-012-0821-7
   Heo MY, 2001, MUTAT RES-REV MUTAT, V488, P135, DOI 10.1016/S1383-5742(01)00054-0
   Jiang M, 2004, AM J PHYSIOL-RENAL, V287, pF1140, DOI 10.1152/ajprenal.00262.2004
   Jo SK, 2005, KIDNEY INT, V67, P458, DOI 10.1111/j.1523-1755.2005.67102.x
   Jung CH, 2012, J MED FOOD, V15, P959, DOI 10.1089/jmf.2012.2286
   Jung YC, 2014, IMMUNOPHARM IMMUNOT, V36, P426, DOI 10.3109/08923973.2014.968257
   Karbach U, 2000, AM J PHYSIOL-RENAL, V279, pF679, DOI 10.1152/ajprenal.2000.279.4.F679
   Kaushik P, 2013, Pak J Biol Sci, V16, P804, DOI 10.3923/pjbs.2013.804.811
   Kawai Y, 2005, BIOL PHARM BULL, V28, P1385, DOI 10.1248/bpb.28.1385
   Kim J, 2014, BIOCHEM BIOPH RES CO, V449, P183, DOI 10.1016/j.bbrc.2014.04.118
   Kuhlmann MK, 1997, NEPHROL DIAL TRANSPL, V12, P2478, DOI 10.1093/ndt/12.12.2478
   LAWRENCE RA, 1976, BIOCHEM BIOPH RES CO, V71, P952, DOI 10.1016/0006-291X(76)90747-6
   Lee J, 2009, J ETHNOPHARMACOL, V126, P258, DOI 10.1016/j.jep.2009.08.033
   Lee RH, 2001, BIOCHEM PHARMACOL, V62, P1013
   Li CZ, 2016, EUR J PHARMACOL, V772, P124, DOI 10.1016/j.ejphar.2015.12.042
   Li XC, 2012, J AGR FOOD CHEM, V60, P6418, DOI 10.1021/jf204970r
   Lieberthal W, 1996, AM J PHYSIOL-RENAL, V270, pF700, DOI 10.1152/ajprenal.1996.270.4.F700
   Liu YN, 2015, SCI REP-UK, V5, DOI 10.1038/srep11758
   Luo QQ, 2015, DRUG DES DEV THER, V9, P2983, DOI 10.2147/DDDT.S80979
   Mazer M, 2008, J MED TOXICOL, V4, P2, DOI 10.1007/BF03160941
   Motohashi H, 2002, J AM SOC NEPHROL, V13, DOI 10.1681/ASN.V134866
   Oh GS, 2016, BIOMED RES INT, V2016, DOI 10.1155/2016/4048390
   Ozkok A, 2016, TOXICOL LETT, V240, P105, DOI 10.1016/j.toxlet.2015.10.028
   Ozkok A, 2014, BIOMED RES INT, V2014, DOI 10.1155/2014/967826
   Park HM, 2008, BIOCHEM PHARMACOL, V76, P597, DOI 10.1016/j.bcp.2008.06.021
   Pietig G, 2001, J BIOL CHEM, V276, P33741, DOI 10.1074/jbc.M104617200
   Potocnjak I, 2016, MOL NUTR FOOD RES, V60, P530, DOI 10.1002/mnfr.201500409
   Ramesh G, 2005, AM J PHYSIOL-RENAL, V289, pF166, DOI 10.1152/ajprenal.00401.2004
   Ramesh G, 2003, AM J PHYSIOL-RENAL, V285, pF610, DOI 10.1152/ajprenal.00101.2003
   Ramesh G, 2002, J CLIN INVEST, V110, P835, DOI 10.1172/JCI200215606
   Russo A, 2002, FITOTERAPIA, V73, pS21, DOI 10.1016/S0367-326X(02)00187-9
   Sahu BD, 2015, PLOS ONE, V10, DOI 10.1371/journal.pone.0134139
   Santos NAG, 2008, CANCER CHEMOTH PHARM, V61, P145, DOI 10.1007/s00280-007-0459-y
   SCHAEPPI U, 1973, TOXICOL APPL PHARM, V25, P230, DOI 10.1016/S0041-008X(73)80009-2
   Shelton LM, 2013, KIDNEY INT, V84, P1090, DOI 10.1038/ki.2013.248
   Shiraishi F, 2000, AM J PHYSIOL-RENAL, V278, pF726, DOI 10.1152/ajprenal.2000.278.5.F726
   Shu YS, 2014, INFLAMMATION, V37, P1661, DOI 10.1007/s10753-014-9894-1
   Sivakumar AS, 2011, CHEM-BIOL INTERACT, V193, P141, DOI 10.1016/j.cbi.2011.06.003
   Sohn SJ, 1998, MUTAT RES-FUND MOL M, V402, P231
   Stern ST, 2005, TOXICOL APPL PHARM, V202, P151, DOI 10.1016/j.taap.2004.06.030
   Sung MJ, 2008, KIDNEY INT, V74, P1538, DOI 10.1038/ki.2008.409
   Tsai MS, 2015, J MED FOOD, V18, P1187, DOI 10.1089/jmf.2014.3328
   Wang SX, 2013, BBA-MOL BASIS DIS, V1832, P1582, DOI 10.1016/j.bbadis.2013.05.023
   Wei QQ, 2007, AM J PHYSIOL-RENAL, V293, pF1282, DOI 10.1152/ajprenal.00230.2007
   Xu J., 1997, CHIN ENV CHEM, V16, P73, DOI DOI 10.1007/BF02951625
   Xu YF, 2015, J AM SOC NEPHROL, V26, P2647, DOI 10.1681/ASN.2014080741
   Yamakawa T, 1999, ENDOCRINOLOGY, V140, P3562, DOI 10.1210/en.140.8.3562
   Yan D, 2016, J CELL MOL MED, V20, P2013, DOI 10.1111/jcmm.12908
   Yao X, 2007, AM J MED SCI, V334, P115, DOI 10.1097/MAJ.0b013e31812dfe1e
   Yasukawa K, 2008, J NAT MED-TOKYO, V62, P374, DOI 10.1007/s11418-008-0243-2
   Yeh PY, 2004, J BIOL CHEM, V279, P26143, DOI 10.1074/jbc.M402362200
   Zha WJ, 2013, EVID-BASED COMPL ALT, V2013, DOI 10.1155/2013/767689
   Zhang B, 2007, KIDNEY INT, V72, P37, DOI 10.1038/sj.ki.5002242
   Zhu LP, 2014, CHEM-BIOL INTERACT, V224, P149, DOI 10.1016/j.cbi.2014.10.027
NR 72
TC 70
Z9 73
U1 1
U2 29
PU ACADEMIC PRESS INC ELSEVIER SCIENCE
PI SAN DIEGO
PA 525 B ST, STE 1900, SAN DIEGO, CA 92101-4495 USA
SN 0041-008X
EI 1096-0333
J9 TOXICOL APPL PHARM
JI Toxicol. Appl. Pharmacol.
PD AUG 15
PY 2017
VL 329
BP 128
EP 139
DI 10.1016/j.taap.2017.05.034
PG 12
WC Pharmacology & Pharmacy; Toxicology
WE Science Citation Index Expanded (SCI-EXPANDED)
SC Pharmacology & Pharmacy; Toxicology
GA FC3JU
UT WOS:000406735700014
PM 28558962
DA 2022-04-27
ER

PT J
AU Posey, KL
   Coustry, F
   Veerisetty, AC
   Liu, PM
   Alcorn, JL
   Hecht, JT
AF Posey, Karen L.
   Coustry, Francoise
   Veerisetty, Alka C.
   Liu, Peiman
   Alcorn, Joseph L.
   Hecht, Jacqueline T.
TI Chop (Ddit3) Is Essential for D469del-COMP Retention and Cell Death in
   Chondrocytes in an Inducible Transgenic Mouse Model of
   Pseudoachondroplasia
SO AMERICAN JOURNAL OF PATHOLOGY
LA English
DT Article
ID OLIGOMERIC MATRIX PROTEIN; MULTIPLE EPIPHYSEAL DYSPLASIA; INDEPENDENT
   PROGRAMMED NECROSIS; ARTICULAR-CARTILAGE; ENDOPLASMIC-RETICULUM; IX
   COLLAGEN; CALCIUM-BINDING; HISTONE H2AX; GROWTH-PLATE; COMP
AB Cartilage oligomeric matrix protein (COMP), a secreted glycoprotein synthesized by chondrocytes, regulates proliferation and type II collagen assembly. Mutations in the COMP gene cause pseudoachondroplasia and multiple epiphyseal dysplasia. Previously, we have shown that expression of D469de1-COMP in transgenic mice causes intracellular retention of D469de1-COMP, thereby recapitulating pseudoachondroplasia chondrocyte pathology. This inducible transgenic D469de1-COMP mouse is the only in vivo model to replicate the critical cellular and clinical features of pseudoachondroplasia. Here, we report developmental studies of D469de1-COMP-induced chondrocyte pathology from the prenatal period to adolescence. D469de1-COMP retention was limited prenatally and did not negatively affect the growth plate until 3 weeks after birth. Results of immunostaining, transcriptome analysis, and ciRT-PCR suggest a molecular model in which D469de1-COMP triggers apoptosis during the first postnatal week. By 3 weeks (when most chondrocytes are retaining D469de1-COMP), inflammation, oxidative stress, and DNA damage contribute to chondrocyte cell death by necroptosis. Importantly, by crossing the D469de1COMP mouse onto a Chop null background (Ddit3 null), thereby eliminating Chop, the unfolded protein response was disrupted, thus alleviating both D469de1-COMP intracellular retention and premature chondrocyte cell death. Chop therefore plays a significant role in processes that mediate D469del-COMP retention. Taken together, these results suggest that there may be an optimal window before the induction of significant D469de1-COMP retention during which endoplasmic reticulum stress could be targeted. (Anz J Pathol 2012, 180:727-737 DOI: 10.1016/j,ajpatb.2011.10.035)
C1 [Posey, Karen L.; Coustry, Francoise; Veerisetty, Alka C.; Liu, Peiman; Alcorn, Joseph L.; Hecht, Jacqueline T.] Univ Texas Med Sch, Dept Pediat, Houston, TX 77030 USA.
   [Hecht, Jacqueline T.] Shriners Hosp Children, Houston, TX USA.
RP Hecht, JT (通讯作者)，Univ Texas Med Sch, Dept Pediat, 6431 Fannin St, Houston, TX 77030 USA.
EM Jacqueline.T.Hecht@uth.tmc.edu
OI , karen/0000-0003-1234-6087
FU NIHUnited States Department of Health & Human ServicesNational
   Institutes of Health (NIH) - USA [1R01AR057117]; Leah Lewis Foundation;
   Shriners Hospital for Children; NATIONAL INSTITUTE OF ARTHRITIS AND
   MUSCULOSKELETAL AND SKIN DISEASESUnited States Department of Health &
   Human ServicesNational Institutes of Health (NIH) - USANIH National
   Institute of Arthritis & Musculoskeletal & Skin Diseases (NIAMS)
   [R01AR057117] Funding Source: NIH RePORTER
FX Supported by NIH grant 1R01AR057117 (J.T.H. and J.L.A.), a Shriners
   Hospital for Children grant (J.T.H.), and the Leah Lewis Foundation.
CR Adams J.C., 1995, THROMBOSPONDIN GENE
   Artus C, 2010, EMBO J, V29, P1585, DOI 10.1038/emboj.2010.43
   Baritaud M, 2010, CELL CYCLE, V9, P3166, DOI 10.4161/cc.9.16.12552
   Briggs MD, 1998, AM J HUM GENET, V62, P311, DOI 10.1086/301713
   Briggs MD, 2002, HUM MUTAT, V19, P465, DOI 10.1002/humu.10066
   BRIGGS MD, 1995, NAT GENET, V10, P330, DOI 10.1038/ng0795-330
   Chen FH, 2007, J BIOL CHEM, V282, P24591, DOI 10.1074/jbc.M611390200
   Chen FH, 2005, J BIOL CHEM, V280, P32655, DOI 10.1074/jbc.M504778200
   Chen H, 2000, J BIOL CHEM, V275, P26538, DOI 10.1074/jbc.M909780199
   Chen TLL, 2004, MATRIX BIOL, V23, P433, DOI 10.1016/j.matbio.2004.09.005
   COOPER RR, 1973, J BONE JOINT SURG AM, VA 55, P475, DOI 10.2106/00004623-197355030-00003
   Coustry F, 2012, AM J PATHOL, V180, P738, DOI 10.1016/j.ajpath.2011.10.033
   Delot E, 1998, J BIOL CHEM, V273, P26692, DOI 10.1074/jbc.273.41.26692
   DICESARE PE, 1995, J ORTHOPAED RES, V13, P422, DOI 10.1002/jor.1100130316
   DICESARE PE, 1994, EUR J BIOCHEM, V223, P927, DOI 10.1111/j.1432-1033.1994.tb19070.x
   Dinser R, 2002, J CLIN INVEST, V110, P505, DOI 10.1172/JCI200214386
   Duke J, 2003, APOPTOSIS, V8, P191, DOI 10.1023/A:1022926811397
   Fang C, 2000, J ORTHOPAED RES, V18, P593, DOI 10.1002/jor.1100180412
   Fang C, 2001, J ORTHOPAED RES, V19, P634, DOI 10.1016/S0736-0266(00)00039-5
   Golstein P, 2003, NAT REV MOL CELL BIO, V4, P798, DOI 10.1038/nrm1224
   Halasz K, 2007, J BIOL CHEM, V282, P31166, DOI 10.1074/jbc.M705735200
   Hampton MB, 1998, BIOFACTORS, V8, P1, DOI 10.1002/biof.5520080101
   Hecht JT, 1998, MATRIX BIOL, V17, P269, DOI 10.1016/S0945-053X(98)90080-4
   Hecht JT, 2005, MATRIX BIOL, V23, P525, DOI 10.1016/j.matbio.2004.09.006
   Hecht JT, 2004, J ORTHOP RES, V22, P759, DOI 10.1016/j.orthres.2003.11.010
   Hecht JT, 1998, MATRIX BIOL, V17, P625, DOI 10.1016/S0945-053X(98)90113-5
   HECHT JT, 1995, NAT GENET, V10, P325, DOI 10.1038/ng0795-325
   Hecht JT, 2001, MATRIX BIOL, V20, P251, DOI 10.1016/S0945-053X(01)00136-6
   HEDBOM E, 1992, J BIOL CHEM, V267, P6132
   Holden P, 2001, J BIOL CHEM, V276, P6046, DOI 10.1074/jbc.M009507200
   Hou J, 2000, CELL CALCIUM, V27, P309, DOI 10.1054/ceca.2000.0125
   Ikegawa S, 1998, HUM GENET, V103, P633, DOI 10.1007/s004390050883
   Karen LP, 2004, INT J BIOCHEM CELL B, V36, P1005, DOI 10.1016/j.biocel.2004.01.011
   KEMPSON GE, 1968, NATURE, V220, P1127, DOI 10.1038/2201127b0
   Khaper N, 2010, ANTIOXID REDOX SIGN, V13, P1033, DOI 10.1089/ars.2009.2930
   Kipnes J, 2003, OSTEOARTHR CARTILAGE, V11, P442, DOI 10.1016/S1063-4584(03)00055-4
   Kleerekoper Q, 2002, J BIOL CHEM, V277, P10581, DOI 10.1074/jbc.M109944200
   Maddox BK, 2000, J BIOL CHEM, V275, P11412, DOI 10.1074/jbc.275.15.11412
   Mann HH, 2004, J BIOL CHEM, V279, P25294, DOI 10.1074/jbc.M403778200
   Marciniak SJ, 2004, GENE DEV, V18, P3066, DOI 10.1101/gad.1250704
   McKeand J, 1996, AM J MED GENET, V63, P406
   Merritt TM, 2007, AM J PATHOL, V170, P293, DOI 10.2353/ajpath.2007.060530
   Merritt TM, 2006, J ORTHOP RES, V24, P700, DOI 10.1002/jor.20100
   Pirog-Garcia KA, 2007, HUM MOL GENET, V16, P2072, DOI 10.1093/hmg/ddm155
   Posey KL, 2008, AM J PATHOL, V172, P1664, DOI 10.2353/ajpath.2008.071094
   Posey KL, 2010, PLOS ONE, V5, DOI 10.1371/journal.pone.0010302
   Posey KL, 2009, AM J PATHOL, V175, P1555, DOI 10.2353/ajpath.2009.090184
   Posey KL, 2005, MATRIX BIOL, V24, P539, DOI 10.1016/j.matbio.2005.07.007
   Rosenberg K, 1998, J BIOL CHEM, V273, P20397, DOI 10.1074/jbc.273.32.20397
   Santos CXC, 2009, ANTIOXID REDOX SIGN, V11, P2409, DOI [10.1089/ars.2009.2625, 10.1089/ARS.2009.2625]
   SCHMIDT MB, 1990, J ORTHOPAED RES, V8, P353, DOI 10.1002/jor.1100080307
   Schmitz M, 2008, MATRIX BIOL, V27, P67, DOI 10.1016/j.matbio.2007.08.001
   Svensson L, 2002, MOL CELL BIOL, V22, P4366, DOI 10.1128/MCB.22.12.4366-4371.2002
   Thur J, 2001, J BIOL CHEM, V276, P6083, DOI 10.1074/jbc.M009512200
   Tsumaki N, 1999, J CELL BIOL, V144, P161, DOI 10.1083/jcb.144.1.161
   Unger S, 2001, AM J MED GENET, V106, P244, DOI 10.1002/ajmg.10234.abs
   URBAN JPG, 1979, BIORHEOLOGY, V16, P447
   Vandenabeele P, 2010, NAT REV MOL CELL BIO, V11, P700, DOI 10.1038/nrm2970
   Xu K, 2007, J BIOL CHEM, V282, P11347, DOI 10.1074/jbc.M608744200
NR 59
TC 25
Z9 27
U1 0
U2 2
PU ELSEVIER SCIENCE INC
PI NEW YORK
PA 360 PARK AVE SOUTH, NEW YORK, NY 10010-1710 USA
SN 0002-9440
EI 1525-2191
J9 AM J PATHOL
JI Am. J. Pathol.
PD FEB
PY 2012
VL 180
IS 2
BP 727
EP 737
DI 10.1016/j.ajpath.2011.10.035
PG 11
WC Pathology
WE Science Citation Index Expanded (SCI-EXPANDED)
SC Pathology
GA 887HZ
UT WOS:000299918800028
PM 22154935
OA Green Published, hybrid
DA 2022-04-27
ER

PT J
AU Wang, TT
   Chen, JL
   Chen, G
   Li, ZQ
AF Wang, Tingting
   Chen, Junlin
   Chen, Guang
   Li, Zhiqiang
TI LOW-DOSE BPA PROMOTES PROLIFERATION, INVASION, AND MIGRATION ON TCA8113
   CELLS THROUGH REGULATING RIP1
SO ACTA MEDICA MEDITERRANEA
LA English
DT Article
DE Necrostatin-1; BPA; oral squamous carcinoma; invasion; migration; RIP1
ID BISPHENOL-A; INFLAMMATION; RISK; NECROPTOSIS; INHIBITION; APOPTOSIS;
   EXPOSURE; WOMEN
AB Objective: This in vitro research aimed to investigate the association between BPA exposure with the progression of oral squamous cell carcinoma (OSCC).
   Methods: Tca8113 cells were exposed to BPA with various concentrations (10(-10), 10(-9), 10(-8), 10(-7), 10(-6), and 10(-5) mol/L) to analyze cell proliferation by CCK8. Subsequently, cells were treated with 10(-10) mol/L BPA for 72 h, and Transwell was used to measure the cell invasion and migration. Then, cells were co-treated with 10 mu M necrostatin-1 (Nec-1) during 10(-10) mol/L BPA exposure for 72 h. CCK8 and Transwell were used to detect cell proliferation, invasion, and migration. Finally, RIP1 was silenced effectively by siRNA, and wild type and mutant cells were exposed to 10(-10) mol/L BPA for 72 h. After that, CCK8 and Transwell were performed to assess cell proliferation, invasion, and migration again.
   Results: 1) 10(-10) mol/L BPA accelerated cell proliferation, invasion, and migration of Tca8113 cells at the exposure time of 72 h. 2) Compared with the BPA exposure group, the cell proliferation, invasion, migration, and the expression of the RIP1 gene and protein in the BPA plus Nec-1 group were significantly decreased. 3) RIP1 was silenced effectively by siRNA. Cell proliferation, invasion, and migration in the si-RIP1 group reduced substantially as compared with that in the si-NC group.
   Conclusion: Low-dose BPA can accelerate cell proliferation, invasion, and migration of Tca8113 cells through regulating RIP1.
C1 [Wang, Tingting; Chen, Guang] Northwest Minzu Univ, Lanzhou, Peoples R China.
   [Wang, Tingting; Chen, Guang] Northwest Minzu Univ, Affiliated Hosp, Dept Stomatol, Lanzhou, Peoples R China.
   [Wang, Tingting; Chen, Guang] Second Peoples Hosp Gansu Prov, Dept Stomatol, Lanzhou, Peoples R China.
   [Chen, Junlin] Lanzhou Univ, Sch Stomatol, Lanzhou, Peoples R China.
   [Li, Zhiqiang] Northwest Minzu Univ, Sch Stomatol, Lanzhou, Peoples R China.
   [Wang, Tingting; Li, Zhiqiang] Key Lab Oral Dis Gansu Prov, Lanzhou, Peoples R China.
   [Wang, Tingting; Li, Zhiqiang] Northwest Minzu Univ, Key Lab Stomatol State Ethn Affairs Commiss, Lanzhou, Peoples R China.
RP Li, ZQ (通讯作者)，Northwest Minzu Univ, Sch Stomatol, Lanzhou, Peoples R China.; Li, ZQ (通讯作者)，Key Lab Oral Dis Gansu Prov, Lanzhou, Peoples R China.; Li, ZQ (通讯作者)，Northwest Minzu Univ, Key Lab Stomatol State Ethn Affairs Commiss, Lanzhou, Peoples R China.
EM lizhiqiang6767@163.com
FU Open Subject Foundation of Key Lab of Oral Diseases of Gansu Province,
   Northwest Minzu University [SZD201901]; Fundamental Research Funds for
   the Central UniversitiesFundamental Research Funds for the Central
   Universities [31920170196]; Gansu Health and Research Plan Project Funds
   [GSWSKY2020-17, GSWSKY2017-46]
FX This project was supported by the Open Subject Foundation of Key Lab of
   Oral Diseases of Gansu Province, Northwest Minzu University (Grant No.
   SZD201901), the Fundamental Research Funds for the Central Universities
   (Grant No. 31920170196) and Gansu Health and Research Plan Project Funds
   (Grant No. GSWSKY2020-17; GSWSKY2017-46).
CR Abbasi J, 2018, JAMA-J AM MED ASSOC, V319, P1644, DOI 10.1001/jama.2018.3288
   Almangush A, 2017, BRIT J CANCER, V117, P856, DOI 10.1038/bjc.2017.244
   [Anonymous], 2018, J BIOCHEM MOL TOXIC
   Becher Rune, 2018, Acta Biomater Odontol Scand, V4, P56, DOI 10.1080/23337931.2018.1476869
   Bellail AC, 2012, CANCER DISCOV, V2, P140, DOI 10.1158/2159-8290.CD-11-0172
   Chi AC, 2015, CA-CANCER J CLIN, V65, P401, DOI 10.3322/caac.21293
   De Nys S, 2018, SCI REP-UK, V8, DOI 10.1038/s41598-018-24815-z
   Gong YT, 2019, MOL CANCER, V18, DOI 10.1186/s12943-019-1029-8
   Guo YF, 2020, CHEMOSPHERE, V246, DOI 10.1016/j.chemosphere.2019.125775
   Han C, 2016, CURR HYPERTENS REP, V18, DOI 10.1007/s11906-015-0617-2
   Han WD, 2012, INT J MOL SCI, V13, P7212, DOI 10.3390/ijms13067212
   Kim D., 2019, LIVER INT
   Kim H, 2019, TOXICOL APPL PHARM, V385, DOI 10.1016/j.taap.2019.114814
   Kim H, 2019, TOXICOL SCI, V170, P283, DOI 10.1093/toxsci/kfz119
   Kim S, 2019, TOXICOL IN VITRO, V59, P115, DOI 10.1016/j.tiv.2019.04.009
   Li L, 2019, ENVIRON INT, V126, P321, DOI 10.1016/j.envint.2019.02.026
   Liu ZY, 2015, AM J CANCER RES, V5, P3174
   Polito L, 2016, PHYTOMEDICINE, V23, P32, DOI 10.1016/j.phymed.2015.11.006
   Pollack AZ, 2018, ENVIRON INT, V120, P137, DOI 10.1016/j.envint.2018.07.028
   Prins GS, 2018, ENVIRON HEALTH PERSP, V126, DOI [10.1289/EHP3953, 10.1289/ehp3953]
   Ranciere F, 2019, ENVIRON HEALTH PERSP, V127, DOI 10.1289/EHP5159
   Renaud L, 2019, CURR GENOMICS, V20, P260, DOI 10.2174/1389202920666190603123040
   Reventun P, 2020, SCI REP-UK, V10, DOI 10.1038/s41598-020-61014-1
   RM S., 2019, ENVIRON HEALTH PERSP, V127
   Schneider AT, 2017, CANCER CELL, V31, P94, DOI 10.1016/j.ccell.2016.11.009
   Seachrist DD, 2016, REPROD TOXICOL, V59, P167, DOI 10.1016/j.reprotox.2015.09.006
   Shan BZ, 2015, MED SCI MONITOR, V21, P3089, DOI 10.12659/MSM.894184
   Tse LA, 2017, ENVIRON INT, V107, P1, DOI 10.1016/j.envint.2017.06.012
   Vandenabeele P, 2010, NAT REV MOL CELL BIO, V11, P700, DOI 10.1038/nrm2970
   Vandenberg LN, 2009, ENDOCR REV, V30, P75, DOI 10.1210/er.2008-0021
   vom Saal FS, 2005, ENVIRON HEALTH PERSP, V113, P926, DOI 10.1289/ehp.7713
   Wang W, 2018, CANCER CELL, V34, P757, DOI 10.1016/j.ccell.2018.10.006
   Wang Z, 2017, ADV SCI, V4, DOI 10.1002/advs.201600248
   Weinlich R, 2017, NAT REV MOL CELL BIO, V18, P127, DOI 10.1038/nrm.2016.149
   Xie LS, 2019, ARTIF CELL NANOMED B, V47, P1194, DOI 10.1080/21691401.2019.1575231
NR 35
TC 0
Z9 0
U1 3
U2 5
PU CARBONE EDITORE
PI PALERMO
PA VIA QUINTINO SELLA, 68, PALERMO, 90139, ITALY
SN 0393-6384
EI 2283-9720
J9 ACTA MEDICA MEDITERR
JI Acta Medica Mediterr.
PY 2021
VL 37
IS 4
BP 2591
EP 2596
DI 10.19193/0393-6384_2021_4_402
PG 6
WC Medicine, General & Internal
WE Science Citation Index Expanded (SCI-EXPANDED)
SC General & Internal Medicine
GA TJ1RZ
UT WOS:000673269100102
DA 2022-04-27
ER

PT J
AU Chepikova, OE
   Malin, D
   Strekalova, E
   Lukasheva, EV
   Zamyatnin, AA
   Cryns, VL
AF Chepikova, Olga E.
   Malin, Dmitry
   Strekalova, Elena
   Lukasheva, Elena V.
   Zamyatnin, Andrey A., Jr.
   Cryns, Vincent L.
TI Lysine oxidase exposes a dependency on the thioredoxin antioxidant
   pathway in triple-negative breast cancer cells
SO BREAST CANCER RESEARCH AND TREATMENT
LA English
DT Article
DE Oxidative stress; Tumor dependency; Metabolism; Therapeutics
ID ALPHA-OXIDASE; L-ASPARAGINASE; GROWTH; VULNERABILITY; GLUTATHIONE;
   ENZYME; DRUG
AB Purpose Transformed cells are vulnerable to depletion of certain amino acids. Lysine oxidase (LO) catalyzes the oxidative deamination of lysine, resulting in lysine depletion and hydrogen peroxide production. Although LO has broad antitumor activity in preclinical models, the cytotoxic mechanisms of LO are poorly understood. Methods Triple (ER/PR/HER2)-negative breast cancer (TNBC) cells were treated with control media, lysine-free media or control media supplemented with LO and examined for cell viability, caspase activation, induction of reactive oxygen species (ROS) and antioxidant signaling. To determine the role of nuclear factor erythroid 2-related factor 2 (NRF2) and thioredoxin reductase-1 (TXNRD1) in LO-induced cell death, NRF2 and TXNRD1 were individually silenced by RNAi. Additionally, the pan-TXNRD inhibitor auranofin was used in combination with LO. Results LO activates caspase-independent cell death that is suppressed by necroptosis and ferroptosis inhibitors, which are inactive against lysine depletion, pointing to fundamental differences between LO and lysine depletion. LO rapidly induces ROS with a return to baseline levels within 24 h that coincides temporally with induction of TXNRD activity, the rate-limiting enzyme in the thioredoxin antioxidant pathway. ROS induction is required for LO-mediated cell death and NRF2-dependent induction of TXNRD1. Silencing NRF2 or TXNRD1 enhances the cytotoxicity of LO. The pan-TXNRD inhibitor auranofin is synergistic with LO against transformed breast epithelial cells, but not untransformed cells, underscoring the tumor-selectivity of this strategy. Conclusions LO exposes a redox vulnerability of TNBC cells to TXNRD inhibition by rendering tumor cells dependent on the thioredoxin antioxidant pathway for survival.
C1 [Chepikova, Olga E.; Malin, Dmitry; Strekalova, Elena; Cryns, Vincent L.] Univ Wisconsin, Carbone Canc Ctr, Dept Med, MFCB 4144,1685 Highland Ave, Madison, WI 53705 USA.
   [Chepikova, Olga E.; Zamyatnin, Andrey A., Jr.] Sechenov First Moscow State Med Univ, Inst Mol Med, Moscow, Russia.
   [Lukasheva, Elena V.] Peoples Friendship Univ Russia RUDN Univ, Moscow, Russia.
   [Zamyatnin, Andrey A., Jr.] Lomonosov Moscow State Univ, Belozersky Inst Physicochem Biol, Moscow, Russia.
RP Cryns, VL (通讯作者)，Univ Wisconsin, Carbone Canc Ctr, Dept Med, MFCB 4144,1685 Highland Ave, Madison, WI 53705 USA.
EM vlcryns@medicine.wisc.edu
RI Zamyatnin, Andrey A./D-6443-2012
OI Zamyatnin, Andrey A./0000-0002-3046-4565; Lukasheva,
   Elena/0000-0003-1029-5570
FU V Foundation for Cancer Research; Breast Cancer Research Foundation;
   Wisconsin Partnership Program; National Institutes of Health University
   of Wisconsin Comprehensive Cancer Center [P30CA14520]; Russian Academic
   Excellence Project 5-100Ministry of Education and Science, Russian
   FederationProject 5-100, Ministry of Education and Science, Russian
   Federation
FX This work was supported by grants from the V Foundation for Cancer
   Research (VLC), Breast Cancer Research Foundation (VLC), Wisconsin
   Partnership Program, and National Institutes of Health University of
   Wisconsin Comprehensive Cancer Center P30CA14520 core facility support,
   the Russian Academic Excellence Project 5-100 (AZ).
CR Ananieva Elitsa, 2015, World J Biol Chem, V6, P281, DOI 10.4331/wjbc.v6.i4.281
   Avramis VI, 2012, ANTICANCER RES, V32, P2423
   Burns JS, 2017, INT J MOL SCI, V18, DOI 10.3390/ijms18122755
   Cavuoto P, 2012, CANCER TREAT REV, V38, P726, DOI 10.1016/j.ctrv.2012.01.004
   Cloer EW, 2019, CANCER RES, V79, P889, DOI 10.1158/0008-5472.CAN-18-2723
   DeBerardinis RJ, 2010, ONCOGENE, V29, P313, DOI 10.1038/onc.2009.358
   Debnath J, 2003, METHODS, V30, P256, DOI 10.1016/S1046-2023(03)00032-X
   Degterev A, 2008, NAT CHEM BIOL, V4, P313, DOI 10.1038/nchembio.83
   Egler RA, 2016, J PHARMACOL PHARMACO, V7, P62, DOI 10.4103/0976-500X.184769
   GRIFFITH OW, 1979, J BIOL CHEM, V254, P7558
   Harris IS, 2015, CANCER CELL, V27, P211, DOI 10.1016/j.ccell.2014.11.019
   Jeon H, 2016, ONCOTARGET, V7, P67223, DOI 10.18632/oncotarget.11615
   Kocher RA, 1944, CANCER RES, V4, P251
   Koppenol WH, 2011, NAT REV CANCER, V11, P325, DOI 10.1038/nrc3038
   KUSAKABE H, 1980, J BIOL CHEM, V255, P976
   KUSAKABE H, 1980, AGR BIOL CHEM TOKYO, V44, P387, DOI 10.1080/00021369.1980.10863947
   Lu ML, 2008, CLIN CANCER RES, V14, P3168, DOI 10.1158/1078-0432.CCR-07-4362
   Lukasheva E. V., 2015, Biomeditsinskaya Khimiya, V61, P99
   Lukasheva E. V., 2012, Biomeditsinskaya Khimiya, V58, P372
   Malin D, 2011, CLIN CANCER RES, V17, P5005, DOI 10.1158/1078-0432.CCR-11-0099
   Moyano JV, 2006, J CLIN INVEST, V116, P261, DOI 10.1172/JCI25888
   Munoz-Pinedo C, 2012, CELL DEATH DIS, V3, DOI 10.1038/cddis.2011.123
   Pokrovsky VS, 2019, CURR MED CHEM, V26, P446, DOI 10.2174/0929867324666171006132729
   Pokrovsky VS, 2013, ANTI-CANCER DRUG, V24, P846, DOI 10.1097/CAD.0b013e328362fbe2
   Roder C, 2015, DRUGS R&D, V15, P13, DOI 10.1007/s40268-015-0083-y
   Sheen JH, 2011, CANCER CELL, V19, P613, DOI 10.1016/j.ccr.2011.03.012
   Shin S, 2007, MOL CELL BIOL, V27, P7188, DOI 10.1128/MCB.00915-07
   Skouta R, 2014, J AM CHEM SOC, V136, P4551, DOI 10.1021/ja411006a
   Strekalova E, 2019, BREAST CANCER RES TR, V175, P39, DOI 10.1007/s10549-019-05146-7
   Strekalova E, 2019, METHODS MOL BIOL, V1866, P61, DOI 10.1007/978-1-4939-8796-2_6
   Strekalova E, 2015, CLIN CANCER RES, V21, P2780, DOI 10.1158/1078-0432.CCR-14-2792
   Tonjes M, 2013, NAT MED, V19, P901, DOI 10.1038/nm.3217
   Treshalina HM, 2000, APPL BIOCHEM BIOTECH, V88, P267, DOI 10.1385/ABAB:88:1-3:267
   Vander Heiden MG, 2017, CELL, V168, DOI 10.1016/j.cell.2016.12.039
   Vanhove K, 2019, INT J MOL SCI, V20, DOI 10.3390/ijms20020252
   Wise DR, 2010, TRENDS BIOCHEM SCI, V35, P427, DOI 10.1016/j.tibs.2010.05.003
   Yan X, 2019, CANCER RES, V79, P125, DOI 10.1158/0008-5472.CAN-18-1938
   Yong WB, 2003, INT J HEMATOL, V78, P163, DOI 10.1007/BF02983387
   Zhang JM, 2017, TRENDS PHARMACOL SCI, V38, P794, DOI 10.1016/j.tips.2017.06.001
NR 39
TC 8
Z9 9
U1 0
U2 6
PU SPRINGER
PI NEW YORK
PA ONE NEW YORK PLAZA, SUITE 4600, NEW YORK, NY, UNITED STATES
SN 0167-6806
EI 1573-7217
J9 BREAST CANCER RES TR
JI Breast Cancer Res. Treat.
PD OCT
PY 2020
VL 183
IS 3
BP 549
EP 564
DI 10.1007/s10549-020-05801-4
EA JUL 2020
PG 16
WC Oncology
WE Science Citation Index Expanded (SCI-EXPANDED)
SC Oncology
GA NP0YB
UT WOS:000551036100006
PM 32696316
OA Green Accepted
DA 2022-04-27
ER

PT J
AU Hapil, FZ
   Copuroglu, FE
   Ertosun, MG
   Mert, U
   Ozes, D
   Ozes, ON
AF Hapil, Fatma Zehra
   Copuroglu, Fatma Ece
   Ertosun, Mustafa Gokhan
   Mert, Ufuk
   Ozes, Derya
   Ozes, Osman Nidai
TI Negative Regulation of TNFR1 Signaling Via PKA-Mediated Phosphorylation
   of TNFR1
SO JOURNAL OF INTERFERON AND CYTOKINE RESEARCH
LA English
DT Article
DE TNF-alpha; TNFR1; PKA; phosphorylation; Erk; Akt
ID NF-KAPPA-B; CELL-DEATH; PHOSPHODIESTERASE INHIBITION; ALPHA PRODUCTION;
   ACTIVATION; PROTEIN; KINASE; INFLAMMATION; COMPLEX; C-IAP1
AB Tumor necrosis factor alpha (TNF-alpha) plays a paramount role in homeostasis by inducing tumor cytotoxicity and activating immune system. The signaling complexes formed by TNFR1 to activate JNK, p38, and nuclear factor-kappa B pathways and to subsequently induce apoptosis and necroptosis are well known. However, this "canonical TNF-alpha signaling" does not explain how ERK, AKT, and STAT3 can be activated by TNF-alpha. In addition, little to nothing is known about negative regulation of TNFR1 signaling. Because cyclic AMP-activated kinase (PKA) shows anti-TNF and anti-inflammatory activities, we postulated that PKA might affect TNF-alpha signaling by directly phosphorylating TNFR1. In line with this, we identified 2 putative PKA-phosphorylation motifs RRRT411 and REAT(417) within the death domain of TNFR1, and investigated whether "canonical" and "noncanonical" TNFR1 signaling is regulated by modifications of T411 and T417. In this study, we demonstrate for the first time that PKA directly binds to and phosphorylates TNFR1 after TNF-alpha stimulation. To further support our hypothesis, we generated alanine and phosphomimetic (aspartic acid) mutants of TNFR1 at positions T411 and T417, ectopically expressed these mutants, and determined their influence on TNF-alpha-induced activations of ERKs, AKT, STAT3, p38 alpha, and JNK1/2. Our results clearly showed that phosphomimetic mutants significantly suppressed and alanine mutants augmented TNF-alpha-induced phosphorylations of ERKs, AKT, Stat3, p38 alpha, and JNKs. These findings strongly suggest that PKA-mediated phosphorylation of T411 and T417 of TNFR1 interferes with both "canonical" and "noncanonical" TNF-alpha signaling.
   [GRAPHICS]
   .
C1 [Hapil, Fatma Zehra; Copuroglu, Fatma Ece; Mert, Ufuk] Akdeniz Univ, Dept Med Biol & Genet, Antalya, Turkey.
   [Hapil, Fatma Zehra] Izmir Biotechnol & Genome Ctr, Dept Basic & Translat Res, Izmir, Turkey.
   [Ertosun, Mustafa Gokhan] Akdeniz Univ, Dept Plast & Reconstruct Surg, Antalya, Turkey.
   [Ozes, Derya; Ozes, Osman Nidai] ALTAY Biopharma, San Bruno, CA 94066 USA.
RP Ozes, ON (通讯作者)，ALTAY Biopharma, San Bruno, CA 94066 USA.
EM osmanozes@gmail.com
FU TUBITAKTurkiye Bilimsel ve Teknolojik Arastirma Kurumu (TUBITAK)
   [113s335]; Akdeniz University Scientific Research Project Coordination
   UnitAkdeniz University [TDK-2016-1272]
FX This study was supported by TUBITAK [Grant No. 113s335] and Akdeniz
   University Scientific Research Project Coordination Unit [Grant No.
   TDK-2016-1272].
CR Bertrand MJM, 2008, MOL CELL, V30, P689, DOI 10.1016/j.molcel.2008.05.014
   Chen YJ, 2017, CELL PHYSIOL BIOCHEM, V42, P2342, DOI 10.1159/000480006
   Coimbra R, 2006, J TRAUMA, V60, P115, DOI 10.1097/01.ta.0000200075.12489.74
   Coimbra R, 2005, J TRAUMA, V59, P575, DOI 10.1097/01.ta.0000177787.48608.b6
   Deree J, 2008, CLINICS, V63, P321, DOI 10.1590/S1807-59322008000300006
   Ea CK, 2006, MOL CELL, V22, P245, DOI 10.1016/j.molcel.2006.03.026
   El-Ani D, 2014, CAN J PHYSIOL PHARM, V92, P917, DOI 10.1139/cjpp-2014-0092
   ENDRES S, 1991, IMMUNOLOGY, V72, P56
   Gerlach B, 2011, NATURE, V471, P591, DOI 10.1038/nature09816
   Guo DQ, 1998, J IMMUNOL, V160, P2742
   Haas TL, 2009, MOL CELL, V36, P831, DOI 10.1016/j.molcel.2009.10.013
   Hildt E, 1999, J EXP MED, V189, P1707, DOI 10.1084/jem.189.11.1707
   HSU HL, 1995, CELL, V81, P495, DOI 10.1016/0092-8674(95)90070-5
   Hsu HL, 1996, IMMUNITY, V4, P387, DOI 10.1016/S1074-7613(00)80252-6
   Hsu HL, 1996, CELL, V84, P299, DOI 10.1016/S0092-8674(00)80984-8
   Jackson-Bernitsas DG, 2007, ONCOGENE, V26, P1385, DOI 10.1038/sj.onc.1209945
   Kalliolias GD, 2016, NAT REV RHEUMATOL, V12, P49, DOI 10.1038/nrrheum.2015.169
   Legarda D, 2016, CELL REP, V15, P2449, DOI 10.1016/j.celrep.2016.05.032
   Ma JF, 2017, EMBO MOL MED, V9, P622, DOI 10.15252/emmm.201607052
   Malynn BA, 2009, J EXP MED, V206, P977, DOI 10.1084/jem.20090765
   MATUSCHAK GM, 1994, J INTERFERON RES, V14, P293, DOI 10.1089/jir.1994.14.293
   Miscia S, 2002, CELL GROWTH DIFFER, V13, P13
   NEUMANN M, 1995, EMBO J, V14, P1991, DOI 10.1002/j.1460-2075.1995.tb07191.x
   Ollivier V, 1996, J BIOL CHEM, V271, P20828, DOI 10.1074/jbc.271.34.20828
   OPIPARI AW, 1990, J BIOL CHEM, V265, P14705
   Ozes ON, 1999, NATURE, V401, P82
   Ozes ON, 2001, P NATL ACAD SCI USA, V98, P4640, DOI 10.1073/pnas.051042298
   Park SM, 2004, FEBS LETT, V566, P151, DOI 10.1016/j.feblset.2004.04.021
   Perez-Aso M, 2015, ARTHRITIS RES THER, V17, DOI 10.1186/s13075-015-0771-6
   Pincheira R, 2008, J IMMUNOL, V181, P1288, DOI 10.4049/jimmunol.181.2.1288
   RODRIGUEZVICIANA P, 1994, NATURE, V370, P527, DOI 10.1038/370527a0
   Rothe M, 1995, CELL, V83, P1243, DOI 10.1016/0092-8674(95)90149-3
   Sedger LM, 2014, CYTOKINE GROWTH F R, V25, P453, DOI 10.1016/j.cytogfr.2014.07.016
   Shu HB, 1996, P NATL ACAD SCI USA, V93, P13973, DOI 10.1073/pnas.93.24.13973
   Stafford JB, 2008, BIOCHEM BIOPH RES CO, V366, P104, DOI 10.1016/j.bbrc.2007.11.091
   STRIETER RM, 1988, BIOCHEM BIOPH RES CO, V155, P1230, DOI 10.1016/S0006-291X(88)81271-3
   Takahashi N, 2002, EUR J BIOCHEM, V269, P4559, DOI 10.1046/j.1432-1033.2002.03157.x
   Tokunaga F, 2009, NAT CELL BIOL, V11, P123, DOI 10.1038/ncb1821
   Trompouki E, 2003, NATURE, V424, P793, DOI 10.1038/nature01803
   Tseng WY, 2018, CYTOKINE, V101, P19, DOI 10.1016/j.cyto.2016.08.027
   Varfolomeev E, 2008, J BIOL CHEM, V283, P24295, DOI 10.1074/jbc.C800128200
   Verhelst K, 2014, EMBO REP, V15, P734, DOI 10.15252/embr.201439014
   Wall EA, 2009, SCI SIGNAL, V2, DOI 10.1126/scisignal.2000202
   Wang C, 2001, NATURE, V412, P346, DOI 10.1038/35085597
   Zheng LX, 2006, MOL CELL BIOL, V26, P3505, DOI 10.1128/MCB.26.9.3505-3513.2006
NR 45
TC 3
Z9 3
U1 3
U2 5
PU MARY ANN LIEBERT, INC
PI NEW ROCHELLE
PA 140 HUGUENOT STREET, 3RD FL, NEW ROCHELLE, NY 10801 USA
SN 1079-9907
EI 1557-7465
J9 J INTERF CYTOK RES
JI J. Interferon Cytokine Res.
PD MAY 1
PY 2020
VL 40
IS 5
BP 225
EP 235
DI 10.1089/jir.2019.0128
PG 11
WC Biochemistry & Molecular Biology; Cell Biology; Immunology
WE Science Citation Index Expanded (SCI-EXPANDED)
SC Biochemistry & Molecular Biology; Cell Biology; Immunology
GA LM3XR
UT WOS:000532184800001
PM 32159413
DA 2022-04-27
ER

PT J
AU Hodges, AL
   Kempen, CG
   McCaig, WD
   Parker, CA
   Mantis, NJ
   LaRocca, TJ
AF Hodges, Alexa L.
   Kempen, Cody G.
   McCaig, William D.
   Parker, Cory A.
   Mantis, Nicholas J.
   LaRocca, Timothy J.
TI TNF Family Cytokines Induce Distinct Cell Death Modalities in the A549
   Human Lung Epithelial Cell Line when Administered in Combination with
   Ricin Toxin
SO TOXINS
LA English
DT Article
DE ricin; toxins; cytokines; toxin-mediated diseases; apoptosis; cathepsin;
   tumor necrosis factor; fas; caspases
ID TUMOR-NECROSIS-FACTOR; TRAIL-INDUCED APOPTOSIS; Z-FA-FMK; CYSTEINE
   PROTEASES; SIGNALING PATHWAYS; GENE-EXPRESSION; CATHEPSIN-B; IN-VITRO;
   INHIBITION; DEPURINATION
AB Ricin is a member of the ribosome-inactivating protein (RIP) family of toxins and is classified as a biothreat agent by the Centers for Disease Control and Prevention (CDC). Inhalation, the most potent route of toxicity, triggers an acute respiratory distress-like syndrome that coincides with near complete destruction of the lung epithelium. We previously demonstrated that the TNF-related apoptosis-inducing ligand (TRAIL; CD253) sensitizes human lung epithelial cells to ricin-induced death. Here, we report that ricin/TRAIL-mediated cell death occurs via apoptosis and involves caspases -3, -7, -8, and -9, but not caspase-6. In addition, we show that two other TNF family members, TNF-alpha and Fas ligand (FasL), also sensitize human lung epithelial cells to ricin-induced death. While ricin/TNF-alpha- and ricin/FasL-mediated killing of A549 cells was inhibited by the pan-caspase inhibitor, zVAD-fmk, evidence suggests that these pathways were not caspase-dependent apoptosis. We also ruled out necroptosis and pyroptosis. Rather, the combination of ricin plus TNF-alpha or FasL induced cathepsin-dependent cell death, as evidenced by the use of several pharmacologic inhibitors. We postulate that the effects of zVAD-fmk were due to the molecule's known off-target effects on cathepsin activity. This work demonstrates that ricin-induced lung epithelial cell killing occurs by distinct cell death pathways dependent on the presence of different sensitizing cytokines, TRAIL, TNF-alpha, or FasL.
C1 [Hodges, Alexa L.; Kempen, Cody G.; McCaig, William D.; Parker, Cory A.; LaRocca, Timothy J.] Albany Coll Pharm & Hlth Sci, Dept Basic & Clin Sci, Albany, NY 12208 USA.
   [Mantis, Nicholas J.] New York State Dept Hlth, Wadsworth Ctr, Div Infect Dis, Albany, NY 12208 USA.
RP LaRocca, TJ (通讯作者)，Albany Coll Pharm & Hlth Sci, Dept Basic & Clin Sci, Albany, NY 12208 USA.; Mantis, NJ (通讯作者)，New York State Dept Hlth, Wadsworth Ctr, Div Infect Dis, Albany, NY 12208 USA.
EM nicholas.mantis@health.ny.gov; Timothy.LaRocca@acphs.edu
OI Mantis, Nicholas/0000-0002-5083-8640
FU National Heart, Lung, and Blood Institute (NHLBI) of the National
   Institutes of Health (NIH)United States Department of Health & Human
   ServicesNational Institutes of Health (NIH) - USANIH National Heart Lung
   & Blood Institute (NHLBI) [NIH R15-HL135675-01]; National Institutes of
   Allergy and Infectious Diseases (NIAID) of the NIH [HHSN272201400021C];
   NATIONAL HEART, LUNG, AND BLOOD INSTITUTEUnited States Department of
   Health & Human ServicesNational Institutes of Health (NIH) - USANIH
   National Heart Lung & Blood Institute (NHLBI) [R15HL135675] Funding
   Source: NIH RePORTER
FX This research was funded by the National Heart, Lung, and Blood
   Institute (NHLBI) of the National Institutes of Health (NIH), grant
   number NIH R15-HL135675-01, awarded to T.J.L and the National Institutes
   of Allergy and Infectious Diseases (NIAID) of the NIH, contract number
   HHSN272201400021C, awarded to N.J.M. The content is solely the
   responsibility of the authors and does not necessarily represent the
   official views of the NIH. The funders had no role in study design, data
   collection and analysis, decision to publish, or preparation of the
   manuscript.
CR AHMED NK, 1992, BIOCHEM PHARMACOL, V44, P1201, DOI 10.1016/0006-2952(92)90385-V
   Anderson Peter D, 2012, J Pharm Pract, V25, P121, DOI 10.1177/0897190012442351
   Audi J, 2005, JAMA-J AM MED ASSOC, V294, P2342, DOI 10.1001/jama.294.18.2342
   Babu D, 2012, CURR PHARM DESIGN, V18, P4414, DOI 10.2174/138161212802481291
   Bang S, 2000, J BIOL CHEM, V275, P36217, DOI 10.1074/jbc.M006620200
   Bouchier-Hayes L, 2010, J CELL MOL MED, V14, P1212, DOI 10.1111/j.1582-4934.2010.01037.x
   Boya P, 2008, ONCOGENE, V27, P6434, DOI 10.1038/onc.2008.310
   Bradberry Sally M., 2003, Toxicological Reviews, V22, P65, DOI 10.2165/00139709-200322010-00007
   Circu ML, 2010, FREE RADICAL BIO MED, V48, P749, DOI 10.1016/j.freeradbiomed.2009.12.022
   Cooper JR, 2016, PLOS ONE, V11, DOI 10.1371/journal.pone.0164438
   DaSilva L, 2003, TOXICON, V41, P813, DOI 10.1016/S0041-0101(03)00035-7
   David J, 2009, TOXICOLOGY, V264, P119, DOI 10.1016/j.tox.2009.08.003
   Demuth HU, 1996, BBA-PROTEIN STRUCT M, V1295, P179, DOI 10.1016/0167-4838(96)00038-6
   Endo Y, 1988, Nucleic Acids Symp Ser, P139
   ENDO Y, 1987, J BIOL CHEM, V262, P8128
   Falach R, 2016, TOXICOL LETT, V258, P11, DOI 10.1016/j.toxlet.2016.06.003
   Foster KA, 1998, EXP CELL RES, V243, P359, DOI 10.1006/excr.1998.4172
   Gal Y, 2017, TOXINS, V9, DOI 10.3390/toxins9100311
   Gopalakrishnakone P, 2015, BIOL TOXINS BIOTERRO
   Griffiths GD, 2007, INHAL TOXICOL, V19, P873, DOI 10.1080/08958370701432124
   Guicciardi ME, 2009, FASEB J, V23, P1625, DOI 10.1096/fj.08-111005
   Hellwig CT, 2008, J BIOL CHEM, V283, P21676, DOI 10.1074/jbc.M802889200
   Jin S, 2008, AM J PHYSIOL-GASTR L, V294, pG928, DOI 10.1152/ajpgi.00219.2007
   Jin ZY, 2006, MOL CELL BIOL, V26, P8136, DOI 10.1128/MCB.00257-06
   Knight MJ, 2001, ONCOGENE, V20, P5789, DOI 10.1038/sj.onc.1204810
   Korcheva V, 2007, MOL IMMUNOL, V44, P2761, DOI 10.1016/j.molimm.2006.10.025
   Kovacs SB, 2017, TRENDS CELL BIOL, V27, P673, DOI 10.1016/j.tcb.2017.05.005
   LaRocca TJ, 2016, J BIOL CHEM, V291, P13753, DOI 10.1074/jbc.M116.716027
   LASTER SM, 1988, J IMMUNOL, V141, P2629
   Lavrik I, 2005, J CELL SCI, V118, P265, DOI 10.1242/jcs.01610
   Lawrence CP, 2006, J IMMUNOL, V177, P3827, DOI 10.4049/jimmunol.177.6.3827
   Li XP, 2007, INFECT IMMUN, V75, P417, DOI 10.1128/IAI.01295-06
   Lin Y, 2004, J BIOL CHEM, V279, P10822, DOI 10.1074/jbc.M313141200
   Lindauer M, 2010, TOXINS, V2, P1500, DOI 10.3390/toxins2061500
   Linkermann A, 2014, NEW ENGL J MED, V370, P455, DOI 10.1056/NEJMra1310050
   Lopez-Hernandez FJ, 2003, MOL CANCER THER, V2, P255
   LORD JM, 1994, FASEB J, V8, P201, DOI 10.1096/fasebj.8.2.8119491
   Matsumoto K, 1999, BIOPOLYMERS, V51, P99, DOI 10.1002/(SICI)1097-0282(1999)51:1<99::AID-BIP11>3.0.CO;2-R
   Matthay MA, 2019, NAT REV DIS PRIMERS, V5, DOI 10.1038/s41572-019-0069-0
   McCaig WD, 2018, CELL DEATH DISCOV, V4, DOI 10.1038/s41420-018-0058-1
   Mori T, 2005, SURGERY, V138, P71, DOI 10.1016/j.surg.2005.03.001
   Nunez OFL, 2017, J EMERG MED, V53, pE67, DOI 10.1016/j.jemermed.2017.08.023
   Oda T, 1999, BIOSCI BIOTECH BIOCH, V63, P341, DOI 10.1271/bbb.63.341
   Pasparakis M, 2015, NATURE, V517, P311, DOI 10.1038/nature14191
   Pincus SH, 2015, TOXINS, V7, P2121, DOI 10.3390/toxins7062121
   Rong YH, 2018, MSPHERE, V3, DOI 10.1128/mSphere.00399-18
   Rozman-Pungercar J, 2003, CELL DEATH DIFFER, V10, P881, DOI 10.1038/sj.cdd.4401247
   Schneider-Poetsch T, 2010, NAT CHEM BIOL, V6, P209, DOI 10.1038/NCHEMBIO.304
   Shi JJ, 2017, TRENDS BIOCHEM SCI, V42, P245, DOI 10.1016/j.tibs.2016.10.004
   Shi XY, 2012, J MOL BIOL, V419, P125, DOI 10.1016/j.jmb.2012.03.016
   Siklos M, 2015, ACTA PHARM SIN B, V5, P506, DOI 10.1016/j.apsb.2015.08.001
   Sikriwal D, 2010, PLANT CELL MONOGR, V18, P167, DOI 10.1007/978-3-642-12176-0_9
   SPERTI S, 1973, BIOCHEM J, V136, P813, DOI 10.1042/bj1360813
   Spooner RA, 2004, BIOCHEM J, V383, P285, DOI 10.1042/BJ20040742
   Spooner RA, 2015, TOXINS, V7, P49, DOI 10.3390/toxins7010049
   SUNTRES ZE, 2005, J MED CHEM BIOL RADI, V3, P1
   Taubenschmid J, 2017, CELL RES, V27, P1351, DOI 10.1038/cr.2017.116
   Taylor RC, 2008, NAT REV MOL CELL BIO, V9, P231, DOI 10.1038/nrm2312
   Tesh VL, 2012, CURR TOP MICROBIOL, V357, P137, DOI 10.1007/82_2011_155
   Turk V, 2012, BBA-PROTEINS PROTEOM, V1824, P68, DOI 10.1016/j.bbapap.2011.10.002
   Vandenabeele P, 2010, NAT REV MOL CELL BIO, V11, P700, DOI 10.1038/nrm2970
   Vercammen D, 1997, CYTOKINE, V9, P801, DOI 10.1006/cyto.1997.0252
   Wang FJ, 2018, TRAFFIC, V19, P918, DOI 10.1111/tra.12613
   Wilhelmsen CL, 1996, VET PATHOL, V33, P296, DOI 10.1177/030098589603300306
   Wong J, 2007, AM J PATHOL, V170, P1497, DOI 10.2353/ajpath.2007.060703
   Wong J, 2016, INT J CHRONIC OBSTR, V11, P1391, DOI 10.2147/COPD.S106009
   Zhang YH, 2014, J INTEGR MED-JIM, V12, P483, DOI 10.1016/S2095-4964(14)60057-1
NR 67
TC 7
Z9 7
U1 0
U2 2
PU MDPI
PI BASEL
PA ST ALBAN-ANLAGE 66, CH-4052 BASEL, SWITZERLAND
EI 2072-6651
J9 TOXINS
JI Toxins
PD AUG
PY 2019
VL 11
IS 8
AR 450
DI 10.3390/toxins11080450
PG 15
WC Food Science & Technology; Toxicology
WE Science Citation Index Expanded (SCI-EXPANDED)
SC Food Science & Technology; Toxicology
GA IT6OJ
UT WOS:000482994200029
PM 31374990
OA Green Published, gold, Green Submitted
DA 2022-04-27
ER

PT J
AU Kim, H
   Zamel, R
   Rai, XH
   Lu, C
   Keshavjee, S
   Keshavjee, S
   Liu, MY
AF Kim, Hyunhee
   Zamel, Ricardo
   Rai, Xiao-Hui
   Lu, Christina
   Keshavjee, Sara
   Keshavjee, Shaf
   Liu, Mingyao
TI Ischemia-reperfusion induces death receptor-independent necroptosis via
   calpain-STAT3 activation in a lung transplant setting
SO AMERICAN JOURNAL OF PHYSIOLOGY-LUNG CELLULAR AND MOLECULAR PHYSIOLOGY
LA English
DT Article
DE ischemia-reperfusion-induced lung injury; lung transplantation;
   mitochondrial dysfunction; primary graft dysfunction; regulated necrosis
ID MEDIATED CELL-DEATH; MYOCARDIAL REPERFUSION; REGULATED NECROSIS; STAT3
   ACTIVATION; INJURY; MITOCHONDRIA; APOPTOSIS; PATHWAYS; CALCIUM;
   TRANSLOCATION
AB Ischemiareperfusion (I/R)-induced lung injury undermines lung transplantation (LTx) outcomes by predisposing lung grafts to primary graft dysfunction (PGD). Necrosis is a feature of I/R lung injury. However, regulated necrosis (RN) with specific signaling pathways has not been explored in an LTx setting. In this study, we investigated the role of RN in I/R-induced lung injury. To study I/R-induced cell death, we simulated an LTx procedure using our cell culture model with human lung epithelial (BEAS-2B) cells. After 18 h of cold ischemic time (CIT) followed by reperfusion, caspase-independent cell death, mitochondrial reactive oxygen species production, and mitochondrial membrane permeability were significantly increased. N-acetyl-LeuLeu- norleucinal (ALLN) (calpain inhibitor) or necrostatin-1 (Nec-1) [ receptor interacting serine/threonine kinase 1 (RIPK1) inhibitor] reduced these changes. ALLN altered RIPK1/RIPK3 expression and mixed lineage kinase domain-like (MLKL) phosphorylation, whereas Nec-1 did not change calpain/calpastatin expression. Furthermore, signal transducer and activator of transcription 3 (STAT3) was demonstrated to be downstream of calpain and regulate RIPK3 expression and MLKL phosphorylation during I/R. This calpain-STAT3-RIPK axis induces endoplasmic reticulum stress and mitochondrial calcium dysregulation. LTx patients' samples demonstrate that RIPK1, MLKL, and STAT3 mRNA expression increased from CIT to reperfusion. Moreover, the expressions of the key proteins are higher in PGD samples than in non-PGD samples. Cell death associated with prolonged lung preservation is mediated by the calpain-STAT3-RIPK axis. Inhibition of RIPK and/or calpain pathways could be an effective therapy in LTx.
C1 [Kim, Hyunhee; Zamel, Ricardo; Rai, Xiao-Hui; Lu, Christina; Keshavjee, Sara; Keshavjee, Shaf; Liu, Mingyao] Univ Hlth Network, Toronto Gen Hosp Res Inst, Latner Thorac Surg Res Labs, Toronto, ON, Canada.
   [Kim, Hyunhee; Liu, Mingyao] Univ Toronto, Fac Med, Dept Physiol, Toronto, ON, Canada.
   [Keshavjee, Shaf; Liu, Mingyao] Univ Toronto, Fac Med, Inst Med Sci, Toronto, ON, Canada.
   [Keshavjee, Shaf; Liu, Mingyao] Univ Toronto, Fac Med, Dept Surg, Toronto, ON, Canada.
RP Liu, MY (通讯作者)，Univ Toronto, Fac Med, 101 Coll St,Rm TMDT 2-814, Toronto, ON M5G 1L7, Canada.
EM mingyao.liu@utoronto.ca
OI Liu, Mingyao/0000-0002-9188-8417; Keshavjee, Shaf/0000-0003-4547-8094
FU Canadian Institutes of Health ResearchCanadian Institutes of Health
   Research (CIHR) [MOP-42546, MOP-119514, PJT-148847]
FX This work is supported by Canadian Institutes of Health Research Grants
   MOP-42546, MOP-119514, and PJT-148847.
CR Arruda AP, 2014, NAT MED, V20, P1427, DOI 10.1038/nm.3735
   Bollino D, 2015, J NEUROCHEM, V133, P174, DOI 10.1111/jnc.13029
   Boyce M, 2006, CELL DEATH DIFFER, V13, P363, DOI 10.1038/sj.cdd.4401817
   Bravo-Sagua R, 2013, CURR MOL MED, V13, P317, DOI 10.2174/156652413804810781
   Cande C, 2004, CELL DEATH DIFFER, V11, P591, DOI 10.1038/sj.cdd.4401400
   Cardella JA, 2000, J APPL PHYSIOL, V89, P1553, DOI 10.1152/jappl.2000.89.4.1553
   Carnesecchi S, 2014, INT J CLIN EXP PATHO, V7, P537
   Carragher NO, 2006, CURR PHARM DESIGN, V12, P615, DOI 10.2174/138161206775474314
   Dai MH, 2005, NUCLEIC ACIDS RES, V33, DOI 10.1093/nar/gni179
   de Perrot M, 2003, AM J RESP CRIT CARE, V167, P490, DOI 10.1164/rccm.200207-670SO
   Degterev A, 2005, NAT CHEM BIOL, V1, P112, DOI 10.1038/nchembio711
   Delavallee L, 2011, IUBMB LIFE, V63, P221, DOI 10.1002/iub.432
   den Hengst WA, 2010, AM J PHYSIOL-HEART C, V299, pH1283, DOI 10.1152/ajpheart.00251.2010
   Fischer S, 2000, AM J RESP CRIT CARE, V162, P1932, DOI 10.1164/ajrccm.162.5.9910064
   Garcia-Dorado D, 2012, CARDIOVASC RES, V94, P168, DOI 10.1093/cvr/cvs116
   Gautier L, 2004, BIOINFORMATICS, V20, P307, DOI 10.1093/bioinformatics/btg405
   Halestrap AP, 2004, CARDIOVASC RES, V61, P372, DOI 10.1016/S0008-6363(03)00533-9
   Hernando V, 2010, J MOL CELL CARDIOL, V49, P271, DOI 10.1016/j.yjmcc.2010.02.024
   Kaczmarek A, 2013, IMMUNITY, V38, P209, DOI 10.1016/j.immuni.2013.02.003
   Kanou T, 2018, J HEART LUNG TRANSPL, V37, P1261, DOI 10.1016/j.healun.2018.04.005
   Khorchid A, 2002, NAT STRUCT BIOL, V9, P239, DOI 10.1038/nsb0402-239
   Kim H, 2016, AM J TRANSPLANT, V16, P83, DOI 10.1111/ajt.13445
   Kim H, 2013, PLOS ONE, V8, DOI 10.1371/journal.pone.0064182
   Kitur K, 2015, PLOS PATHOG, V11, DOI 10.1371/journal.ppat.1004820
   Kreuzaler PA, 2011, NAT CELL BIOL, V13, P303, DOI 10.1038/ncb2171
   Lawlor KE, 2015, NAT COMMUN, V6, DOI 10.1038/ncomms7282
   Li G, 2009, J CELL BIOL, V186, P783, DOI 10.1083/jcb.200904060
   Li JX, 2012, CELL, V150, P339, DOI 10.1016/j.cell.2012.06.019
   Linkermann A, 2013, AM J TRANSPLANT, V13, P2797, DOI 10.1111/ajt.12448
   Linkermann A, 2014, NEW ENGL J MED, V370, P455, DOI 10.1056/NEJMra1310050
   Linkermann A, 2013, P NATL ACAD SCI USA, V110, P12024, DOI 10.1073/pnas.1305538110
   Liu DJ, 2012, AM J PHYSIOL-LUNG C, V302, pL370, DOI 10.1152/ajplung.00349.2011
   Lodyga M, 2009, ONCOGENE, V28, P937, DOI 10.1038/onc.2008.447
   Mizumura K, 2014, J CLIN INVEST, V124, P3987, DOI 10.1172/JCI74985
   Neuhof C, 2014, WORLD J CARDIOL, V6, P638, DOI 10.4330/wjc.v6.i7.638
   Pinton P, 2008, ONCOGENE, V27, P6407, DOI 10.1038/onc.2008.308
   Polster BM, 2005, J BIOL CHEM, V280, P6447, DOI 10.1074/jbc.M413269200
   Quinton LJ, 2011, CELL TISSUE RES, V343, P153, DOI 10.1007/s00441-010-1044-y
   Rizzuto R, 2009, BBA-BIOENERGETICS, V1787, P1342, DOI 10.1016/j.bbabio.2009.03.015
   Rodriguez GEV, 2013, BBA-MOL CELL RES, V1833, P2244, DOI 10.1016/j.bbamcr.2013.05.019
   Saveljeva S, 2015, CELL DEATH DIS, V6, DOI 10.1038/cddis.2014.548
   Schust J, 2006, CHEM BIOL, V13, P1235, DOI 10.1016/j.chembiol.2006.09.018
   Shulga N, 2012, J CELL SCI, V125, P2995, DOI 10.1242/jcs.103093
   Smith MA, 2012, CARDIOVASC RES, V96, P32, DOI 10.1093/cvr/cvs163
   Smith PD, 1998, BIOCHEM J, V331, P381, DOI 10.1042/bj3310381
   Vanden Berghe T, 2014, NAT REV MOL CELL BIO, V15, P134, DOI 10.1038/nrm3737
   Wang ZG, 2012, CELL, V148, P228, DOI 10.1016/j.cell.2011.11.030
   Xu J, 2007, J BIOL CHEM, V282, P16401, DOI 10.1074/jbc.M701684200
   Zhang AB, 2014, TRANSPL INT, V27, P1077, DOI 10.1111/tri.12349
NR 49
TC 23
Z9 23
U1 1
U2 6
PU AMER PHYSIOLOGICAL SOC
PI BETHESDA
PA 9650 ROCKVILLE PIKE, BETHESDA, MD 20814 USA
SN 1040-0605
EI 1522-1504
J9 AM J PHYSIOL-LUNG C
JI Am. J. Physiol.-Lung Cell. Mol. Physiol.
PD OCT
PY 2018
VL 315
IS 4
BP L595
EP L608
DI 10.1152/ajplung.00069.2018
PG 14
WC Physiology; Respiratory System
WE Science Citation Index Expanded (SCI-EXPANDED)
SC Physiology; Respiratory System
GA GW7PS
UT WOS:000447161500013
PM 30024306
OA Bronze
DA 2022-04-27
ER

PT J
AU Fischer, JC
   Otten, V
   Kober, M
   Drees, C
   Rosenbaum, M
   Schmickl, M
   Heidegger, S
   Beyaert, R
   van Loo, G
   Li, XC
   Peschel, C
   Schmidt-Supprian, M
   Haas, T
   Spoerl, S
   Poeck, H
AF Fischer, Julius Clemens
   Otten, Vera
   Kober, Maike
   Drees, Christoph
   Rosenbaum, Marc
   Schmickl, Martina
   Heidegger, Simon
   Beyaert, Rudi
   van Loo, Geert
   Li, Xian Chang
   Peschel, Christian
   Schmidt-Supprian, Marc
   Haas, Tobias
   Spoerl, Silvia
   Poeck, Hendrik
TI A20 Restrains Thymic Regulatory T Cell Development
SO JOURNAL OF IMMUNOLOGY
LA English
DT Article
ID NF-KAPPA-B; SYSTEMIC-LUPUS-ERYTHEMATOSUS; DEUBIQUITINATING ENZYME CYLD;
   DIFFERENTIAL REQUIREMENT; TRANSCRIPTION FACTOR; FOXP3 EXPRESSION; KINASE
   TAK1; TNFAIP3; ACTIVATION; SURVIVAL
AB Maintaining immune tolerance requires the production of Foxp3-expressing regulatory T (T-reg) cells in the thymus. Activation of NF-kappa B transcription factors is critically required for T-reg cell development, partly via initiating Foxp3 expression. NF-kB activation is controlled by a negative feedback regulation through the ubiquitin editing enzyme A20, which reduces proinflammatory signaling in myeloid cells and B cells. In naive CD4(+) T cells, A20 prevents kinase RIPK3-dependent necroptosis. Using mice deficient for A20 in T lineage cells, we show that thymic and peripheral T-reg cell compartments are quantitatively enlarged because of a cell-intrinsic developmental advantage of A20-deficient thymic T-reg differentiation. A20-deficient thymic T-reg cells exhibit reduced dependence on IL-2 but unchanged rates of proliferation and apoptosis. Activation of the NF-kappa B transcription factor Re1A was enhanced, whereas nuclear translocation of c-Rel was decreased in A20-deficient thymic T-reg cells. Furthermore, we found that the increase in T-reg cells in T cell specific A20-deficient mice was already observed in CD4(+) single-positive CD25(+) GITR(+) Foxp3 thymic Treg cell progenitors. T-reg cell precursors expressed high levels of the tumor necrosis factor receptor superfamily molecule GITR, whose stimulation is closely linked to thymic T-reg cell development. A20-deficient T-reg cells efficiently suppressed effector T cell mediated graft-versus-host disease after allogeneic hematopoietic stem cell transplantation, suggesting normal suppressive function. Holding thymic production of natural T-reg cells in check, A20 thus integrates T-reg cell activity and increased effector T cell survival into an efficient CD4(+) T cell response.
C1 [Fischer, Julius Clemens; Otten, Vera; Kober, Maike; Drees, Christoph; Schmickl, Martina; Heidegger, Simon; Peschel, Christian; Schmidt-Supprian, Marc; Haas, Tobias; Spoerl, Silvia; Poeck, Hendrik] Tech Univ Munich, Klinikum Rechts Isar, Klin & Poliklin Innere Med 3, D-81675 Munich, Germany.
   [Rosenbaum, Marc] Tech Univ Munich, Klinikum Rechts Isar, Inst Klin Chem & Pathobiochem, D-81675 Munich, Germany.
   [Beyaert, Rudi; van Loo, Geert] Univ Ghent, Dept Biomed Mol Biol, B-9052 Ghent, Belgium.
   [Beyaert, Rudi] VIB, Inflammat Res Ctr, B-9052 Ghent, Belgium.
   [Li, Xian Chang] Houston Methodist Hosp, Texas Med Ctr, Immunobiol & Transplant Sci Ctr, Houston, TX 77030 USA.
   [Li, Xian Chang] Cornell Univ, Weill Cornell Med Coll, Dept Surg, New York, NY 10065 USA.
RP Haas, T; Spoerl, S; Poeck, H (通讯作者)，Klinikum Rechts Der Isar, Klin & Poliklin Innere Med 3, D-81675 Munich, Germany.
EM tobias.haas@tum.de; silvia.spoerl@tum.de; hendrik.poeck@tum.de
RI Fischer, Julius/T-7511-2017; Schmidt-Supprian, Marc/F-5893-2011;
   Heidegger, Simon/ABF-7070-2021; van Loo, Geert/C-1505-2009; , van Loo
   Geert/AAD-1220-2019; Beyaert, Rudi/B-2589-2009
OI Fischer, Julius/0000-0002-6951-3416; Schmidt-Supprian,
   Marc/0000-0002-8543-6166; , van Loo Geert/0000-0002-8427-4775;
   Heidegger, Simon/0000-0001-6394-5130; Rosenbaum,
   Marc/0000-0001-6834-385X; Beyaert, Rudi/0000-0002-5704-582X
FU Else-Kroner-Fresenius-Stiftung [2015_A06, 2012_A61]; Deutsche
   ForschungsgemeinschaftGerman Research Foundation (DFG) [PO 1575/3-1, SFB
   1054]; German Cancer AidDeutsche Krebshilfe [111620]; European
   Hematology Association; TUM Medical Graduate Center; Kommission fur
   Klinische Forschung von Technische Universitat Zentrum Medizin; NATIONAL
   INSTITUTE OF ALLERGY AND INFECTIOUS DISEASESUnited States Department of
   Health & Human ServicesNational Institutes of Health (NIH) - USANIH
   National Institute of Allergy & Infectious Diseases (NIAID)
   [R01AI106200] Funding Source: NIH RePORTER
FX This work was supported by Else-Kroner-Fresenius-Stiftung Grants
   2015_A06 (to S.S.) and 2012_A61 (to H.P.), Deutsche
   Forschungsgemeinschaft Grant PO 1575/3-1 (to H.P.), German Cancer Aid
   Grant 111620 (to H.P. and S.H.), the European Hematology Association (to
   H.P.), the TUM Medical Graduate Center (to V.O.), Deutsche
   Forschungsgemeinschaft (SFB 1054 Project A02 to M.K., CD., and M.S.-S.),
   and a fellowship of the Kommission fur Klinische Forschung von
   Technische Universitat Zentrum Medizin (to S.S.).
CR Barnes MJ, 2009, PLOS BIOL, V7, P513, DOI 10.1371/journal.pbio.1000051
   Bellavia D, 2000, EMBO J, V19, P3337, DOI 10.1093/emboj/19.13.3337
   Burchill MA, 2007, J IMMUNOL, V178, P280, DOI 10.4049/jimmunol.178.1.280
   Burton PR, 2007, NATURE, V447, P661, DOI 10.1038/nature05911
   Catrysse L, 2016, CELL DEATH DIS, V7, DOI 10.1038/cddis.2016.154
   Catrysse L, 2014, TRENDS IMMUNOL, V35, P22, DOI 10.1016/j.it.2013.10.005
   Chu YY, 2011, BLOOD, V117, P2227, DOI 10.1182/blood-2010-09-306019
   Coornaert B, 2008, NAT IMMUNOL, V9, P263, DOI 10.1038/ni1561
   Drennan MB, 2016, J EXP MED, V213, P1973, DOI 10.1084/jem.20151065
   Duwel M, 2009, J IMMUNOL, V182, P7718, DOI 10.4049/jimmunol.0803313
   Edinger M, 2003, NAT MED, V9, P1144, DOI 10.1038/nm915
   Fischer J. C., 2017, EUR J IMMUN IN PRESS
   Fischer JC, 2017, SCI TRANSL MED, V9, DOI 10.1126/scitranslmed.aag2513
   Fischer JC, 2017, CELL IMMUNOL, V316, P70, DOI 10.1016/j.cellimm.2017.04.003
   Fontenot JD, 2017, J IMMUNOL, V198, P986, DOI 10.1038/ni904
   Fontenot JD, 2005, J EXP MED, V202, P901, DOI 10.1084/jem.20050784
   Fulford TS, 2015, PROG MOL BIOL TRANSL, V136, P57, DOI 10.1016/bs.pmbts.2015.08.002
   George TC, 2006, J IMMUNOL METHODS, V311, P117, DOI 10.1016/j.jim.2006.01.018
   GERDES J, 1984, J IMMUNOL, V133, P1710
   Giordano M, 2014, P NATL ACAD SCI USA, V111, P11115, DOI 10.1073/pnas.1406259111
   Graham RR, 2008, NAT GENET, V40, P1059, DOI 10.1038/ng.200
   Gupta S, 2008, MOL IMMUNOL, V46, P213, DOI 10.1016/j.molimm.2008.08.275
   Hori S, 2003, SCIENCE, V299, P1057, DOI 10.1126/science.1079490
   Hsieh CS, 2012, NAT REV IMMUNOL, V12, P157, DOI 10.1038/nri3155
   Huehn J, 2009, NAT REV IMMUNOL, V9, P83, DOI 10.1038/nri2474
   Isomura I, 2009, J EXP MED, V206, P3001, DOI 10.1084/jem.20091411
   Kool M, 2011, IMMUNITY, V35, P82, DOI 10.1016/j.immuni.2011.05.013
   Lee EG, 2000, SCIENCE, V289, P2350, DOI 10.1126/science.289.5488.2350
   Lee PP, 2001, IMMUNITY, V15, P763, DOI 10.1016/S1074-7613(01)00227-8
   Long MX, 2009, IMMUNITY, V31, P921, DOI 10.1016/j.immuni.2009.09.022
   Mahmud SA, 2014, NAT IMMUNOL, V15, P473, DOI 10.1038/ni.2849
   Matmati M, 2011, NAT GENET, V43, P908, DOI 10.1038/ng.874
   Matsuzawa Y, 2015, AUTOPHAGY, V11, P1052, DOI 10.1080/15548627.2015.1055439
   Medoff BD, 2009, EUR J IMMUNOL, V39, P78, DOI 10.1002/eji.200838734
   Musone SL, 2008, NAT GENET, V40, P1062, DOI 10.1038/ng.202
   Onizawa M, 2015, NAT IMMUNOL, V16, P785, DOI 10.1038/ni0715-785c
   Pierson W, 2013, NAT IMMUNOL, V14, P959, DOI 10.1038/ni.2649
   Reiley W, 2005, MOL CELL BIOL, V25, P3886, DOI 10.1128/MCB.25.10.3886-3895.2005
   Reiley WW, 2007, J EXP MED, V204, P1475, DOI 10.1084/jem.20062694
   Reissig S, 2012, J IMMUNOL, V189, P4770, DOI 10.4049/jimmunol.1201993
   Ruan QG, 2009, IMMUNITY, V31, P932, DOI 10.1016/j.immuni.2009.10.006
   Schmidt-Supprian M, 2004, P NATL ACAD SCI USA, V101, P4566, DOI 10.1073/pnas.0400885101
   Schmidt-Supprian M, 2003, IMMUNITY, V19, P377, DOI 10.1016/S1074-7613(03)00237-1
   Schmitz R, 2009, J EXP MED, V206, P981, DOI 10.1084/jem.20090528
   Schurgers E, 2010, ARTHRITIS RES THER, V12, DOI 10.1186/ar2939
   Setoguchi R, 2005, J EXP MED, V201, P723, DOI 10.1084/jem.20041982
   Song JX, 2008, J IMMUNOL, V180, P7240, DOI 10.4049/jimmunol.180.11.7240
   Tavares RM, 2010, IMMUNITY, V33, P181, DOI 10.1016/j.immuni.2010.07.017
   Thomas DC, 2007, IMMUNOLOGY, V121, P565, DOI 10.1111/j.1365-2567.2007.02604.x
   Thome M, 2010, CSH PERSPECT BIOL, V2, DOI 10.1101/cshperspect.a003004
   Vallabhapurapu S, 2008, EUR J IMMUNOL, V38, P3508, DOI 10.1002/eji.200737830
   Vereecke L, 2010, J EXP MED, V207, P1513, DOI 10.1084/jem.20092474
   Wan YSY, 2006, NAT IMMUNOL, V7, P851, DOI 10.1038/ni1355
   Yang CH, 2008, EUR J IMMUNOL, V38, P1664, DOI 10.1002/eji.200838190
NR 54
TC 19
Z9 21
U1 1
U2 4
PU AMER ASSOC IMMUNOLOGISTS
PI BETHESDA
PA 9650 ROCKVILLE PIKE, BETHESDA, MD 20814 USA
SN 0022-1767
EI 1550-6606
J9 J IMMUNOL
JI J. Immunol.
PD OCT 1
PY 2017
VL 199
IS 7
BP 2356
EP 2365
DI 10.4049/jimmunol.1602102
PG 10
WC Immunology
WE Science Citation Index Expanded (SCI-EXPANDED)
SC Immunology
GA FH2JR
UT WOS:000410965700018
PM 28842469
OA Green Accepted, Bronze
DA 2022-04-27
ER

PT J
AU Gebhard, AW
   Jain, P
   Nair, RR
   Emmons, MF
   Argilagos, RF
   Koomen, JM
   McLaughlin, ML
   Hazlehurst, LA
AF Gebhard, Anthony W.
   Jain, Priyesh
   Nair, Rajesh R.
   Emmons, Michael F.
   Argilagos, Raul F.
   Koomen, John M.
   McLaughlin, Mark L.
   Hazlehurst, Lori A.
TI MTI-101 (Cyclized HYD1) Binds a CD44 Containing Complex and Induces
   Necrotic Cell Death in Multiple Myeloma
SO MOLECULAR CANCER THERAPEUTICS
LA English
DT Article
ID RESISTANCE; APOPTOSIS; ADHESION; CILENGITIDE; ACTIVATION; PEPTIDES;
   PATHWAY; MICE; PROLIFERATION; NECROPTOSIS
AB Our laboratory recently reported that treatment with the D-amino acid containing peptide HYD1 induces necrotic cell death in multiple myeloma cell lines. Because of the intriguing biological activity and promising in vivo activity of HYD1, we pursued strategies for increasing the therapeutic efficacy of the linear peptide. These efforts led to a cyclized peptidomimetic, MTI-101, with increased in vitro activity and robust in vivo activity as a single agent using two myeloma models that consider the bone marrow microenvironment. MTI-101 treatment similar to HYD1 induced reactive oxygen species, depleted ATP levels, and failed to activate caspase-3. Moreover, MTI-101 is cross-resistant in H929 cells selected for acquired resistance to HYD1. Here, we pursued an unbiased chemical biology approach using biotinylated peptide affinity purification and liquid chromatography/tandem mass spectrometry analysis to identify binding partners of MTI-101. Using this approach, CD44 was identified as a predominant binding partner. Reducing the expression of CD44 was sufficient to induce cell death in multiple myeloma cell lines, indicating that multiple myeloma cells require CD44 expression for survival. Ectopic expression of CD44s correlated with increased binding of the FAM-conjugated peptide. However, ectopic expression of CD44s was not sufficient to increase the sensitivity to MTI-101-induced cell death. Mechanistically, we show that MTI-101-induced cell death occurs via a Rip1-, Rip3-, or Drp1-dependent and -independent pathway. Finally, we show that MTI-101 has robust activity as a single agent in the SCID-Hu bone implant and 5TGM1 in vivo model of multiple myeloma. (C) 2013 AACR.
C1 [Gebhard, Anthony W.] Univ S Florida, Mol Pharmacol & Physiol Program, Tampa, FL USA.
   [Jain, Priyesh; McLaughlin, Mark L.] Univ S Florida, Dept Chem, Tampa, FL 33620 USA.
   [Gebhard, Anthony W.; Nair, Rajesh R.; Emmons, Michael F.; Argilagos, Raul F.; Koomen, John M.; Hazlehurst, Lori A.] Univ S Florida, Coll Med, H Lee Moffitt Canc Ctr & Res Inst, Mol Oncol Program, Tampa, FL 33612 USA.
   [Jain, Priyesh; McLaughlin, Mark L.] Univ S Florida, Coll Med, H Lee Moffitt Canc Ctr & Res Inst, Dept Drug Discovery, Tampa, FL 33612 USA.
   [Jain, Priyesh; Nair, Rajesh R.; Argilagos, Raul F.] Modulat Therapeut Inc, Tampa, FL USA.
RP Hazlehurst, LA (通讯作者)，Univ S Florida, H Lee Moffitt Canc Ctr, Mol Oncol Program, Tampa, FL 33682 USA.
EM Lori.Hazlehurst@moffitt.org
RI Jain, Priyesh/H-3160-2016
OI Jain, Priyesh/0000-0002-1184-3148
FU NCIUnited States Department of Health & Human ServicesNational
   Institutes of Health (NIH) - USANIH National Cancer Institute (NCI)
   [1R01CA122065-01]; Multiple Myeloma Research Foundation; Bankhead-Coley
   Florida State Grant [2BT03-43424]; NATIONAL CANCER INSTITUTEUnited
   States Department of Health & Human ServicesNational Institutes of
   Health (NIH) - USANIH National Cancer Institute (NCI) [R01CA122065,
   P30CA076292] Funding Source: NIH RePORTER
FX This work was partially funded by NCI 1R01CA122065-01 (L.A. Hazlehurst),
   Multiple Myeloma Research Foundation Senior Award (L.A. Hazlehurst), and
   Bankhead-Coley Florida State Grant 2BT03-43424 (L.A. Hazlehurst).
CR Alghisi GC, 2009, PLOS ONE, V4, DOI 10.1371/journal.pone.0004449
   Artus C, 2006, ONCOGENE, V25, P5741, DOI 10.1038/sj.onc.1209581
   Asosingh K, 2001, CANCER RES, V61, P2862
   Azab AK, 2009, BLOOD, V113, P4341, DOI 10.1182/blood-2008-10-186668
   Cassidy-Stone A, 2008, DEV CELL, V14, P193, DOI 10.1016/j.devcel.2007.11.019
   Catlett-Falcone R, 1999, IMMUNITY, V10, P105, DOI 10.1016/S1074-7613(00)80011-4
   Charrad RS, 2002, BLOOD, V99, P290, DOI 10.1182/blood.V99.1.290
   Chen DW, 2001, J IMMUNOL, V166, P5889, DOI 10.4049/jimmunol.166.10.5889
   Craik DJ, 2006, CURR OPIN DRUG DISC, V9, P251
   Damiano JS, 1999, BLOOD, V93, P1658, DOI 10.1182/blood.V93.5.1658
   Davies JS, 2003, J PEPT SCI, V9, P471, DOI 10.1002/psc.491
   DeRoock IB, 2001, CANCER RES, V61, P3308
   Dimitroff CJ, 2001, J CELL BIOL, V153, P1277, DOI 10.1083/jcb.153.6.1277
   Emmons MF, 2011, MOL CANCER THER, V10, P2257, DOI 10.1158/1535-7163.MCT-11-0149
   Fujita Y, 2002, FEBS LETT, V528, P101, DOI 10.1016/S0014-5793(02)03262-3
   Galluzzi L, 2008, CELL, V135, P1161, DOI 10.1016/j.cell.2008.12.004
   Harousseau JL, 2009, NEW ENGL J MED, V360, P2645, DOI 10.1056/NEJMct0805626
   Hazlehurst LA, 2000, ONCOGENE, V19, P4319, DOI 10.1038/sj.onc.1203782
   Jin LQ, 2006, NAT MED, V12, P1167, DOI 10.1038/nm1483
   Joullie MM, 2004, CHEM COMMUN, P2011, DOI 10.1039/b400334a
   Kyle RA, 2009, LEUKEMIA, V23, P3, DOI 10.1038/leu.2008.291
   Kyle RA, 2004, NEW ENGL J MED, V351, P1860, DOI 10.1056/NEJMra041875
   Li RH, 2001, J BIOL CHEM, V276, P28767, DOI 10.1074/jbc.M100158200
   Mas-Moruno C, 2010, ANTI-CANCER AGENT ME, V10, P753, DOI 10.2174/187152010794728639
   McKallip RJ, 2002, INT IMMUNOL, V14, P1015, DOI 10.1093/intimm/dxf068
   Meran S, 2011, J BIOL CHEM, V286, P17618, DOI 10.1074/jbc.M111.226563
   Mielgo A, 2007, APOPTOSIS, V12, P2051, DOI 10.1007/s10495-007-0115-3
   Mihalache CC, 2011, J IMMUNOL, V186, P6532, DOI 10.4049/jimmunol.1004055
   Mihelic R, 2007, LEUKEMIA, V21, P1150, DOI 10.1038/sj.leu.2404633
   Mori Y, 2004, BLOOD, V104, P2149, DOI 10.1182/blood-2004-01-0236
   Nagarajan M, 2012, J APPL TOXICOL, V32, P153, DOI 10.1002/jat.1717
   Nair RR, 2009, MOL CANCER THER, V8, P2441, DOI 10.1158/1535-7163.MCT-09-0113
   Ng MHL, 2003, BRIT J HAEMATOL, V123, P637, DOI 10.1046/j.1365-2141.2003.04664.x
   Ohwada C, 2008, EUR J HAEMATOL, V80, P245, DOI 10.1111/j.1600-0609.2007.01014.x
   Park YS, 2012, ONCOL REP, V27, P339, DOI 10.3892/or.2011.1532
   Pennington ME, 1996, MOL DIVERS, V2, P19, DOI 10.1007/BF01718696
   Rew Y, 2002, J MED CHEM, V45, P3746, DOI 10.1021/jm020108k
   Riechelmann H, 2008, ORAL ONCOL, V44, P823, DOI 10.1016/j.oraloncology.2007.10.009
   Ruffell B, 2008, J IMMUNOL, V181, P7044, DOI 10.4049/jimmunol.181.10.7044
   Sainis I, 2010, MAR DRUGS, V8, P629, DOI 10.3390/md8030629
   Scaringi C, 2012, ANTICANCER RES, V32, P4213
   Siegelman MH, 2000, J CLIN INVEST, V105, P683, DOI 10.1172/JCI8692
   Sroka TC, 2006, CARCINOGENESIS, V27, P1748, DOI 10.1093/carcin/bgl005
   Sun LM, 2012, CELL, V148, P213, DOI 10.1016/j.cell.2011.11.031
   Tedesco D, 2012, J TRANSPLANT, V2012, DOI 10.1155/2012/230386
   Urashima M, 1997, BLOOD, V90, P754, DOI 10.1182/blood.V90.2.754.754_754_765
   Vandenabeele P, 2010, NAT REV MOL CELL BIO, V11, P700, DOI 10.1038/nrm2970
   Wang ZG, 2012, CELL, V148, P228, DOI 10.1016/j.cell.2011.11.030
   Wong NKY, 2011, CELL SIGNAL, V23, P812, DOI 10.1016/j.cellsig.2011.01.003
   Yaccoby S, 1998, BLOOD, V92, P2908, DOI 10.1182/blood.V92.8.2908.420a32_2908_2913
NR 50
TC 18
Z9 18
U1 0
U2 5
PU AMER ASSOC CANCER RESEARCH
PI PHILADELPHIA
PA 615 CHESTNUT ST, 17TH FLOOR, PHILADELPHIA, PA 19106-4404 USA
SN 1535-7163
EI 1538-8514
J9 MOL CANCER THER
JI Mol. Cancer Ther.
PD NOV
PY 2013
VL 12
IS 11
BP 2446
EP 2458
DI 10.1158/1535-7163.MCT-13-0310
PG 13
WC Oncology
WE Science Citation Index Expanded (SCI-EXPANDED)
SC Oncology
GA 250WB
UT WOS:000326886000015
PM 24048737
OA Green Accepted
DA 2022-04-27
ER

PT J
AU Yang, YHC
   Johnson, JD
AF Yang, Yu Hsuan Carol
   Johnson, James D.
TI Multi-parameter single-cell kinetic analysis reveals multiple modes of
   cell death in primary pancreatic beta-cells
SO JOURNAL OF CELL SCIENCE
LA English
DT Article
DE Islet beta-cells; Apoptosis; Necrosis; Live-cell imaging; Fluorescence
   resonance energy transfer; FRET
ID ISLET TRANSPLANTATION; HIGHER EUKARYOTES; ANNEXIN-V; APOPTOSIS; GLUCOSE;
   NECROSIS; TYPE-1; RAT; PALMITATE; NECROPTOSIS
AB Programmed beta-cell death plays an important role in both type 1 and type 2 diabetes. Most of what is known about the mechanisms of beta-cell death comes from single time-point, single parameter measurements of bulk populations of mixed cells. Such approaches are inadequate for determining the true extent of the heterogeneity in death mechanisms. Here, we characterized the timing and order of molecular events associated with cell death in single beta-cells under multiple diabetic stress conditions, including hyperglycemia, cytokine exposure, nutrient deprivation and endoplasmic reticulum (ER) stress. We simultaneously measured the kinetics of six distinct cell death mechanisms by using a caspase-3 sensor and three vital dyes, together with brightfield imaging. We identified several cell death modes where the order of events that usually define apoptosis were not observed. This we termed 'partial apoptosis'. Remarkably, complete classical apoptosis, defined as cells with plasma membrane blebbing, caspase-3 activity, nuclear condensation and membrane annexin V labeling prior to loss of plasma membrane integrity, was found in only half of the cytokine-treated primary beta-cells and never in cells stressed by serum removal. By contrast, in the MIN6 cell line, death occurred almost exclusively through complete classical apoptosis. Ambient glucose modulated the cell death mode and kinetics in primary beta-cells. Taken together, our data define the kinetic progression of beta-cell death mechanisms under different conditions and illustrate the heterogeneity and plasticity of cell death modes in beta-cells. We conclude that apoptosis is not the primary mode of adult primary beta-cell death.
C1 [Yang, Yu Hsuan Carol; Johnson, James D.] Univ British Columbia, Life Sci Ctr, Dept Cellular & Physiol Sci, Vancouver, BC V6T 1Z3, Canada.
RP Johnson, JD (通讯作者)，Univ British Columbia, Life Sci Ctr, Dept Cellular & Physiol Sci, 2350 Hlth Sci Mall, Vancouver, BC V6T 1Z3, Canada.
EM James.D.Johnson@ubc.ca
OI Yang, Yu Hsuan Carol/0000-0001-6663-0302
FU JDRFJuvenile Diabetes Research Foundation [17-2011-617]
FX These studies were supported by JDRF [grant number 17-2011-617 grant to
   J.D.J.].
CR Alejandro EU, 2008, J BIOL CHEM, V283, P2407, DOI 10.1074/jbc.M703612200
   Bonner-Weir S, 2000, TRENDS ENDOCRIN MET, V11, P375, DOI 10.1016/S1043-2760(00)00305-2
   Butler AE, 2003, DIABETES, V52, P102, DOI 10.2337/diabetes.52.1.102
   Chu KY, 2012, DIABETOLOGIA, V55, P128, DOI 10.1007/s00125-011-2323-1
   Chu KY, 2010, J BIOL CHEM, V285, P32606, DOI 10.1074/jbc.M110.157172
   CISTOLA DP, 1991, J CLIN INVEST, V87, P1431, DOI 10.1172/JCI115149
   Cnop M, 2005, DIABETES, V54, pS97, DOI 10.2337/diabetes.54.suppl_2.S97
   Curran Michael A, 2002, Methods Mol Med, V69, P335
   Dor Y, 2004, NATURE, V429, P41, DOI 10.1038/nature02520
   Dror V, 2007, DIABETOLOGIA, V50, P2504, DOI 10.1007/s00125-007-0835-5
   Dror V, 2008, J BIOL CHEM, V283, P9909, DOI 10.1074/jbc.M710601200
   Eguchi Y, 1997, CANCER RES, V57, P1835
   Federici M, 2001, DIABETES, V50, P1290, DOI 10.2337/diabetes.50.6.1290
   FINEGOOD DT, 1995, DIABETES, V44, P249, DOI 10.2337/diabetes.44.3.249
   Fujimoto K, 2010, J CLIN INVEST, V120, P4031, DOI 10.1172/JCI44011
   Galluzzi L, 2009, CELL DEATH DIFFER, V16, P1093, DOI 10.1038/cdd.2009.44
   Golstein P, 2007, TRENDS BIOCHEM SCI, V32, P37, DOI 10.1016/j.tibs.2006.11.001
   Gwiazda KS, 2009, AM J PHYSIOL-ENDOC M, V296, pE690, DOI 10.1152/ajpendo.90525.2008
   Hoorens A, 1996, J CLIN INVEST, V98, P1568, DOI 10.1172/JCI118950
   Jeffrey KD, 2008, P NATL ACAD SCI USA, V105, P8452, DOI 10.1073/pnas.0711232105
   Johnson JD, 2009, CELL TRANSPLANT, V18, P833, DOI 10.3727/096368909X471198
   Johnson JD, 2004, J BIOL CHEM, V279, P24794, DOI 10.1074/jbc.M401216200
   Karasawa S, 2004, BIOCHEM J, V381, P307, DOI 10.1042/BJ20040321
   Kim JS, 2003, BIOCHEM BIOPH RES CO, V304, P463, DOI 10.1016/S0006-291X(03)00618-1
   Klionsky DJ, 2008, AUTOPHAGY, V4, P151, DOI 10.4161/auto.5338
   Kohler M, 2003, DIABETES, V52, P2943, DOI 10.2337/diabetes.52.12.2943
   KOOPMAN G, 1994, BLOOD, V84, P1415, DOI 10.1182/blood.V84.5.1415.1415
   Kroemer G, 2009, CELL DEATH DIFFER, V16, P3, DOI 10.1038/cdd.2008.150
   Kulkarni RN, 2012, DIABETES, V61, P2205, DOI 10.2337/db12-0018
   Leist M, 1997, J EXP MED, V185, P1481, DOI 10.1084/jem.185.8.1481
   Luciani DS, 2009, DIABETES, V58, P422, DOI 10.2337/db07-1762
   Maedler K, 2002, J CLIN INVEST, V110, P851, DOI 10.1172/JCI200215318
   Maedler K, 2001, DIABETES, V50, P1683, DOI 10.2337/diabetes.50.8.1683
   Mathis D, 2001, NATURE, V414, P792, DOI 10.1038/414792a
   Meier JJ, 2005, DIABETOLOGIA, V48, P2221, DOI 10.1007/s00125-005-1949-2
   Nakanishi K, 2008, J CLIN ENDOCR METAB, V93, P4759, DOI 10.1210/jc.2008-1209
   Osborn SL, 2010, P NATL ACAD SCI USA, V107, P13034, DOI 10.1073/pnas.1005997107
   Reutelingsperger CPM, 1997, CELL MOL LIFE SCI, V53, P527, DOI 10.1007/s000180050067
   Robertson RP, 2004, NEW ENGL J MED, V350, P694, DOI 10.1056/NEJMra032425
   Saisho Y, 2009, AM J PHYSIOL-ENDOC M, V296, pE89, DOI 10.1152/ajpendo.90697.2008
   Scaglia L, 1997, ENDOCRINOLOGY, V138, P1736, DOI 10.1210/en.138.4.1736
   Shapiro AMJ, 2000, NEW ENGL J MED, V343, P230, DOI 10.1056/NEJM200007273430401
   Spencer SL, 2011, CELL, V144, P926, DOI 10.1016/j.cell.2011.03.002
   Steer SA, 2006, PLOS MED, V3, P253, DOI 10.1371/journal.pmed.0030017
   Szabat M, 2009, ENDOCRINOLOGY, V150, P1627, DOI 10.1210/en.2008-1224
   Van de Casteele M, 2003, BIOCHEM BIOPH RES CO, V312, P937, DOI 10.1016/j.bbrc.2003.11.013
   Vandenabeele P, 2010, NAT REV MOL CELL BIO, V11, P700, DOI 10.1038/nrm2970
   Varadi A, 2002, DIABETES, V51, pS190, DOI 10.2337/diabetes.51.2007.S190
   Yang YHC, 2011, DIABETOLOGIA, V54, P828, DOI 10.1007/s00125-010-2012-5
NR 49
TC 22
Z9 22
U1 0
U2 23
PU COMPANY OF BIOLOGISTS LTD
PI CAMBRIDGE
PA BIDDER BUILDING CAMBRIDGE COMMERCIAL PARK COWLEY RD, CAMBRIDGE CB4 4DL,
   CAMBS, ENGLAND
SN 0021-9533
J9 J CELL SCI
JI J. Cell Sci.
PD SEP 15
PY 2013
VL 126
IS 18
BP 4286
EP 4295
DI 10.1242/jcs.133017
PG 10
WC Cell Biology
WE Science Citation Index Expanded (SCI-EXPANDED)
SC Cell Biology
GA 217SK
UT WOS:000324380700021
PM 23843629
DA 2022-04-27
ER

PT J
AU Tripp-Valdez, MA
   Cicala, F
   Galindo-Sanchez, CE
   Chacon-Ponce, KD
   Lopez-Landavery, E
   Diaz, F
   Re-Araujo, D
   Lafarga-De la Cruz, F
AF Tripp-Valdez, M. A.
   Cicala, F.
   Galindo-Sanchez, C. E.
   Chacon-Ponce, K. D.
   Lopez-Landavery, E.
   Diaz, F.
   Re-Araujo, D.
   Lafarga-De la Cruz, F.
TI Growth Performance and Transcriptomic Response of Warm-Acclimated Hybrid
   AbaloneHaliotis rufescens(female) xH. corrugata(male)
SO MARINE BIOTECHNOLOGY
LA English
DT Article
DE Abalone; Cellular response to stress; Growth rate; Hybridization;
   Metabolic rate; RNAseq
ID HALIOTIS-DISCUS-HANNAI; GENE-EXPRESSION; WITHERING SYNDROME; THERMAL
   TOLERANCE; OXIDATIVE STRESS; PACIFIC ABALONE; HYBRIDIZATION;
   TEMPERATURE; FULGENS; IDENTIFICATION
AB Along the Pacific coast of the Baja California Peninsula (Mexico), abalone represents one of the most lucrative fisheries. As wild populations are currently depleted, abalone farm production aims to balance the decreasing populations with the increasing demand. The Mexican abalone aquaculture is almost entirely based on red abalone (Haliotis rufescens). However, the increasing frequency of extreme temperature events is hampering this activity. The use interspecific hybrids can potentially improve abalone culture, as species have differences in their thermal tolerance. Therefore, the hybrid progeny betweenH. rufescens(female) and pink abaloneH. corrugata(male), a temperate and a warmer water abalone species, respectively, will naturally support higher temperature. To test this hypothesis, growth rate, mortality and metabolic rate of both pure (RR) and hybrid abalone (RP) were assessed under theH. rufescens'optimum (18 degrees C) and thermally stressed (22 degrees C) conditions. To unveil the molecular pathways involved in the heat response, transcriptional profiling of both crosses was also investigated. At high temperature, we observed constrained growth and survival in RR while RP showed a significant increase in both rates, supporting the improved performance of the hybrid compared. These results match with the transcriptional profiling of hybrids showing higher expression of genes involved in growth and calcification, whereas in the pure red progeny, the transcriptional profile was mainly associated with the regulation of necroptosis process. Our results may contribute to propose new management plans to increase farm abalone production in Baja California.
C1 [Tripp-Valdez, M. A.; Chacon-Ponce, K. D.; Lafarga-De la Cruz, F.] Ctr Invest Cient & Educ Super Ensenada, Dept Acuicultura, BC Carretera Tijuana Ensenada 3918, Ensenada 22860, Baja California, Mexico.
   [Cicala, F.; Galindo-Sanchez, C. E.; Lopez-Landavery, E.; Diaz, F.; Re-Araujo, D.] Ctr Invest Cient & Educ Super Ensenada, Dept Biotecnol Marina, BC Carretera Tijuana Ensenada 3918, Ensenada 22860, Baja California, Mexico.
RP Lafarga-De la Cruz, F (通讯作者)，Ctr Invest Cient & Educ Super Ensenada, Dept Acuicultura, BC Carretera Tijuana Ensenada 3918, Ensenada 22860, Baja California, Mexico.
EM flafarga@cicese.mx
RI Diaz, Fernando/J-5014-2016; Galindo-Sanchez, Clara E./B-8196-2015
OI Diaz, Fernando/0000-0003-1614-6795; Tripp-Valdez, Miguel
   Angel/0000-0002-1364-6885; Cicala, Francesco/0000-0003-1116-4310;
   Galindo-Sanchez, Clara E./0000-0001-7514-2327; Lopez-Landavery,
   Edgar/0000-0001-8086-2425
FU project SEP-CONACYT [CB2014-238708]; CONACYTConsejo Nacional de Ciencia
   y Tecnologia (CONACyT)
FX The research was funded by the project SEP-CONACYT-CB2014-238708.
   CONACYT provided the postdoctoral fellowships granted to MT and FC.
CR Alexa A., 2009, BIOCONDUCTOR IMPROV, V27
   Alter K, 2017, AQUACULTURE, V478, P25, DOI 10.1016/j.aquaculture.2017.04.035
   Andrews S., 2010, FASTQC QUALITY CONTR
   Belizario J, 2015, MEDIAT INFLAMM, V2015, DOI 10.1155/2015/128076
   Boch CA, 2018, SCI REP-UK, V8, DOI 10.1038/s41598-018-23746-z
   Bolger AM, 2014, BIOINFORMATICS, V30, P2114, DOI 10.1093/bioinformatics/btu170
   Chen N, 2019, FRONT PHYSIOL, V9, DOI 10.3389/fphys.2018.01895
   Chen N, 2016, AQUACULTURE, V465, P258, DOI 10.1016/j.aquaculture.2016.09.004
   Chen ZJ, 2013, NAT REV GENET, V14, P471, DOI 10.1038/nrg3503
   Choi MJ, 2015, INT J MOL SCI, V16, P27520, DOI 10.3390/ijms161126042
   Clark MS, 2013, ECOL EVOL, V3, P3283, DOI 10.1002/ece3.719
   Clark MS, 2009, CELL STRESS CHAPERON, V14, P649, DOI 10.1007/s12192-009-0117-x
   Cook PA, 2010, J SHELLFISH RES, V29, P569, DOI 10.2983/035.029.0303
   Cox K.W, 1962, CALIFORNIA ABALONES
   Crosson LM, 2018, J INVERTEBR PATHOL, V151, P91, DOI 10.1016/j.jip.2017.11.005
   Cunningham SC, 2016, AQUAC RES, V47, P2375, DOI 10.1111/are.12684
   DAHLHOFF E, 1993, J EXP BIOL, V185, P151
   De Zoysa M, 2009, COMP BIOCHEM PHYS B, V154, P387, DOI 10.1016/j.cbpb.2009.08.002
   DeSalvo MK, 2010, MAR ECOL PROG SER, V402, P97, DOI 10.3354/meps08372
   Detree C, 2016, PLOS ONE, V11, DOI 10.1371/journal.pone.0165231
   Diaz F, 2000, J THERM BIOL, V25, P257, DOI 10.1016/S0306-4565(99)00032-7
   Diaz F, 2006, AQUAC RES, V37, P877, DOI 10.1111/j.1365-2109.2006.01506.x
   Doncheva NT, 2019, J PROTEOME RES, V18, P623, DOI 10.1021/acs.jproteome.8b00702
   Elliott NG, 2000, AQUAC RES, V31, P51, DOI 10.1046/j.1365-2109.2000.00386.x
   Finn RD, 2014, NUCLEIC ACIDS RES, V42, pD222, DOI [10.1093/nar/gkt1223, 10.1093/nar/gkt263]
   Gavery MR, 2010, BMC GENOMICS, V11, DOI 10.1186/1471-2164-11-483
   Gleason LU, 2016, MOL ECOL, V25, P3557, DOI 10.1111/mec.13703
   Grabherr MG, 2011, NAT BIOTECHNOL, V29, P644, DOI 10.1038/nbt.1883
   Guo XY, 2016, CELL DEATH DIS, V7, DOI 10.1038/cddis.2016.294
   Huang WB, 2010, FISH SHELLFISH IMMUN, V28, P587, DOI 10.1016/j.fsi.2009.12.016
   Juarez OE, 2018, MAR GENOM, V42, P1, DOI 10.1016/j.margen.2018.09.003
   Kultz D, 2005, ANNU REV PHYSIOL, V67, P225, DOI 10.1146/annurev.physiol.67.040403.103635
   de la Cruz FL, 2011, REV AQUACULT, V3, P74, DOI 10.1111/j.1753-5131.2011.01045.x
   Lafarga-De la Cruz F, 2013, AQUAC RES, V44, P1206, DOI 10.1111/j.1365-2109.2012.03121.x
   Langmead B, 2012, NAT METHODS, V9, P357, DOI [10.1038/NMETH.1923, 10.1038/nmeth.1923]
   LEIGHTON DL, 1974, FISH B-NOAA, V72, P1137
   Li B, 2011, BMC BIOINFORMATICS, V12, DOI 10.1186/1471-2105-12-323
   Liang S, 2018, FISH SHELLFISH IMMUN, V72, P679, DOI 10.1016/j.fsi.2017.11.009
   Liang S, 2014, FISH SHELLFISH IMMUN, V39, P69, DOI 10.1016/j.fsi.2014.04.014
   Matoo OB, 2013, COMP BIOCHEM PHYS A, V164, P545, DOI 10.1016/j.cbpa.2012.12.025
   Maynard A, 2018, MOL ECOL, V27, P4225, DOI 10.1111/mec.14863
   Moore JD, 2000, J AQUAT ANIM HEALTH, V12, P26, DOI 10.1577/1548-8667(2000)012&lt;0026:WSIFRA&gt;2.0.CO;2
   Morales-Bojorquez E, 2008, J SHELLFISH RES, V27, P865, DOI 10.2983/0730-8000(2008)27[865:AOTDOT]2.0.CO;2
   Morash AJ, 2016, REV AQUACULT, V8, P342, DOI 10.1111/raq.12097
   Moriya Y, 2007, NUCLEIC ACIDS RES, V35, pW182, DOI 10.1093/nar/gkm321
   Richier S, 2006, FEBS J, V273, P4186, DOI 10.1111/j.1742-4658.2006.05414.x
   Robinson MD, 2010, BIOINFORMATICS, V26, P139, DOI 10.1093/bioinformatics/btp616
   Shiel BP, 2017, MAR BIOTECHNOL, V19, P191, DOI 10.1007/s10126-017-9742-z
   Sleight VA, 2018, CELL STRESS CHAPERON, V23, P1003, DOI 10.1007/s12192-018-0910-5
   Smith-Unna R, 2016, GENOME RES, V26, P1134, DOI 10.1101/gr.196469.115
   Sokolova IM, 2013, INTEGR COMP BIOL, V53, P597, DOI 10.1093/icb/ict028
   Somero GN, 2020, J EXP ZOOL PART A, V333, P379, DOI 10.1002/jez.2344
   Sorensen JG, 2007, J BIOSCIENCES, V32, P447, DOI 10.1007/s12038-007-0044-x
   Storey KB, 2004, INT CONGR SER, V1275, P1, DOI 10.1016/j.ics.2004.09.031
   Tomanek L, 2011, J EXP BIOL, V214, P1836, DOI 10.1242/jeb.055475
   Tripp-Valdez MA, 2019, MAR GENOM, V45, P48, DOI 10.1016/j.margen.2019.01.007
   Valenzuela-Miranda D, 2015, MAR GENOM, V24, P199, DOI 10.1016/j.margen.2015.05.009
   Vilchis LI, 2005, ECOL APPL, V15, P469, DOI 10.1890/03-5326
   Vosloo D, 2010, J THERM BIOL, V35, P317, DOI 10.1016/j.jtherbio.2010.06.006
   Yan LL, 2017, PLOS ONE, V12, DOI 10.1371/journal.pone.0171483
   Yang CY, 2017, FISH SHELLFISH IMMUN, V68, P132, DOI 10.1016/j.fsi.2017.07.016
   You WW, 2009, AQUAC RES, V40, P1474, DOI 10.1111/j.1365-2109.2009.02247.x
   You WW, 2015, AQUACULTURE, V448, P243, DOI 10.1016/j.aquaculture.2015.05.043
   Yu J, 2013, STRESS, V16, P99, DOI 10.3109/10253890.2012.680526
NR 64
TC 7
Z9 7
U1 3
U2 11
PU SPRINGER
PI NEW YORK
PA ONE NEW YORK PLAZA, SUITE 4600, NEW YORK, NY, UNITED STATES
SN 1436-2228
EI 1436-2236
J9 MAR BIOTECHNOL
JI Mar. Biotechnol.
PD FEB
PY 2021
VL 23
IS 1
BP 62
EP 76
DI 10.1007/s10126-020-10002-7
EA OCT 2020
PG 15
WC Biotechnology & Applied Microbiology; Marine & Freshwater Biology
WE Science Citation Index Expanded (SCI-EXPANDED)
SC Biotechnology & Applied Microbiology; Marine & Freshwater Biology
GA QR4CZ
UT WOS:000578650800001
PM 33040235
DA 2022-04-27
ER

PT J
AU Abdullah-Al-Shoeb, M
   Sasaki, K
   Kikutani, S
   Namba, N
   Ueno, K
   Kondo, Y
   Maeda, H
   Maruyama, T
   Irie, T
   Ishitsuka, Y
AF Abdullah-Al-Shoeb, Mohammad
   Sasaki, Kenta
   Kikutani, Saori
   Namba, Nanami
   Ueno, Keiichi
   Kondo, Yuki
   Maeda, Hitoshi
   Maruyama, Toru
   Irie, Tetsumi
   Ishitsuka, Yoichi
TI The Late-Stage Protective Effect of Mito-TEMPO against
   Acetaminophen-Induced Hepatotoxicity in Mouse and Three-Dimensional Cell
   Culture Models
SO ANTIOXIDANTS
LA English
DT Article
DE liver injury; acetaminophen; Mito-TEMPO; mitochondria; CCAAT; enhancer
   binding protein homologous protein; c-jun N-terminal kinases;
   endoplasmic reticulum; ER stress
ID HOMOLOGOUS PROTEIN CHOP; INDUCED LIVER-INJURY; OXIDATIVE STRESS; OXIDANT
   STRESS; MITOCHONDRIAL RESPIRATION; OVERDOSE PATTERN; IN-VIVO; MICE;
   MECHANISMS; INHIBITION
AB An overdose of acetaminophen (APAP), the most common cause of acute liver injury, induces oxidative stress that subsequently causes mitochondrial impairment and hepatic necroptosis. N-acetyl-L-cysteine (NAC), the only recognized drug against APAP hepatotoxicity, is less effective the later it is administered. This study evaluated the protective effect of mitochondria-specific Mito-TEMPO (Mito-T) on APAP-induced acute liver injury in C57BL/6J male mice, and a three dimensional (3D)-cell culture model containing the human hepatoblastoma cell line HepG2. The administration of Mito-T (20 mg/kg, i.p.) 1 h after APAP (400 mg/kg, i.p.) injection markedly attenuated the APAP-induced elevated serum transaminase activity and hepatic necrosis. However, Mito-T treatment did not affect key factors in the development of APAP liver injury including the activation of c-jun N-terminal kinases (JNK), and expression of the transcription factor C/EBP homologous protein (CHOP) in the liver. However, Mito-T significantly reduced the APAP-induced increase in the hepatic oxidative stress marker, nitrotyrosine, and DNA fragmentation. Mito-T markedly attenuated cytotoxicity induced by APAP in the HepG2 3D-cell culture model. Moreover, liver regeneration after APAP hepatotoxicity was not affected by Mito-T, demonstrated by no changes in proliferating cell nuclear antigen formation. Therefore, Mito-T was hepatoprotective at the late-stage of APAP overdose in mice.
C1 [Abdullah-Al-Shoeb, Mohammad; Sasaki, Kenta; Kikutani, Saori; Namba, Nanami; Ueno, Keiichi; Kondo, Yuki; Irie, Tetsumi; Ishitsuka, Yoichi] Kumamoto Univ, Grad Sch Pharmaceut Sci, Dept Clin Chem & Informat, Chuo Ku, 5-1 Oe Honmachi, Kumamoto 8620973, Japan.
   [Abdullah-Al-Shoeb, Mohammad; Irie, Tetsumi] Kumamoto Univ, Program Leading Grad Sch, HIGO Hlth Life Sci Interdisciplinary & Glocal Ori, Chuo Ku, 5-1 Oe Honmachi, Kumamoto 8620973, Japan.
   [Abdullah-Al-Shoeb, Mohammad] Shahjalal Univ Sci & Technol, Sch Life Sci, Dept Biochem & Mol Biol, Sylhet 3114, Bangladesh.
   [Maeda, Hitoshi; Maruyama, Toru] Kumamoto Univ, Grad Sch Pharmaceut Sci, Dept Biopharmaceut, Chuo Ku, 5-1 Oe Honmachi, Kumamoto 8620973, Japan.
RP Ishitsuka, Y (通讯作者)，Kumamoto Univ, Grad Sch Pharmaceut Sci, Dept Clin Chem & Informat, Chuo Ku, 5-1 Oe Honmachi, Kumamoto 8620973, Japan.
EM shoebbmb@gmail.com; dstcomrelat119@gmail.com;
   141p1014@st.kumamoto-u.ac.jp; 140p1032@st.kumamoto-u.ac.jp;
   157p1004@st.kumamoto-u.ac.jp; ykondo@kumamoto-u.ac.jp;
   maeda-h@kumamoto-u.ac.jp; tomaru@gpo.kumamoto-u.ac.jp;
   tirie@gpo.kumamoto-u.ac.jp; y-zuka@gpo.kumamoto-u.ac.jp
RI Abdullah-Al-Shoeb, Mohammad/ABG-2399-2021; KONDO, Yuki/ABB-9085-2020
OI Abdullah-Al-Shoeb, Mohammad/0000-0001-9279-1257; KONDO,
   Yuki/0000-0003-1456-7721; Ishitsuka, Yoichi/0000-0001-9442-4469; Irie,
   Tetsumi/0000-0001-8664-7048
FU Japan Society for the Promotion of Science (JSPS KAKENHI)Ministry of
   Education, Culture, Sports, Science and Technology, Japan (MEXT)Japan
   Society for the Promotion of ScienceGrants-in-Aid for Scientific
   Research (KAKENHI) [21790524, 23790603, 26460629, 17K08955]; Program for
   Leading Graduate Schools "HIGO (Health life science: Interdisciplinary
   and Glocal Oriented) Program", MEXT, Japan
FX This research was funded by the Japan Society for the Promotion of
   Science (JSPS KAKENHI grant numbers 21790524, 23790603, 26460629 and
   17K08955) and supported in part by the Program for Leading Graduate
   Schools "HIGO (Health life science: Interdisciplinary and Glocal
   Oriented) Program", MEXT, Japan.
CR Agarwal R, 2012, J PHARMACOL EXP THER, V340, P134, DOI 10.1124/jpet.111.184192
   Albrecht JH, 1998, ONCOGENE, V16, P2141, DOI 10.1038/sj.onc.1201728
   Aritomi K, 2014, J PHARMACOL SCI, V124, P218, DOI 10.1254/jphs.13135FP
   Bernal W, 2010, LANCET, V376, P190, DOI 10.1016/S0140-6736(10)60274-7
   Bhushan B, 2017, TOXICOL SCI, V155, P363, DOI 10.1093/toxsci/kfw213
   Chen Q, 2020, BBA-MOL BASIS DIS, V1866, DOI 10.1016/j.bbadis.2019.165583
   Chen YQ, 2019, FASEB J, V33, P13905, DOI 10.1096/fj.201901258RR
   Choi YH, 2017, NUTR RES PRACT, V11, P97, DOI 10.4162/nrp.2017.11.2.97
   Cohen SD, 1997, TOXICOL APPL PHARM, V143, P1, DOI 10.1006/taap.1996.8074
   Craig DGN, 2012, BRIT J CLIN PHARMACO, V73, P285, DOI 10.1111/j.1365-2125.2011.04067.x
   Craig DGN, 2011, BRIT J CLIN PHARMACO, V71, P273, DOI 10.1111/j.1365-2125.2010.03819.x
   DONNELLY PJ, 1994, ARCH TOXICOL, V68, P110, DOI 10.1007/s002040050043
   Du K, 2019, ARCH TOXICOL, V93, P163, DOI 10.1007/s00204-018-2331-8
   Du K, 2017, ARCH TOXICOL, V91, P761, DOI 10.1007/s00204-016-1692-0
   Du K, 2016, TOXICOL SCI, V154, P214, DOI 10.1093/toxsci/kfw158
   Du K, 2016, REDOX BIOL, V10, P148, DOI 10.1016/j.redox.2016.10.001
   Endo M, 2006, J IMMUNOL, V176, P6245, DOI 10.4049/jimmunol.176.10.6245
   Friedman JR, 2014, NATURE, V505, P335, DOI 10.1038/nature12985
   Gao Y, 2017, J CELL BIOCHEM, V118, P3130, DOI 10.1002/jcb.25788
   Gonzalez FJ, 2005, MUTAT RES-FUND MOL M, V569, P101, DOI 10.1016/j.mrfmmm.2004.04.021
   Graham GG, 2005, DRUG SAFETY, V28, P227, DOI 10.2165/00002018-200528030-00004
   Gujral JS, 2002, TOXICOL SCI, V67, P322, DOI 10.1093/toxsci/67.2.322
   Hanawa N, 2008, J BIOL CHEM, V283, P13565, DOI 10.1074/jbc.M708916200
   Hinson JA, 1998, CHEM RES TOXICOL, V11, P604, DOI 10.1021/tx9800349
   Hur KY, 2012, J EXP MED, V209, P307, DOI 10.1084/jem.20111298
   Itoh A, 2009, BIOL PHARM BULL, V32, P1215, DOI 10.1248/bpb.32.1215
   JAESCHKE H, 1990, J PHARMACOL EXP THER, V255, P935
   Jaeschke H, 2012, DRUG METAB REV, V44, P88, DOI 10.3109/03602532.2011.602688
   Jaeschke H, 2012, LIVER INT, V32, P8, DOI 10.1111/j.1478-3231.2011.02501.x
   Jaeschke H, 2011, HEPATOLOGY, V53, P718, DOI 10.1002/hep.23940
   James LP, 2003, TOXICOL SCI, V75, P458, DOI 10.1093/toxsci/kfg181
   Jiang J, 2015, TOXICOL LETT, V234, P139, DOI 10.1016/j.toxlet.2015.02.012
   Kong FJ, 2018, CLIN SCI, V132, P111, DOI 10.1042/CS20171432
   Larson Anne M, 2007, Clin Liver Dis, V11, P525, DOI 10.1016/j.cld.2007.06.006
   Lee KK, 2015, HEPATOLOGY, V61, P326, DOI 10.1002/hep.27385
   Lee SST, 1996, J BIOL CHEM, V271, P12063, DOI 10.1074/jbc.271.20.12063
   Lee WM, 2017, J HEPATOL, V67, P1324, DOI 10.1016/j.jhep.2017.07.005
   Li CH, 2011, PHARMACOEPIDEM DR S, V20, P810, DOI 10.1002/pds.2103
   Liu FC, 2016, BIOMED RES INT, V2016, DOI 10.1155/2016/1952947
   Liu WS, 2018, MED SCI MONITOR, V24, P1225, DOI 10.12659/MSM.908616
   LoGuidice A, 2011, HEPATOLOGY, V54, P969, DOI 10.1002/hep.24464
   Masubuchi Y, 2009, CHEM-BIOL INTERACT, V179, P273, DOI 10.1016/j.cbi.2008.10.028
   McGill MR, 2013, PHARM RES-DORDR, V30, P2174, DOI 10.1007/s11095-013-1007-6
   McGill MR, 2013, TOXICOL APPL PHARM, V269, P240, DOI 10.1016/j.taap.2013.03.026
   McGill MR, 2012, J CLIN INVEST, V122, P1574, DOI 10.1172/JCI59755
   McGill MR, 2011, HEPATOLOGY, V53, P974, DOI 10.1002/hep.24132
   MEYERS LL, 1988, TOXICOL APPL PHARM, V93, P378, DOI 10.1016/0041-008X(88)90040-3
   Michna E, 2010, PAIN MED, V11, P369, DOI 10.1111/j.1526-4637.2010.00811.x
   Mobasher MA, 2013, CELL DEATH DIS, V4, DOI 10.1038/cddis.2013.150
   Muldrew KL, 2002, DRUG METAB DISPOS, V30, P446, DOI 10.1124/dmd.30.4.446
   Murphy MP, 2018, NAT REV DRUG DISCOV, V17, P865, DOI 10.1038/nrd.2018.174
   Nourjah P, 2006, PHARMACOEPIDEM DR S, V15, P398, DOI 10.1002/pds.1191
   RUMACK BH, 1981, ARCH INTERN MED, V141, P380, DOI 10.1001/archinte.141.3.380
   Russo E, 2018, BRAIN CIRC, V4, P84, DOI 10.4103/bc.bc_14_18
   Seki E, 2012, GASTROENTEROLOGY, V143, P307, DOI 10.1053/j.gastro.2012.06.004
   Shi CX, 2019, FRONT PHARMACOL, V10, DOI 10.3389/fphar.2019.01092
   Shi XX, 2018, TRANSL RES, V196, P31, DOI 10.1016/j.trsl.2018.02.003
   Shimizu D, 2014, PHARMACOL RES, V87, P26, DOI 10.1016/j.phrs.2014.06.003
   SLATER TF, 1985, PHILOS T R SOC B, V311, P633, DOI 10.1098/rstb.1985.0169
   Tanaka Y, 2015, PHARMACOL RES, V99, P52, DOI 10.1016/j.phrs.2015.05.004
   Teixeira J, 2018, INT J BIOCHEM CELL B, V97, P98, DOI 10.1016/j.biocel.2018.02.007
   TIEGS G, 1992, J CLIN INVEST, V90, P196, DOI 10.1172/JCI115836
   Tomishima Y, 2013, BMC GASTROENTEROL, V13, DOI 10.1186/1471-230X-13-21
   Trnka J, 2008, FREE RADICAL BIO MED, V44, P1406, DOI 10.1016/j.freeradbiomed.2007.12.036
   Umezaki Y, 2015, BIOMATERIALS, V45, P115, DOI 10.1016/j.biomaterials.2014.12.032
   Uzi D, 2013, J HEPATOL, V59, P495, DOI 10.1016/j.jhep.2013.04.024
   Xie YC, 2014, TOXICOL APPL PHARM, V279, P266, DOI 10.1016/j.taap.2014.05.010
   Yang RK, 2012, CRIT CARE, V16, DOI 10.1186/cc11149
   Yang RK, 2009, CRIT CARE, V13, DOI 10.1186/cc7782
NR 69
TC 3
Z9 3
U1 0
U2 3
PU MDPI
PI BASEL
PA ST ALBAN-ANLAGE 66, CH-4052 BASEL, SWITZERLAND
EI 2076-3921
J9 ANTIOXIDANTS-BASEL
JI Antioxidants
PD OCT
PY 2020
VL 9
IS 10
AR 965
DI 10.3390/antiox9100965
PG 18
WC Biochemistry & Molecular Biology; Chemistry, Medicinal; Food Science &
   Technology
WE Science Citation Index Expanded (SCI-EXPANDED)
SC Biochemistry & Molecular Biology; Pharmacology & Pharmacy; Food Science
   & Technology
GA OL9GW
UT WOS:000585639700001
PM 33050213
OA Green Published, gold
DA 2022-04-27
ER

PT J
AU Jung, YJ
   Park, W
   Kang, KP
   Kim, W
AF Jung, Yu Jin
   Park, Woong
   Kang, Kyung Pyo
   Kim, Won
TI SIRT2 is involved in cisplatin-induced acute kidney injury through
   regulation of mitogen-activated protein kinase phosphatase-1
SO NEPHROLOGY DIALYSIS TRANSPLANTATION
LA English
DT Article
DE cisplatin; inflammation; kidney; MKP-1; SIRT2
ID INHIBITION; EXPRESSION; MKP-1; ACETYLATION; INDUCTION; APOPTOSIS;
   FAMILY; DEATH; CELLS; JNK
AB Background. Activation of mitogen-activated protein kinase phosphatase-1 (MKP-1), a dual-specificity protein phosphatase, regulates mitogen-activated protein kinase signaling. C-Jun N-terminal kinase (JNK) and p38 are activated in cisplatininduced renal injury. However, the change of MKP-1 expression in cisplatin-induced renal injury and the regulatory effect of sirtuin 2 (SIRT2), a nicotinamide adenine dinucleotide-dependent deacetylase, on MKP-1 remains unknown.
   Methods. To address these issues, we used constitutional Sirt2 knockout (KO) mice, transgenic (TG) mice with increased expression of SIRT2 specifically in proximal tubular epithelial cell-sand wild-type (WT) mice. Cisplatin nephrotoxicity was induced by intraperitoneal injection of cisplatin.
   Results. MKP-1 expression in the kidney was decreased after cisplatin treatment Cisplatin-induced downregulation of MKP-1 was reversed in Sirt2 KO mice kidney and further decreased in Sirt2 TG mice kidney. We observed similar phenomenon with SIRT2-knockdown or SIRT2-overexpressed tubular epithelial cells. Phosphorylation of p38 and JNK, a downstream signal pathway of MKP-1, increased in WT mice kidney following treatment with cisplatin. A decrease in SIRT2 suppressed cisplatin-induced phosphorylation of p38 and JNK in kidney and tubular epithelial cells. Overexpression of SIRT2 further increased phosphorylation of p38 and JNK in kidney and tubular epithelial cells. Acetylation of MKP-1 was significantly increased in SIRT2-knockdown cells and decreased in SIRT2-overexpressed cells after cisplatin stimulation. Sirt2 KO mice and Sirt2 TG mice showed amelioration and aggravation of renal injury, apoptosis, necroptosis and inflammation induced by cisplatin.
   Conclusion. Our data show that SIRT2 is associated with cisplatin-induced renal injury through regulation of MKP-1 expression.
C1 [Jung, Yu Jin; Park, Woong; Kang, Kyung Pyo; Kim, Won] Chonbuk Natl Univ, Dept Internal Med, Div Nephrol, Med Sch, Jeonju, South Korea.
   [Kang, Kyung Pyo; Kim, Won] Jeonbuk Natl Univ, Res Inst Clin Med, Biomed Res Inst, Jeonbuk Natl Univ Hosp, Jeonju, South Korea.
RP Kim, W (通讯作者)，Chonbuk Natl Univ, Dept Internal Med, Div Nephrol, Med Sch, Jeonju, South Korea.; Kim, W (通讯作者)，Jeonbuk Natl Univ, Res Inst Clin Med, Biomed Res Inst, Jeonbuk Natl Univ Hosp, Jeonju, South Korea.
EM kwon@jbnu.ac.kr
FU Basic Science Research Program through the National Research Foundation
   of Korea (NRF) - Ministry of Education, Science and Technology
   [NRF-2017R1A2A2A05001197, NRF-2019R1A2C1090358]; Biomedical Research
   Institute, Jeonbuk National University Hospital [CUHBRI-2012-02-003];
   Basic Science Research Program through the NRF - Ministry of Education
   [NRF-2017R1A6A3A11029375]
FX This research was supported by the Basic Science Research Program
   through the National Research Foundation of Korea (NRF) funded by the
   Ministry of Education, Science and Technology (NRF-2017R1A2A2A05001197
   and NRF-2019R1A2C1090358, to K.W.), the Biomedical Research Institute,
   Jeonbuk National University Hospital(CUHBRI-2012-02-003, to K.W.), and a
   grant from the Basic Science Research Program through the NRF funded by
   the Ministry of Education (NRF-2017R1A6A3A11029375, to J.Y.J).
CR Boutros T, 2008, PHARMACOL REV, V60, P261, DOI 10.1124/pr.107.00106
   Camps M, 2000, FASEB J, V14, P6, DOI 10.1096/fasebj.14.1.6
   Cao WS, 2008, J EXP MED, V205, P1491, DOI 10.1084/jem.20071728
   Flach RJR, 2010, EXPERT OPIN THER TAR, V14, P1323, DOI 10.1517/14728222.2010.528395
   Gorostizaga A, 2013, CHEM-BIOL INTERACT, V206, P47, DOI 10.1016/j.cbi.2013.08.009
   Haagenson KK, 2010, CANCER METAST REV, V29, P143, DOI 10.1007/s10555-010-9208-5
   Hubbard AK, 2000, INFLAMMATION, V24, P115, DOI 10.1023/A:1007029409521
   Jung YJ, 2015, J AM SOC NEPHROL, V26, P1549, DOI 10.1681/ASN.2014030226
   Jung YJ, 2012, BIOCHEM BIOPH RES CO, V419, P206, DOI 10.1016/j.bbrc.2012.01.148
   Keyse SM, 2008, CANCER METAST REV, V27, P253, DOI 10.1007/s10555-008-9123-1
   Kim HS, 2017, FREE RADICAL BIO MED, V109, P75, DOI 10.1016/j.freeradbiomed.2017.03.020
   Kim HJ, 2014, J PHARMACOL EXP THER, V349, P518, DOI 10.1124/jpet.114.213769
   Kim IH, 2018, INT J MOL MED, V41, P511, DOI 10.3892/ijmm.2017.3214
   Korhonen R, 2014, BASIC CLIN PHARMACOL, V114, P24, DOI 10.1111/bcpt.12141
   Lee J, 2019, KIDNEY RES CLIN PRAC, V38, P25, DOI 10.23876/j.krcp.18.0114
   Matsushita N, 2005, GENES CELLS, V10, P321, DOI 10.1111/j.1365-2443.2005.00836.x
   Mizuno R, 2004, J UROLOGY, V172, P723, DOI 10.1097/01.ju.0000124990.37563.00
   Molitoris BA, 2009, J AM SOC NEPHROL, V20, P1754, DOI 10.1681/ASN.2008111204
   Moosavi SM, 2017, RESP RES, V18, DOI 10.1186/s12931-017-0637-3
   Okada S, 2003, DIABETES, V52, P2586, DOI 10.2337/diabetes.52.10.2586
   Omori S, 2000, KIDNEY INT, V58, P27, DOI 10.1046/j.1523-1755.2000.00137.x
   Sarkozi R, 2007, J CELL PHYSIOL, V211, P88, DOI 10.1002/jcp.20909
   Small GW, 2004, MOL PHARMACOL, V66, P1478, DOI 10.1124/mol.104.003400
   Thongnuanjan P, 2016, J TOXICOL SCI, V41, P339, DOI 10.2131/jts.41.339
   Wang J, 2017, ONCOGENE, V36, P5939, DOI 10.1038/onc.2017.197
   Wang ZQ, 2006, CANCER RES, V66, P8870, DOI 10.1158/0008-5472.CAN-06-1280
   Wu JJ, 2005, MOL CELL BIOL, V25, P4792, DOI 10.1128/MCB.25.11.4792-4803.2005
   Xu YF, 2015, J AM SOC NEPHROL, V26, P2647, DOI 10.1681/ASN.2014080741
NR 28
TC 8
Z9 8
U1 0
U2 2
PU OXFORD UNIV PRESS
PI OXFORD
PA GREAT CLARENDON ST, OXFORD OX2 6DP, ENGLAND
SN 0931-0509
EI 1460-2385
J9 NEPHROL DIAL TRANSPL
JI Nephrol. Dial. Transplant.
PD JUL
PY 2020
VL 35
IS 7
BP 1145
EP 1156
DI 10.1093/ndt/gfaa042
PG 12
WC Transplantation; Urology & Nephrology
WE Science Citation Index Expanded (SCI-EXPANDED)
SC Transplantation; Urology & Nephrology
GA OW8GK
UT WOS:000593117800010
PM 32240312
DA 2022-04-27
ER

PT J
AU Yang, SM
   Yu, FL
   Lin, MY
   Sun, LY
   Wei, JJ
   Lai, C
   Cai, L
   Hu, ZJ
   He, F
AF Yang, Shimin
   Yu, Fanglin
   Lin, Mingyan
   Sun, Linyi
   Wei, Junjie
   Lai, Cheng
   Cai, Lin
   Hu, Zhijian
   He, Fei
TI Single-nucleotide polymorphism rs17548629 in RIPK1 gene may be
   associated with lung cancer in a young and middle-aged Han Chinese
   population
SO CANCER CELL INTERNATIONAL
LA English
DT Article
DE Lung cancer; SNP; MicroRNA; RIPK1; rs17548629
ID RISK-FACTORS; NECROPTOSIS
AB Background Genetic biomarkers of lung cancer (LC) susceptibility may provide a basis for treatment and prevention. This study analyzed an association between SNPs (single nucleotide polymorphisms) in the complementary region of the 3 '-UTR (3 ' untranslated region) of microRNAs of the gene RIPK1 (receptor-interacting serine/threonine-protein kinase 1) and LC among an adult Han Chinese population aged younger than 60 years. Also explored the effect of regulation of the RIPK1 gene via rs17548629 and microRNA-1197 on the occurrence of LC. Methods RIPK1 variants (rs17548629, rs77736895) were determined in a population of 571 adults (younger than 60 years) with LC, and 609 gender- and age-matched healthy individuals. Bioinformatics methods predicted the microRNAs bound to rs17548629. Dual luciferase reporter assay was performed to confirm the presence of both rs17548629 and the predicted microRNA. Results A mutation (T) of rs17548629 was associated with an increased risk for LC in this population under the codominant and recessive genetic models. The risk of lung adenocarcinoma in rs17548629 mutant carriers was 1.769-fold higher than that of the wildtype. In vitro, the luciferase activity of co-transfected mutant psiCHECK2-RIPK1 and microRNA-1197 mimics was less than that of the group transfected with microRNA-1197 mimics only. Factorial analysis indicated interactions between microRNA-1197 mimics and genotypes of rs17548629. Conclusion A mutation (T) of rs17548629 may increase the risk of LC/lung adenocarcinoma in adult Han populations younger than 60 years. When carrying the T allele, rs17548629 may be the target of hsa-miR-1197. This mutation may affect transcriptional level of the RIPK1, thereby promoting the occurrence of LC.
C1 [Yang, Shimin; Sun, Linyi; Wei, Junjie; Lai, Cheng] Fujian Med Univ, Dept Clin Med, Clin Med Year 5, Fuzhou 350122, Fujian, Peoples R China.
   [Yu, Fanglin] Fujian Med Univ, Sch Publ Hlth, Expt Ctr, Fuzhou 350122, Fujian, Peoples R China.
   [Lin, Mingyan; Cai, Lin; Hu, Zhijian; He, Fei] Fujian Med Univ, Sch Publ Hlth, Dept Epidemiol, Fuzhou 350122, Fujian, Peoples R China.
   [Cai, Lin] Fujian Med Univ, Fujian Prov Key Lab Environm Factors & Canc, Fuzhou 350122, Fujian, Peoples R China.
   [He, Fei] Fujian Med Univ, Fujian Prov Key Lab Tumor Microbiol, Fuzhou 350122, Fujian, Peoples R China.
   [He, Fei] Fujian Med Univ, Minist Educ Gastrointestinal Canc, Key Lab, Fuzhou 350122, Fujian, Peoples R China.
RP He, F (通讯作者)，Fujian Med Univ, Sch Publ Hlth, Dept Epidemiol, Fuzhou 350122, Fujian, Peoples R China.
EM ifeihe@163.com
FU National Natural Science Foundation of ChinaNational Natural Science
   Foundation of China (NSFC) [81402738]; Fujian Program for Outstanding
   Young Researchers in University - Education Department of Fujian
   [2017B019]; National Key Research and Development Program of China
   [2017YFC0907100]; Fujian Provincial Health Research Talents Training
   Programme Medical Innovation Project [2019-CX-33]; Fujian Provincial
   Health Research Talents Training Programme Youth Research Project
   [2019-1-58]
FX This study was supported by the National Natural Science Foundation of
   China (Grant Number 81402738), Fujian Program for Outstanding Young
   Researchers in University awarded by Education Department of Fujian
   (Grant Number 2017B019), the National Key Research and Development
   Program of China (Grant Number 2017YFC0907100), Fujian Provincial Health
   Research Talents Training Programme Medical Innovation Project (Grant
   Number 2019-CX-33), and Fujian Provincial Health Research Talents
   Training Programme Youth Research Project (Grant Number 2019-1-58).
CR Afanasyeva EA, 2008, BMC GENOMICS, V9, DOI 10.1186/1471-2164-9-52
   Bleriot C, 2017, J HEPATOL, V66, P1118, DOI 10.1016/j.jhep.2017.02.009
   Bray F, 2018, CA-CANCER J CLIN, V68, P394, DOI 10.3322/caac.21492
   Chen WQ, 2016, CA-CANCER J CLIN, V66, P115, DOI 10.3322/caac.21338
   Chen ZW, 2013, PLOS ONE, V8, DOI 10.1371/journal.pone.0061008
   CORREA P, 1983, LANCET, V2, P595
   Feng Wei, 2010, Sheng Li Ke Xue Jin Zhan, V41, P443
   [高月霞 Gao Yuexia], 2015, [中华疾病控制杂志, Chinese Journal of Disease Control & Prevention], V19, P74
   Hanahan D, 2011, CELL, V144, P646, DOI 10.1016/j.cell.2011.02.013
   He QC, 2003, CHIN J PUBLIC HLTH, V19, P401
   John B, 2005, PLOS BIOL, V3, P1328, DOI 10.1371/journal.pbio.0030264
   Kreuzer M, 1999, SCAND J WORK ENV HEA, V25, P422, DOI 10.5271/sjweh.455
   Kreuzer M, 1998, AM J EPIDEMIOL, V147, P1028
   McDaneld TG, 2009, J ANIM SCI, V87, pE21, DOI 10.2527/jas.2008-1303
   Pasparakis M, 2015, NATURE, V517, P311, DOI 10.1038/nature14191
   Schneider AT, 2017, CANCER CELL, V31, P94, DOI 10.1016/j.ccell.2016.11.009
   STOCKWELL HG, 1992, J NATL CANCER I, V84, P1417, DOI 10.1093/jnci/84.18.1417
   Wang M., 2008, J LIAONING TU S, VS1, P1
   Wei R, 2017, GENE DEV, V31, P1162, DOI 10.1101/gad.299776.117
   [项永兵 Xiang Yongbing], 2003, [肿瘤, Tumor], V23, P452
   Yang P, 1999, GENET EPIDEMIOL, V17, P253, DOI 10.1002/(SICI)1098-2272(199911)17:4<253::AID-GEPI2>3.0.CO;2-K
   Yao C, 2017, CANCER BIOMARK, V20, P23, DOI 10.3233/CBM-170525
   Yu H, 2017, SCI REP-UK, V7, DOI 10.1038/srep43792
   Zhou JH, 2010, NEW MED, V41, P345
NR 24
TC 5
Z9 5
U1 0
U2 4
PU BMC
PI LONDON
PA CAMPUS, 4 CRINAN ST, LONDON N1 9XW, ENGLAND
EI 1475-2867
J9 CANCER CELL INT
JI Cancer Cell Int.
PD APR 30
PY 2020
VL 20
IS 1
AR 143
DI 10.1186/s12935-020-01215-w
PG 11
WC Oncology
WE Science Citation Index Expanded (SCI-EXPANDED)
SC Oncology
GA LJ9XC
UT WOS:000530512400001
PM 32368189
OA Green Submitted, Green Published, gold
DA 2022-04-27
ER

PT J
AU Zhang, J
   Liu, FJ
   Zhang, X
AF Zhang, Jing
   Liu, Fengjun
   Zhang, Xin
TI Inhibition of Proliferation of SGC7901 and BGC823 Human Gastric Cancer
   Cells by Ursolic Acid Occurs Through a Caspase-Dependent Apoptotic
   Pathway
SO MEDICAL SCIENCE MONITOR
LA English
DT Article
DE Antineoplastic Agents; Apoptosis; Caspase 12; Triterpenes
ID STATISTICS; THERAPY; DEATH
AB Background: Worldwide, gastric cancer is one of the most common malignant tumors. Ursolic acid is a plant metabolite and pentacyclic triterpenoid used in traditional Chinese medicine. This study aimed to investigate the effects of ursolic acid the growth and apoptosis of SGC7901 and BGC823 human gastric cancer cells in vitro.
   Material/Methods: SGC7901 and BGC823 human gastric cancer cells and normal GES-1 gastric epithelial cells were cultured with increasing doses of ursolic acid at 50, 60, and 100 mu M. Cell viability and proliferation were assessed using an MTT assay. Flow cytometry was used to assess cell apoptosis. Western blot was used to measure procaspase-8, procaspase-9, procaspase-3, and cleaved poly (ADP-ribose) polymerase (PARP) expression. The expression of receptor interaction protein 3 (RIP3) was examined by Western blot and reverse transcription polymerase chain reaction (RT-PCR). Morphological changes in the gastric cancer cells were determined using Hoechst 33342 staining following ursolic acid treatment.
   Results: Ursolic acid inhibited the viability of SGC7901 and BGC823 cells but not GES-1 cells. Ursolic acid treatment significantly induced apoptosis in SGC7901 and BGC823 cells when compared with GES-1 cells (P<0.05), and significantly increased the activation of caspase-3, caspase-8, caspase-9, poly ADPribose polymerase (PARP), and the production of reactive oxygen species (ROS). Treatment of SGC7901 and BGC823 cells with ursolic acid for 72 h did not induce necroptosis.
   Conclusions: Ursolic acid inhibited the proliferation of SGC7901 and BGC823 human gastric cancer cells in vitro through a caspase-dependent apoptotic pathway.
C1 [Zhang, Jing] Shandong Chest Hosp, Dept Pulm & Crit Care Med, Jinan, Shandong, Peoples R China.
   [Liu, Fengjun; Zhang, Xin] Shandong Univ, Dept Gen Surg, Qilu Hosp, Jinan, Shandong, Peoples R China.
RP Zhang, X (通讯作者)，Shandong Univ, Dept Gen Surg, Qilu Hosp, Jinan, Shandong, Peoples R China.
EM zhangxinqingyi@sina.com
CR Ahamed M, 2011, TOXICOLOGY, V283, P101, DOI 10.1016/j.tox.2011.02.010
   Baek JH, 1997, INT J CANCER, V73, P725, DOI 10.1002/(SICI)1097-0215(19971127)73:5<725::AID-IJC19>3.0.CO;2-4
   Chen HB, 2017, MEDICINE, V96, DOI 10.1097/MD.0000000000007456
   Dai ZJ, 2009, J ETHNOPHARMACOL, V123, P91, DOI 10.1016/j.jep.2009.02.022
   Eckert A, 2003, BIOCHEM PHARMACOL, V66, P1627, DOI 10.1016/S0006-2952(03)00534-3
   Forman HJ, 2010, BIOCHEMISTRY-US, V49, P835, DOI 10.1021/bi9020378
   Hikita H, 2012, J HEPATOL, V57, P92, DOI 10.1016/j.jhep.2012.01.027
   Hu C, 2012, J CELL MOL MED, V16, P96, DOI 10.1111/j.1582-4934.2011.01278.x
   Ji YB, 2011, EXP TOXICOL PATHOL, V63, P69, DOI 10.1016/j.etp.2009.09.010
   Kodera Y, 2006, WORLD J GASTROENTERO, V12, P2000, DOI 10.3748/wjg.v12.i13.2000
   Lauthier F, 2000, ANTI-CANCER DRUG, V11, P737
   Liu XL, 2018, CELL DEATH DIS, V9, DOI 10.1038/s41419-017-0081-9
   MacKenzie SH, 2012, ADV EXP MED BIOL, V747, P55, DOI 10.1007/978-1-4614-3229-6_4
   Manda G, 2015, REDOX BIOL, V5, P347, DOI 10.1016/j.redox.2015.06.014
   NISHINO H, 1988, CANCER RES, V48, P5210
   Parkin DM, 2005, CA-CANCER J CLIN, V55, P74, DOI 10.3322/canjclin.55.2.74
   Shalini S, 2015, CELL DEATH DIFFER, V22, P526, DOI 10.1038/cdd.2014.216
   Shishodia S, 2003, CANCER RES, V63, P4375
   SHON KH, 1995, CANCER LETT, V94, P213, DOI 10.1016/0304-3835(95)03856-R
   Su XM, 2015, INT J BIOCHEM CELL B, V60, P82, DOI 10.1016/j.biocel.2014.12.023
   TOKUDA H, 1986, CANCER LETT, V33, P279, DOI 10.1016/0304-3835(86)90067-4
   Wang C, 2015, PLOS ONE, V10
   Wu W, 2012, CRIT REV ONCOL HEMAT, V82, P249, DOI 10.1016/j.critrevonc.2011.08.004
   Xu BB, 2017, CELL DEATH DISCOV, V3, DOI 10.1038/cddiscovery.2016.96
   Zhang SY, 2017, SCI REP-UK, V7, DOI 10.1038/s41598-017-10400-3
NR 25
TC 7
Z9 8
U1 1
U2 18
PU INT SCIENTIFIC INFORMATION, INC
PI MELVILLE
PA 150 BROADHOLLOW RD, STE 114, MELVILLE, NY 11747 USA
SN 1643-3750
J9 MED SCI MONITOR
JI Med. Sci. Monitor
PD SEP 12
PY 2019
VL 25
BP 6846
EP 6854
DI 10.12659/MSM.916740
PG 9
WC Medicine, Research & Experimental
WE Science Citation Index Expanded (SCI-EXPANDED)
SC Research & Experimental Medicine
GA IW9NQ
UT WOS:000485320800001
PM 31545303
OA Green Submitted, Green Published
DA 2022-04-27
ER

PT J
AU Nakajima, A
   Sato, H
   Oda, S
   Yokoi, T
AF Nakajima, Akira
   Sato, Hiroki
   Oda, Shingo
   Yokoi, Tsuyoshi
TI Fluoroquinolones and propionic acid derivatives induce inflammatory
   responses in vitro
SO CELL BIOLOGY AND TOXICOLOGY
LA English
DT Article
DE Fluoroquinolone; Propionic acid derivative; Cytokine; HL-60
ID ADVERSE DRUG-REACTIONS; HYPERSENSITIVITY REACTIONS; EPIDERMAL
   NECROLYSIS; LANGERHANS CELLS; DENDRITIC CELLS; ALLERGIC REACTIONS;
   SAFETY PROFILE; LIVER-INJURY; THP-1 CELLS; TNF-ALPHA
AB Fluoroquinolones and propionic acid derivatives are widely used antibacterials and non-steroidal anti-inflammatory drugs, respectively, which have been reported to frequently trigger drug hypersensitivity reactions. Such reactions are induced by inflammatory mediators such as cytokines and chemokines. The present study investigated whether levofloxacin, a fluoroquinolone, and loxoprofen, a propionic acid derivative, have the potential to induce immune-related gene expression in dendritic cell-like cell lines such as HL-60, K562, and THP-1, and immortalized keratinocytes such as HaCaT. The expression of IL-8, MCP-1, and TNF alpha messenger RNA (mRNA) was found to increase following treatment with levofloxacin or loxoprofen in HL-60 cells. In addition, these drugs increased the mRNA content of annexin A1, a factor related to keratinocyte necroptosis in patients with severe cutaneous adverse reactions. Inhibition studies using specific inhibitors of mitogen-activated protein (MAP) kinases and NF-kappa B suggest that the extracellular signal-regulated kinase (ERK) pathway is the pathway principally involved in the induction of cytokines and annexin A1 by levofloxacin, whereas the involvement of MAP kinases and NF-kappa B in the loxoprofen-induced gene expression of these factors may be limited. Fluoroquinolones and propionic acid derivatives that are structurally related to levofloxacin and loxoprofen, respectively, were also found to induce immune-related gene expression in HL-60 cells. Collectively, these results suggest that fluoroquinolones and propionic acid derivatives have the potential to induce the expression of immune-related factors and that an in vitro cell-based assay system to detect the immune-stimulating potential of systemic drugs might be useful for assessing the risk of drug hypersensitivity reactions.
C1 [Nakajima, Akira; Sato, Hiroki; Oda, Shingo; Yokoi, Tsuyoshi] Nagoya Univ, Grad Sch Med, Div Clin Pharmacol, Dept Drug Safety Sci,Showa Ku, Tsuruma Cho, Nagoya, Aichi 4668550, Japan.
RP Nakajima, A (通讯作者)，Nagoya Univ, Grad Sch Med, Div Clin Pharmacol, Dept Drug Safety Sci,Showa Ku, Tsuruma Cho, Nagoya, Aichi 4668550, Japan.
EM anakajim@med.nagoya-u.ac.jp
OI Oda, Shingo/0000-0002-8684-601X; Yokoi, Tsuyoshi/0000-0002-3239-2817
FU Japan Society for the Promotion of ScienceMinistry of Education,
   Culture, Sports, Science and Technology, Japan (MEXT)Japan Society for
   the Promotion of Science [24659073]; Grants-in-Aid for Scientific
   ResearchMinistry of Education, Culture, Sports, Science and Technology,
   Japan (MEXT)Japan Society for the Promotion of ScienceGrants-in-Aid for
   Scientific Research (KAKENHI) [15K21057] Funding Source: KAKEN
FX This study was supported in part by Grants-in-Aid for Challenging
   Exploratory Research no. 24659073 from the Japan Society for the
   Promotion of Science.
CR Abe J, 2016, J PHARM HEALTH CARE, V2, DOI 10.1186/s40780-016-0048-5
   Bellon T, 2011, CURR OPIN ALLERGY CL, V11, P292, DOI 10.1097/ACI.0b013e3283489c2c
   Berthier-Vergnes O, 2005, FEBS LETT, V579, P3660, DOI 10.1016/j.febslet.2005.04.087
   Blanca-Lopez N, 2014, CURR OPIN ALLERGY CL, V14, P271, DOI 10.1097/ACI.0000000000000077
   Blazquez AB, 2011, CURR OPIN ALLERGY CL, V11, P279, DOI 10.1097/ACI.0b013e3283489bab
   Choo KS, 2001, J PHARMACEUT BIOMED, V25, P639, DOI 10.1016/S0731-7085(00)00583-5
   Davila G, 2009, ANN ALLERG ASTHMA IM, V102, P441, DOI 10.1016/S1081-1206(10)60521-2
   Day RO, 2007, CLIN PHARMACOKINET, V46, P623, DOI 10.2165/00003088-200746080-00001
   Demoly P, 2014, ALLERGY, V69, P420, DOI 10.1111/all.12350
   FUJIMURA A, 1989, J CLIN PHARMACOL, V29, P786, DOI 10.1002/j.1552-4604.1989.tb03420.x
   Gavins FNE, 2012, FRONT IMMUNOL, V3, DOI 10.3389/fimmu.2012.00354
   Goncalo M, 2015, J APPL TOXICOL, V35, P398, DOI 10.1002/jat.3033
   Gustafsson F, 2014, TOXICOL SCI, V137, P189, DOI 10.1093/toxsci/kft223
   Huggins A, 2009, FASEB J, V23, P985, DOI 10.1096/fj.08-119040
   Kaniwa N, 2015, ALLERGOL INT, V64, P379, DOI 10.1016/j.alit.2015.05.002
   Kobayashi T, 2011, BIOMED CHROMATOGR, V25, P435, DOI 10.1002/bmc.1488
   LAEMMLI UK, 1970, NATURE, V227, P680, DOI 10.1038/227680a0
   Lapi F, 2010, DRUG SAFETY, V33, P789, DOI 10.2165/11536810-000000000-00000
   Leone R, 2003, DRUG SAFETY, V26, P109, DOI 10.2165/00002018-200326020-00004
   Liu HH, 2010, DRUG SAFETY, V33, P353, DOI 10.2165/11536360-000000000-00000
   Lode H, 2001, CHEMOTHERAPY, V47, P24, DOI 10.1159/000057841
   Lopez S, 2015, TOXICOL APPL PHARM, V288, P289, DOI 10.1016/j.taap.2015.08.001
   Luis A, 2014, FREE RADICAL BIO MED, V77, P217, DOI 10.1016/j.freeradbiomed.2014.09.008
   Mizuno K, 2011, ARCH TOXICOL, V85, P199, DOI 10.1007/s00204-010-0584-y
   Nakahara T, 2006, J DERMATOL SCI, V42, P1, DOI 10.1016/j.jdermsci.2005.11.004
   Nakajima A, 2016, J APPL TOXICOL, V36, P1120, DOI 10.1002/jat.3272
   Ouwehand K, 2010, EUR J IMMUNOL, V40, P2026, DOI 10.1002/eji.200940150
   Pan K, 2009, IMMUNOBIOLOGY, V214, P350, DOI 10.1016/j.imbio.2008.10.008
   Pirmohamed M, 2002, TOXICOLOGY, V181, P55, DOI 10.1016/S0300-483X(02)00255-X
   Ramasamy SN, 2013, DRUG SAFETY, V36, P953, DOI 10.1007/s40264-013-0084-0
   ROUJEAU JC, 1994, NEW ENGL J MED, V331, P1272, DOI 10.1056/NEJM199411103311906
   Roychowdhury S, 2005, AAPS J, V7, pE834, DOI 10.1208/aapsj070480
   Sachs B, 2015, PHARMACOEPIDEM DR S, V24, P1076, DOI 10.1002/pds.3857
   Saito N, 2014, SCI TRANSL MED, V6, DOI 10.1126/scitranslmed.3008227
   Sanchez-Borges Mario, 2005, Expert Opin Drug Saf, V4, P837, DOI 10.1517/14740338.4.5.837
   Schmid DA, 2006, CURR PHARM DESIGN, V12, P3313
   Sebastian K, 2012, TOXICOL APPL PHARM, V262, P283, DOI 10.1016/j.taap.2012.04.038
   Sharma AM, 2014, DRUG METAB REV, V46, P1, DOI 10.3109/03602532.2013.848214
   Williams R L, 1988, J Clin Pharmacol, V28, pS13
   Xu JHJ, 2008, TOXICOL SCI, V105, P97, DOI 10.1093/toxsci/kfn109
   Yamazaki S, 1998, EXP DERMATOL, V7, P35, DOI 10.1111/j.1600-0625.1998.tb00300.x
NR 41
TC 6
Z9 7
U1 0
U2 6
PU SPRINGER
PI DORDRECHT
PA VAN GODEWIJCKSTRAAT 30, 3311 GZ DORDRECHT, NETHERLANDS
SN 0742-2091
EI 1573-6822
J9 CELL BIOL TOXICOL
JI Cell Biol. Toxicol.
PD FEB
PY 2018
VL 34
IS 1
BP 65
EP 77
DI 10.1007/s10565-017-9391-z
PG 13
WC Cell Biology; Toxicology
WE Science Citation Index Expanded (SCI-EXPANDED)
SC Cell Biology; Toxicology
GA FT2OK
UT WOS:000422983600006
PM 28285358
DA 2022-04-27
ER

PT J
AU Sun, MY
   Taylor, A
   Zorumski, CF
   Mennerick, S
AF Sun, Min-Yu
   Taylor, Amanda
   Zorumski, Charles F.
   Mennerick, Steven
TI 24S-hydroxycholesterol and 25-hydroxycholesterol differentially impact
   hippocampal neuronal survival following oxygen-glucose deprivation
SO PLOS ONE
LA English
DT Article
ID D-ASPARTATE RECEPTORS; CHOLESTEROL 24-HYDROXYLASE; BRAIN; OXYSTEROLS;
   24(S)-HYDROXYCHOLESTEROL; METABOLISM; NECROPTOSIS; TURNOVER; PROTEINS;
   KNOCKOUT
AB N-methyl-D-aspartate receptors (NMDARs), a major subtype of glutamate receptor mediating excitatory transmission throughout the CNS, participate in ischemia-induced neuronal death. Unfortunately, undesired side effects have limited the strategy of inhibiting/blocking NMDARs as therapy. Targeting endogenous positive allosteric modulators of NMDAR function may offer a strategy with fewer downsides. Here, we explored whether 24S-hydroxycholesterol (24S-HC), an endogenous positive NMDAR modulator characterized recently by our group, participates in NMDAR-mediated excitotoxicity following oxygen-glucose deprivation (OGD) in primary neuron cultures. 24S-HC is the major brain cholesterol metabolite produced exclusively in neurons near sites of glutamate transmission. By selectively potentiating NMDAR current, 24S-HC may participate in NMDAR-mediated excitotoxicity following energy failure, thus impacting recovery after stroke. In support of this hypothesis, our findings indicate that exogenous application of 24S-HC exacerbates NMDAR-dependent excitotoxicity in primary neuron culture following OGD, an ischemic-like challenge. Similarly, enhancement of endogenous 24S-HC synthesis reduced survival rate. On the other hand, reducing endogenous 24S-HC synthesis alleviated OGD-induced cell death. We found that 25-HC, another oxysterol that antagonizes 24S-HC potentiation, partially rescued OGD-mediated cell death in the presence or absence of exogenous 24S-HC application, and 25HC exhibited NMDAR-dependent/24S-HC-dependent neuroprotection, as well as NMDARindependent neuroprotection in rat tissue but not mouse tissue. Our findings suggest that both endogenous and exogenous 24S-HC exacerbate OGD-induced damage via NMDAR activation, while 25-HC exhibits species dependent neuroprotection through both NMDAR-dependent and independent mechanisms.
C1 [Sun, Min-Yu; Taylor, Amanda; Zorumski, Charles F.; Mennerick, Steven] Washington Univ, Sch Med, Dept Psychiat, St Louis, MO 63110 USA.
   [Zorumski, Charles F.; Mennerick, Steven] Washington Univ, Sch Med, Dept Neurosci, St Louis, MO 63110 USA.
   [Zorumski, Charles F.; Mennerick, Steven] Washington Univ, Sch Med, Taylor Family Inst Innovat Psychiat Res, St Louis, MO 63110 USA.
RP Mennerick, S (通讯作者)，Washington Univ, Sch Med, Dept Psychiat, St Louis, MO 63110 USA.; Mennerick, S (通讯作者)，Washington Univ, Sch Med, Dept Neurosci, St Louis, MO 63110 USA.; Mennerick, S (通讯作者)，Washington Univ, Sch Med, Taylor Family Inst Innovat Psychiat Res, St Louis, MO 63110 USA.
EM menneris@wustl.edu
RI Mennerick, Steven/O-2806-2017
OI Mennerick, Steven/0000-0003-0868-0664
FU Bantly Foundation; National Institutes of HealthUnited States Department
   of Health & Human ServicesNational Institutes of Health (NIH) - USA
   [AA017413, MH077791, MH078823, MH101874, MH104506]; Washington
   University in St. Louis McDonnell Center for Cellular and Molecular
   Neurobiology postdoctoral fellowship; NATIONAL INSTITUTE OF MENTAL
   HEALTHUnited States Department of Health & Human ServicesNational
   Institutes of Health (NIH) - USANIH National Institute of Mental Health
   (NIMH) [R01MH101874] Funding Source: NIH RePORTER
FX This work was supported by the Bantly Foundation and by National
   Institutes of Health (https://www.nih.gov/) grants AA017413, MH077791,
   MH078823, MH101874, and MH104506 (S.M.), and by Washington University in
   St. Louis McDonnell Center for Cellular and Molecular Neurobiology
   postdoctoral fellowship (M-Y. S.). The funders had no role in study
   design, data collection and analysis, decision to publish, or
   preparation of the manuscript.
CR Abildayeva K, 2006, J BIOL CHEM, V281, P12799, DOI 10.1074/jbc.M601019200
   Bjorkhem I, 2013, NEUROSCI LETT, V555, P102, DOI 10.1016/j.neulet.2013.09.003
   Burgett AWG, 2011, NAT CHEM BIOL, V7, P639, DOI 10.1038/nchembio.625
   Charman M, 2014, J BIOL CHEM, V289, P15705, DOI 10.1074/jbc.M114.571216
   Chisari M, 2010, TRENDS NEUROSCI, V33, P299, DOI 10.1016/j.tins.2010.03.005
   Emnett CM, 2013, MOL PHARMACOL, V84, P935, DOI 10.1124/mol.113.089334
   GOLDBERG MP, 1987, J PHARMACOL EXP THER, V243, P784
   Hardingham GE, 2010, NAT REV NEUROSCI, V11, P682, DOI 10.1038/nrn2911
   Hughes TM, 2013, J ALZHEIMERS DIS, V33, P891, DOI 10.3233/JAD-2012-121585
   KAKU DA, 1991, BRAIN RES, V554, P344, DOI 10.1016/0006-8993(91)90214-G
   Kilkenny C, 2010, PLOS BIOL, V8, DOI 10.1371/journal.pbio.1000412
   Leoni V, 2014, BIOCHEM BIOPH RES CO, V446, P697, DOI 10.1016/j.bbrc.2014.01.188
   Linsenbardt AJ, 2014, NEUROPHARMACOLOGY, V85, P232, DOI 10.1016/j.neuropharm.2014.05.027
   Lund EG, 2003, J BIOL CHEM, V278, P22980, DOI 10.1074/jbc.M303415200
   McGrath JC, 2010, BRIT J PHARMACOL, V160, P1573, DOI 10.1111/j.1476-5381.2010.00873.x
   Meljon A, 2014, BIOCHEM BIOPH RES CO, V446, P768, DOI 10.1016/j.bbrc.2014.01.153
   Meljon A, 2012, J LIPID RES, V53, P2469, DOI 10.1194/jlr.D028233
   Muir KW, 2006, CURR OPIN PHARMACOL, V6, P53, DOI 10.1016/j.coph.2005.12.002
   Paul SM, 2013, J NEUROSCI, V33, P17290, DOI 10.1523/JNEUROSCI.2619-13.2013
   Porter FD, 2010, SCI TRANSL MED, V2, DOI 10.1126/scitranslmed.3001417
   ROTHMAN SM, 1987, NEUROSCIENCE, V21, P673, DOI 10.1016/0306-4522(87)90028-5
   Russell DW, 2009, ANNU REV BIOCHEM, V78, P1017, DOI 10.1146/annurev.biochem.78.072407.103859
   SMITH LL, 1972, J NEUROCHEM, V19, P899, DOI 10.1111/j.1471-4159.1972.tb01406.x
   Sodero AO, 2012, EMBO J, V31, P1764, DOI 10.1038/emboj.2012.31
   Sodero AO, 2011, J NEUROCHEM, V116, P747, DOI 10.1111/j.1471-4159.2010.07079.x
   Soderoa AO, 2011, NEUROBIOL AGING, V32, P1043, DOI 10.1016/j.neurobiolaging.2010.06.001
   Suchanek M, 2007, BIOCHEM J, V405, P473, DOI 10.1042/BJ20070176
   Sun M.Y., 2015, NEUROSCIENTIST
   Sun MY, 2015, J NEUROPHYSIOL
   Weilinger NL, 2013, ACTA PHARMACOL SIN, V34, P39, DOI 10.1038/aps.2012.95
   Yamanaka K, 2014, CELL DEATH DIS, V5, DOI 10.1038/cddis.2013.524
   Yamanaka K, 2011, J BIOL CHEM, V286, P24666, DOI 10.1074/jbc.M111.236273
   Zar J.H., 1999, BIOSTATISTICAL ANAL
NR 33
TC 16
Z9 16
U1 0
U2 5
PU PUBLIC LIBRARY SCIENCE
PI SAN FRANCISCO
PA 1160 BATTERY STREET, STE 100, SAN FRANCISCO, CA 94111 USA
SN 1932-6203
J9 PLOS ONE
JI PLoS One
PD MAR 27
PY 2017
VL 12
IS 3
AR e0174416
DI 10.1371/journal.pone.0174416
PG 13
WC Multidisciplinary Sciences
WE Science Citation Index Expanded (SCI-EXPANDED)
SC Science & Technology - Other Topics
GA ER9VD
UT WOS:000399174300044
PM 28346482
OA Green Published, Green Submitted, gold
DA 2022-04-27
ER

PT J
AU Yang, JR
   Yao, FH
   Zhang, JG
   Ji, ZY
   Li, KL
   Zhan, J
   Tong, YN
   Lin, LR
   He, YN
AF Yang, Ju-Rong
   Yao, Feng-Hua
   Zhang, Jian-Guo
   Ji, Zhi-Yong
   Li, Kai-Long
   Zhan, Jun
   Tong, Yu-Na
   Lin, Li-Rong
   He, Ya-Ni
TI Ischemia-reperfusion induces renal tubule pyroptosis via the
   CHOP-caspase-11 pathway
SO AMERICAN JOURNAL OF PHYSIOLOGY-RENAL PHYSIOLOGY
LA English
DT Article
DE pyroptosis; endoplasmic reticulum stress; C/EBP homologous protein;
   caspase-11; renal ischemia-reperfusion injury
ID UNFOLDED PROTEIN RESPONSE; CELL-DEATH; INFLAMMASOME ACTIVATION; NLRP3
   INFLAMMASOME; STRESS; CASPASE-11; APOPTOSIS; FAILURE; PATHOPHYSIOLOGY;
   NECROPTOSIS
AB The apoptotic or necrotic death of renal tubule epithelial cells is the main pathogenesis of renal ischemia-reperfusion-induced acute kidney injury (AKI). Pyroptosis is a programmed cell death pathway that depends on the activation of the caspase cascade and IL-1 cytokine family members. However, the role of pyroptosis in AKI induced by ischemia-reperfusion remains unclear. In this study, we found that the levels of the pyroptosis-related proteins, including caspase-1, caspase-11, and IL-1 beta, were significantly increased after 6 h of renal ischemiareperfusion injury (IRI) and peaked at 12 h after IRI. Enhanced pyroptosis was accompanied by elevated renal structural and functional injury. Similarly, hypoxia-reoxygenation injury (HRI) also induced pyroptosis in renal tubule epithelial NRK-52E cells, which was characterized by increased pore formation and elevated lactate dehydrogenase release. In addition, obvious upregulation of the endoplasmic reticulum (ER) stress biomarkers glucose-regulated protein 78 and C/EBP homologous protein (CHOP) preceded the incidence of pyroptosis in cells treated with IRI or HRI. Pretreatment with a low dose of tunicamycin, an inducer of ER stress, relieved IRI-induced pyroptosis and renal tissue injury. Silencing of CHOP by small interfering RNA significantly decreased HRI-induced pyroptosis of NRK-52E cells, as evidenced by reduced caspase-11 activity and IL-1 beta generation. Therefore, we conclude that pyroptosis of renal tubule epithelial cells is a key event during IRI and that CHOP-caspase-11 triggered by overactivated ER stress may be an essential pathway involved in pyroptosis.
C1 [Yang, Ju-Rong; Yao, Feng-Hua; Zhang, Jian-Guo; Ji, Zhi-Yong; Li, Kai-Long; Zhan, Jun; Tong, Yu-Na; Lin, Li-Rong; He, Ya-Ni] Third Mil Med Univ, Daping Hosp, Inst Surg Res, Dept Nephrol, Chongqing 400042, Peoples R China.
   [Yao, Feng-Hua] Chinese Peoples Liberat Army Gen Hosp, Affiliated Hosp 1, Dept Nephrol, Beijing, Peoples R China.
RP He, YN (通讯作者)，Third Mil Med Univ, Daping Hosp, Inst Surg Res, Dept Nephrol, Chongqing 400042, Peoples R China.
EM heynmail@yahoo.com
FU National Natural Science Foundation of ChinaNational Natural Science
   Foundation of China (NSFC) [30771002]
FX This work was supported by National Natural Science Foundation of China
   Grant 30771002.
CR Aachoui Y, 2013, CURR OPIN MICROBIOL, V16, P319, DOI 10.1016/j.mib.2013.04.004
   Aachoui Y, 2013, SCIENCE, V339, P975, DOI 10.1126/science.1230751
   Alnemri ES, 1996, CELL, V87, P171, DOI 10.1016/S0092-8674(00)81334-3
   Anders HJ, 2011, J AM SOC NEPHROL, V22, P1007, DOI 10.1681/ASN.2010080798
   Bergsbaken T, 2007, PLOS PATHOG, V3, P1570, DOI 10.1371/journal.ppat.0030161
   Bergsbaken T, 2009, NAT REV MICROBIOL, V7, P99, DOI 10.1038/nrmicro2070
   Bonventre JV, 2003, J AM SOC NEPHROL, V14, P2199, DOI 10.1097/01.ASN.0000079785.13922.F6
   Daemen MARC, 1999, J CLIN INVEST, V104, P541, DOI 10.1172/JCI6974
   Devarajan P, 2006, J AM SOC NEPHROL, V17, P1503, DOI 10.1681/ASN.2006010017
   Eachempati SR, 2007, J TRAUMA, V63, P987, DOI 10.1097/TA.0b013e3181574930
   Edelstein CL, 2007, NEPHROL DIAL TRANSPL, V22, P1052, DOI 10.1093/ndt/gfl775
   Endo M, 2006, J IMMUNOL, V176, P6245, DOI 10.4049/jimmunol.176.10.6245
   Favreau F, 2009, AM J PHYSIOL-RENAL, V297, pF177, DOI 10.1152/ajprenal.90422.2008
   Fink SL, 2006, CELL MICROBIOL, V8, P1812, DOI 10.1111/j.1462-5822.2006.00751.x
   Fougeray S, 2011, Cell Death Dis, V2, pe143, DOI 10.1038/cddis.2011.26
   Fradejas N, 2010, J NEUROSCI RES, V88, P1094, DOI 10.1002/jnr.22280
   Frantz S, 2003, J MOL CELL CARDIOL, V35, P685, DOI 10.1016/S0022-2828(03)00113-5
   Han J, 2013, NAT CELL BIOL, V15, P481, DOI 10.1038/ncb2738
   Havasi A, 2011, KIDNEY INT, V80, P29, DOI 10.1038/ki.2011.120
   Herzog C, 2012, AM J PHYSIOL-RENAL, V303, pF1239, DOI 10.1152/ajprenal.00659.2011
   Ikeda M, 2006, DRUG DISCOV TODAY, V11, P364, DOI 10.1016/j.drudis.2006.02.010
   Jager R, 2012, BIOL CELL, V104, P259, DOI 10.1111/boc.201100055
   Kaczmarek A, 2013, IMMUNITY, V38, P209, DOI 10.1016/j.immuni.2013.02.003
   Kaul DK, 2000, J CLIN INVEST, V106, P411, DOI 10.1172/JCI9225
   Kayagaki N, 2011, NATURE, V479, P117, DOI 10.1038/nature10558
   Kirby JE, 1998, MOL MICROBIOL, V27, P323, DOI 10.1046/j.1365-2958.1998.00680.x
   Kovarova M, 2012, J IMMUNOL, V189, P2006, DOI 10.4049/jimmunol.1201065
   Lameire N, 2005, LANCET, V365, P417
   Lee H, 2011, PLOS ONE, V6, DOI 10.1371/journal.pone.0021533
   Linkermann A, 2012, NEPHROL DIAL TRANSPL, V27, P3412, DOI 10.1093/ndt/gfs373
   Linkermann A, 2012, KIDNEY INT, V81, P751, DOI 10.1038/ki.2011.450
   Menu P, 2012, CELL DEATH DIS, V3, DOI 10.1038/cddis.2011.132
   Miao EA, 2011, IMMUNOL REV, V243, P206, DOI 10.1111/j.1600-065X.2011.01044.x
   Miao EA, 2010, NAT IMMUNOL, V11, P1136, DOI 10.1038/ni.1960
   Momoi T, 2004, J CHEM NEUROANAT, V28, P101, DOI 10.1016/j.jchemneu.2004.05.008
   Oslowski CM, 2012, CELL METAB, V16, P265, DOI 10.1016/j.cmet.2012.07.005
   Oyadomari S, 2004, CELL DEATH DIFFER, V11, P381, DOI 10.1038/sj.cdd.4401373
   Prachasilchai W, 2008, EUR J PHARMACOL, V592, P138, DOI 10.1016/j.ejphar.2008.06.108
   Rathinam VAK, 2012, CELL, V150, P606, DOI 10.1016/j.cell.2012.07.007
   Sansonetti PJ, 2000, IMMUNITY, V12, P581, DOI 10.1016/S1074-7613(00)80209-5
   Schroder K, 2010, CELL, V140, P821, DOI 10.1016/j.cell.2010.01.040
   Sharfuddin AA, 2009, J AM SOC NEPHROL, V20, P524, DOI 10.1681/ASN.2008060593
   Su J, 2013, J DIABETES RES, V2013, DOI 10.1155/2013/193461
   Verma G, 2012, J CELL PHYSIOL, V227, P1791, DOI 10.1002/jcp.22903
   Wang SY, 1998, CELL, V92, P501, DOI 10.1016/S0092-8674(00)80943-5
   Weisbord SD, 2006, SEMIN RESP CRIT CARE, V27, P262, DOI 10.1055/s-2006-945527
   Wen XY, 2010, CONTRIB NEPHROL, V165, P39, DOI 10.1159/000313743
   Yang JR, 2013, AGE, V35, P11, DOI 10.1007/s11357-011-9324-3
   Yeh CH, 2010, LIFE SCI, V86, P115, DOI 10.1016/j.lfs.2009.11.022
   Yokota N, 2002, TRANSPLANTATION, V74, P759, DOI 10.1097/00007890-200209270-00005
   Yokozawa T, 2000, PHYTOMEDICINE, V6, P439, DOI 10.1016/S0944-7113(00)80072-0
NR 51
TC 122
Z9 134
U1 4
U2 44
PU AMER PHYSIOLOGICAL SOC
PI BETHESDA
PA 9650 ROCKVILLE PIKE, BETHESDA, MD 20814 USA
SN 1931-857X
EI 1522-1466
J9 AM J PHYSIOL-RENAL
JI Am. J. Physiol.-Renal Physiol.
PD JAN
PY 2014
VL 306
IS 1
BP F75
EP F84
DI 10.1152/ajprenal.00117.2013
PG 10
WC Physiology; Urology & Nephrology
WE Science Citation Index Expanded (SCI-EXPANDED)
SC Physiology; Urology & Nephrology
GA 282SL
UT WOS:000329193300010
PM 24133119
DA 2022-04-27
ER

PT J
AU Brissac, T
   Shenoy, AT
   Patterson, LA
   Orihuela, CJ
AF Brissac, Terry
   Shenoy, Anukul T.
   Patterson, LaDonna A.
   Orihuela, Carlos J.
TI Cell Invasion and Pyruvate Oxidase-Derived H2O2 Are Critical for
   Streptococcus pneumoniae-Mediated Cardiomyocyte Killing
SO INFECTION AND IMMUNITY
LA English
DT Article
DE Cardiac acute events; cardiomyocytes; invasive pneumococcal disease;
   Streptococcus pneumoniae; facultatively intracellular pathogens;
   oxidative stress
ID BLOOD-BRAIN-BARRIER; PNEUMOCOCCAL PNEUMONIA; COLONIZATION; PNEUMOLYSIN;
   RECEPTOR; GENE; NECROPTOSIS; PROTEIN; TOXIN; SPXB
AB Streptococcus pneumoniae (the pneumococcus) is the leading cause of community-acquired pneumonia and is now recognized to be a direct contributor to adverse acute cardiac events. During invasive pneumococcal disease, S. pneumoniae can gain access to the myocardium, kill cardiomyocytes, and form bacterium-filled "microlesions" causing considerable acute and long-lasting cardiac damage. While the molecular mechanisms responsible for bacterial translocation into the heart have been elucidated, the initial interactions of heart-invaded S. pneumoniae with cardiomyocytes remain unclear. In this study, we used a model of low multiplicity of S. pneumoniae infection with HL-1 mouse cardiomyocytes to investigate these early events. Using adhesion/invasion assays and immunofluorescent and transmission electron microscopy, we showed that S. pneumoniae rapidly adhered to and invaded cardiomyocytes. What is more, pneumococci existed as intravacuolar bacteria or escaped into the cytoplasm. Pulse-chase assays with BrdU confirmed intracellular replication of pneumococci within HL-1 cells. Using endocytosis inhibitors, bacterial isogenic mutants, and neutralizing antibodies against host proteins recognized by S. pneumoniae adhesins, we showed that S. pneumoniae uptake by cardiomyocytes is not through the well-studied canonical interactions identified for vascular endothelial cells. Indeed, S. pneumoniae invasion of HL-1 cells occurred through clathrin-mediated endocytosis (CME) and independently of choline binding protein A (CbpA)/laminin receptor, CbpA/polymeric immunoglobulin receptor, or cell wall phosphorylcholine/platelet-activating factor receptor. Subsequently, we determined that pneumolysin and streptococcal pyruvate oxidasederived H2O2 production were required for cardiomyocyte killing. Finally, we showed that this cytotoxicity could be abrogated using CME inhibitors or antioxidants, attesting to intracellular replication of S. pneumoniae as a key first step in pneumococcal pathogenesis within the heart.
C1 [Brissac, Terry; Shenoy, Anukul T.; Patterson, LaDonna A.; Orihuela, Carlos J.] Univ Alabama Birmingham, Sch Med, Dept Microbiol, Birmingham, AL 35294 USA.
RP Orihuela, CJ (通讯作者)，Univ Alabama Birmingham, Sch Med, Dept Microbiol, Birmingham, AL 35294 USA.
EM corihuel@uab.edu
RI BRISSAC, Terry/AAC-8288-2020; Shenoy, Anukul/AAD-9552-2021
OI BRISSAC, Terry/0000-0002-2549-4479; Shenoy, Anukul/0000-0001-8861-2295;
   Orihuela, Carlos/0000-0002-8542-4069
FU National Institutes of HealthUnited States Department of Health & Human
   ServicesNational Institutes of Health (NIH) - USA [RO1 AI114800];
   American Heart AssociationAmerican Heart Association [16GRNT3023007];
   NATIONAL INSTITUTE OF ALLERGY AND INFECTIOUS DISEASESUnited States
   Department of Health & Human ServicesNational Institutes of Health (NIH)
   - USANIH National Institute of Allergy & Infectious Diseases (NIAID)
   [R01AI114800] Funding Source: NIH RePORTER; NATIONAL INSTITUTE ON
   AGINGUnited States Department of Health & Human ServicesNational
   Institutes of Health (NIH) - USANIH National Institute on Aging (NIA)
   [R21AG055144] Funding Source: NIH RePORTER
FX Financial support for this work was received from the National
   Institutes of Health (RO1 AI114800) and the American Heart Association
   (16GRNT3023007).
CR Alhamdi Y, 2015, PLOS PATHOG, V11, DOI 10.1371/journal.ppat.1004836
   ALONSODEVELASCO E, 1995, MICROBIOL REV, V59, P591, DOI 10.1128/MMBR.59.4.591-603.1995
   Battig P, 2008, J BACTERIOL, V190, P1184, DOI 10.1128/JB.01517-07
   Bewley MA, 2014, MBIO, V5, DOI 10.1128/mBio.01710-14
   Bogaert D, 2004, LANCET INFECT DIS, V4, P144, DOI 10.1016/S1473-3099(04)00938-7
   Braun JS, 1999, INFECT IMMUN, V67, P3750, DOI 10.1128/IAI.67.8.3750-3756.1999
   Brown AO, 2015, JOVE-J VIS EXP, DOI 10.3791/52590
   Brown AO, 2015, AM J RESP CRIT CARE, V191, P739, DOI 10.1164/rccm.201411-1951PP
   Brown AO, 2014, PLOS PATHOG, V10, DOI 10.1371/journal.ppat.1004383
   Bryant JC, 2016, BMC MICROBIOL, V16, DOI 10.1186/s12866-016-0881-6
   Carvalho SM, 2013, PLOS ONE, V8, DOI 10.1371/journal.pone.0068277
   Claycomb WC, 1998, P NATL ACAD SCI USA, V95, P2979, DOI 10.1073/pnas.95.6.2979
   CUNDELL DR, 1995, NATURE, V377, P435, DOI 10.1038/377435a0
   Echlin H, 2016, PLOS PATHOG, V12, DOI 10.1371/journal.ppat.1005951
   Eurich DT, 2017, BMJ-BRIT MED J, V356, DOI 10.1136/bmj.j413
   Francischetti IMB, 2014, PLOS ONE, V9, DOI 10.1371/journal.pone.0087140
   Gilley RP, 2016, INFECT IMMUN, V84, P1457, DOI 10.1128/IAI.00007-16
   Gonzalez-Juarbe N, 2017, CELL DEATH DIFFER, V24, P917, DOI 10.1038/cdd.2017.49
   Gonzalez-Juarbe N, 2015, PLOS PATHOG, V11, DOI 10.1371/journal.ppat.1005337
   HIGUCHI R, 1988, NUCLEIC ACIDS RES, V16, P7351, DOI 10.1093/nar/16.15.7351
   HORTON RM, 1989, GENE, V77, P61, DOI 10.1016/0378-1119(89)90359-4
   Iovino F, 2017, J EXP MED, V214, P1619, DOI 10.1084/jem.20161668
   Ireton K, 2007, CELL MICROBIOL, V9, P1365, DOI 10.1111/j.1462-5822.2007.00933.x
   KILSDONK EPC, 1995, J BIOL CHEM, V270, P17250, DOI 10.1074/jbc.270.29.17250
   Musher DM, 2007, CLIN INFECT DIS, V45, P158, DOI 10.1086/518849
   National Research Council (US), 2011, COMM UPD GUID CAR US, V8th
   Obaro S, 2002, J MED MICROBIOL, V51, P98, DOI 10.1099/0022-1317-51-2-98
   Orihuela CJ, 2009, J CLIN INVEST, V119, P1638, DOI 10.1172/JCI36759
   Preston TJ, 2001, J BIOL CHEM, V276, P9558, DOI 10.1074/jbc.M004617200
   Price KE, 2009, J BACTERIOL, V191, P2163, DOI 10.1128/JB.01489-08
   Regev-Yochay G, 2007, J BACTERIOL, V189, P6532, DOI 10.1128/JB.00813-07
   Reyes LF, 2017, AM J RESP CRIT CARE, V196, P609, DOI 10.1164/rccm.201701-0104OC
   Reyes LF, 2016, PLOS ONE, V11, DOI 10.1371/journal.pone.0166092
   Ring A, 1998, J CLIN INVEST, V102, P347, DOI 10.1172/JCI2406
   Rosenow C, 1997, MOL MICROBIOL, V25, P819, DOI 10.1111/j.1365-2958.1997.mmi494.x
   Sanchez CJ, 2011, PLOS ONE, V6, DOI 10.1371/journal.pone.0026587
   Tettelin H, 2001, SCIENCE, V293, P498, DOI 10.1126/science.1061217
   Tonnaer ELGM, 2006, PEDIATR INFECT DIS J, V25, P546, DOI 10.1097/01.inf.0000222402.47887.09
   Tuomanen EI, 1997, PEDIATR RES, V42, P253, DOI 10.1203/00006450-199709000-00001
   Valles J, 2016, MED INTENSIVA, V40, P238, DOI [10.1016/j.medine.2016.04.004, 10.1016/j.medin.2015.07.005]
   von Kleist L, 2011, CELL, V146, P471, DOI 10.1016/j.cell.2011.06.025
   Wunderink RG, 2014, NEW ENGL J MED, V370, P543, DOI 10.1056/NEJMcp1214869
NR 42
TC 26
Z9 27
U1 1
U2 5
PU AMER SOC MICROBIOLOGY
PI WASHINGTON
PA 1752 N ST NW, WASHINGTON, DC 20036-2904 USA
SN 0019-9567
EI 1098-5522
J9 INFECT IMMUN
JI Infect. Immun.
PD JAN
PY 2018
VL 86
IS 1
AR e00569-17
DI 10.1128/IAI.00569-17
PG 12
WC Immunology; Infectious Diseases
WE Science Citation Index Expanded (SCI-EXPANDED)
SC Immunology; Infectious Diseases
GA FQ3EL
UT WOS:000418239900005
PM 29061707
OA Green Published
DA 2022-04-27
ER

PT J
AU Tao, L
   Yi, YG
   Chen, YX
   Zhang, HB
   Orning, P
   Lien, E
   Jie, JP
[truncated: 1,672,072 more chars]
