# Supplementary material for: Bibliometric analysis of publications on necroptosis from 2001 to 2021
Source: Front Cell Dev Biol. 2022 Sep 20;10:946363. doi: 10.3389/fcell.2022.946363 (PMC9531166; doi:10.3389/fcell.2022.946363)
Supplement: Supplementary file 1 [file DataSheet1.ZIP › Supplementary material/RAW DATA/501-1000.txt]

FN Clarivate Analytics Web of Science
VR 1.0
PT J
AU Tang, QY
   Li, WT
   Dai, N
   Gao, YM
   Han, Y
   Cheng, GF
   Gu, CQ
AF Tang, Qiyu
   Li, Weitian
   Dai, Na
   Gao, Yiming
   Han, Yu
   Cheng, Guofu
   Gu, Changqin
TI The Role of Necroptosis, Apoptosis, and Inflammation in Fowl
   Cholera-Associated Liver Injury in a Chicken Model
SO AVIAN DISEASES
LA English
DT Article
DE fowl cholera; necrotic hepatitis; necroptosis; apoptosis; inflammation;
   RIPKs; HMGB1
ID PROGRAMMED CELL-DEATH; PASTEURELLA-MULTOCIDA; TISSUE INHIBITOR;
   TUMOR-GROWTH; NECROSIS; RECEPTOR; HMGB1; RIP1; PATHOGENESIS; ACTIVATION
AB Fowl cholera resulting from infection with Pasteurella multocida causes huge economic losses in the poultry industry. Necrotic hepatitis is reported to be a significant lesion associated with fowl cholera in chickens. Clarifying the underlying molecular mechanism of hepatic injury caused by P. multocida infection is needed to develop new strategies to control fowl cholera. Pasteurella multocida Q (the standard reference strain) and P. multocida 1G1 (a clinical strain) were used to infect healthy laying hens. Clinical signs were observed and gross lesions in livers were observed postmortem. Histologic lesions and the localization and expression of protein molecules associated with necroptosis, apoptosis, and inflammation in hepatic tissues were examined by hematoxylin and eosin staining and immunohistochemistry. Western blot analysis was used to determine the expression of liver injury-related genes. Necroptotic molecules such as RIPK1 (receptor interaction protein kinases 1), RIPK3 (receptor interaction protein kinases 3), and MLKL (mixed lineage kinase domain-like protein) were observed by immunostaining primarily in the cytoplasm of hepatocytes within or around necrotic foci, and inflammatory mediators HMGB1 (high-mobility group box 1) and IL-6 (interleukin-6) were found in the cytoplasm of heterophils, monocytes/ macrophages, and hepatic sinusoids. In addition, MMP9 (matrix metalloproteinase 9) and TIMP1 (tissue inhibitor of metalloproteinase 1) were observed in hepatic parenchymal cells, inflammatory cells, and interstitial spaces, whereas the apoptotic effector molecule caspase-3 (cysteine-containing aspartic proteolytic enzymes 3) was mainly found in hepatocytes. The expression of RIPK1, RIPK3, and MLKL was significantly higher in the infected chickens than in the controls. HMGB1 and IL-6 protein levels were also increased in infected chickens relative to those in controls. Both MMP9 and TIMP1 were highly expressed in infected chickens. In addition, caspase-3 protein levels were significantly elevated in infected chickens. Necroptosis, apoptosis, and inflammation played a significant role in hepatic injury caused by P. multocida.
C1 [Tang, Qiyu; Li, Weitian; Dai, Na; Gao, Yiming; Han, Yu; Cheng, Guofu; Gu, Changqin] Huazhong Agr Univ, Dept Vet Med, Wuhan 430070, Hubei, Peoples R China.
RP Gu, CQ (通讯作者)，Huazhong Agr Univ, Dept Vet Med, Wuhan 430070, Hubei, Peoples R China.
EM guchangqin@126.com
FU Chinese Special Fund for Agroscientific Research in the Public Interest
   [201303044]
FX This work was supported by Chinese Special Fund for Agroscientific
   Research in the Public Interest (201303044). We thank Xiaoli Liu for
   assistance with pictures for our research.
CR Baritaud M, 2012, CELL DEATH DIS, V3, DOI 10.1038/cddis.2012.120
   Bermudez A.J., 2003, DIS POULT, V11th, P17
   Cai ZY, 2014, NAT CELL BIOL, V16, P55, DOI 10.1038/ncb2883
   Celiker MY, 2001, ONCOGENE, V20, P4337, DOI 10.1038/sj.onc.1204508
   Chan FKM, 2003, J BIOL CHEM, V278, P51613, DOI 10.1074/jbc.M305633200
   Cho Y, 2011, PLOS ONE, V6, DOI 10.1371/journal.pone.0023209
   Coulouarn C, 2012, CANCER RES, V72, P2533, DOI 10.1158/0008-5472.CAN-11-3317
   Degterev A, 2008, NAT CHEM BIOL, V4, P313, DOI 10.1038/nchembio.83
   Dumitriu IE, 2005, TRENDS IMMUNOL, V26, P381, DOI 10.1016/j.it.2005.04.009
   Ea CK, 2006, MOL CELL, V22, P245, DOI 10.1016/j.molcel.2006.03.026
   Elmore S, 2007, TOXICOL PATHOL, V35, P495, DOI 10.1080/01926230701320337
   Friedman SG, 2003, CURR OPIN CLIN NUTR, V6, P283, DOI 10.1097/00075197-200305000-00003
   Heymann F, 2016, NAT REV GASTRO HEPAT, V13, P88, DOI 10.1038/nrgastro.2015.200
   Hildebrand D, 2012, CELL COMMUN SIGNAL, V10, DOI 10.1186/1478-811X-10-22
   Ho TY, 2017, DOMEST ANIM ENDOCRIN, V59, P1, DOI 10.1016/j.domaniend.2016.10.002
   Huang CJ, 2013, PLOS ONE, V8, DOI 10.1371/journal.pone.0066326
   Huang ZB, 2013, MOL MED REP, V8, P103, DOI 10.3892/mmr.2013.1482
   Kaczmarek A, 2013, IMMUNITY, V38, P209, DOI 10.1016/j.immuni.2013.02.003
   Krynetski EY, 2003, CANCER RES, V63, P100
   Kuribayashi K, 2006, CANCER BIOL THER, V5, P763, DOI 10.4161/cbt.5.7.3228
   Kwon YH, 2017, PLOS ONE, V12, DOI 10.1371/journal.pone.0169113
   Lesniak-Walentyn A, 2016, CELL TISSUE RES, V364, P185, DOI 10.1007/s00441-015-2290-9
   Li Z, 2016, CELL DEATH DIFFER, V23, P1428, DOI 10.1038/cdd.2016.21
   Meylan E, 2005, TRENDS BIOCHEM SCI, V30, P151, DOI 10.1016/j.tibs.2005.01.003
   Morishita TY, 1997, AVIAN DIS, V41, P203, DOI 10.2307/1592461
   Murakami Y, 2014, CELL DEATH DIFFER, V21, P270, DOI 10.1038/cdd.2013.109
   O'Donnell MA, 2011, FEBS J, V278, P877, DOI 10.1111/j.1742-4658.2011.08016.x
   Pors SE, 2011, J COMP PATHOL, V145, P251, DOI 10.1016/j.jcpa.2011.01.002
   Praveena PE, 2010, RES VET SCI, V89, P332, DOI 10.1016/j.rvsc.2010.04.012
   Qiu JH, 2010, STROKE, V41, P2077, DOI 10.1161/STROKEAHA.110.590463
   Rai V., CAN J PHYSL PHARM
   Rodriguez DA, 2016, CELL DEATH DIFFER, V23, P76, DOI 10.1038/cdd.2015.70
   Sasahira T, 2005, VIRCHOWS ARCH, V446, P411, DOI 10.1007/s00428-005-1210-x
   Shiozawa S, 2009, CELL CYCLE, V8, P1539, DOI 10.4161/cc.8.10.8411
   Silletti S, 2001, P NATL ACAD SCI USA, V98, P119, DOI 10.1073/pnas.011343298
   Singh B, 2004, AM J PHYSIOL-LUNG C, V286, pL363, DOI 10.1152/ajplung.00003.2003
   Sun SC, 2011, CELL RES, V21, P1, DOI 10.1038/cr.2011.1
   Taguchi A., 2004, NATURE, V5, P354
   Trebicka J, 2011, EUR J GASTROEN HEPAT, V23, P1218, DOI 10.1097/MEG.0b013e32834a75dc
   Vandenabeele P, 2010, NAT REV MOL CELL BIO, V11, P700, DOI 10.1038/nrm2970
   Visconti Roberta, 2007, V399, P125, DOI 10.1007/978-1-59745-504-6_9
   Vucur M, 2013, CELL REP, V4, P776, DOI 10.1016/j.celrep.2013.07.035
   Wilkie IW, 2012, CURR TOP MICROBIOL, V361, P1, DOI 10.1007/82_2012_216
   Wilson BA, 2013, CLIN MICROBIOL REV, V26, P631, DOI 10.1128/CMR.00024-13
   Wu W, 2012, CRIT REV ONCOL HEMAT, V82, P249, DOI 10.1016/j.critrevonc.2011.08.004
   Yang H, 2005, J LEUKOCYTE BIOL, V78, P1, DOI 10.1189/jlb.1104648
   Yonemura Y, 2001, J EXP CLIN CANC RES, V20, P205
   Zhang DW, 2009, SCIENCE, V325, P332, DOI 10.1126/science.1172308
   Zitvogel L, 2010, CELL, V140, P798, DOI 10.1016/j.cell.2010.02.015
NR 49
TC 8
Z9 8
U1 1
U2 21
PU AMER ASSOC AVIAN PATHOLOGISTS
PI ATHENS
PA 953 COLLEGE STATION RD, ATHENS, GA 30602-4875 USA
SN 0005-2086
EI 1938-4351
J9 AVIAN DIS
JI Avian Dis.
PD DEC
PY 2017
VL 61
IS 4
BP 491
EP 502
DI 10.1637/11732-073017-Reg.1
PG 12
WC Veterinary Sciences
WE Science Citation Index Expanded (SCI-EXPANDED)
SC Veterinary Sciences
GA FT0YL
UT WOS:000422856500009
PM 29337619
DA 2022-04-27
ER

PT J
AU Kwok, C
   Pavlosky, A
   Lian, DM
   Jiang, JF
   Huang, XY
   Yin, ZQ
   Liu, WH
   Haig, A
   Jevnikar, AM
   Zhang, ZX
AF Kwok, Cecilia
   Pavlosky, Alexander
   Lian, Dameng
   Jiang, Jifu
   Huang, Xuyan
   Yin, Ziqin
   Liu, Weihua
   Haig, Aaron
   Jevnikar, Anthony M.
   Zhang, Zhu-Xu
TI Necroptosis Is Involved in CD4+T Cell-Mediated Microvascular Endothelial
   Cell Death and Chronic Cardiac Allograft Rejection
SO TRANSPLANTATION
LA English
DT Article
ID DRIVEN TRANSENDOTHELIAL MIGRATION; CD4(+) T-CELLS; MHC CLASS-II;
   IN-VITRO; TRANSPLANTED HEARTS; VASCULAR-DISEASE; IMMUNE-RESPONSE; FAS
   LIGAND; VASCULOPATHY; INFLAMMATION
AB Background Despite advances in immunosuppressive therapies, the rate of chronic transplant loss remains substantial. Organ injury involves various forms of cell death including apoptosis and necrosis. We now recognize that early injury of cardiac transplants involves a newly described form of programmed necrotic cell death, termed necroptosis. Because this involves receptor-interacting protein (RIP) kinase 1/3, this study aimed to establish the role of RIP3 in chronic cardiac allograft rejection.
   Methods We used major histocompatibility complex class II mismatched C57BL/6N (H-2(b); B6) or B6.RIP3(-/-) (H-2(b); RIP3(-/-)) mice to B6.C-H-2(bm12) (H2-Ab1(bm12); bm12) mouse cardiac transplantation. Microvascular endothelial cells (MVEC) were developed from B6 and RIP3(-/-) cardiac grafts.
   Result CD4(+) T cell-mediated cardiac graft rejection is inhibited using RIP3 deficient donor grafts, with reduced cellular infiltration and vasculopathy compared with wild type cardiac grafts. Alloreactive CD4(+) T cell-mediated MVEC death involves TNF, Fas ligand (FasL) and granzyme B. Although necroptosis and release of danger molecule high-mobility group box 1 are eliminated by the absence of RIP3, CD4(+) T cells had attenuated MVEC death through granzyme B and FasL.
   Conclusions CD4(+) T cell-mediated MVEC death involves in TNF, FasL and granzyme B. Necroptotic cell death and release of the danger molecule may promote inflammatory responses and transplant rejection. Although loss of RIP3 does not eliminate alloimmune responses, chronic graft injury is reduced. RIP3 is an important therapeutic target but additional granzyme and caspases inhibition is required for sufficiently improving long-term graft survival.
C1 [Kwok, Cecilia; Pavlosky, Alexander; Lian, Dameng; Jiang, Jifu; Huang, Xuyan; Yin, Ziqin; Liu, Weihua; Haig, Aaron; Jevnikar, Anthony M.; Zhang, Zhu-Xu] London Hlth Sci Ctr, Matthew Mailing Ctr Translat Transplantat Studies, London, ON, Canada.
   [Kwok, Cecilia; Pavlosky, Alexander; Liu, Weihua; Haig, Aaron; Jevnikar, Anthony M.; Zhang, Zhu-Xu] Univ Western Ontario, Dept Med, B4-231,339 Windermere Rd, London, ON N6A 5A5, Canada.
   [Kwok, Cecilia; Pavlosky, Alexander; Liu, Weihua; Haig, Aaron; Jevnikar, Anthony M.; Zhang, Zhu-Xu] Univ Western Ontario, Dept Pathol, B4-231,339 Windermere Rd, London, ON N6A 5A5, Canada.
   [Kwok, Cecilia; Pavlosky, Alexander; Liu, Weihua; Haig, Aaron; Jevnikar, Anthony M.; Zhang, Zhu-Xu] Univ Western Ontario, Dept Immunol, London, ON, Canada.
RP Jevnikar, AM; Zhang, ZX (通讯作者)，Univ Western Ontario, Dept Med, B4-231,339 Windermere Rd, London, ON N6A 5A5, Canada.; Jevnikar, AM; Zhang, ZX (通讯作者)，Univ Western Ontario, Dept Pathol, B4-231,339 Windermere Rd, London, ON N6A 5A5, Canada.
EM Jevnikar@uwo.ca; zhuxu.zhang@lhsc.on.ca
RI Zhang, Zhu-Xu/G-3361-2011; Jevnikar, Anthony M./G-3309-2011
OI Zhang, Zhu-Xu/0000-0002-8335-3738; 
FU Canadian Institutes of Health ResearchCanadian Institutes of Health
   Research (CIHR) [MOP-115048, MOP-111180]; Program of Experimental
   Medicine (POEM) at London Health Sciences Centre; CIHRCanadian
   Institutes of Health Research (CIHR) [TFU-127880]; Ontario Graduate
   Scholarship ProgramOntario Graduate Scholarship; Canadian National
   Transplantation Program, London, Canada; Canadian Institutes of Health
   ResearchCanadian Institutes of Health Research (CIHR); Matthew Mailing
   Centre for Translational Transplantation Studies; London Health Sciences
   Centre, London; Department of Medicine, Division of Nephrology, London
   Health Sciences Centre, London. Canada; Department of Medicine, Division
   of Nephrology; Multi Organ Transplant Program, LHSC; Matthew Mailing
   Centre for Translational Transplantation Studies, London. Canada
FX This study was supported by the research funding from the Canadian
   Institutes of Health Research (ZXZ and AMJ, MOP-115048 and MOP-111180)
   and the Program of Experimental Medicine (POEM) at London Health
   Sciences Centre. This work is part of the Canadian National Transplant
   Research Program (CNTRP) and was supported by the CIHR and partners
   (TFU-127880).; C.K.' salary was supported by Ontario Graduate
   Scholarship Program and Canadian National Transplantation Program
   (Project 3), London, Canada. A.P.'s salary supported by research grant
   from Canadian Institutes of Health Research. D.L.'s salary was supported
   by Matthew Mailing Centre for Translational Transplantation Studies.
   J.J.'s salary was supported by Matthew Mailing Centre for Translational
   Transplantation Studies. X.H.'s salary was supported by a research grant
   from Canadian Institutes of Health Research. Z.Y.'s salary was supported
   by Matthew Mailing Centre for Translational Transplantation Studies.
   W.L.'s salary was supported by Matthew Mailing Centre for Translational
   Transplantation Studies. A.H.'s salary was supported by London Health
   Sciences Centre, London. Canada. A.J.'s supported by the Department of
   Medicine, Division of Nephrology, London Health Sciences Centre, London.
   Canada. Z.Z.'s salary was supported by Department of Medicine, Division
   of Nephrology and the Multi Organ Transplant Program, LHSC, and the
   Matthew Mailing Centre for Translational Transplantation Studies,
   London. Canada.
CR Appay V, 2002, J IMMUNOL, V168, P5954, DOI 10.4049/jimmunol.168.11.5954
   Beyer C, 2012, INNATE IMMUN-LONDON, V18, P727, DOI 10.1177/1753425912437981
   Brochu S, 1999, BLOOD, V94, P390, DOI 10.1182/blood.V94.2.390.414k27_390_400
   Brown DM, 2012, J VIROL, V86, P6792, DOI 10.1128/JVI.07172-11
   Brown DM, 2010, CELL IMMUNOL, V262, P89, DOI 10.1016/j.cellimm.2010.02.008
   Callaghan CJ, 2012, J IMMUNOL, V189, P5694, DOI 10.4049/jimmunol.1202084
   Cassie S, 2004, FREE RADICAL BIO MED, V36, P1102, DOI 10.1016/j.freeradbiomed.2004.02.007
   Choy JC, 2004, AM J PATHOL, V165, P127, DOI 10.1016/S0002-9440(10)63281-6
   de Berg PJV, 2008, CURR OPIN IMMUNOL, V20, P339, DOI 10.1016/j.coi.2008.03.007
   Denecke C, 2012, TRANSPL INT, V25, P328, DOI 10.1111/j.1432-2277.2011.01417.x
   Fischbein MP, 2003, J THORAC CARDIOV SUR, V126, P216, DOI 10.1016/S0022-5223(03)00026-6
   Fischbein MP, 2002, J THORAC CARDIOV SUR, V123, P803, DOI 10.1067/mtc.2002.120008
   Fulda S, 2012, NAT REV DRUG DISCOV, V11, P109, DOI 10.1038/nrd3627
   GEPPERT TD, 1985, J IMMUNOL, V135, P3750
   Grazia TJ, 2004, J IMMUNOL, V172, P7451, DOI 10.4049/jimmunol.172.12.7451
   Grazia TJ, 2010, TRANSPLANTATION, V89, P33, DOI 10.1097/TP.0b013e3181be6bc7
   Huang Y, 2007, AM J TRANSPLANT, V7, P799, DOI 10.1111/j.1600-6143.2007.01734.x
   Ishihara T, 2011, CIRC J, V75, P2005, DOI 10.1253/circj.CJ-10-0879
   Kaczmarek A, 2013, IMMUNITY, V38, P209, DOI 10.1016/j.immuni.2013.02.003
   Kaiser WJ, 2013, J BIOL CHEM, V288, P31268, DOI 10.1074/jbc.M113.462341
   Kaiser WJ, 2011, NATURE, V471, P368, DOI 10.1038/nature09857
   Khayyamian S, 2002, P NATL ACAD SCI USA, V99, P6198, DOI 10.1073/pnas.092576699
   Koga N, 2004, ARTERIOSCL THROM VAS, V24, P2057, DOI 10.1161/01.ATV.0000145015.23656.e4
   Krupnick AS, 2002, TRANSPLANTATION, V74, P871, DOI 10.1097/00007890-200209270-00022
   Lau A, 2013, AM J TRANSPLANT, V13, P2805, DOI 10.1111/ajt.12447
   Li DX, 2012, PLOS ONE, V7, DOI 10.1371/journal.pone.0048893
   Linkermann A, 2016, KIDNEY INT, V89, P46, DOI 10.1016/j.kint.2015.10.008
   Linkermann A, 2014, NAT REV IMMUNOL, V14, P759, DOI 10.1038/nri3743
   Lund LH, 2014, J HEART LUNG TRANSPL, V33, P996, DOI 10.1016/j.healun.2014.08.003
   MAHON BP, 1995, J EXP MED, V181, P1285, DOI 10.1084/jem.181.4.1285
   Mandal P, 2014, MOL CELL, V56, P481, DOI 10.1016/j.molcel.2014.10.021
   Manes TD, 2014, J IMMUNOL, V193, P5809, DOI 10.4049/jimmunol.1401665
   Manes TD, 2013, J IMMUNOL, V190, P3079, DOI 10.4049/jimmunol.1201817
   Manes TD, 2011, J IMMUNOL, V186, P1763, DOI 10.4049/jimmunol.1002835
   Mannon RB, 2013, AM J TRANSPLANT, V13, P2785, DOI 10.1111/ajt.12450
   Marshall NB, 2011, J BIOMED BIOTECHNOL, DOI 10.1155/2011/954602
   MCINTYRE KR, 1984, NATURE, V308, P551, DOI 10.1038/308551a0
   Mekada K, 2009, EXP ANIM TOKYO, V58, P141, DOI 10.1538/expanim.58.141
   Millar TM, 2007, FREE RADICAL BIO MED, V42, P1165, DOI 10.1016/j.freeradbiomed.2007.01.015
   Mitchell RN, 2009, ANNU REV PATHOL-MECH, V4, P19, DOI 10.1146/annurev.pathol.3.121806.151449
   Moriwaki K, 2016, CELL MOL LIFE SCI, V73, P2325, DOI 10.1007/s00018-016-2203-4
   Mulay SR, 2016, J AM SOC NEPHROL, V27, P27, DOI 10.1681/ASN.2015040405
   Naemi FMA, 2013, TRANSPLANTATION, V96, P258, DOI 10.1097/TP.0b013e3182985504
   Nagano H, 1997, J CLIN INVEST, V100, P550, DOI 10.1172/JCI119564
   Nogusa S, 2016, CELL HOST MICROBE, V20, P13, DOI 10.1016/j.chom.2016.05.011
   Nozaki T, 2009, AM J TRANSPLANT, V9, P2251, DOI 10.1111/j.1600-6143.2009.02786.x
   Pasparakis M, 2015, NATURE, V517, P311, DOI 10.1038/nature14191
   Pavlosky A, 2014, AM J TRANSPLANT, V14, P1778, DOI 10.1111/ajt.12779
   Pietra BA, 2000, J CLIN INVEST, V106, P1003, DOI 10.1172/JCI10467
   Rao DA, 2008, CRIT REV IMMUNOL, V28, P229, DOI 10.1615/CritRevImmunol.v28.i3.40
   Riella LV, 2013, EUR J IMMUNOL, V43, P1449, DOI 10.1002/eji.201243151
   ROSS R, 1993, NATURE, V362, P801, DOI 10.1038/362801a0
   Samsonov D, 2012, TRANSPLANT RES, V1, DOI 10.1186/2047-1440-1-4
   Sayegh MH, 2003, AM J TRANSPLANT, V3, P381, DOI 10.1034/j.1600-6143.2003.00062.x
   Scaffidi P, 2002, NATURE, V418, P191, DOI 10.1038/nature00858
   Shi XM, 2014, INT J CLIN EXP PATHO, V7, P509
   Shiao SL, 2007, J IMMUNOL, V179, P4397, DOI 10.4049/jimmunol.179.7.4397
   Shimizu K, 2011, CIRCULATION, V124, P2920, DOI 10.1161/CIRCULATIONAHA.110.009910
   Simon MM, 2013, GENOME BIOL, V14, DOI 10.1186/gb-2013-14-7-r82
   Smyth MJ, 1997, J IMMUNOL, V158, P5765
   Suzuki J, 2007, TRANSPLANTATION, V83, P1093, DOI 10.1097/01.tp.0000259650.67061.16
   Suzuki J, 2012, INT HEART J, V53, P64, DOI 10.1536/ihj.53.64
   Thangavelu G, 2013, J IMMUNOL, V191, P1686, DOI 10.4049/jimmunol.1203240
   Thapa RJ, 2013, P NATL ACAD SCI USA, V110, pE3109, DOI 10.1073/pnas.1301218110
   Vucic D, 2011, NAT REV MOL CELL BIO, V12, P439, DOI 10.1038/nrm3143
   Wheway J, 2013, PLOS ONE, V8, DOI 10.1371/journal.pone.0052586
   Yang J, 2009, AM J TRANSPLANT, V9, P2837, DOI 10.1111/j.1600-6143.2009.02839.x
   Yang J, 2008, CIRCULATION, V117, P660, DOI 10.1161/CIRCULATIONAHA.107.741025
   Yang J, 2011, J IMMUNOL, V187, P1113, DOI 10.4049/jimmunol.1100056
   Yuan XL, 2008, J EXP MED, V205, P3133, DOI 10.1084/jem.20081937
   Yun JJ, 2004, CIRCULATION, V109, P932, DOI 10.1161/01.CIR.0000112595.65972.8A
   Zhang ZX, 2014, TRANSPLANTATION, V98, P1029, DOI 10.1097/TP.0000000000000405
   Zhang ZX, 2011, TRANSPL IMMUNOL, V24, P119, DOI 10.1016/j.trim.2010.11.003
   Zheng L, 2002, J IMMUNOL, V169, P6850, DOI 10.4049/jimmunol.169.12.6850
   Zhu H, 2013, SCAND J IMMUNOL, V78, P44, DOI 10.1111/sji.12064
NR 75
TC 11
Z9 12
U1 0
U2 13
PU LIPPINCOTT WILLIAMS & WILKINS
PI PHILADELPHIA
PA TWO COMMERCE SQ, 2001 MARKET ST, PHILADELPHIA, PA 19103 USA
SN 0041-1337
EI 1534-6080
J9 TRANSPLANTATION
JI Transplantation
PD SEP
PY 2017
VL 101
IS 9
BP 2026
EP 2037
DI 10.1097/TP.0000000000001578
PG 12
WC Immunology; Surgery; Transplantation
WE Science Citation Index Expanded (SCI-EXPANDED)
SC Immunology; Surgery; Transplantation
GA FF4FD
UT WOS:000408890300018
PM 29633982
DA 2022-04-27
ER

PT J
AU Fu, GH
   Wang, BH
   He, B
   Feng, MJ
   Yu, YB
AF Fu, Guohua
   Wang, Binhao
   He, Bin
   Feng, Mingjun
   Yu, Yibo
TI LPS induces cardiomyocyte necroptosis through the Ripk3/Pgam5 signaling
   pathway
SO JOURNAL OF RECEPTORS AND SIGNAL TRANSDUCTION
LA English
DT Article
DE Necroptosis; cardiomyocyte; LPS; Ripk3; Pgam5
ID MOLECULAR-MECHANISMS; CELL-DEATH; STRESS; DEFICIENCY
AB Necroptosis is a new type of cell death. However, the role of necroptosis in LPS-related cardiomyocyte damage has not been fully understood. The aim of our study is to explore the molecular mechanism underlying inflammation-mediated cardiomyocyte necroptosis. H9C2 cardiomyocyte cell line was treated with LPS. Then, cell viability and necroptosis were measured through qPCR and ELISA. Pathway analysis was performed to verify whether Ripk3/Pgam5 signaling pathway is implicated into the regulation of cardiomyocyte necroptosis. The results demonstrated that LPS reduced cardiomyocyte viability and activated necroptosis. At the molecular levels, oxidative stress and inflammation were triggered by LPS and these alterations may contribute to the activation of necroptosis. Finally, we found that Ripk3/Pgam5 signaling pathway was activated by LPS in cardiomyocyte and this signaling pathway may explain the regulatory mechanism underlying LPS-mediated necroptosis. Altogether, our results demonstrated that septic cardiomyopathy is associated with an activation of necroptosis through the Ripk3/Pgam5 signaling pathway.
C1 [Fu, Guohua; Wang, Binhao; He, Bin; Feng, Mingjun; Yu, Yibo] Ningbo First Hosp, Arrhythmia Ctr, Liuting Rd 59, Ningbo 315000, Zhejiang, Peoples R China.
RP Yu, YB (通讯作者)，Ningbo First Hosp, Arrhythmia Ctr, Liuting Rd 59, Ningbo 315000, Zhejiang, Peoples R China.
EM mubird@foxmail.com
RI Wang, Binhao/AAC-8223-2022
FU Ningbo Municipal Bureau of Science and Technology [2019A610344]
FX This study is supported by the Ningbo Municipal Bureau of Science and
   Technology [2019A610344].
CR Afonso CB, 2019, REDOX BIOL, V23, DOI 10.1016/j.redox.2018.101066
   Anderton H, 2019, CELL DEATH DIFFER, V26, P877, DOI 10.1038/s41418-018-0166-8
   Avalle L, 2019, CELL DEATH DIFFER, V26, P932, DOI 10.1038/s41418-018-0171-y
   Battelli MG, 2019, REDOX BIOL, V21, DOI 10.1016/j.redox.2018.101070
   Beesley SJ, 2018, CRIT CARE MED, V46, P625, DOI 10.1097/CCM.0000000000002851
   Chen JJ, 2019, ACTA PHARM SIN B, V9, P626, DOI 10.1016/j.apsb.2018.11.003
   Chen R, 2020, FASEB J, V34, P8887, DOI 10.1096/fj.202000274R
   Davies KA, 2018, CELL DEATH DIFFER, V25, P1567, DOI 10.1038/s41418-018-0061-3
   Dixit VM, 2019, CELL DEATH DIFFER, V26, P597, DOI 10.1038/s41418-019-0294-9
   Durand A, 2017, OXID MED CELL LONGEV, V2017, DOI 10.1155/2017/4076348
   Florido A, 2019, REDOX BIOL, V20, P367, DOI 10.1016/j.redox.2018.10.016
   Frank T, 2019, CELL DEATH DIFFER, V26, P2046, DOI 10.1038/s41418-019-0298-5
   Galluzzi L, 2018, CELL DEATH DIFFER, V25, P486, DOI 10.1038/s41418-017-0012-4
   Heckmann BL, 2019, CELL DEATH DIFFER, V26, P41, DOI 10.1038/s41418-018-0195-3
   Hsieh WY, 2020, CELL METAB, V32, P128, DOI 10.1016/j.cmet.2020.05.003
   Jiang F, 2019, CELL BIOL TOXICOL, V35, P361, DOI 10.1007/s10565-018-09458-0
   Kang TB, 2018, CELL DEATH DIFFER, V25, P1107, DOI 10.1038/s41418-018-0104-9
   Linkermann A, 2019, CELL DEATH DIFFER, V26, P1, DOI 10.1038/s41418-018-0218-0
   Liu AM, 2020, BIOSCIENCE REP, V40, DOI 10.1042/BSR20200471
   Livezey M, 2018, CELL DEATH DIFFER, V25, P1796, DOI 10.1038/s41418-018-0143-2
   Madreiter-Sokolowski CT, 2019, REDOX BIOL, V20, P458, DOI 10.1016/j.redox.2018.11.003
   Malireddi RKS, 2019, FRONT CELL INFECT MI, V9, DOI 10.3389/fcimb.2019.00406
   Mapuskar KA, 2019, REDOX BIOL, V20, P98, DOI 10.1016/j.redox.2018.09.020
   Martin L, 2017, ANAESTHESIST, V66, P479, DOI 10.1007/s00101-017-0329-x
   Martin L, 2019, CHEST, V155, P427, DOI 10.1016/j.chest.2018.08.1037
   Mekala NK, 2019, REDOX BIOL, V20, P107, DOI 10.1016/j.redox.2018.09.023
   Messmer MN, 2019, CELL DEATH DIFFER, V26, P115, DOI 10.1038/s41418-018-0214-4
   Moerke C, 2019, CELL DEATH DIFFER, V26, P1631, DOI 10.1038/s41418-018-0232-2
   Nailwal H, 2019, CELL DEATH DIFFER, V26, P4, DOI 10.1038/s41418-018-0172-x
   Narzt MS, 2019, REDOX BIOL, V20, P467, DOI 10.1016/j.redox.2018.11.006
   Oliveira MD, 2019, REDOX BIOL, V20, P182, DOI 10.1016/j.redox.2018.10.006
   Peng SY, 2017, OXID MED CELL LONGEV, V2017, DOI 10.1155/2017/8326749
   Sarhan J, 2019, CELL DEATH DIFFER, V26, P332, DOI 10.1038/s41418-018-0122-7
   Shang XL, 2019, J MOL HISTOL, V50, P91, DOI 10.1007/s10735-018-09809-5
   Song XY, 2019, J RECEPT SIG TRANSD, DOI 10.1080/10799893.2019.1676259
   Soppert J, 2018, J AM HEART ASSOC, V7, DOI 10.1161/JAHA.118.009384
   Sun LL, 2019, BIOCHEM PHARMACOL, V163, P194, DOI 10.1016/j.bcp.2019.02.022
   Tan Y, 2019, CELL STRESS CHAPERON, V24, P595, DOI 10.1007/s12192-019-00992-2
   Wang H, 2018, THERANOSTICS, V8, P2814, DOI 10.7150/thno.23012
   Xiao F, 2020, BIOSCIENCE REP, V40, DOI 10.1042/BSR20194370
   Xiao MH, 2020, CARDIOLOGY, V145, P446, DOI 10.1159/000506072
   Yang LD, 2019, CELL DEATH DIFFER, V26, P1987, DOI 10.1038/s41418-018-0271-8
   Yang TS, 2018, REDOX BIOL, V15, P159, DOI 10.1016/j.redox.2017.11.025
   Yu WC, 2019, J RECEPT SIG TRANSD, V39, P175, DOI 10.1080/10799893.2019.1641822
   Zhang HN, 2020, BIOCHEM PHARMACOL, V175, DOI 10.1016/j.bcp.2020.113915
   Zhang JB, 2020, J CELL PHYSIOL, V235, P2847, DOI 10.1002/jcp.29190
   Zheng YY, 2020, J HAZARD MATER, V387, DOI 10.1016/j.jhazmat.2019.121696
   Zhong JK, 2019, REDOX BIOL, V26, DOI 10.1016/j.redox.2019.101287
   Zhu PJ, 2018, REDOX BIOL, V16, P157, DOI 10.1016/j.redox.2018.02.019
NR 49
TC 4
Z9 4
U1 4
U2 12
PU TAYLOR & FRANCIS LTD
PI ABINGDON
PA 2-4 PARK SQUARE, MILTON PARK, ABINGDON OR14 4RN, OXON, ENGLAND
SN 1079-9893
EI 1532-4281
J9 J RECEPT SIG TRANSD
JI J. Recept. Signal Transduct.
PD JAN 2
PY 2021
VL 41
IS 1
BP 32
EP 37
DI 10.1080/10799893.2020.1783682
EA JUN 2020
PG 6
WC Biochemistry & Molecular Biology; Cell Biology
WE Science Citation Index Expanded (SCI-EXPANDED)
SC Biochemistry & Molecular Biology; Cell Biology
GA PE4DZ
UT WOS:000549032500001
PM 32580628
DA 2022-04-27
ER

PT J
AU Altman, AM
   Miller, MJ
   Mahmud, J
   Smith, NA
   Chan, GC
AF Altman, Aaron M.
   Miller, Michael J.
   Mahmud, Jamil
   Smith, Nicholas A.
   Chan, Gary C.
TI Human Cytomegalovirus-Induced Autophagy Prevents Necroptosis of Infected
   Monocytes
SO JOURNAL OF VIROLOGY
LA English
DT Article
DE cytomegalovirus; monocytes
ID CELL-DEATH; TEMPORAL REGULATION; VIRAL ENTRY; LIFE-SPAN; NECROSIS;
   SURVIVAL; PROTEIN; APOPTOSIS; RIP3; ACTIVATION
AB Key to the viral dissemination strategy of human cytomegalovirus (HCMV) is the induction of monocyte survival, where monocytes are normally short-lived cells. Autophagy is a cellular process that preserves cellular homeostasis and promotes cellular survival during times of stress. We found that HCMV rapidly induced autophagy within infected monocytes. The early induction of autophagy during HCMV infection was distinctly required for the survival of HCMV-infected monocytes, as repression of autophagosome formation led to cellular death of infected cells but had no effect on the viability of uninfected monocytes. The inhibition of caspases was insufficient to rescue cell viability of autophagy-repressed infected monocytes, suggesting that autophagy was not protecting cells from apoptosis. Accordingly, we found that HCMV blocked the activation of caspase 8, which was maintained in the presence of autophagy inhibitors. Necroptosis is an alternative form of cell death triggered when apoptosis is impeded and is dependent on RIPK3 phosphorylation of MLKL. Although we found that HCMV activated RIP3K upon infection, MLKL was not activated. However, inhibition of autophagy removed the block in RIPK3 phosphorylation of MLKL, suggesting that autophagy was protecting infected monocytes from undergoing necroptosis. Indeed, survival of autophagyinhibited HCMV-infected monocytes was rescued when MLKL and RIPK3 were suppressed. Taken together, these data indicate that HCMV induces autophagy to prevent necroptotic cell death in order to ensure the survival of infected monocytes and thus facilitate viral dissemination within the host.
   IMPORTANCE Human cytomegalovirus (HCMV) infection is endemic throughout the world, with a seroprevalence of 40 to 100% depending on geographic location. HCMV infection is generally asymptomatic, but can cause severe inflammatory organ diseases in immunocompromised individuals. The broad array of organ diseases caused by HCMV is directly linked to the systematic spread of the virus mediated by monocytes. Monocytes are naturally programmed to undergo apoptosis, which is rapidly blocked by HCMV to ensure the survival and dissemination of infected monocytes to different organ sites. In this work, we demonstrate infected monocytes also initiate necroptosis as a "trap door" death pathway in response to HCMV subversion of apoptosis. HCMV then activates cellular autophagy as a countermeasure to prevent the execution of necroptosis, thereby promoting the continued survival of infected monocytes. Elucidating the mechanisms by which HCMV stimulates monocyte survival is an important step to the development of novel anti-HCMV drugs that prevent the spread of infected monocytes.
C1 [Altman, Aaron M.; Miller, Michael J.; Mahmud, Jamil; Smith, Nicholas A.; Chan, Gary C.] SUNY Upstate Med Univ, Dept Microbiol & Immunol, Syracuse, NY 13210 USA.
RP Chan, GC (通讯作者)，SUNY Upstate Med Univ, Dept Microbiol & Immunol, Syracuse, NY 13210 USA.
EM chang@upstate.edu
RI Mahmud, S M Jamil/AAA-1708-2022
OI Mahmud, Jamil/0000-0003-3091-2046
FU Carol M. Baldwin Breast Cancer Research Fund; National Institute of
   Allergy and Infectious DiseasesUnited States Department of Health &
   Human ServicesNational Institutes of Health (NIH) - USANIH National
   Institute of Allergy & Infectious Diseases (NIAID) [R01AI141460];
   National Heart, Lung, and Blood InstituteUnited States Department of
   Health & Human ServicesNational Institutes of Health (NIH) - USANIH
   National Heart Lung & Blood Institute (NHLBI) [R01HL139824]
FX We thank Christine Burrer in the Department of Microbiology and
   Immunology at SUNY Upstate Medical University for technical support,
   maintenance of lab operations, and assistance with virus growth and
   isolation. This work was supported by grants from the Carol M. Baldwin
   Breast Cancer Research Fund to G.C.C., National Institute of Allergy and
   Infectious Diseases (R01AI141460) to G.C.C., and the National Heart,
   Lung, and Blood Institute (R01HL139824) to G.C.C.
CR Ashida H, 2011, J CELL BIOL, V195, P931, DOI 10.1083/jcb.201108081
   BALE JF, 1989, J VIROL, V63, P2667, DOI 10.1128/JVI.63.6.2667-2673.1989
   Belzile JP, 2016, J VIROL, V90, P1259, DOI 10.1128/JVI.02651-15
   Chan G, 2012, J LEUKOCYTE BIOL, V92, P743, DOI 10.1189/jlb.0112040
   Chan G, 2012, J VIROL, V86, P10714, DOI 10.1128/JVI.07129-11
   Chan G, 2010, J IMMUNOL, V184, P3213, DOI 10.4049/jimmunol.0903025
   Chaumorcel M, 2012, J VIROL, V86, P2571, DOI 10.1128/JVI.05746-11
   Chen Q, 2018, SIGNAL TRANSDUCT TAR, V3, DOI 10.1038/s41392-018-0018-5
   Cojohari O, 2020, VIRUSES-BASEL, V12, DOI 10.3390/v12060652
   Cojohari O, 2016, J VIROL, V90, P6443, DOI 10.1128/JVI.00214-16
   Cojohari O, 2015, J VIROL, V89, P5739, DOI 10.1128/JVI.00236-15
   COLLINS TM, 1994, J VIROL, V68, P6305, DOI 10.1128/JVI.68.10.6305-6311.1994
   Collins-McMillen D, 2016, J VIROL, V90, P2356, DOI 10.1128/JVI.01994-15
   Conrad M, 2016, NAT REV DRUG DISCOV, V15, P348, DOI 10.1038/nrd.2015.6
   Daley-Bauer LP, 2014, CELL HOST MICROBE, V15, P351, DOI 10.1016/j.chom.2014.02.002
   DeFilippis VR, 2010, J VIROL, V84, P8913, DOI 10.1128/JVI.00169-10
   DeFilippis VR, 2010, J VIROL, V84, P585, DOI 10.1128/JVI.01748-09
   Dikic I, 2018, NAT REV MOL CELL BIO, V19, P349, DOI 10.1038/s41580-018-0003-4
   Eid AJ, 2010, DRUGS, V70, P965, DOI 10.2165/10898540-000000000-00000
   Emery VC, 1999, INTERVIROLOGY, V42, P405, DOI 10.1159/000053978
   Fishman JA, 2007, CLIN TRANSPLANT, V21, P149, DOI 10.1111/j.1399-0012.2006.00618.x
   Fletcher-Etherington A, 2020, P NATL ACAD SCI USA, V117, P18771, DOI 10.1073/pnas.2001887117
   Fliss PM, 2012, PLOS PATHOG, V8, DOI 10.1371/journal.ppat.1002517
   Galluzzi L, 2018, CELL DEATH DIFFER, V25, P486, DOI 10.1038/s41418-017-0012-4
   Galluzzi L, 2017, ANNU REV PATHOL-MECH, V12, P103, DOI 10.1146/annurev-pathol-052016-100247
   Goodall ML, 2016, DEV CELL, V37, P337, DOI 10.1016/j.devcel.2016.04.018
   Granato M, 2014, J VIROL, V88, P12715, DOI 10.1128/JVI.02199-14
   Hahn G, 2002, J VIROL, V76, P9551, DOI 10.1128/JVI.76.18.9551-9555.2002
   Ho M, 2008, MED MICROBIOL IMMUN, V197, P65, DOI 10.1007/s00430-007-0066-x
   Kaiser WJ, 2013, J BIOL CHEM, V288, P31268, DOI 10.1074/jbc.M113.462341
   Kenneson A, 2007, REV MED VIROL, V17, P253, DOI 10.1002/rmv.535
   Li JX, 2012, CELL, V150, P339, DOI 10.1016/j.cell.2012.06.019
   Lim J, 2019, ELIFE, V8, DOI 10.7554/eLife.44452
   Lipson SM, 2001, AM J CLIN PATHOL, V116, P52
   Liu JL, 2011, CELL, V147, P223, DOI 10.1016/j.cell.2011.08.037
   Mandal P, 2014, MOL CELL, V56, P481, DOI 10.1016/j.molcel.2014.10.021
   Manicklal S, 2013, CLIN MICROBIOL REV, V26, P86, DOI 10.1128/CMR.00062-12
   McFarlane S, 2011, J VIROL, V85, P4212, DOI 10.1128/JVI.02435-10
   Moriwaki K, 2013, GENE DEV, V27, P1640, DOI 10.1101/gad.223321.113
   Mouna L, 2016, AUTOPHAGY, V12, P327, DOI 10.1080/15548627.2015.1125071
   Mukhopadhyay R, 2018, J VIROL, V92, DOI 10.1128/JVI.01861-17
   Nikoletopoulou V, 2013, BBA-MOL CELL RES, V1833, P3448, DOI 10.1016/j.bbamcr.2013.06.001
   Noriega VM, 2014, J VIROL, V88, P9391, DOI 10.1128/JVI.00934-14
   Omoto S, 2015, J BIOL CHEM, V290, P11635, DOI 10.1074/jbc.M115.646042
   Orvedahl A, 2007, CELL HOST MICROBE, V1, P23, DOI 10.1016/j.chom.2006.12.001
   Patel AA, 2017, J EXP MED, V214, P1913, DOI 10.1084/jem.20170355
   Patrone M, 2003, J GEN VIROL, V84, P3359, DOI 10.1099/vir.0.19452-0
   Peppenelli MA, 2018, ANTIVIR RES, V158, P13, DOI 10.1016/j.antiviral.2018.07.015
   Peppenelli MA, 2016, J VIROL, V90, P3138, DOI 10.1128/JVI.02879-15
   Reeves MB, 2012, P NATL ACAD SCI USA, V109, P588, DOI 10.1073/pnas.1114966108
   Santarelli R, 2016, AUTOPHAGY, V12, P2311, DOI 10.1080/15548627.2016.1235122
   Seo J, 2020, CELL DEATH DIFFER, V27, P3065, DOI 10.1038/s41418-020-0561-9
   Shao S, 2014, INT J ONCOL, V44, P1661, DOI 10.3892/ijo.2014.2313
   Shnayder M, 2020, ELIFE, V9, DOI 10.7554/eLife.52168
   Shnayder M, 2018, MBIO, V9, DOI 10.1128/mBio.00013-18
   Sinclair J, 1996, INTERVIROLOGY, V39, P293, DOI 10.1159/000150501
   Sinzger C, 2006, J GEN VIROL, V87, P1853, DOI 10.1099/vir.0.81595-0
   Smith MS, 2010, CELL HOST MICROBE, V8, P284, DOI 10.1016/j.chom.2010.08.001
   Smith MS, 2004, J VIROL, V78, P4444, DOI 10.1128/JVI.78.9.4444-4453.2004
   Taisne C, 2019, SCI REP-UK, V9, DOI 10.1038/s41598-019-41029-z
   Upton JW, 2008, J BIOL CHEM, V283, P16966, DOI 10.1074/jbc.C800051200
   Upton JW, 2012, CELL HOST MICROBE, V11, P290, DOI [10.1016/j.chom.2012.01.016, 10.1016/j.chom.2019.09.004]
   Upton JW, 2010, CELL HOST MICROBE, V7, P302, DOI 10.1016/j.chom.2010.03.006
   Weinlich R, 2017, NAT REV MOL CELL BIO, V18, P127, DOI 10.1038/nrm.2016.149
   WHITELAW DM, 1972, CELL TISSUE KINET, V5, P311, DOI 10.1111/j.1365-2184.1972.tb00369.x
   WHITELAW DM, 1966, BLOOD-J HEMATOL, V28, P455, DOI 10.1182/blood.V28.3.455.455
   Yurochko AD, 1999, J IMMUNOL, V162, P4806
   Zhang Y, 2012, BLOOD, V119, P2895, DOI 10.1182/blood-2011-08-372383
NR 68
TC 2
Z9 2
U1 1
U2 3
PU AMER SOC MICROBIOLOGY
PI WASHINGTON
PA 1752 N ST NW, WASHINGTON, DC 20036-2904 USA
SN 0022-538X
EI 1098-5514
J9 J VIROL
JI J. Virol.
PD NOV
PY 2020
VL 94
IS 22
AR e01022-20
DI 10.1128/JVI.01022-20
PG 17
WC Virology
WE Science Citation Index Expanded (SCI-EXPANDED)
SC Virology
GA OH6TU
UT WOS:000582729300005
PM 32878887
OA hybrid, Green Published
DA 2022-04-27
ER

PT J
AU Schmidt, SV
   Seibert, S
   Walch-Ruckheim, B
   Vicinus, B
   Kamionka, EM
   Pahne-Zeppenfeld, J
   Solomayer, EF
   Kim, YJ
   Bohle, RM
   Smola, S
AF Schmidt, Susanne V.
   Seibert, Stefanie
   Walch-Rueckheim, Barbara
   Vicinus, Benjamin
   Kamionka, Eva-Maria
   Pahne-Zeppenfeld, Jennifer
   Solomayer, Erich-Franz
   Kim, Yoo-Jin
   Bohle, Rainer M.
   Smola, Sigrun
TI RIPK3 expression in cervical cancer cells is required for PolyIC-induced
   necroptosis, IL-1 alpha release, and efficient paracrine dendritic cell
   activation
SO ONCOTARGET
LA English
DT Article
DE Cervical cancer; Human papilloma virus; Dendritic cells; RIPK3
ID NECROSIS-FACTOR-ALPHA; EPIDERMAL-KERATINOCYTES; APOPTOTIC PATHWAYS;
   CARCINOMA CELLS; DEATH; MATURATION; KINASE; TNF; INTERLEUKIN-12; FADD
AB Previous studies have shown that cervical cancer cells only release low levels of pro-inflammatory cytokines owing to infection with human papillomaviruses. This results in low immunogenicity of the cancer cells. The viral dsRNA analog PolyIC has been suggested as a promising adjuvant for cervical cancer immunotherapy. However, little is known about the molecular requirements resulting in successful immune activation. Here, we demonstrate that stimulation of cervical cancer cells with PolyIC induced necroptotic cell death, which was strictly dependent on the expression of the receptor-interacting protein kinase RIPK3. Necroptotic cancer cells released interleukin-1 alpha (IL-1 alpha), which was required for powerful activation of dendritic cells (DC) to produce IL-12, a cytokine critical for anti-tumor responses. Again both, IL-1 alpha release and DC activation, were strictly dependent on RIPK3 expression in the tumor cells. Of note, our in situ analyses revealed heterogeneous RIPK3 expression patterns in cervical squamous cell carcinomas and adenocarcinomas. In summary, our study identified a novel RIPK3-dependent mechanism that explains how PolyIC-treatment of cervical cancer cells leads to potent DC activation. Our findings suggest that the RIPK3 expression status in cervical cancer cells might critically influence the outcome of PolyIC-based immunotherapeutic approaches and should therefore be assessed prior to immunotherapy.
C1 [Schmidt, Susanne V.; Pahne-Zeppenfeld, Jennifer; Smola, Sigrun] Univ Cologne, Ctr Mol Med Cologne, Cologne, Germany.
   [Schmidt, Susanne V.; Pahne-Zeppenfeld, Jennifer; Smola, Sigrun] Univ Cologne, Inst Virol, Cologne, Germany.
   [Seibert, Stefanie; Walch-Rueckheim, Barbara; Vicinus, Benjamin; Kamionka, Eva-Maria; Smola, Sigrun] Univ Saarland, Inst Virol, Homburg, Germany.
   [Solomayer, Erich-Franz] Univ Saarland, Dept Gynecol & Obstet, Homburg, Germany.
   [Kim, Yoo-Jin; Bohle, Rainer M.] Univ Saarland, Dept Pathol, Homburg, Germany.
RP Smola, S (通讯作者)，Univ Cologne, Ctr Mol Med Cologne, Cologne, Germany.
EM sigrun.smola@uks.eu
RI Schmidt, Susanne/AAU-6827-2021
FU CMMC; Cologne; Saarland University; German Cancer Aid (Deutsche
   Krebshilfe)Deutsche Krebshilfe
FX The authors thank Ute Sandaradura de Silva, Tanja Tanzer, Birgit
   Glombitza and Benjamin Roth for excellent technical assistance, Lisanne
   Heimann and Jil Fischbach for help and discussions. This study was
   supported by the CMMC, Cologne, Saarland University and a grant from the
   German Cancer Aid (Deutsche Krebshilfe).
CR Adams M, 2003, VACCINE, V21, P787, DOI 10.1016/S0264-410X(02)00599-6
   Altenburg A, 1999, J IMMUNOL, V162, P4140
   Bachmann A, 2002, J VIROL, V76, P280, DOI 10.1128/JVI.76.1.280-291.2002
   Bonnet MC, 2011, IMMUNITY, V35, P572, DOI 10.1016/j.immuni.2011.08.014
   Bossaller L, 2012, J IMMUNOL, V189, P5508, DOI 10.4049/jimmunol.1202121
   Cella M, 1999, J EXP MED, V189, P821, DOI 10.1084/jem.189.5.821
   Chijioke O, 2013, FRONT IMMUNOL, V4, DOI 10.3389/fimmu.2013.00365
   Christofferson DE, 2014, ANNU REV PHYSIOL, V76, P129, DOI 10.1146/annurev-physiol-021113-170259
   Colombo MP, 2002, CYTOKINE GROWTH F R, V13, P155, DOI 10.1016/S1359-6101(01)00032-6
   Conforti R, 2010, CANCER RES, V70, P490, DOI 10.1158/0008-5472.CAN-09-1890
   Cook WD, 2014, CELL DEATH DIFFER, V21, P1600, DOI 10.1038/cdd.2014.70
   DANDREA A, 1992, J EXP MED, V176, P1387, DOI 10.1084/jem.176.5.1387
   Dannappel M, 2014, NATURE, V513, P90, DOI 10.1038/nature13608
   de Gruijl TD, 1999, EUR J CANCER, V35, P490, DOI 10.1016/S0959-8049(98)00371-2
   Dinarello CA, 2011, BLOOD, V117, P3720, DOI 10.1182/blood-2010-07-273417
   Filippova M, 2004, J BIOL CHEM, V279, P25729, DOI 10.1074/jbc.M401172200
   Frankenberger B, 2012, EUR J CELL BIOL, V91, P53, DOI 10.1016/j.ejcb.2011.01.012
   Garnett TO, 2006, CELL DEATH DIFFER, V13, P1915, DOI 10.1038/sj.cdd.4401886
   Gravitt PE, 2011, J CLIN INVEST, V121, P4593, DOI 10.1172/JCI57149
   Green JA, 2001, LANCET, V358, P781, DOI 10.1016/S0140-6736(01)05965-7
   Guess JC, 2005, J VIROL, V79, P14852, DOI 10.1128/JVI.79.23.14852-14862.2005
   He SD, 2009, CELL, V137, P1100, DOI 10.1016/j.cell.2009.05.021
   Hegde S, 2004, FASEB J, V18, P1439, DOI 10.1096/fj.03-0969fje
   Hess S, 1996, J EXP MED, V183, P159, DOI 10.1084/jem.183.1.159
   Hess S, 2000, J IMMUNOL, V165, P1939, DOI 10.4049/jimmunol.165.4.1939
   Heusinkveld M, 2011, J IMMUNOL, V187, P1157, DOI 10.4049/jimmunol.1100889
   Hougardy BM, 2005, LANCET ONCOL, V6, P589, DOI 10.1016/S1470-2045(05)70281-3
   Iglesias M, 1998, ONCOGENE, V17, P1195, DOI 10.1038/sj.onc.1202054
   Iwasaki A, 2010, SCIENCE, V327, P291, DOI 10.1126/science.1183021
   Kalali BN, 2008, J IMMUNOL, V181, P2694, DOI 10.4049/jimmunol.181.4.2694
   Kang TB, 2013, IMMUNITY, V38, P27, DOI 10.1016/j.immuni.2012.09.015
   Karim R, 2013, PLOS PATHOG, V9, DOI 10.1371/journal.ppat.1003384
   Karim R, 2011, PLOS ONE, V6, DOI 10.1371/journal.pone.0017848
   Kearney CJ, 2014, FEBS J, V281, P4921, DOI 10.1111/febs.13034
   Kim TS, 2014, IMMUNITY, V40, P400, DOI 10.1016/j.immuni.2014.02.004
   Kleine-Lowinski K, 1999, INT J CANCER, V82, P6, DOI 10.1002/(SICI)1097-0215(19990702)82:1<6::AID-IJC2>3.0.CO;2-3
   Kleine-Lowinski K, 2003, INT J CANCER, V107, P407, DOI 10.1002/ijc.11411
   Kovalcsik E, 2011, CANCER IMMUNOL IMMUN, V60, P1609, DOI 10.1007/s00262-011-1058-7
   Kubler K, 2011, EUR J IMMUNOL, V41, P3028, DOI 10.1002/eji.201141555
   Lebre MC, 2003, J INVEST DERMATOL, V120, P990, DOI 10.1046/j.1523-1747.2003.12245.x
   Linxweiler M, 2014, CANC CYTOPATHOL
   Lukens JR, 2013, NATURE, V498, P224, DOI 10.1038/nature12174
   Moore DH, 2006, CURR OPIN ONCOL, V18, P516, DOI 10.1097/01.cco.0000239893.21161.51
   Moujalled DM, 2013, CELL DEATH DIS, V4, DOI 10.1038/cddis.2012.201
   Niebler M, 2013, PLOS PATHOG, V9, DOI 10.1371/journal.ppat.1003536
   Orozco S, 2014, CELL DEATH DIFFER, V21, P1511, DOI 10.1038/cdd.2014.76
   Pahne-Zeppenfeld J, 2014, INT J CANCER, V134, P2061, DOI 10.1002/ijc.28549
   Remijsen Q, 2014, CELL DEATH DIS, V5, DOI 10.1038/cddis.2013.531
   Scaffidi P, 2002, NATURE, V418, P191, DOI 10.1038/nature00858
   SCHEFFNER M, 1990, CELL, V63, P1129, DOI 10.1016/0092-8674(90)90409-8
   Schroer N, 2011, CANCER RES, V71, P87, DOI 10.1158/0008-5472.CAN-10-2193
   Seya T, 2009, CANCER IMMUNOL IMMUN, V58, P1175, DOI 10.1007/s00262-008-0652-9
   Smola-Hess S, 2010, PAPILLOMAVIRUS RES N
   Sperling T, 2012, PLOS PATHOG, V8, DOI 10.1371/journal.ppat.1002833
   Stern PL, 2012, VACCINE, V30, pF71, DOI 10.1016/j.vaccine.2012.05.091
   Sun LM, 2012, CELL, V148, P213, DOI 10.1016/j.cell.2011.11.031
   Takahashi N, 2014, NATURE, V513, P95, DOI 10.1038/nature13706
   Tian J, 2007, NAT IMMUNOL, V8, P487, DOI 10.1038/ni1457
   Vacchelli E, 2013, ONCOIMMUNOLOGY, V2, DOI 10.4161/onci.25771
   van de Veerdonk Frank L, 2011, Trends Immunol, V32, P110, DOI 10.1016/j.it.2011.01.003
   Vanden Berghe T, 2014, NAT REV MOL CELL BIO, V15, P134, DOI 10.1038/nrm3737
   Vanlangenakker N, 2012, CELL DEATH DIFFER, V19, P75, DOI 10.1038/cdd.2011.164
   Verdijk RM, 1999, J IMMUNOL, V163, P57
   Vince JE, 2012, IMMUNITY, V36, P215, DOI 10.1016/j.immuni.2012.01.012
   Wallach D, 2011, TRENDS IMMUNOL, V32, P505, DOI 10.1016/j.it.2011.07.004
   Welz PS, 2011, NATURE, V477, P330, DOI 10.1038/nature10273
   WOLF SF, 1994, STEM CELLS, V12, P154, DOI 10.1002/stem.5530120203
   Yuan CH, 2012, VIRUSES-BASEL, V4, P3831, DOI 10.3390/v4123831
   Zhang DW, 2009, SCIENCE, V325, P332, DOI 10.1126/science.1172308
   Zijlmans HJMAA, 2012, BRIT J CANCER, V107, P1956, DOI 10.1038/bjc.2012.488
   zur Hausen H, 2009, VIROLOGY, V384, P260, DOI 10.1016/j.virol.2008.11.046
NR 71
TC 54
Z9 54
U1 0
U2 5
PU IMPACT JOURNALS LLC
PI ORCHARD PARK
PA 6666 E QUAKER ST, STE 1, ORCHARD PARK, NY 14127 USA
EI 1949-2553
J9 ONCOTARGET
JI Oncotarget
PD APR 20
PY 2015
VL 6
IS 11
BP 8635
EP 8647
DI 10.18632/oncotarget.3249
PG 13
WC Oncology; Cell Biology
WE Science Citation Index Expanded (SCI-EXPANDED)
SC Oncology; Cell Biology
GA CN9NB
UT WOS:000358774600015
PM 25888634
OA Green Published, gold, Green Submitted
DA 2022-04-27
ER

PT J
AU Abu-Serie, MM
   Habashy, NH
AF Abu-Serie, Marwa M.
   Habashy, Noha H.
TI Vitis vinifera polyphenols from seedless black fruit act synergistically
   to suppress hepatotoxicity by targeting necroptosis and pro-fibrotic
   mediators
SO SCIENTIFIC REPORTS
LA English
DT Article
ID INDUCED OXIDATIVE STRESS; CARBON-TETRACHLORIDE; LIVER-DAMAGE;
   PHENOLIC-COMPOUNDS; HEPATIC-INJURY; ANTIOXIDANT; FIBROSIS; EXTRACT;
   ACID; CONSTITUENTS
AB Human is subjected from his surrounding to various hepatotoxins, which aggravates his liver. Nowadays, natural polyphenols have attracted great interest in health improvement, especially liver health. The present research, therefore, assessed the hepatotherapeutic potency of the isolated polyphenols (VVF1) from seedless (pulp and skin) black Vitis vinifera (VV) against CCl4-induced hepatotoxicity in vitro and in vivo. Further, VVF1 was fractionated into resveratrol-enriched (VVF2) and phenolics-enriched (VVF3) fractions to study (in vitro) the possible synergism of their coexistence. The highest content of phenolics in VVF1 displayed in vitro synergistic antioxidant and anti-hepatotoxic activities comparing to VVF2, VVF3, and silymarin (SM, reference drug). More importantly, it exhibited multiple in vivo regulatory functions via diminishing oxidative stress and inflammation, which in turn decreased necroptosis and pro-fibrotic mediators (mixed lineage kinase domain-like protein (MLKL), collagen type I alpha 1 chain (COL1A1), and transforming growth factor (TGF)-beta 1). In addition to these novel findings, VVF1 had higher anti-hepatotoxic potency than that of SM in most of the studied parameters. The histopathological analysis confirmed the improving role of VVF1 in the serious hepatic damage induced by CCl4. Thus, the synergistic functions of VVF1 polyphenols could be a promising new anti-hepatotoxic agent for targeting both necroptotic and profibrotic mediators.
C1 [Abu-Serie, Marwa M.] City Sci Res & Technol Applicat SRTA City, Dept Med Biotechnol, Genet Engn, New Borg EL Arab, Alexandria 21934, Egypt.
   [Abu-Serie, Marwa M.] City Sci Res & Technol Applicat SRTA City, Biotechnol Res Inst, New Borg EL Arab, Alexandria 21934, Egypt.
   [Habashy, Noha H.] Alexandria Univ, Dept Biochem, Fac Sci, Alexandria 21511, Egypt.
RP Abu-Serie, MM (通讯作者)，City Sci Res & Technol Applicat SRTA City, Dept Med Biotechnol, Genet Engn, New Borg EL Arab, Alexandria 21934, Egypt.; Abu-Serie, MM (通讯作者)，City Sci Res & Technol Applicat SRTA City, Biotechnol Res Inst, New Borg EL Arab, Alexandria 21934, Egypt.
EM marwaelhedaia@gmail.com; habashi@alexu.edu.eg
RI Habashy, Noha H./P-1259-2018
OI Habashy, Noha H./0000-0001-5193-8435
CR Abdel-Moneim AM, 2015, PLOS ONE, V10, DOI 10.1371/journal.pone.0144509
   Abdel-Wahhab MA., 2013, GLOBAL J PHARM, V7, P258, DOI DOI 10.5829/IDOSI.GJP.2013.7.3.7637
   AbdelSttar A. R., 2017, INT J PHARMACEUT, V9, P45
   Abu-Serie M. M, 2018, BMC COMPLEMENT ALTER
   Abu-Serie M. M., 2018, RSC ADV
   Abu-Serie M. M., 2019, INT J BIOL MACROMOL
   Adewale O. B., 2014, J PHYTOPHARMACOL, V3, P118
   Aouey B, 2016, BIOMED PHARMACOTHER, V84, P1088, DOI 10.1016/j.biopha.2016.10.033
   Barreira JCM, 2008, FOOD CHEM, V107, P1106, DOI 10.1016/j.foodchem.2007.09.030
   Bisht S, 2011, LAB INVEST, V91, P1383, DOI 10.1038/labinvest.2011.86
   BLOIS MS, 1958, NATURE, V181, P1199, DOI 10.1038/1811199a0
   Chang Y. J., 2015, PLOS ONE, V10
   Christofferson DE, 2010, CURR OPIN CELL BIOL, V22, P263, DOI 10.1016/j.ceb.2009.12.003
   Crow JP, 1997, NITRIC OXIDE-BIOL CH, V1, P145, DOI 10.1006/niox.1996.0113
   Dhuriya YK, 2018, J NEUROINFLAMM, V15, DOI 10.1186/s12974-018-1235-0
   ELLMAN GL, 1959, ARCH BIOCHEM BIOPHYS, V82, P70, DOI 10.1016/0003-9861(59)90090-6
   Habashy N. H, 2018, J FUNCT FOODS
   Hajimehdipoor H, 2014, RES J PHARMACOGN, V1, P35
   Hasona NA, 2017, TOXICS, V5, DOI 10.3390/toxics5020011
   Ikeda H, 2009, J LIPID RES, V50, P556, DOI 10.1194/jlr.M800496-JLR200
   Jeong W, 2005, J VET MED SCI, V67, P235, DOI 10.1292/jvms.67.235
   Jia Z, 1999, FOOD CHEM, V64, P555, DOI 10.1016/S0308-8146(98)00102-2
   Kahkeshani N, 2019, IRAN J BASIC MED SCI, V22, P225, DOI 10.22038/ijbms.2019.32806.7897
   KETTLE AJ, 1990, BIOCHIM BIOPHYS ACTA, V1052, P379, DOI 10.1016/0167-4889(90)90146-5
   KIM JJ, 2012, JOVE-J VIS EXP, V60, P1, DOI DOI 10.3791/3678
   Kunwar A., 2011, J MED ALLIED SCI, V1, P53
   Lee YK, 2016, SCI REP-UK, V6, DOI 10.1038/srep27549
   Luedde T, 2014, GASTROENTEROLOGY, V147, P765, DOI 10.1053/j.gastro.2014.07.018
   Maqsood S, 2014, COMPR REV FOOD SCI F, V13, P1125, DOI 10.1111/1541-4337.12106
   MARCOCCI L, 1994, BIOCHEM BIOPH RES CO, V201, P748, DOI 10.1006/bbrc.1994.1764
   MARKLUND S, 1974, EUR J BIOCHEM, V47, P469
   MCCORD JM, 1969, J BIOL CHEM, V244, P6049
   Mitra A, 2014, HEPATOLOGY, V60, P2027, DOI 10.1002/hep.27392
   Morgan MJ, 2011, CELL RES, V21, P103, DOI 10.1038/cr.2010.178
   Moskaug JO, 2005, AM J CLIN NUTR, V81, p277S, DOI 10.1093/ajcn/81.1.277S
   MOSMANN T, 1983, J IMMUNOL METHODS, V65, P55, DOI 10.1016/0022-1759(83)90303-4
   Nassiri-Asl M, 2016, PHYTOTHER RES, V30, P1392, DOI 10.1002/ptr.5644
   OHKAWA H, 1979, ANAL BIOCHEM, V95, P351, DOI 10.1016/0003-2697(79)90738-3
   Orhan DD, 2007, J ETHNOPHARMACOL, V112, P145, DOI 10.1016/j.jep.2007.02.013
   Palafox-Carlos H, 2012, MOLECULES, V17, P12657, DOI 10.3390/molecules171112657
   Pirinccioglu M, 2012, FOOD FUNCT, V3, P668, DOI 10.1039/c2fo30024a
   Pradeep K, 2007, EUR J PHARMACOL, V560, P110, DOI 10.1016/j.ejphar.2006.12.023
   Raj S, 2014, FOOD CHEM TOXICOL, V67, P105, DOI 10.1016/j.fct.2014.02.028
   Reeves H. L, 2002, FRONT BIOSCI, V7
   Roesler R, 2011, CIENCIA TECNOL ALIME, V31, P93, DOI 10.1590/S0101-20612011000100012
   ROTRUCK JT, 1973, SCIENCE, V179, P588, DOI 10.1126/science.179.4073.588
   Shaker E, 2010, FOOD CHEM TOXICOL, V48, P803, DOI 10.1016/j.fct.2009.12.011
   Sharma SK, 2012, ACTA POL PHARM, V69, P933
   Simizu S, 1996, CANCER RES, V56, P4978
   SMIRNOFF N, 1989, PHYTOCHEMISTRY, V28, P1057, DOI 10.1016/0031-9422(89)80182-7
   Sonam K.S., 2017, ANN PHARM PHARM, V2, P1086
   Surai PF, 2015, ANTIOXIDANTS-BASEL, V4, P204, DOI 10.3390/antiox4010204
   Szwajgier D, 2017, NUTRIENTS, V9, DOI 10.3390/nu9050477
   Tabeshpour J, 2018, PHYTOTHER RES, V32, P2164, DOI 10.1002/ptr.6168
   TAGA MS, 1984, J AM OIL CHEM SOC, V61, P928, DOI 10.1007/BF02542169
   This P, 2006, TRENDS GENET, V22, P511, DOI 10.1016/j.tig.2006.07.008
   Tyagi S. N., 2010, American-Eurasian Journal of Scientific Research, V5, P201
   Vinothiya K, 2017, BIOMED PHARMACOTHER, V87, P640, DOI 10.1016/j.biopha.2016.12.134
   Weber LWD, 2003, CRIT REV TOXICOL, V33, P105, DOI 10.1080/713611034
   Whitehead RH, 2009, AM J PHYSIOL-GASTR L, V296, pG455, DOI 10.1152/ajpgi.90381.2008
   WINTERBOURN CC, 1985, BIOCHIM BIOPHYS ACTA, V840, P204, DOI 10.1016/0304-4165(85)90120-5
   Xiao J, 2012, J ETHNOPHARMACOL, V139, P462, DOI 10.1016/j.jep.2011.11.033
   Xu CJ, 2005, ARCH PHARM RES, V28, P249, DOI 10.1007/BF02977789
   Zhang RL, 2002, J BIOL CHEM, V277, P46116, DOI 10.1074/jbc.M209124200
   Zhao L, 2017, EXP THER MED, V14, P5942, DOI 10.3892/etm.2017.5331
NR 65
TC 4
Z9 4
U1 0
U2 3
PU NATURE PUBLISHING GROUP
PI LONDON
PA MACMILLAN BUILDING, 4 CRINAN ST, LONDON N1 9XW, ENGLAND
SN 2045-2322
J9 SCI REP-UK
JI Sci Rep
PD FEB 12
PY 2020
VL 10
IS 1
AR 2452
DI 10.1038/s41598-020-59489-z
PG 15
WC Multidisciplinary Sciences
WE Science Citation Index Expanded (SCI-EXPANDED)
SC Science & Technology - Other Topics
GA NE8QQ
UT WOS:000562870700005
PM 32051531
OA Green Published, gold
DA 2022-04-27
ER

PT J
AU Tanzer, MC
   Matti, I
   Hildebrand, JM
   Young, SN
   Wardak, A
   Tripaydonis, A
   Petrie, EJ
   Mildenhall, AL
   Vaux, DL
   Vince, JE
   Czabotar, PE
   Silke, J
   Murphy, JM
AF Tanzer, M. C.
   Matti, I.
   Hildebrand, J. M.
   Young, S. N.
   Wardak, A.
   Tripaydonis, A.
   Petrie, E. J.
   Mildenhall, A. L.
   Vaux, D. L.
   Vince, J. E.
   Czabotar, P. E.
   Silke, J.
   Murphy, J. M.
TI Evolutionary divergence of the necroptosis effector MLKL
SO CELL DEATH AND DIFFERENTIATION
LA English
DT Article
ID MIXED LINEAGE KINASE; DOMAIN-LIKE PROTEIN; CELL-DEATH; ACTIVATION LOOP;
   PHOSPHORYLATION; PSEUDOKINASE; BINDING; NECROSIS; RIPK3; TRANSLOCATION
AB The pseudokinase, MLKL (mixed-lineage kinase domain-like), is the most terminal obligatory component of the necroptosis cell death pathway known. Phosphorylation of the MLKL pseudokinase domain by the protein kinase, receptor interacting protein kinase-3 (RIPK3), is known to be the key step in MLKL activation. This phosphorylation event is believed to trigger a molecular switch, leading to exposure of the N-terminal four-helix bundle (4HB) domain of MLKL, its oligomerization, membrane translocation and ultimately cell death. To examine how well this process is evolutionarily conserved, we analysed the function of MLKL orthologues. Surprisingly, and unlike their mouse, horse and frog counterparts, human, chicken and stickleback 4HB domains were unable to induce cell death when expressed in murine fibroblasts. Forced dimerization of the human MLKL 4HB domain overcame this defect and triggered cell death in human and mouse cell lines. Furthermore, recombinant proteins from mouse, frog, human and chicken MLKL, all of which contained a 4HB domain, permeabilized liposomes, and were most effective on those designed to mimic plasma membrane composition. These studies demonstrate that the membrane-permeabilization function of the 4HB domain is evolutionarily conserved, but reveal that execution of necroptotic death by it relies on additional factors that are poorly conserved even among closely related species.
C1 [Tanzer, M. C.; Matti, I.; Hildebrand, J. M.; Young, S. N.; Wardak, A.; Tripaydonis, A.; Petrie, E. J.; Mildenhall, A. L.; Vaux, D. L.; Vince, J. E.; Czabotar, P. E.; Silke, J.; Murphy, J. M.] Walter & Eliza Hall Inst Med Res, Cell Signalling & Cell Death Div, 1G Royal Parade, Parkville, Vic 3052, Australia.
   [Tanzer, M. C.; Matti, I.; Hildebrand, J. M.; Tripaydonis, A.; Petrie, E. J.; Mildenhall, A. L.; Vaux, D. L.; Vince, J. E.; Czabotar, P. E.; Silke, J.; Murphy, J. M.] Univ Melbourne, Dept Med Biol, Parkville, Vic 3050, Australia.
RP Silke, J; Murphy, JM (通讯作者)，Walter & Eliza Hall Inst Med Res, Cell Signalling & Cell Death Div, 1G Royal Parade, Parkville, Vic 3052, Australia.
EM silke@wehi.edu.au; jamesm@wehi.edu.au
RI Murphy, James/B-4863-2017; Vaux, David L/C-7249-2013; Silke,
   John/B-7622-2008
OI Murphy, James/0000-0003-0195-3949; Vaux, David L/0000-0003-2703-1651;
   Silke, John/0000-0002-7611-5774; Petrie, Emma/0000-0002-9827-3378;
   Czabotar, Peter/0000-0002-2594-496X
FU National Health and Medical Research Council of Australia (NHMRC)
   grantsNational Health and Medical Research Council (NHMRC) of Australia
   [461221, 1046010, 1051210, 1057888, 1057905, 1067289]; Australian
   Research Council Future FellowshipAustralian Research Council
   [FT100100100]; Victorian International Research Scholarship; Victorian
   State Government Operational Infrastructure Support; NHMRC IRIISS
   grantNational Health and Medical Research Council (NHMRC) of Australia
   [9000220]; National Health and Medical Research Council of Australia
   (NHMRC) fellowshipsNational Health and Medical Research Council (NHMRC)
   of Australia [541951, 1020136, 1052598, 1079700, 541901, 1058190]
FX We thank Professor Mark Hampton and Dr. Andreas Konigstorfer for kindly
   providing HT29 cells and Dr. Toru Okamoto for development of the
   inducible lentiviral vector. This work was supported by National Health
   and Medical Research Council of Australia (NHMRC) grants (461221,
   1046010, 1051210, 1057888, 1057905, 1067289) and fellowships to JMH
   (541951), DLV (1020136), JEV (1052598), PEC (1079700) and JS (541901,
   1058190); an Australian Research Council Future Fellowship to JMM
   (FT100100100); a Victorian International Research Scholarship to MCT;
   with additional support from the Victorian State Government Operational
   Infrastructure Support and NHMRC IRIISS grant (9000220).
CR Cai ZY, 2014, NAT CELL BIOL, V16, P55, DOI 10.1038/ncb2883
   Chen WZ, 2013, J BIOL CHEM, V288, P16247, DOI 10.1074/jbc.M112.435545
   Chen X, 2014, CELL RES, V24, P105, DOI 10.1038/cr.2013.171
   Cho Y, 2009, CELL, V137, P1112, DOI 10.1016/j.cell.2009.05.037
   Cook WD, 2014, CELL DEATH DIFFER, V21, P1600, DOI 10.1038/cdd.2014.70
   Czabotar PE, 2015, FEBS J, V282, P4268, DOI 10.1111/febs.13504
   Degterev A, 2008, NAT CHEM BIOL, V4, P313, DOI 10.1038/nchembio.83
   Dondelinger Y, 2014, CELL REP, V7, P971, DOI 10.1016/j.celrep.2014.04.026
   Fridriksson EK, 1999, BIOCHEMISTRY-US, V38, P8056, DOI 10.1021/bi9828324
   He SD, 2009, CELL, V137, P1100, DOI 10.1016/j.cell.2009.05.021
   Hildebrand JM, 2014, P NATL ACAD SCI USA, V111, P15072, DOI 10.1073/pnas.1408987111
   Holler N, 2000, NAT IMMUNOL, V1, P489, DOI 10.1038/82732
   Jacobsen AV, 2016, CELL DEATH DIS, V7, DOI 10.1038/cddis.2015.386
   Lawlor KE, 2015, NAT COMMUN, V6, DOI 10.1038/ncomms7282
   Linkermann A, 2014, NEW ENGL J MED, V370, P455, DOI 10.1056/NEJMra1310050
   Moujalled DM, 2014, CELL DEATH DIS, V5, DOI 10.1038/cddis.2014.18
   Murphy JM, 2014, BIOCHEM J, V457, P369, DOI 10.1042/BJ20131270
   Murphy JM, 2014, BIOCHEM J, V457, P323, DOI 10.1042/BJ20131174
   Murphy JM, 2013, IMMUNITY, V39, P443, DOI 10.1016/j.immuni.2013.06.018
   Murphy JM, 2015, F1000RES, V4, P1297, DOI DOI 10.12688/F1000RESEARCH.7046.1
   Remijsen Q, 2014, CELL DEATH DIS, V5, DOI 10.1038/cddis.2013.531
   Rodriguez DA, 2016, CELL DEATH DIFFER, V23, P76, DOI 10.1038/cdd.2015.70
   Schenk B, 2015, ONCOGENE, V34, P5796, DOI 10.1038/onc.2015.35
   Su LJ, 2014, STRUCTURE, V22, P1489, DOI 10.1016/j.str.2014.07.014
   Sun LM, 2012, CELL, V148, P213, DOI 10.1016/j.cell.2011.11.031
   Tait SWG, 2013, CELL REP, V5, P878, DOI 10.1016/j.celrep.2013.10.034
   Tanzer MC, 2015, BIOCHEM J, V471, P255, DOI 10.1042/BJ20150678
   Wang HY, 2014, MOL CELL, V54, P133, DOI 10.1016/j.molcel.2014.03.003
   Wu JF, 2013, CELL RES, V23, P994, DOI 10.1038/cr.2013.91
   Xu CQ, 2008, CELL, V135, P702, DOI 10.1016/j.cell.2008.09.044
   Yoon S, 2016, CELL DEATH DIFFER, V23, P253, DOI 10.1038/cdd.2015.92
   Zhao J, 2012, P NATL ACAD SCI USA, V109, P5322, DOI 10.1073/pnas.1200012109
NR 32
TC 60
Z9 60
U1 0
U2 14
PU NATURE PUBLISHING GROUP
PI LONDON
PA MACMILLAN BUILDING, 4 CRINAN ST, LONDON N1 9XW, ENGLAND
SN 1350-9047
EI 1476-5403
J9 CELL DEATH DIFFER
JI Cell Death Differ.
PD JUL
PY 2016
VL 23
IS 7
BP 1185
EP 1197
DI 10.1038/cdd.2015.169
PG 13
WC Biochemistry & Molecular Biology; Cell Biology
WE Science Citation Index Expanded (SCI-EXPANDED)
SC Biochemistry & Molecular Biology; Cell Biology
GA DO6YN
UT WOS:000377929500010
PM 26868910
OA Green Published, Bronze
DA 2022-04-27
ER

PT J
AU Thomas, CN
   Courtie, E
   Bernardo-Colon, A
   Essex, G
   Rex, TS
   Ahmed, Z
   Blanch, RJ
AF Thomas, Chloe N.
   Courtie, Ella
   Bernardo-Colon, Alexandra
   Essex, Gareth
   Rex, Tonia S.
   Ahmed, Zubair
   Blanch, Richard J.
TI Assessment of necroptosis in the retina in a repeated primary ocular
   blast injury mouse model
SO EXPERIMENTAL EYE RESEARCH
LA English
DT Article
DE Retina; Retinal ganglion cells; Optic nerve; Primary blast injury;
   Traumatic optic neuropathy; Necroptosis; Cell death
ID GANGLION-CELL LOSS; AXONAL DEGENERATION; ANIMAL-MODELS; OPTIC-NERVE;
   VISION LOSS; DAMAGE; GLOBE; INFLAMMATION; ANTERIOR; TRAUMA
AB Primary blast injury (caused by the initial rapid increase in pressure following an explosive blast) to the retina and optic nerve (ON) causes progressive visual loss and neurodegeneration. Military personnel are exposed to multiple low-overpressure blast waves, which may be in quick succession, such as during breacher training or in combat. We investigated the necroptotic cell death pathway in the retina in a mouse repeated primary ocular blast injury (rPBI) model using immunohistochemistry. We further evaluated whether intravitreal injections of a potent necroptosis inhibitor, Necrostatin-1s (Nec-1s), protects the retina and ON axons by retinal ganglion cells (RGC) counts, ON axonal counting and optical coherence tomography (OCT) analysis of vitreous haze. Receptor interacting protein kinase (RIPK) 3, increased in the inner plexiform layer 2 days post injury (dpi) and persisted until 14 dpi, whilst RIPK1 protein expression did not change after injury. The number of degenerating ON axons was increased at 28 dpi but there was no evidence of a reduction in the number of intact ON axons or RNA binding protein with multiple splicing (RBPMS)+ RGC in the retina by 28 dpi in animals not receiving any intravitreal injections. But, when intravitreal injections (vehicle or Nec-1s) were given there was a significant reduction in RBPMS+ RGC numbers, suggesting that rPBI with intraocular injections is damaging to RGC. There were fewer RGC lost after Nec-1s than vehicle injection, but there was no effect of Nec-1s or vehicle treatment on the number of degenerating axons. OCT analysis demonstrated no effect of rPBI on vitreous haze, but intravitreal injection combined with rPBI increased vitreous haze (P = 0.004). Whilst necroptosis may be an active cell death signalling pathway after rPBI, its inhibition did not prevent cell death, and intravitreal injections in combination with rPBI increased vitreous inflammation and reduced RBPMS+ RGC numbers, implying intravitreal injection is not an ideal method for drug delivery after rPBI.
C1 [Thomas, Chloe N.; Courtie, Ella; Essex, Gareth; Ahmed, Zubair; Blanch, Richard J.] Univ Birmingham, Coll Med & Dent Sci, Inst Inflammat & Ageing, Neurosci & Ophthalmol, Birmingham, W Midlands, England.
   [Thomas, Chloe N.] Univ Birmingham, Coll Med & Dent Sci, Sch Biomed Sci, Inst Clin Sci, Birmingham, W Midlands, England.
   [Courtie, Ella; Blanch, Richard J.] Univ Hosp Birmingham NHS Fdn Trust, Ophthalmol Dept, Birmingham, W Midlands, England.
   [Bernardo-Colon, Alexandra; Rex, Tonia S.] Vanderbilt Univ, Med Ctr, Vanderbilt Eye Inst, Nashville, TN USA.
   [Rex, Tonia S.] Vanderbilt Univ, Sch Med, Dept Ophthalmol & Visual Sci, Nashville, TN 37212 USA.
   [Blanch, Richard J.] Royal Ctr Def Med, Acad Dept Mil Surg & Trauma, Birmingham, W Midlands, England.
RP Ahmed, Z; Blanch, RJ (通讯作者)，Univ Birmingham, Coll Med & Dent Sci, Inst Inflammat & Ageing, Neurosci & Ophthalmol, Birmingham, W Midlands, England.
EM z.ahmed.1@bham.ac.uk; r.j.blanch@bham.ac.uk
RI Ahmed, Zubair/AAN-1869-2021; Thomas, Chloe N/AAQ-9647-2021
OI Thomas, Chloe N/0000-0002-6202-1347; , Ella/0000-0002-8668-388X
FU Fight for Sight PhD Studentship [1560/1561]; DoDUnited States Department
   of Defense [W81XWH-17-2-0055, W81XWH-15-1-0096]; NEIUnited States
   Department of Health & Human ServicesNational Institutes of Health (NIH)
   - USANIH National Eye Institute (NEI) [P30 EY008126, R01 EY022349];
   Vanderbilt University Medical Center Cell Imaging Shared Resource core
   facility (National Center for Research Resources) [UL1 RR024975];
   Research to Prevent Blindness Unrestricted Funds (VEI)Research to
   Prevent Blindness (RPB); Ayers Research Fund in Regenerative Visual
   Neuroscience; Ret. Maj. General Stephen L. Jones, MD Fund; Potoscnak
   Family-CSC Research Fund
FX Supported by Fight for Sight PhD Studentship, grant number 1560/1561,
   DoD W81XWH-15-1-0096, DoD W81XWH-17-2-0055, NEI R01 EY022349, NEI P30
   EY008126, Vanderbilt University Medical Center Cell Imaging Shared
   Resource core facility (Clinical and Translational Science Award Grant
   UL1 RR024975 from National Center for Research Resources), Research to
   Prevent Blindness Unrestricted Funds (VEI), Ret. Maj. General Stephen L.
   Jones, MD Fund, Potoscnak Family-CSC Research Fund, Ayers Research Fund
   in Regenerative Visual Neuroscience.
CR Allen RS, 2018, J NEUROTRAUM, V35, P2104, DOI 10.1089/neu.2017.5394
   Bernardo-Colon A, 2019, FRONT NEUROSCI-SWITZ, V13, DOI 10.3389/fnins.2019.00719
   Bernardo-Colon A, 2018, CELL DEATH DIS, V9, DOI 10.1038/s41419-018-1061-4
   Blanch RJ, 2011, EYE, V25, P218, DOI 10.1038/eye.2010.190
   Bricker-Anthony C, 2016, J OCUL PHARMACOL TH, V32, P286, DOI 10.1089/jop.2015.0104
   Bricker-Anthony C, 2014, J NEUROINFLAMM, V11, DOI 10.1186/s12974-014-0192-5
   Bricker-Anthony C, 2014, INVEST OPHTH VIS SCI, V55, P4853, DOI 10.1167/iovs.14-14353
   Capo-Aponte JE, 2015, J REHABIL RES DEV, V52, P273, DOI 10.1682/JRRD.2014.09.0204
   Champion HR, 2009, J TRAUMA, V66, P1468, DOI 10.1097/TA.0b013e3181a27e7f
   Cockerham GC, 2011, NEW ENGL J MED, V364, P2172, DOI 10.1056/NEJMc1010683
   Cougnoux A, 2016, CELL DEATH DIS, V7, DOI 10.1038/cddis.2016.16
   DeMar J, 2016, FRONT NEUROL, V7, DOI 10.3389/fneur.2016.00059
   DeWalt GJ, 2017, J COMP NEUROL, V525, P2955, DOI 10.1002/cne.24252
   Dutca LM, 2014, INVEST OPHTH VIS SCI, V55, P8330, DOI 10.1167/iovs.14-15468
   Engel C., 2019, NEUROLOGICAL EFFECTS
   Galvao J, 2014, FASEB J, V28, P1317, DOI 10.1096/fj.13-235440
   Gizycka A, 2015, POSTEP HIG MED DOSW, V69, P1353
   Harper MM, 2019, INVEST OPHTH VIS SCI, V60, P4159, DOI 10.1167/iovs.19-27565
   Hill LJ, 2015, INVEST OPHTH VIS SCI, V56, P3743, DOI 10.1167/iovs.14-15622
   Hines-Beard J, 2012, EXP EYE RES, V99, P63, DOI 10.1016/j.exer.2012.03.013
   Huang ZJ, 2018, CELL DEATH DIFFER, V25, P180, DOI 10.1038/cdd.2017.141
   Hughes S, 2013, CURR BIOL, V23, P1696, DOI 10.1016/j.cub.2013.07.010
   Ito Y, 2016, SCIENCE, V353, P603, DOI 10.1126/science.aaf6803
   JONES NP, 1986, BRIT MED J, V292, P188, DOI 10.1136/bmj.292.6514.188
   Keane PA, 2014, OPHTHALMOLOGY, V121, P1706, DOI 10.1016/j.ophtha.2014.03.006
   Kokona D, 2017, EXP EYE RES, V154, P159, DOI 10.1016/j.exer.2016.11.020
   Kwong JMK, 2011, INVEST OPHTH VIS SCI, V52, P9694, DOI 10.1167/iovs.11-7869
   Linkermann A, 2014, NEW ENGL J MED, V370, P455, DOI 10.1056/NEJMra1310050
   Mead B, 2016, EXP EYE RES, V151, P96, DOI 10.1016/j.exer.2016.08.006
   Mead B, 2014, PLOS ONE, V9, DOI 10.1371/journal.pone.0110612
   Mohan K, 2013, INVEST OPHTH VIS SCI, V54, P3440, DOI 10.1167/iovs.12-11522
   Notman R, 2006, J AM CHEM SOC, V128, P13982, DOI 10.1021/ja063363t
   Peskind ER, 2011, NEUROIMAGE, V54, pS76, DOI 10.1016/j.neuroimage.2010.04.008
   Phillips BN, 2013, RETINA-J RET VIT DIS, V33, P371, DOI 10.1097/IAE.0b013e318261a726
   Politi K, 2016, CURR BIOL, V26, pR932, DOI 10.1016/j.cub.2016.08.052
   Rex TS, 2014, INVEST OPHTH VIS SCI, V55, P8342, DOI 10.1167/iovs.14-16135
   Ritenour AE, 2008, CRIT CARE MED, V36, pS311, DOI 10.1097/CCM.0b013e31817e2a8c
   Rodriguez AR, 2014, J COMP NEUROL, V522, P1411, DOI 10.1002/cne.23521
   Rodriguez DA, 2016, CELL DEATH DIFFER, V23, P76, DOI 10.1038/cdd.2015.70
   Rosenbaum DM, 2010, J NEUROSCI RES, V88, P1569, DOI 10.1002/jnr.22314
   Sajja VSSS, 2019, FRONT NEUROL, V10, DOI 10.3389/fneur.2019.00891
   Scott R, 2011, PHILOS T R SOC B, V366, P251, DOI 10.1098/rstb.2010.0234
   Scott RAH, 2015, TRAUMA, V17, P83, DOI 10.1177/1460408614539621
   Shen HT, 2017, CELL DEATH DIS, V8, DOI 10.1038/cddis.2017.58
   STOLL G, 1989, J NEUROSCI, V9, P2327
   Takahashi N, 2012, CELL DEATH DIS, V3, DOI 10.1038/cddis.2012.176
   Tao WS, 2017, SCI REP-UK, V7, DOI 10.1038/s41598-017-12225-6
   Thomas CN, 2019, CELLS-BASEL, V8, DOI 10.3390/cells8121517
   Vanden Berghe T, 2014, NAT REV MOL CELL BIO, V15, P134, DOI 10.1038/nrm3737
   Vandenabeele P, 2010, NAT REV MOL CELL BIO, V11, P700, DOI 10.1038/nrm2970
   VANEY DI, 1994, J NEUROSCI, V14, P6301
   Vest V, 2019, J NEUROTRAUM, V36, P1646, DOI 10.1089/neu.2018.6046
   Vlasov Anton, 2015, J Trauma Acute Care Surg, V79, pS210, DOI 10.1097/TA.0000000000000666
   Wang JQ, 2013, J NEUROPATH EXP NEUR, V72, P768, DOI 10.1097/NEN.0b013e31829d8d9d
   Wang Y, 2014, NEUROSCIENCE, V266, P91, DOI 10.1016/j.neuroscience.2014.02.007
   Warden D, 2006, J HEAD TRAUMA REHAB, V21, P398, DOI 10.1097/00001199-200609000-00004
   Weichel ED, 2008, OPHTHALMOLOGY, V115, P2235, DOI 10.1016/j.ophtha.2008.08.033
   Weinlich R, 2017, NAT REV MOL CELL BIO, V18, P127, DOI 10.1038/nrm.2016.149
   You ZR, 2008, J CEREBR BLOOD F MET, V28, P1564, DOI 10.1038/jcbfm.2008.44
   Zanier ER, 2014, NEUROTHERAPEUTICS, V11, P679, DOI 10.1007/s13311-014-0277-y
   Zhang S, 2017, CELL DEATH DIS, V8, DOI 10.1038/cddis.2017.286
NR 61
TC 4
Z9 4
U1 0
U2 4
PU ACADEMIC PRESS LTD- ELSEVIER SCIENCE LTD
PI LONDON
PA 24-28 OVAL RD, LONDON NW1 7DX, ENGLAND
SN 0014-4835
EI 1096-0007
J9 EXP EYE RES
JI Exp. Eye Res.
PD AUG
PY 2020
VL 197
AR 108102
DI 10.1016/j.exer.2020.108102
PG 12
WC Ophthalmology
WE Science Citation Index Expanded (SCI-EXPANDED)
SC Ophthalmology
GA NI9OB
UT WOS:000565674000012
PM 32522477
OA Green Accepted, Bronze
DA 2022-04-27
ER

PT J
AU Simenc, J
   Lipnik-Stangelj, M
AF Simenc, Janez
   Lipnik-Stangelj, Metoda
TI Staurosporine induces different cell death forms in cultured rat
   astrocytes
SO RADIOLOGY AND ONCOLOGY
LA English
DT Article
DE astrocytes; staurosporine; necroptosis; apoptosis; reactive oxygen
   species; flow cytometry
ID APOPTOSIS; NECROSIS; PHOSPHATIDYLSERINE; NECROPTOSIS; PATHWAYS; MELANOMA
AB Background. Astroglial cells are frequently involved in malignant transformation. Besides apoptosis, necroptosis, a different form of regulated cell death, seems to be related with glioblastoma genesis, proliferation, angiogenesis and invasion. In the present work we elucidated mechanisms of necroptosis in cultured astrocytes, and compared them with apoptosis, caused by staurosporine.
   Materials and methods. Cultured rat cortical astrocytes were used for a cell death studies. Cell death was induced by different concentrations of staurosporine, and modified by inhibitors of apoptosis (z-vad-fmk) and necroptosis (nec-1). Different forms of a cell death were detected using flow cytometry.
   Results. We showed that staurosporine, depending on concentration, induces both, apoptosis as well as necroptosis. Treatment with 10(-7) M staurosporine increased apoptosis of astrocytes after the regeneration in a staurosporine free medium. When caspases were inhibited, apoptosis was attenuated, while necroptosis was slightly increased. Treatment with 10(-6) M staurosporine induced necroptosis that occurred after the regeneration of astrocytes in a staurosporine free medium, as well as without regeneration period. Necroptosis was significantly attenuated by nec-1 which inhibits RIP1 kinase. On the other hand, the inhibition of caspases had no effect on necroptosis. Furthermore, staurosporine activated RIP I kinase increased the production of reactive oxygen species, while an antioxidant BHA significantly attenuated necroptosis.
   Conclusion. Staurosporine can induce apoptosis and/or necroptosis in cultured astrocytes via different signalling pathways. Distinction between different forms of cell death is crucial in the studies of therapy-induced necroptosis.
C1 [Lipnik-Stangelj, Metoda] Univ Ljubljana, Fac Med, Inst Pharmacol & Expt Toxicol, SI-1000 Ljubljana, Slovenia.
   [Simenc, Janez] Univ Maribor, Fac Med, SLO-2000 Maribor, Slovenia.
RP Lipnik-Stangelj, M (通讯作者)，Univ Ljubljana, Fac Med, Inst Pharmacol & Expt Toxicol, Korytkova Ulica 2, SI-1000 Ljubljana, Slovenia.
EM metoda.lipnik-stangelj@mf.uni-lj.si
FU Slovenian Research AgencySlovenian Research Agency - Slovenia [P3-0067]
FX The authors thank Mrs Cvetka Blazek for excellent technical assistance.
   The work was founded by the research grant P3-0067 from the Slovenian
   Research Agency.
CR Belmokhtar CA, 2001, ONCOGENE, V20, P3354, DOI 10.1038/sj.onc.1204436
   Biton S, 2011, CELL, V145, P92, DOI 10.1016/j.cell.2011.02.023
   Cho Y, 2009, CELL, V137, P1112, DOI 10.1016/j.cell.2009.05.037
   D'Alimonte I, 2007, NEUROSCI LETT, V418, P66, DOI 10.1016/j.neulet.2007.02.061
   Degterev A, 2005, NAT CHEM BIOL, V1, P112, DOI 10.1038/nchembio711
   Eruslanov E, 2010, METHODS MOL BIOL, V594, P57, DOI 10.1007/978-1-60761-411-1_4
   Falsig J, 2004, J NEUROCHEM, V88, P181, DOI 10.1046/j.1471-4159.2003.02144.x
   Holler N, 2000, NAT IMMUNOL, V1, P489, DOI 10.1038/82732
   Jiang YG, 2011, MED HYPOTHESES, V76, P350, DOI 10.1016/j.mehy.2010.10.037
   Kim YS, 2007, MOL CELL, V26, P675, DOI 10.1016/j.molcel.2007.04.021
   Kroemer G, 2009, CELL DEATH DIFFER, V16, P3, DOI 10.1038/cdd.2008.150
   Kumar S, 2007, CELL DEATH DIFFER, V14, P32, DOI 10.1038/sj.cdd.4402060
   Laird MD, 2008, FREE RADICAL BIO MED, V45, P1103, DOI 10.1016/j.freeradbiomed.2008.07.003
   Mao H, 2012, CANCER INVEST, V30, P48, DOI 10.3109/07357907.2011.630050
   MARTIN SJ, 1995, J EXP MED, V182, P1545, DOI 10.1084/jem.182.5.1545
   Rollins S, 2002, BRAIN RES, V945, P41, DOI 10.1016/S0006-8993(02)02562-3
   SCHMID I, 1994, J IMMUNOL METHODS, V170, P145, DOI 10.1016/0022-1759(94)90390-5
   Simenc J, 2012, DRUG CHEM TOXICOL, V35, P399, DOI 10.3109/01480545.2011.633087
   Song JH, 2006, J NEUROSCI, V26, P3299, DOI 10.1523/JNEUROSCI.5572-05.2006
   Stepczynska A, 2001, ONCOGENE, V20, P1193, DOI 10.1038/sj.onc.1204221
   Takuma K, 2004, PROG NEUROBIOL, V72, P111, DOI 10.1016/j.pneurobio.2004.02.001
   Taylor RC, 2008, NAT REV MOL CELL BIO, V9, P231, DOI 10.1038/nrm2312
   Todorovic V, 2012, RADIOL ONCOL, V46, P32, DOI 10.2478/v10019-012-0010-6
   VERMES I, 1995, J IMMUNOL METHODS, V184, P39, DOI 10.1016/0022-1759(95)00072-I
   Vranic A, 2011, RADIOL ONCOL, V45, P159, DOI 10.2478/v10019-011-0018-3
   Xue LY, 2003, EXP CELL RES, V283, P135, DOI 10.1016/S0014-4827(02)00032-0
   Zhang DW, 2009, SCIENCE, V325, P332, DOI 10.1126/science.1172308
   Zhang XD, 2004, MOL CANCER THER, V3, P187
NR 28
TC 19
Z9 19
U1 1
U2 13
PU WALTER DE GRUYTER GMBH
PI BERLIN
PA GENTHINER STRASSE 13, D-10785 BERLIN, GERMANY
SN 1318-2099
EI 1581-3207
J9 RADIOL ONCOL
JI Radiol. Oncol.
PD DEC
PY 2012
VL 46
IS 4
BP 312
EP 320
DI 10.2478/v10019-012-0036-9
PG 9
WC Oncology; Radiology, Nuclear Medicine & Medical Imaging
WE Science Citation Index Expanded (SCI-EXPANDED)
SC Oncology; Radiology, Nuclear Medicine & Medical Imaging
GA 044UB
UT WOS:000311648100006
PM 23411778
OA Green Published, gold
DA 2022-04-27
ER

PT J
AU Nicole, L
   Cappello, F
   Cappellesso, R
   Piccin, L
   Ventura, L
   Guzzardo, V
   Del Fiore, P
   Chiarion-Sileni, V
   Dei Tos, AP
   Mocellin, S
   Fassina, A
AF Nicole, Lorenzo
   Cappello, Filippo
   Cappellesso, Rocco
   Piccin, Luisa
   Ventura, Laura
   Guzzardo, Vincenza
   Del Fiore, Paolo
   Chiarion-Sileni, Vanna
   Dei Tos, Angelo Paolo
   Mocellin, Simone
   Fassina, Ambrogio
TI RIPK3 and AXL Expression Study in Primary Cutaneous Melanoma Unmasks AXL
   as Predictor of Sentinel Node Metastasis: A Pilot Study
SO FRONTIERS IN ONCOLOGY
LA English
DT Article
DE malignant melanoma; AXL; RIPK3; prognosis; metastasis
ID RECEPTOR TYROSINE KINASES; CANCER; NECROPTOSIS; RESISTANCE
AB Malignant melanoma (MM) is the most lethal skin cancer. AXL is a tyrosine kinase receptor involved in several oncogenic processes and might play a role in blocking necroptosis (a regulated cell death mechanism) in MM through the downregulation of the necroptotic-related driver RIPK3. The aim of this study was to evaluate the clinical impact of the expression of AXL and RIPK3 in 108 primary cutaneous MMs. Association between AXL and RIPK3 immunoreactivity and clinical-pathological variables, sentinel lymph node status, and tumor-infiltrating lymphocytes (TILs) was assessed. Immunoreaction in tumor cells was detected in 30 cases (28%; range, 5%-80%) and in 17 cases (16%; range, 5%-50%) for AXL and RIPK3, respectively. Metastases in the sentinel lymph nodes were detected in 14 out of 61 patients, and these were associated with AXL-positive immunoreactivity in the primary tumor (p < 0.0001). No association between AXL and TILs was found. RIPK3 immunoreactivity was not associated with any variables. A final logistic regression analysis showed Breslow and AXL-positive immunoreactivity as the stronger predictor for positive sentinel node status [area under the receiver operating characteristic curve (AUC) of 0.96]. AXL could be a potential new biomarker for MM risk assessment, and it deserves to be further investigated in larger studies.
C1 [Nicole, Lorenzo; Cappello, Filippo; Guzzardo, Vincenza; Dei Tos, Angelo Paolo; Fassina, Ambrogio] Univ Padua, Dept Med DIMED, Padua, Italy.
   [Nicole, Lorenzo] Osped Angelo, Unit Surg Pathol & Cytopathol, Venice, Italy.
   [Cappello, Filippo; Cappellesso, Rocco; Dei Tos, Angelo Paolo] Univ Hosp Padova, Pathol Anat Unit, Padua, Italy.
   [Piccin, Luisa; Chiarion-Sileni, Vanna] Ist Oncol Veneto IOV IRCCS, Melanoma Oncol Unit, Padua, Italy.
   [Ventura, Laura] Univ Padua, Dept Stat Sci, Padua, Italy.
   [Del Fiore, Paolo; Mocellin, Simone] IOV IRCCS, Peritoneum & Melanoma Surg Oncol Unit, Soft Tissue, Padua, Italy.
RP Fassina, A (通讯作者)，Univ Padua, Dept Med DIMED, Padua, Italy.
EM ambrogio.fassina@unipd.it
RI , Del Fiore Paolo/X-7536-2018; Nicolè, Lorenzo/AAB-2202-2022
OI , Del Fiore Paolo/0000-0002-2862-8014; Nicolè,
   Lorenzo/0000-0001-8126-9674; DEI TOS, ANGELO/0000-0002-1228-8940
CR Antohe M, 2019, ONCOL LETT, V17, P4155, DOI 10.3892/ol.2019.9940
   Appleton SE, 2018, PLAST RECONSTR SURG, V141, P1529, DOI 10.1097/PRS.0000000000004395
   Boshuizen J, 2021, CANCER RES, V81, P1775, DOI 10.1158/0008-5472.CAN-20-0434
   Carr MJ, 2022, CLIN EXP METASTAS, V39, P29, DOI 10.1007/s10585-021-10089-9
   Coit DG, 2019, J NATL COMPR CANC NE, V17, P367, DOI 10.6004/jnccn.2019.0018
   Della Torre L, 2021, CANCERS, V13, DOI 10.3390/cancers13040684
   Egger ME, 2019, ANN SURG ONCOL, V26, P3955, DOI 10.1245/s10434-019-07690-4
   Egger ME, 2019, J AM COLL SURGEONS, V228, P466, DOI 10.1016/j.jamcollsurg.2018.12.030
   Elefanti L, 2021, INT J MOL SCI, V22, DOI 10.3390/ijms22083826
   Flem-Karlsen K, 2020, PLOS ONE, V15, DOI 10.1371/journal.pone.0227187
   Fu QF, 2019, ONCOIMMUNOLOGY, V8, DOI 10.1080/2162402X.2019.1593806
   Gershenwald JE, 1999, J CLIN ONCOL, V17, P976, DOI 10.1200/JCO.1999.17.3.976
   Geserick P, 2015, CELL DEATH DIS, V6, DOI 10.1038/cddis.2015.240
   Gide TN, 2018, CLIN CANCER RES, V24, P1260, DOI 10.1158/1078-0432.CCR-17-2267
   Gong YT, 2019, MOL CANCER, V18, DOI 10.1186/s12943-019-1029-8
   Graham DK, 2014, NAT REV CANCER, V14, P769, DOI 10.1038/nrc3847
   Karimkhani C, 2017, BRIT J DERMATOL, V177, P134, DOI 10.1111/bjd.15510
   Keung EZ, 2018, EXPERT REV ANTICANC, V18, P775, DOI 10.1080/14737140.2018.1489246
   Koo GB, 2015, CELL RES, V25, P707, DOI 10.1038/cr.2015.56
   Kretschmer L, 2021, MODERN PATHOL, V34, P1839, DOI 10.1038/s41379-021-00835-5
   Lee N, 2016, PATHOLOGY, V48, P177, DOI 10.1016/j.pathol.2015.12.006
   Linkermann A, 2014, NEW ENGL J MED, V370, P455, DOI 10.1056/NEJMra1310050
   Michielin O, 2020, ANN ONCOL, V31, P1449, DOI 10.1016/j.annonc.2020.07.005
   Najafov A, 2018, PLOS BIOL, V16, DOI 10.1371/journal.pbio.2005756
   Najafov A, 2017, TRENDS CANCER, V3, P294, DOI 10.1016/j.trecan.2017.03.002
   Nicole L, 2017, ONCOTARGET, V8, P22968, DOI 10.18632/oncotarget.14952
   Paccez JD, 2014, INT J CANCER, V134, P1024, DOI 10.1002/ijc.28246
   Paolino M, 2016, CANCERS, V8, DOI 10.3390/cancers8100097
   Pietrobono S, 2020, NAT COMMUN, V11, DOI 10.1038/s41467-020-19575-2
   Pontara A, 2020, DERMATOL PRACT CONCE, V10, DOI 10.5826/dpc.1002a29
   Qin X, 2019, BBA-REV CANCER, V1871, P259, DOI 10.1016/j.bbcan.2019.01.006
   Rebecca VW, 2020, NAT COMMUN, V11, DOI 10.1038/s41467-020-15546-9
   Rutkowski P., 2021, NEW THERAPIES ADV CU, DOI [10.1007/978-3-030-64009-5, DOI 10.1007/978-3-030-64009-5]
   Sauerbrei W, 2018, JNCI-J NATL CANCER I, V110, P803, DOI 10.1093/jnci/djy088
   Sensi M, 2011, J INVEST DERMATOL, V131, P2448, DOI 10.1038/jid.2011.218
   Siegel R, 2012, CA-CANCER J CLIN, V62, P10, DOI 10.3322/caac.20138
   Tejera-Vaquerizo A, 2019, CANCER MED-US, V8, P4235, DOI 10.1002/cam4.2358
   Tirosh I, 2016, SCIENCE, V352, P189, DOI 10.1126/science.aad0501
   Tworkoski K, 2011, MOL CANCER RES, V9, P801, DOI 10.1158/1541-7786.MCR-10-0512
   Vouri M, 2017, CANCER RES, V77, P2775, DOI 10.1158/0008-5472.CAN-16-2675
   Vuoriluoto K, 2011, ONCOGENE, V30, P1436, DOI 10.1038/onc.2010.509
   Wong SL, 2018, ANN SURG ONCOL, V25, P356, DOI 10.1245/s10434-017-6267-7
   Zhang ZF, 2012, NAT GENET, V44, P852, DOI 10.1038/ng.2330
   Zhu CJ, 2019, MOL CANCER, V18, DOI 10.1186/s12943-019-1090-3
NR 44
TC 0
Z9 0
U1 2
U2 2
PU FRONTIERS MEDIA SA
PI LAUSANNE
PA AVENUE DU TRIBUNAL FEDERAL 34, LAUSANNE, CH-1015, SWITZERLAND
SN 2234-943X
J9 FRONT ONCOL
JI Front. Oncol.
PD OCT 21
PY 2021
VL 11
AR 728319
DI 10.3389/fonc.2021.728319
PG 8
WC Oncology
WE Science Citation Index Expanded (SCI-EXPANDED)
SC Oncology
GA WU6CY
UT WOS:000716632700001
PM 34745951
OA gold, Green Published
DA 2022-04-27
ER

PT J
AU Yu, XX
   Ruan, Y
   Huang, XQ
   Dou, L
   Lan, M
   Cui, J
   Chen, BD
   Gong, H
   Wang, Q
   Yan, MJ
   Sun, SH
   Qiu, Q
   Zhang, XY
   Man, Y
   Tang, WQ
   Li, J
   Shen, T
AF Yu, Xiaoxue
   Ruan, Yang
   Huang, Xiuqing
   Dou, Lin
   Lan, Ming
   Cui, Ju
   Chen, Beidong
   Gong, Huan
   Wang, Que
   Yan, Mingjing
   Sun, Shenghui
   Qiu, Quan
   Zhang, Xiyue
   Man, Yong
   Tang, Weiqing
   Li, Jian
   Shen, Tao
TI Dexrazoxane ameliorates doxorubicin-induced cardiotoxicity by inhibiting
   both apoptosis and necroptosis in cardiomyocytes
SO BIOCHEMICAL AND BIOPHYSICAL RESEARCH COMMUNICATIONS
LA English
DT Article
DE Dexrazoxane; Doxorubicin; Necroptosis; Apoptosis; p38MAPK; NF-kappa B
ID CELL-DEATH; CAMKII
AB Doxorubicin, as a first line chemotherapeutic agent, its usage is limited owing to cardiotoxicity. Necroptosis is a new form of programmed cell death, and recent investigations indicated that necroptosis is vitally involved in serious cardiac pathological conditions. Dexrazoxane is the only cardiac protective drug approved by FDA for anthracycline. We aimed to explore whether and how dexrazoxane regulates doxorubicin-induced cardiomyocyte necroptosis. First, doxorubicin could cause heart failure and reduce cardiomyocyte viability by promoting cell apoptosis and necroptosis in vivo and in vitro. Second, necroptosis plays an important role in doxorubicin induced cardiomyocyte injury, which could be inhibited by Nec-1. Third, dexrazoxane increased cell viability and protect heart function by decreasing both cardiomyocyte apoptosis and necroptosis after doxorubicin treatment. Forth, dexrazoxane attenuated doxorubicin-induced inflammation and necroptosis by the inhibition of p38MAPK/NF-kappa B pathways. These results indicated that dexrazoxane ameliorates cardiotoxicity and protects heart function by attenuating both apoptosis and necroptosis in doxorubicin induced cardiomyocyte injury. (C) 2019 Elsevier Inc. All rights reserved.
C1 [Yu, Xiaoxue; Wang, Que; Yan, Mingjing; Li, Jian; Shen, Tao] Peking Univ, Sch Clin Med 5, Beijing 100730, Peoples R China.
   [Yu, Xiaoxue; Huang, Xiuqing; Dou, Lin; Lan, Ming; Cui, Ju; Chen, Beidong; Gong, Huan; Wang, Que; Yan, Mingjing; Sun, Shenghui; Qiu, Quan; Zhang, Xiyue; Man, Yong; Tang, Weiqing; Li, Jian; Shen, Tao] Chinese Acad Med Sci, Beijing Hosp, Natl Ctr Gerontol,Inst Geriatr Med, Key Lab Geriatr,Beijing Inst Geriatr,Natl Hlth Co, Beijing 100730, Peoples R China.
   [Ruan, Yang] Capital Med Univ, Beijing Tiantan Hosp, Beijing 100070, Peoples R China.
RP Shen, T (通讯作者)，Peking Univ, Sch Clin Med 5, Beijing 100730, Peoples R China.
EM shentao4189@bjhmoh.cn
OI , Beidong/0000-0002-0561-7873
FU National Natural Science Foundation of ChinaNational Natural Science
   Foundation of China (NSFC) [81770228, 81470427, 31400995, 81770858];
   Beijing Natural Science FoundationBeijing Natural Science Foundation
   [7142142, 7154234]; Beijing Hospital Nova project [BJ-2016-045,
   BJ-2016-034, BJ-2018-138, BJ-2016-032]; NonProfit Central Research
   Institute Fund of the Chinese Academy of Medical Sciences
   [2018RC310025]; Special Subsidy Project of Beijing Municipal Science and
   Technology Commission on the Application Research of Capital Clinical
   Characteristics [Z181100001718138]
FX This study was supported by grants from the National Natural Science
   Foundation of China (grant no. 81770228, 81470427, 31400995 and
   81770858), Beijing Natural Science Foundation (grant no. 7142142,
   7154234), Beijing Hospital Nova project (grant no. BJ-2016-045,
   BJ-2016-034, BJ-2018-138, BJ-2016-032), and NonProfit Central Research
   Institute Fund of the Chinese Academy of Medical Sciences
   (2018RC310025), Special Subsidy Project of Beijing Municipal Science and
   Technology Commission on the Application Research of Capital Clinical
   Characteristics (grant no. Z181100001718138).
CR Cao Y, 2017, ONCOTARGET, V8, P4837, DOI 10.18632/oncotarget.13596
   Cao Y, 2014, OXID MED CELL LONGEV, V2014, DOI 10.1155/2014/674219
   Chen YL, 2013, EVID-BASED COMPL ALT, V2013, DOI 10.1155/2013/970490
   Corsetti G, 2019, MED SCI MONIT BASIC, V25, P33, DOI 10.12659/MSMBR.913436
   Degterev A, 2005, NAT CHEM BIOL, V1, P112, DOI 10.1038/nchembio711
   Dimitrakis P, 2012, CELL TISSUE RES, V350, P361, DOI 10.1007/s00441-012-1475-8
   El-Said NT, 2019, N-S ARCH PHARMACOL, V392, P647, DOI 10.1007/s00210-019-01624-3
   Fang XX, 2019, P NATL ACAD SCI USA, V116, P2672, DOI 10.1073/pnas.1821022116
   Feridooni T, 2013, ACTA PHARMACEUT, V63, P493, DOI 10.2478/acph-2013-0038
   Hennig M, 2019, SCI REP-UK, V9, DOI 10.1038/s41598-019-51654-3
   Hribljan V, 2019, CROAT MED J, V60, P121, DOI 10.3325/cmj.2019.60.121
   Jean SR, 2015, ACS CHEM BIOL, V10, P2007, DOI 10.1021/acschembio.5b00268
   Koleini N, 2019, CHEM-BIOL INTERACT, V303, P35, DOI 10.1016/j.cbi.2019.01.032
   Liang YX, 2019, FRONT CELL NEUROSCI, V13, DOI 10.3389/fncel.2019.00211
   Liesse K, 2018, J PEDIAT HEMATOL ONC, V40, P417, DOI 10.1097/MPH.0000000000001118
   Liu H, 2019, CHINESE MED J-PEKING, V132, P42, DOI 10.1097/CM9.0000000000000005
   Liu ST, 2015, ONCOTARGET, V6, P37452
   Lue YH, 2018, AM J PHYSIOL-HEART C, V315, pH634, DOI 10.1152/ajpheart.00155.2018
   Matassov D, 2004, METH MOL B, V282, P1
   Mbaveng A.T., 2019, PHYTOMEDICINE INT J
   McCormack K, 2018, ECANCERMEDICALSCIENC, V12, DOI 10.3332/ecancer.2018.889
   Mei SB, 2019, TOXICOL LETT, V307, P41, DOI 10.1016/j.toxlet.2019.02.013
   Mixson N, 2018, J NANOMED NANOTECHNO, V9
   Narayan HK, 2019, OPEN HEART, V6, DOI 10.1136/openhrt-2019-001025
   QuanJun Y., 2017, PLOS ONE, V12
   Roti ECR, 2012, BIOL REPROD, V86, DOI 10.1095/biolreprod.111.097030
   Roy A, 2018, BIOCHEM PHARMACOL, V156, P322, DOI 10.1016/j.bcp.2018.08.041
   Sag CM, 2011, J MOL CELL CARDIOL, V51, P749, DOI 10.1016/j.yjmcc.2011.07.016
   Shaker RA, 2018, BMC PHARMACOL TOXICO, V19, DOI 10.1186/s40360-017-0184-z
   Sharma P., 2018, FRONT MICROBIOL, V9, P948
   Suzuki Yuichiro J, 2016, J Rare Dis Res Treat, V1, P17
   Tong ZY, 2015, INT J MOL SCI, V16, P14511, DOI 10.3390/ijms160714511
   Vijay V, 2016, TOXICOL APPL PHARM, V295, P68, DOI 10.1016/j.taap.2016.02.003
   Wang Q, 2019, OXID MED CELL LONGEV, V2019, DOI 10.1155/2019/8768164
   Xu Y, 2018, BEHAV NEUROL, V2018, DOI 10.1155/2018/6814393
   Yin ZW, 2016, AGING-US, V8, P192, DOI 10.18632/aging.100876
   Zhang T, 2016, NAT MED, V22, P175, DOI 10.1038/nm.4017
   Zhang YT, 2019, CHEM-BIOL INTERACT, V305, P54, DOI 10.1016/j.cbi.2019.03.027
   Zhang ZZ, 2018, J IMMUNOL RES, V2018, DOI 10.1155/2018/1509851
NR 39
TC 22
Z9 22
U1 3
U2 7
PU ACADEMIC PRESS INC ELSEVIER SCIENCE
PI SAN DIEGO
PA 525 B ST, STE 1900, SAN DIEGO, CA 92101-4495 USA
SN 0006-291X
EI 1090-2104
J9 BIOCHEM BIOPH RES CO
JI Biochem. Biophys. Res. Commun.
PD FEB 26
PY 2020
VL 523
IS 1
BP 140
EP 146
DI 10.1016/j.bbrc.2019.12.027
PG 7
WC Biochemistry & Molecular Biology; Biophysics
WE Science Citation Index Expanded (SCI-EXPANDED)
SC Biochemistry & Molecular Biology; Biophysics
GA LB6BO
UT WOS:000524719500023
PM 31837803
DA 2022-04-27
ER

PT J
AU Baik, JY
   Liu, ZS
   Jiao, DL
   Kwon, HJ
   Yan, J
   Kadigamuwa, C
   Choe, M
   Lake, R
   Kruhlak, M
   Tandon, M
   Cai, ZY
   Choksi, S
   Liu, ZG
AF Baik, Jin Young
   Liu, Zhaoshan
   Jiao, Delong
   Kwon, Hyung-Joon
   Yan, Jiong
   Kadigamuwa, Chamila
   Choe, Moran
   Lake, Ross
   Kruhlak, Michael
   Tandon, Mayank
   Cai, Zhenyu
   Choksi, Swati
   Liu, Zheng-Gang
TI ZBP1 not RIPK1 mediates tumor necroptosis in breast cancer
SO NATURE COMMUNICATIONS
LA English
DT Article
ID DOMAIN-LIKE PROTEIN; CELL-DEATH; PROGRAMMED NECROSIS; DNA;
   RECOMMENDATIONS; PATHWAY; BINDING; LEADS; GENE
AB Tumor necrosis happens commonly in advanced solid tumors. We reported that necroptosis plays a major role in tumor necrosis. Although several key necroptosis regulators including receptor interacting protein kinase 1 (RIPK1) have been identified, the regulation of tumor necroptosis during tumor development remains elusive. Here, we report that Z-DNA-binding protein 1 (ZBP1), not RIPK1, mediates tumor necroptosis during tumor development in preclinical cancer models. We found that ZBP1 expression is dramatically elevated in necrotic tumors. Importantly, ZBP1, not RIPK1, deletion blocks tumor necroptosis during tumor development and inhibits metastasis. We showed that glucose deprivation triggers ZBP1-depedent necroptosis in tumor cells. Glucose deprivation causes mitochondrial DNA (mtDNA) release to the cytoplasm and the binding of mtDNA to ZBP1 to activate MLKL in a BCL-2 family protein, NOXA-dependent manner. Therefore, our study reveals ZBP1 as the key regulator of tumor necroptosis and provides a potential drug target for controlling tumor metastasis. Tumour necroptosis is regulated by RIPK3 during tumour development. Here the authors show that ZBP1 is an upstream mediator of RIPK3 in tumour necroptosis and that glucose deprivation induces the release of mitochondrial DNA, which binds to ZBP1 to activate ZBP1-mediated necroptosis in breast cancer.
C1 [Baik, Jin Young; Liu, Zhaoshan; Jiao, Delong; Kwon, Hyung-Joon; Yan, Jiong; Kadigamuwa, Chamila; Choe, Moran; Choksi, Swati; Liu, Zheng-Gang] NCI, NIH, Lab Immune Cell Biol, Bethesda, MD 20892 USA.
   [Lake, Ross] NCI, NIH, Lab Genitourinary Canc Pathogenesis, Bethesda, MD 20892 USA.
   [Kruhlak, Michael] NCI, NIH, Lab Canc Biol & Genet, Bethesda, MD 20892 USA.
   [Tandon, Mayank] NCI, NIH, Collaborat Bioinformat Resource, Bethesda, MD 20892 USA.
   [Tandon, Mayank] Frederick Natl Lab Canc Res, Adv Biomed Computat Sci, Frederick, MD USA.
   [Cai, Zhenyu] Tongji Univ, Tongji Univ Canc Ctr, Shanghai Peoples Hosp 10, Sch Med, Shanghai, Peoples R China.
RP Liu, ZG (通讯作者)，NCI, NIH, Lab Immune Cell Biol, Bethesda, MD 20892 USA.
EM zgliu@helix.nih.gov
FU Intramural Research Program of the Center for Cancer Research, National
   Cancer Institute, National Institutes of HealthUnited States Department
   of Health & Human ServicesNational Institutes of Health (NIH) - USANIH
   National Cancer Institute (NCI)
FX This research was supported by the Intramural Research Program of the
   Center for Cancer Research, National Cancer Institute, National
   Institutes of Health.
CR [Anonymous], 2018, R LANG ENV STAT COMP
   Ashkenazi A, 1998, SCIENCE, V281, P1305, DOI 10.1126/science.281.5381.1305
   Brown JM, 2004, NAT REV CANCER, V4, P437, DOI 10.1038/nrc1367
   Cai ZY, 2014, NAT CELL BIOL, V16, P55, DOI 10.1038/ncb2883
   Caruso R, 2012, ONCOL LETT, V3, P16, DOI 10.3892/ol.2011.420
   Chen DS, 2018, P NATL ACAD SCI USA, V115, P3930, DOI 10.1073/pnas.1717190115
   Chen JY, 2020, AM J PATHOL, V190, P1565, DOI 10.1016/j.ajpath.2020.03.018
   Chen X, 2014, CELL RES, V24, P105, DOI 10.1038/cr.2013.171
   Cheong JH, 2011, MOL CANCER THER, V10, P2350, DOI 10.1158/1535-7163.MCT-11-0497
   Chew WL, 2016, NAT METHODS, V13, P868, DOI 10.1038/nmeth.3993
   Christofferson DE, 2010, CURR OPIN CELL BIOL, V22, P263, DOI 10.1016/j.ceb.2009.12.003
   Colaprico A, 2016, NUCLEIC ACIDS RES, V44, DOI 10.1093/nar/gkv1507
   Dondelinger Y, 2014, CELL REP, V7, P971, DOI 10.1016/j.celrep.2014.04.026
   Elmore SA, 2016, TOXICOL PATHOL, V44, P173, DOI 10.1177/0192623315625859
   Fischer Andrew H, 2008, CSH Protoc, V2008, DOI 10.1101/pdb.prot4986
   Frank T, 2019, CELL DEATH DIFFER, V26, P2046, DOI 10.1038/s41418-019-0298-5
   Fu YN, 1999, GENE, V240, P157, DOI 10.1016/S0378-1119(99)00419-9
   Galluzzi L, 2018, CELL DEATH DIFFER, V25, P486, DOI 10.1038/s41418-017-0012-4
   Galluzzi L, 2008, CELL, V135, P1161, DOI 10.1016/j.cell.2008.12.004
   Gao GF, 2019, CELL SYST, V9, P24, DOI 10.1016/j.cels.2019.06.006
   Gatenby RA, 2004, NAT REV CANCER, V4, P891, DOI 10.1038/nrc1478
   Green DR, 2019, CELL, V177, P1094, DOI 10.1016/j.cell.2019.04.024
   Guicciardi ME, 2009, FASEB J, V23, P1625, DOI 10.1096/fj.08-111005
   Hanahan D, 2011, CELL, V144, P646, DOI 10.1016/j.cell.2011.02.013
   Ingram JP, 2019, J IMMUNOL, V203, P1348, DOI 10.4049/jimmunol.1900216
   Ito Y, 2016, SCIENCE, V353, P603, DOI 10.1126/science.aaf6803
   Jeong S, 2019, CANCER LETT, V447, P12, DOI 10.1016/j.canlet.2019.01.011
   Jiao DL, 2018, CELL RES, V28, P868, DOI 10.1038/s41422-018-0058-y
   Kaiser WJ, 2013, J BIOL CHEM, V288, P31268, DOI 10.1074/jbc.M113.462341
   Koo GB, 2015, CELL RES, V25, P707, DOI 10.1038/cr.2015.56
   Kuriakose T, 2018, TRENDS IMMUNOL, V39, P123, DOI 10.1016/j.it.2017.11.002
   Li XX, 2018, MOL CELL, V69, P480, DOI 10.1016/j.molcel.2018.01.001
   Liang LZ, 2019, J ORAL PATHOL MED, V48, P52, DOI 10.1111/jop.12787
   Lin EY, 2003, AM J PATHOL, V163, P2113, DOI 10.1016/S0002-9440(10)63568-7
   Liu ZG, 2020, CELL STRESS, V4, P1, DOI 10.15698/cst2020.01.208
   LJUNG BM, 1989, BREAST CANCER RES TR, V13, P153, DOI 10.1007/BF01806527
   Makki J, 2015, CLIN MED INSIGHTS-PA, V8, DOI 10.4137/CPath.S31563
   Najafov A, 2017, TRENDS CANCER, V3, P294, DOI 10.1016/j.trecan.2017.03.002
   Newton K, 2016, NATURE, V540, P129, DOI 10.1038/nature20559
   Patel S, 2020, CELL DEATH DIFFER, V27, P161, DOI 10.1038/s41418-019-0347-0
   Pei XF, 2004, IN VITRO CELL DEV-AN, V40, P14
   Richards CH, 2011, FUTURE ONCOL, V7, P1223, DOI [10.2217/fon.11.99, 10.2217/FON.11.99]
   Ritchie ME, 2015, NUCLEIC ACIDS RES, V43, DOI 10.1093/nar/gkv007
   Rothenburg S, 2002, NUCLEIC ACIDS RES, V30, P993, DOI 10.1093/nar/30.4.993
   Schock SN, 2017, CELL DEATH DIFFER, V24, P615, DOI 10.1038/cdd.2016.153
   Seifert L, 2016, NATURE, V532, P245, DOI 10.1038/nature17403
   Seo YW, 2003, J BIOL CHEM, V278, P48292, DOI 10.1074/jbc.M308785200
   Sharon Y, 2013, JOVE-J VIS EXP, DOI 10.3791/4425
   Sorvina A, 2018, SCI REP-UK, V8, DOI 10.1038/s41598-018-24672-w
   Sridharan H, 2017, EMBO REP, V18, P1429, DOI 10.15252/embr.201743947
   Thyrell L, 2004, J BIOL CHEM, V279, P24152, DOI 10.1074/jbc.M312219200
   Trikha P, 2016, ONCOGENE, V35, P3636, DOI 10.1038/onc.2015.429
   Upton JW, 2012, CELL HOST MICROBE, V11, P290, DOI [10.1016/j.chom.2012.01.016, 10.1016/j.chom.2019.09.004]
   Wallach D, 2016, SCIENCE, V352, DOI 10.1126/science.aaf2154
   Wang HY, 2014, MOL CELL, V54, P133, DOI 10.1016/j.molcel.2014.03.003
   Xu Q, 2017, NAT COMMUN, V8, DOI 10.1038/s41467-017-00496-6
   Yang DW, 2020, CELL MOL IMMUNOL, V17, P356, DOI 10.1038/s41423-019-0237-x
   Yatim N, 2015, SCIENCE, V350, P328, DOI 10.1126/science.aad0395
NR 58
TC 8
Z9 9
U1 11
U2 20
PU NATURE RESEARCH
PI BERLIN
PA HEIDELBERGER PLATZ 3, BERLIN, 14197, GERMANY
SN 2041-1723
J9 NAT COMMUN
JI Nat. Commun.
PD MAY 11
PY 2021
VL 12
IS 1
AR 2666
DI 10.1038/s41467-021-23004-3
PG 14
WC Multidisciplinary Sciences
WE Science Citation Index Expanded (SCI-EXPANDED)
SC Science & Technology - Other Topics
GA SO1EY
UT WOS:000658723900014
PM 33976222
OA Green Published, gold
DA 2022-04-27
ER

PT J
AU Kim, JY
   Leem, J
   Hong, HL
AF Kim, Jung-Yeon
   Leem, Jaechan
   Hong, Hyo-Lim
TI Melittin Ameliorates Endotoxin-Induced Acute Kidney Injury by Inhibiting
   Inflammation, Oxidative Stress, and Cell Death in Mice
SO OXIDATIVE MEDICINE AND CELLULAR LONGEVITY
LA English
DT Article
ID HEME OXYGENASE-1; BEE VENOM; APOPTOSIS; NECROPTOSIS; INDUCTION;
   COMPONENT; ACID
AB Sepsis-related acute kidney injury (AKI) is a worldwide health problem, and its pathogenesis involves multiple pathways. Lipopolysaccharide (LPS) is an endotoxin that induces systemic inflammatory responses. Melittin, a main constituent of bee venom, exerts several biological activities such as antioxidant, anti-inflammatory, and antiapoptotic actions. However, whether melittin protects against endotoxin-induced AKI remains undetermined. Here, we aimed to examine the potential action of melittin on LPS-induced renal injury and explore the mechanisms. We showed that acute renal failure and structural damage after injection of LPS were markedly attenuated by administration of melittin. The peptide also suppressed expression of markers of direct tubular damage in kidneys of the LPS-treated mice. Mechanistically, melittin reduced systemic and renal levels of cytokines and inhibited renal accumulation of immune cells with concomitant suppression of nuclear factor kappa-B pathway. Increased amounts of lipid peroxidation products after LPS treatment were largely decreased by melittin. Additionally, the peptide decreased expression of nicotinamide adenine dinucleotide phosphate oxidase 4 and enhanced nuclear factor erythroid-2-related factor 2-mediated antioxidant defenses. Moreover, melittin inhibited apoptotic and necroptotic cell death after LPS treatment. Lastly, we showed that melittin improved the survival rate of LPS-injected mice. These results suggest that melittin ameliorates endotoxin-induced AKI and mortality through inhibiting inflammation, oxidative injury, and apoptotic and necroptotic death of tubular epithelial cells.
C1 [Kim, Jung-Yeon; Leem, Jaechan] Catholic Univ Daegu, Sch Med, Dept Immunol, Daegu 42472, South Korea.
   [Hong, Hyo-Lim] Catholic Univ Daegu, Sch Med, Dept Internal Med, Daegu 42472, South Korea.
RP Leem, J (通讯作者)，Catholic Univ Daegu, Sch Med, Dept Immunol, Daegu 42472, South Korea.; Hong, HL (通讯作者)，Catholic Univ Daegu, Sch Med, Dept Internal Med, Daegu 42472, South Korea.
EM jy1118@cu.ac.kr; jcim@cu.ac.kr; hlhong@cu.ac.kr
OI Leem, Jaechan/0000-0003-2329-4374; Hong, Hyo-Lim/0000-0003-2147-1381
FU Basic Science Research Program through the National Research Foundation
   of Korea (NRF) - Ministry of Science and ICT & Future Planning (MSIP)
   [NRF-2020R1C1C1003348, NRF-2019R1G1A1008777]
FX This research was supported by the Basic Science Research Program
   through the National Research Foundation of Korea (NRF) funded by the
   Ministry of Science and ICT & Future Planning (MSIP)
   (NRF-2020R1C1C1003348 and NRF-2019R1G1A1008777).
CR An HJ, 2018, BRIT J PHARMACOL, V175, P4310, DOI 10.1111/bph.14487
   An HJ, 2016, MOLECULES, V21, DOI 10.3390/molecules21091137
   Anders HJ, 2018, NEPHRON, V139, P342, DOI 10.1159/000489940
   Avci FG, 2018, BIOMOLECULES, V8, DOI 10.3390/biom8030077
   Chen YH, 2018, OXID MED CELL LONGEV, V2018, DOI 10.1155/2018/6717212
   Fleischmann C, 2016, AM J RESP CRIT CARE, V193, P259, DOI 10.1164/rccm.201504-0781OC
   Gu LN, 2019, MICROB PATHOGENESIS, V137, DOI 10.1016/j.micpath.2019.103688
   Guo RQ, 2004, J AM SOC NEPHROL, V15, P3093, DOI 10.1097/01.ASN.0000145530.73247.F5
   He J, 2019, MOL MED REP, V19, P5115, DOI 10.3892/mmr.2019.10178
   He J, 2018, INFLAMMATION, V41, P1912, DOI 10.1007/s10753-018-0834-3
   Hoste E, 2015, INTENS CARE MED, V41, P1411, DOI 10.1007/s00134-015-3934-7
   Huang YR, 2019, ANTIOXID REDOX SIGN, V31, P1194, DOI 10.1089/ars.2018.7636
   Jun W, 2020, ARCH BIOCHEM BIOPHYS, V689, DOI 10.1016/j.abb.2020.108433
   Kang J, 2014, FEBS LETT, V588, P79, DOI 10.1016/j.febslet.2013.11.009
   Kim JW, 2019, BIOLOGY-BASEL, V8, DOI 10.3390/biology8030064
   Kim JY, 2020, MOLECULES, V25, DOI 10.3390/molecules25235717
   Kim JY, 2020, BIOLOGY-BASEL, V9, DOI 10.3390/biology9070154
   Kim JY, 2019, ANTIOXIDANTS-BASEL, V8, DOI 10.3390/antiox8080322
   Kim SJ, 2011, J ATHEROSCLER THROMB, V18, P1117, DOI 10.5551/jat.8474
   Kim WH, 2018, MOLECULES, V23, DOI 10.3390/molecules23020332
   Kim WH, 2017, SCI REP-UK, V7, DOI 10.1038/s41598-017-17873-2
   Kockara A, 2013, RENAL FAILURE, V35, P291, DOI 10.3109/0886022X.2012.744040
   Kong H, 2018, J BIOL CHEM, V293, P7499, DOI 10.1074/jbc.TM117.000257
   Lee G, 2016, MOLECULES, V21, DOI 10.3390/molecules21050616
   Lee WR, 2014, EUR J PHARMACOL, V740, P218, DOI 10.1016/j.ejphar.2014.06.058
   Memariani H, 2019, APPL MICROBIOL BIOT, V103, P3265, DOI 10.1007/s00253-019-09698-y
   Mir SM, 2018, BIOMED PHARMACOTHER, V100, P304, DOI 10.1016/j.biopha.2018.01.169
   Park JH, 2014, EXP BIOL MED, V239, P1705, DOI 10.1177/1535370214533880
   Park JH, 2012, APOPTOSIS, V17, P61, DOI 10.1007/s10495-011-0659-0
   Paunkov A, 2019, ANTIOXIDANTS-BASEL, V8, DOI 10.3390/antiox8090353
   Pavlakou P, 2017, OXID MED CELL LONGEV, V2017, DOI 10.1155/2017/6193694
   Peerapornratana S, 2019, KIDNEY INT, V96, P1083, DOI 10.1016/j.kint.2019.05.026
   Plotnikov EY, 2019, ANTIOXIDANTS-BASEL, V8, DOI 10.3390/antiox8060176
   Rady I, 2017, CANCER LETT, V402, P16, DOI 10.1016/j.canlet.2017.05.010
   Rai RC, 2020, LIFE SCI, V240, DOI 10.1016/j.lfs.2019.117084
   Silva S, 2008, BLOOD PURIFICAT, V26, P188, DOI 10.1159/000117308
   Sureshbabu A, 2018, JCI INSIGHT, V3, DOI 10.1172/jci.insight.98411
   Tanaka M, 2018, OXID MED CELL LONGEV, V2018, DOI 10.1155/2018/9364364
   Wang TJ, 2016, BIOCHEM BIOPH RES CO, V480, P126, DOI 10.1016/j.bbrc.2016.09.135
   Wardyn JD, 2015, BIOCHEM SOC T, V43, P621, DOI 10.1042/BST20150014
   Wehbe R, 2019, MOLECULES, V24, DOI 10.3390/molecules24162997
   Wright MM, 2009, BIOCHEM J, V422, P353, DOI 10.1042/BJ20090339
   Wu Q, 2020, LIFE SCI, V242, DOI 10.1016/j.lfs.2019.117240
   Xu YF, 2015, J AM SOC NEPHROL, V26, P2647, DOI 10.1681/ASN.2014080741
   Zhang HF, 2019, OXID MED CELL LONGEV, V2019, DOI 10.1155/2019/2853534
NR 45
TC 11
Z9 11
U1 4
U2 8
PU HINDAWI LTD
PI LONDON
PA ADAM HOUSE, 3RD FLR, 1 FITZROY SQ, LONDON, W1T 5HF, ENGLAND
SN 1942-0900
EI 1942-0994
J9 OXID MED CELL LONGEV
JI Oxidative Med. Cell. Longev.
PD JAN 5
PY 2021
VL 2021
AR 8843051
DI 10.1155/2021/8843051
PG 14
WC Cell Biology
WE Science Citation Index Expanded (SCI-EXPANDED)
SC Cell Biology
GA PX5IM
UT WOS:000611388100001
PM 33488946
OA Green Published, gold
DA 2022-04-27
ER

PT J
AU Schroeder, A
   Warnken, U
   Roth, D
   Klika, KD
   Vobis, D
   Barnert, A
   Bujupi, F
   Oberacker, T
   Schnolzer, M
   Nicolay, JP
   Krammer, PH
   Gulow, K
AF Schroeder, Anne
   Warnken, Uwe
   Roeth, Daniel
   Klika, Karel D.
   Vobis, Diana
   Barnert, Andrea
   Bujupi, Fatmire
   Oberacker, Tina
   Schnoelzer, Martina
   Nicolay, Jan P.
   Krammer, Peter H.
   Guelow, Karsten
TI Targeting Thioredoxin-1 by dimethyl fumarate induces
   ripoptosome-mediated cell death
SO SCIENTIFIC REPORTS
LA English
DT Article
ID NF-KAPPA-B; HUMAN T-CELLS; NUCLEAR-FACTOR; POSTTRANSLATIONAL
   MODIFICATIONS; REDOX REGULATION; LYMPHOMA; APOPTOSIS; ACTIVATION;
   NECROPTOSIS; EXPRESSION
AB Constitutively active NF kappa B promotes survival of many cancers, especially T-cell lymphomas and leukemias by upregulating antiapoptotic proteins such as inhibitors of apoptosis (IAPs) and FLICE-like inhibitory proteins (cFLIPs). IAPs and cFLIPs negatively regulate the ripoptosome, which mediates cell death in an apoptotic or necroptotic manner. Here, we demonstrate for the first time, that DMF antagonizes NF kappa B by suppressing Thioredoxin-1 (Trx1), a major regulator of NF kappa B transcriptional activity. DMF-mediated inhibition of NF kappa B causes ripoptosome formation via downregulation of IAPs and cFLIPs. In addition, DMF promotes mitochondrial Smac release and subsequent degradation of IAPs, further enhancing cell death in tumor cells displaying constitutive NF kappa B activity. Significantly, CTCL patients treated with DMF display substantial ripoptosome formation and caspase-3 cleavage in T-cells. DMF induces cell death predominantly in malignant or activated T-cells. Further, we show that malignant T-cells can die by both apoptosis and necroptosis, in contrast to resting T-cells, which are restricted to apoptosis upon DMF administration. In summary, our data provide new mechanistic insight in the regulation of cell death by targeting NF kappa B via Trx1 in cancer. Thus, interference with Trx1 activity is a novel approach for treatment of NF kappa B-dependent tumors.
C1 [Schroeder, Anne; Roeth, Daniel; Vobis, Diana; Barnert, Andrea; Bujupi, Fatmire; Oberacker, Tina; Nicolay, Jan P.; Krammer, Peter H.; Guelow, Karsten] German Canc Res Ctr, Div Immunogenet, Tumor Immunol Program, Heidelberg, Germany.
   [Warnken, Uwe; Schnoelzer, Martina] German Canc Res Ctr, Funct Proteome Anal, Heidelberg, Germany.
   [Klika, Karel D.] German Canc Res Ctr, Mol Struct Anal, Heidelberg, Germany.
   [Nicolay, Jan P.] Univ Med Ctr Mannheim, Dept Dermatol Venereol & Allergy, Mannheim, Germany.
RP Gulow, K (通讯作者)，German Canc Res Ctr, Div Immunogenet, Tumor Immunol Program, Heidelberg, Germany.
EM k.guelow@dkfz.de
RI Roeth, Daniel/AAS-3185-2021; Gulow, Karsten/W-7392-2019
OI Roeth, Daniel/0000-0002-1190-3219; Schroeder, Anne/0000-0001-7442-1527
FU Wilhelm-Sander-Stiftung [2012.077.1]; Helmholtz Alliance for
   Immunotherapy [HA-202]
FX We thank S. Pfrang, U. Matiba, D. Suss and T. Schlor for technical
   assistance, A. Kuhn for helpful discussions and the Sezary patients for
   blood donations. We thank Apogenix (Heidelberg, Germany) for a gift of
   APG101 and financial support from the 'Wilhelm-Sander-Stiftung'
   (2012.077.1) and the Helmholtz Alliance for Immunotherapy (HA-202).
CR Abeler-Dorner L, 2013, J RHEUMATOL, V40, P1683, DOI 10.3899/jrheum.121299
   Andersen JF, 1997, BIOCHEMISTRY-US, V36, P13979, DOI 10.1021/bi971004s
   Bertrand MJM, 2011, MOL CELL, V43, P323, DOI 10.1016/j.molcel.2011.07.007
   Braun FK, 2012, J INVEST DERMATOL, V132, P429, DOI 10.1038/jid.2011.316
   Braun T, 2006, CELL DEATH DIFFER, V13, P748, DOI 10.1038/sj.cdd.4401874
   Callister ME, 2008, BRIT J PHARMACOL, V155, P661, DOI 10.1038/bjp.2008.258
   Ch'en IL, 2011, J EXP MED, V208, P633, DOI 10.1084/jem.20110251
   Feoktistova M, 2011, MOL CELL, V43, P449, DOI 10.1016/j.molcel.2011.06.011
   Fulda S, 2012, NAT REV DRUG DISCOV, V11, P109, DOI 10.1038/nrd3627
   Gasdaska JR, 1996, BIOCHEM PHARMACOL, V52, P1741, DOI 10.1016/S0006-2952(96)00595-3
   Gerdes S, 2007, BRIT J DERMATOL, V156, P838, DOI 10.1111/j.1365-2133.2007.07779.x
   Ghosh S, 1998, ANNU REV IMMUNOL, V16, P225, DOI 10.1146/annurev.immunol.16.1.225
   Gloire G, 2009, ANTIOXID REDOX SIGN, V11, P2209, DOI [10.1089/ars.2009.2463, 10.1089/ARS.2009.2463]
   Go Y.M., 2009, CURR PROTOC TOXICOL, DOI [10.1002/0471140856.tx1712s41, DOI 10.1002/0471140856.TX1712S41]
   Haendeler J, 2006, ANTIOXID REDOX SIGN, V8, P1723, DOI 10.1089/ars.2006.8.1723
   Hashemy SI, 2008, J BIOL CHEM, V283, P21890, DOI 10.1074/jbc.M801047200
   Jones DP, 2008, AM J PHYSIOL-CELL PH, V295, pC849, DOI 10.1152/ajpcell.00283.2008
   Kabe Y, 2005, ANTIOXID REDOX SIGN, V7, P395, DOI 10.1089/ars.2005.7.395
   Kaczmarek A, 2013, IMMUNITY, V38, P209, DOI 10.1016/j.immuni.2013.02.003
   Karin M, 2002, NAT REV CANCER, V2, P301, DOI 10.1038/nrc780
   Kiessling MK, 2009, CANCER RES, V69, P2365, DOI 10.1158/0008-5472.CAN-08-3221
   Kordes U, 2000, LEUKEMIA, V14, P399, DOI 10.1038/sj.leu.2401705
   Kroemer G, 2007, PHYSIOL REV, V87, P99, DOI 10.1152/physrev.00013.2006
   Lillig CH, 2007, ANTIOXID REDOX SIGN, V9, P25, DOI 10.1089/ars.2007.9.25
   Loewe R, 2002, J IMMUNOL, V168, P4781, DOI 10.4049/jimmunol.168.9.4781
   Micheau O, 2001, MOL CELL BIOL, V21, P5299, DOI 10.1128/MCB.21.16.5299-5305.2001
   Mrowietz U, 2005, TRENDS MOL MED, V11, P43, DOI 10.1016/j.molmed.2004.11.003
   Nicolay JP, 2016, BLOOD, V128, P805, DOI 10.1182/blood-2016-01-694117
   O'Donoghue SI, 2015, NAT METHODS, V12, P98, DOI 10.1038/nmeth.3258
   Ofengeim D, 2013, NAT REV MOL CELL BIO, V14, P727, DOI 10.1038/nrm3683
   Pasparakis M, 2015, NATURE, V517, P311, DOI 10.1038/nature14191
   Pichardo DA, 2004, LEUKEMIA LYMPHOMA, V45, P1755, DOI 10.1080/10428190410001693560
   Rodriguez DA, 2016, CELL DEATH DIFFER, V23, P76, DOI 10.1038/cdd.2015.70
   Scaffidi C, 1998, EMBO J, V17, P1675, DOI 10.1093/emboj/17.6.1675
   Schleich K, 2012, MOL CELL, V47, P306, DOI 10.1016/j.molcel.2012.05.006
   Schmitt M, 2009, NUCLEIC ACIDS RES, V37, DOI 10.1093/nar/gkp581
   Schroeder A, 2014, CANCER RES, V74, P1227, DOI 10.1158/0008-5472.CAN-13-0594
   Sors A, 2006, BLOOD, V107, P2354, DOI 10.1182/blood-2005-06-2536
   Stehlik C, 1998, BIOCHEM BIOPH RES CO, V243, P827, DOI 10.1006/bbrc.1998.8185
   Sullivan LB, 2013, MOL CELL, V51, P236, DOI 10.1016/j.molcel.2013.05.003
   Tenev T, 2011, MOL CELL, V43, P432, DOI 10.1016/j.molcel.2011.06.006
   Treumer F, 2003, J INVEST DERMATOL, V121, P1383, DOI 10.1111/j.1523-1747.2003.12605.x
   Vaux DL, 2003, BIOCHEM BIOPH RES CO, V304, P499, DOI 10.1016/S0006-291X(03)00622-3
   Vilimas T, 2007, NAT MED, V13, P70, DOI 10.1038/nm1524
   Vince JE, 2007, CELL, V131, P682, DOI 10.1016/j.cell.2007.10.037
   Weichsel A, 1996, STRUCTURE, V4, P735, DOI 10.1016/S0969-2126(96)00079-2
   Yang Y, 2000, SCIENCE, V288, P874, DOI 10.1126/science.288.5467.874
   Zhang CL, 2010, J INVEST DERMATOL, V130, P2110, DOI 10.1038/jid.2010.86
   ZHANG JD, 1994, ONCOGENE, V9, P1931
   Zinzani PL, 2007, J CLIN ONCOL, V25, P4293, DOI 10.1200/JCO.2007.11.4207
NR 50
TC 15
Z9 15
U1 0
U2 4
PU NATURE PUBLISHING GROUP
PI LONDON
PA MACMILLAN BUILDING, 4 CRINAN ST, LONDON N1 9XW, ENGLAND
SN 2045-2322
J9 SCI REP-UK
JI Sci Rep
PD FEB 24
PY 2017
VL 7
AR 43168
DI 10.1038/srep43168
PG 12
WC Multidisciplinary Sciences
WE Science Citation Index Expanded (SCI-EXPANDED)
SC Science & Technology - Other Topics
GA EL6PS
UT WOS:000394745100001
PM 28233787
OA Green Published, gold
DA 2022-04-27
ER

PT J
AU Legarda, D
   Justus, SJ
   Ang, RL
   Rikhi, N
   Li, WJ
   Moran, TM
   Zhang, JK
   Mizoguchi, E
   Zelic, M
   Kelliher, MA
   Blander, M
   Ting, AT
AF Legarda, Diana
   Justus, Scott J.
   Ang, Rosalind L.
   Rikhi, Nimisha
   Li, Wenjing
   Moran, Thomas M.
   Zhang, Jianke
   Mizoguchi, Emiko
   Zelic, Matija
   Kelliher, Michelle A.
   Blander, Magarian
   Ting, Adrian T.
TI CYLD Proteolysis Protects Macrophages from TNF-Mediated Auto-necroptosis
   Induced by LPS and Licensed by Type I IFN
SO CELL REPORTS
LA English
DT Article
ID MIXED LINEAGE KINASE; RECEPTOR-INTERACTING PROTEIN; DOMAIN-LIKE PROTEIN;
   NECROTIC CELL-DEATH; TOLL-LIKE RECEPTORS; KAPPA-B ACTIVATION; PROGRAMMED
   NECROSIS; REGULATORY FACTOR-3; APOPTOSIS; CASPASE-8
AB Tumor necrosis factor (TNF) induces necroptosis, a RIPK3/MLKL-dependent form of inflammatory cell death. In response to infection by Gram-negative bacteria, multiple receptors on macrophages, including TLR4, TNF, and type I IFN receptors, are concurrently activated, but it is unclear how they crosstalk to regulate necroptosis. We report that TLR4 activates CASPASE-8 to cleave and remove the deubiquitinase cylindromatosis (CYLD) in a TRIF-and RIPK1-dependent manner to disable necroptosis in macrophages. Inhibiting CASPASE-8 leads to CYLD-dependent necroptosis caused by the TNF produced in response to TLR4 ligation. While lipopolysaccharides (LPS)-induced necroptosis was abrogated in Tnf(-/-) macrophages, a soluble TNF antagonist was not able to do so in Tnf(+/+) macrophages, indicating that necroptosis occurs in a cellautonomous manner. Surprisingly, TNF-mediated auto-necroptosis of macrophages requires type I IFN, which primes the expression of key necroptosis- signaling molecules, including TNFR2 and MLKL. Thus, the TNF necroptosis pathway is regulated by both negative and positive crosstalk.
C1 [Legarda, Diana; Justus, Scott J.; Ang, Rosalind L.; Rikhi, Nimisha; Moran, Thomas M.; Blander, Magarian; Ting, Adrian T.] Icahn Sch Med Mt Sinai, Inst Immunol, New York, NY 10029 USA.
   [Justus, Scott J.; Blander, Magarian; Ting, Adrian T.] Icahn Sch Med Mt Sinai, Grad Sch Biol Sci, New York, NY 10029 USA.
   [Li, Wenjing; Moran, Thomas M.; Blander, Magarian] Icahn Sch Med Mt Sinai, Dept Microbiol, New York, NY 10029 USA.
   [Li, Wenjing; Moran, Thomas M.] Icahn Sch Med Mt Sinai, Global Hlth & Emerging Pathogens Inst, New York, NY 10029 USA.
   [Zhang, Jianke] Thomas Jefferson Univ, Dept Microbiol & Immunol, Kimmel Canc Ctr, Philadelphia, PA 19107 USA.
   [Mizoguchi, Emiko] Massachusetts Gen Hosp, Dept Med, Ctr Study Inflammatory Bowel Dis, Boston, MA 02114 USA.
   [Zelic, Matija; Kelliher, Michelle A.] Univ Massachusetts, Sch Med, Dept Mol Cell & Canc Biol, Worcester, MA 01605 USA.
   [Blander, Magarian; Ting, Adrian T.] Icahn Sch Med Mt Sinai, Tisch Canc Inst, Dept Med, New York, NY 10029 USA.
RP Ting, AT (通讯作者)，Icahn Sch Med Mt Sinai, Inst Immunol, New York, NY 10029 USA.; Ting, AT (通讯作者)，Icahn Sch Med Mt Sinai, Grad Sch Biol Sci, New York, NY 10029 USA.; Ting, AT (通讯作者)，Icahn Sch Med Mt Sinai, Tisch Canc Inst, Dept Med, New York, NY 10029 USA.
EM adrian.ting@mssm.edu
OI Blander, Julie Magarian/0000-0001-9207-1700
FU NIHUnited States Department of Health & Human ServicesNational
   Institutes of Health (NIH) - USA [AI052417, AI104521, DK072201,
   DK080070, AI095245, AI075118]; National Institute of Allergy and
   Infectious Diseases (NIAID)United States Department of Health & Human
   ServicesNational Institutes of Health (NIH) - USANIH National Institute
   of Allergy & Infectious Diseases (NIAID) [HHSN272201000054C]; Crohn's
   and Colitis Foundation of America [253097]; Crohn's and Colitis
   Foundation of America; Public Health Service Institutional Research
   Training Award [AI07647]; Helmsley Trust fellowship; Broad Medical
   Foundation; Burroughs Wellcome Trust FundWellcome Trust; Leukemia and
   Lymphoma SocietyLeukemia and Lymphoma Society; Irma-Hirschl Trust Fund;
   Monique Weill-Caulier Charitable Trust Fund; NIAID T32
   Cross-Disciplinary Training Program in Transplant Research [AI78892];
   NATIONAL INSTITUTE OF ALLERGY AND INFECTIOUS DISEASESUnited States
   Department of Health & Human ServicesNational Institutes of Health (NIH)
   - USANIH National Institute of Allergy & Infectious Diseases (NIAID)
   [R56AI104521, T32AI007647, R56AI052417, R01AI075118, T32AI078892,
   R56AI075118, T32AI095213, R01AI052417, R01AI081807, R01AI095245] Funding
   Source: NIH RePORTER; NATIONAL INSTITUTE OF DIABETES AND DIGESTIVE AND
   KIDNEY DISEASESUnited States Department of Health & Human
   ServicesNational Institutes of Health (NIH) - USANIH National Institute
   of Diabetes & Digestive & Kidney Diseases (NIDDK) [R01DK080070,
   P01DK072201] Funding Source: NIH RePORTER
FX We thank Dr. Shizuo Akira, Dr. Douglas Green, Dr. Shao-Cong Sun, and Dr.
   Adolfo Garcia-Sastre for providing mice and femurs/tibia, Dr. Nicolas
   Barnich for providing AIEC strain LF82, and Dr. Kate Fitzgerald for
   providing J2 virus. We would also like to thank Dr. Marie Anne O'Donnell
   for helpful discussions. This work was supported by NIH grants AI052417,
   AI104521, DK072201 (A.T.T.), DK080070 (E.M.), AI095245, DK072201
   (J.M.B.), AI075118 (M.A.K.), and National Institute of Allergy and
   Infectious Diseases (NIAID) contract HHSN272201000054C (T.M.M). This
   work is also supported by a Senior Research Award 253097 from the
   Crohn's and Colitis Foundation of America (A.T.T.). D.L. is a recipient
   of a Career Development Award from the Crohn's and Colitis Foundation of
   America. S.J.J. is supported in part by a Public Health Service
   Institutional Research Training Award (AI07647) and a Helmsley Trust
   fellowship. E.M. is supported by a grant from the Broad Medical
   Foundation (E.M.). J.M.B. is supported by the Burroughs Wellcome Trust
   Fund, the Leukemia and Lymphoma Society, and the Irma-Hirschl and
   Monique Weill-Caulier Charitable Trust Funds. R.L.A. is supported by a
   NIAID T32 Cross-Disciplinary Training Program in Transplant Research
   (AI78892).
CR Arslan SC, 2011, PLOS ONE, V6, DOI 10.1371/journal.pone.0026069
   Bergsbaken T, 2009, NAT REV MICROBIOL, V7, P99, DOI 10.1038/nrmicro2070
   Bethea JR, 1997, J IMMUNOL, V158, P5815
   Bonham KS, 2014, CELL, V156, P705, DOI 10.1016/j.cell.2014.01.019
   Cai ZY, 2014, NAT CELL BIOL, V16, P55, DOI 10.1038/ncb2883
   Campisi L, 2014, AM J TRANSPLANT, V14, P1488, DOI 10.1111/ajt.12736
   Ch'en IL, 2011, J EXP MED, V208, P633, DOI 10.1084/jem.20110251
   Chan FKM, 2003, J BIOL CHEM, V278, P51613, DOI 10.1074/jbc.M305633200
   Chan FKM, 2000, EUR J IMMUNOL, V30, P652
   Chen GY, 2010, NAT REV IMMUNOL, V10, P826, DOI 10.1038/nri2873
   Chen X, 2014, CELL RES, V24, P105, DOI 10.1038/cr.2013.171
   Cho Y, 2009, CELL, V137, P1112, DOI 10.1016/j.cell.2009.05.037
   Cusson-Hermance N, 2005, J BIOL CHEM, V280, P36560, DOI 10.1074/jbc.M506831200
   DEKOSSODO S, 1994, EUR J IMMUNOL, V24, P769, DOI 10.1002/eji.1830240342
   Dillon CP, 2014, CELL, V157, P1189, DOI 10.1016/j.cell.2014.04.018
   Dillon CP, 2012, CELL REPORTS, V1, P401, DOI 10.1016/j.celrep.2012.03.010
   Dondelinger Y, 2014, CELL REP, V7, P971, DOI 10.1016/j.celrep.2014.04.026
   Doyle SE, 2002, IMMUNITY, V17, P251, DOI 10.1016/S1074-7613(02)00390-4
   Duprez L, 2011, IMMUNITY, V35, P908, DOI 10.1016/j.immuni.2011.09.020
   Estornes Y, 2012, CELL DEATH DIFFER, V19, P1482, DOI 10.1038/cdd.2012.22
   Fotin-Mleczek M, 2002, J CELL SCI, V115, P2757
   Gais P, 2010, J IMMUNOL, V184, P5842, DOI 10.4049/jimmunol.0902456
   Gunther C, 2011, NATURE, V477, P335, DOI 10.1038/nature10400
   He SD, 2011, P NATL ACAD SCI USA, V108, P20054, DOI 10.1073/pnas.1116302108
   He SD, 2009, CELL, V137, P1100, DOI 10.1016/j.cell.2009.05.021
   Hitomi JI, 2008, CELL, V135, P1311, DOI 10.1016/j.cell.2008.10.044
   Horng T, 2002, NATURE, V420, P329, DOI 10.1038/nature01180
   Huys L, 2009, J EXP MED, V206, P1873, DOI 10.1084/jem.20090213
   Justus SJ, 2015, IMMUNOL REV, V266, P145, DOI 10.1111/imr.12304
   Kaiser WJ, 2013, J BIOL CHEM, V288, P31268, DOI 10.1074/jbc.M113.462341
   Kaiser WJ, 2011, NATURE, V471, P368, DOI 10.1038/nature09857
   Kaiser WJ, 2005, J IMMUNOL, V174, P4942, DOI 10.4049/jimmunol.174.8.4942
   Kawai T, 1999, IMMUNITY, V11, P115, DOI 10.1016/S1074-7613(00)80086-2
   Kawai T, 2001, J IMMUNOL, V167, P5887, DOI 10.4049/jimmunol.167.10.5887
   Legarda-Addison D, 2009, CELL DEATH DIFFER, V16, P1279, DOI 10.1038/cdd.2009.41
   LEWIS M, 1991, P NATL ACAD SCI USA, V88, P2830, DOI 10.1073/pnas.88.7.2830
   Li XM, 2002, NATURE, V416, P345, DOI 10.1038/416345a
   Lin Y, 1999, GENE DEV, V13, P2514, DOI 10.1101/gad.13.19.2514
   Maelfait J, 2008, J EXP MED, V205, P1967, DOI 10.1084/jem.20071632
   Martinon F, 2000, FEBS LETT, V468, P134, DOI 10.1016/S0014-5793(00)01212-6
   McComb S, 2014, P NATL ACAD SCI USA, V111, pE3206, DOI 10.1073/pnas.1407068111
   McComb S, 2014, J IMMUNOL, V192, P5671, DOI 10.4049/jimmunol.1303380
   Meylan E, 2004, NAT IMMUNOL, V5, P503, DOI 10.1038/ni1061
   Mocarski ES, 2012, NAT REV IMMUNOL, V12, P79, DOI 10.1038/nri3131
   Murphy JM, 2013, IMMUNITY, V39, P443, DOI 10.1016/j.immuni.2013.06.018
   O'Donnell MA, 2007, CURR BIOL, V17, P418, DOI 10.1016/j.cub.2007.01.027
   O'Donnell MA, 2012, PLOS ONE, V7, DOI 10.1371/journal.pone.0041238
   O'Donnell MA, 2011, NAT CELL BIOL, V13, P1437, DOI 10.1038/ncb2362
   O'Donnell MA, 2010, CELL CYCLE, V9, P1065, DOI 10.4161/cc.9.6.10982
   Oberst A, 2011, NATURE, V471, P363, DOI 10.1038/nature09852
   Polykratis A, 2014, J IMMUNOL, V193, P1539, DOI 10.4049/jimmunol.1400590
   ROBERSON SM, 1988, CELL IMMUNOL, V116, P341, DOI 10.1016/0008-8749(88)90236-5
   Robinson N, 2012, NAT IMMUNOL, V13, P954, DOI 10.1038/ni.2397
   Roderick JE, 2014, P NATL ACAD SCI USA, V111, P14436, DOI 10.1073/pnas.1409389111
   Ruspi G, 2014, CELL SIGNAL, V26, P683, DOI 10.1016/j.cellsig.2013.12.009
   Sheehan KCF, 2006, J INTERF CYTOK RES, V26, P804, DOI 10.1089/jir.2006.26.804
   Sun LM, 2012, CELL, V148, P213, DOI 10.1016/j.cell.2011.11.031
   TANNENBAUM CS, 1993, J IMMUNOL, V151, P6833
   Thapa RJ, 2013, P NATL ACAD SCI USA, V110, pE3109, DOI 10.1073/pnas.1301218110
   Upton JW, 2010, CELL HOST MICROBE, V7, P302, DOI 10.1016/j.chom.2010.03.006
   Vanden Berghe T, 2014, NAT REV MOL CELL BIO, V15, P134, DOI 10.1038/nrm3737
   Vanlangenakker N, 2011, CELL DEATH DIFFER, V18, P656, DOI 10.1038/cdd.2010.138
   Wang HY, 2014, MOL CELL, V54, P133, DOI 10.1016/j.molcel.2014.03.003
   Wang L, 2008, CELL, V133, P693, DOI 10.1016/j.cell.2008.03.036
   Wu JF, 2013, CELL RES, V23, P994, DOI 10.1038/cr.2013.91
   Zhang DW, 2009, SCIENCE, V325, P332, DOI 10.1126/science.1172308
   Zhao J, 2012, P NATL ACAD SCI USA, V109, P5322, DOI 10.1073/pnas.1200012109
NR 67
TC 55
Z9 56
U1 1
U2 8
PU CELL PRESS
PI CAMBRIDGE
PA 50 HAMPSHIRE ST, FLOOR 5, CAMBRIDGE, MA 02139 USA
SN 2211-1247
J9 CELL REP
JI Cell Reports
PD JUN 14
PY 2016
VL 15
IS 11
BP 2449
EP 2461
DI 10.1016/j.celrep.2016.05.032
PG 13
WC Cell Biology
WE Science Citation Index Expanded (SCI-EXPANDED)
SC Cell Biology
GA DO4TG
UT WOS:000377776400014
PM 27264187
OA Green Accepted, gold, Green Published
DA 2022-04-27
ER

PT J
AU Hu, H
   Wu, XL
   Wu, GX
   Nan, N
   Zhang, J
   Zhu, XX
   Zhang, Y
   Shu, ZQ
   Liu, J
   Liu, XY
   Lu, JX
   Wang, HY
AF Hu, Hong
   Wu, Xialian
   Wu, Guoxiang
   Nan, Ning
   Zhang, Jing
   Zhu, Xinxin
   Zhang, Yu
   Shu, Zhaoqian
   Liu, Jia
   Liu, Xiaoyan
   Lu, Junxia
   Wang, Huayi
TI RIP3-mediated necroptosis is regulated by inter-filament assembly of RIP
   homotypic interaction motif
SO CELL DEATH AND DIFFERENTIATION
LA English
DT Article
ID PROGRAMMED NECROSIS; CELL-DEATH; VIRUS; CYTOMEGALOVIRUS; INFLAMMATION
AB Necroptosis is mediated by signaling complexes called necrosomes, which contain receptor-interacting protein 3 (RIP3) and upstream effectors, such as RIP1. In necrosomes, the RIP homotypic interaction motif (RHIM) of RIP3 and RIP1 forms amyloidal complex. But how the amyloidal necrosomes control RIP3 activation and cell necroptosis has not been determined. Here, we showed that RIP3 amyloid fibrils could further assemble into large fibrillar networks which presents as cellular puncta during necroptosis. A viral RHIM-containing necroptosis inhibitor M45 could form heteroamyloid with RIP3 in cells and prevent RIP3 puncta formation and cell necroptosis. We characterized mutual antagonism between RIP3-RHIM and M45-RHIM in necroptosis regulation, which was caused by distinct inter-filament interactions in RIP3, M45 amyloids revealed with atomic force microscopy. Moreover, double mutations Asn464 and Met468 in RIP3-RHIM to Asp disrupted RIP3 kinase-dependent necroptosis. While the mutant RIP3(N464D/M468D) could form amyloid as wild type upon necroptosis induction. Based on these results, we propose that RIP3 amyloid formation is required but not sufficient in necroptosis signaling, the ordered inter-filament assembly of RIP3 is critical in RIP3 amyloid mediated kinase activation and cell necroptosis.
C1 [Hu, Hong; Wu, Xialian; Wu, Guoxiang; Nan, Ning; Zhang, Jing; Zhu, Xinxin; Zhang, Yu; Shu, Zhaoqian; Liu, Jia; Liu, Xiaoyan; Lu, Junxia; Wang, Huayi] ShanghaiTech Univ, Sch Life Sci & Technol, 393 Middle Huaxia Rd, Shanghai 201210, Peoples R China.
   [Hu, Hong; Zhu, Xinxin; Zhang, Yu] Chinese Acad Sci, Shanghai Inst Biochem & Cell Biol, Ctr Excellence Mol Cell Sci, 320 Yueyang Rd, Shanghai 200031, Peoples R China.
   [Hu, Hong; Wu, Xialian; Wu, Guoxiang; Nan, Ning; Zhang, Jing; Zhu, Xinxin; Zhang, Yu; Shu, Zhaoqian; Liu, Jia] Univ Chinese Acad Sci, Beijing 100864, Peoples R China.
RP Lu, JX; Wang, HY (通讯作者)，ShanghaiTech Univ, Sch Life Sci & Technol, 393 Middle Huaxia Rd, Shanghai 201210, Peoples R China.
EM lujx@shanghaitech.edu.cn; wanghuayi@shanghaitech.edu.cn
FU Analytical Instrumentation Center, SPST, ShanghaiTech University
   [SPST-AIC10112914]; National Natural Science Foundation of ChinaNational
   Natural Science Foundation of China (NSFC) [31770790, 31571427]; School
   of Life Science
FX We thank the Pengyu Huang Laboratory (pCDH-CMV-MCS-EF1-copGFP) and the
   Liming Sun Laboratory (PX330) for the vectors. We thank the support from
   Analytical Instrumentation Center (contract No. SPST-AIC10112914), SPST,
   ShanghaiTech University and Dr. Xin-yan Wang and Na Yu at the Analytical
   Instrumentation Center of the school of Physical Science and Technology
   at ShanghaiTech University for the assistance in the AFM and XRD
   experiments. We thank Dr. Hou-chao Tao for the aid in the HPLC
   instrument. We thank Dr. Qian-qian Sun and Dr. Dan-dan Liu from the
   facility of School of Life Science, Shanghaitech University for the
   assistance on TEM. This work is funded by National Natural Science
   Foundation of China (No. 31770790 to JL and 31571427 to HW) and the
   scientific research start-up of HW from the School of Life Science.
CR Baker MODG, 2020, SEMIN CELL DEV BIOL, V99, P86, DOI [10.1016/j.semedb.2018.05.004, 10.1016/j.semcdb.2018.05.004]
   Brune W, 2001, SCIENCE, V291, P303, DOI 10.1126/science.291.5502.303
   Cho Y, 2009, CELL, V137, P1112, DOI 10.1016/j.cell.2009.05.037
   Dillon CP, 2014, CELL, V157, P1189, DOI 10.1016/j.cell.2014.04.018
   Dillon CP, 2017, EMBO J, V36, pe201796476
   Guo HY, 2015, CELL HOST MICROBE, V17, P243, DOI 10.1016/j.chom.2015.01.003
   He SD, 2018, NAT IMMUNOL, V19, P912, DOI 10.1038/s41590-018-0188-x
   He SD, 2011, P NATL ACAD SCI USA, V108, P20054, DOI 10.1073/pnas.1116302108
   He SD, 2009, CELL, V137, P1100, DOI 10.1016/j.cell.2009.05.021
   Huang Z, 2015, CELL HOST MICROBE, V17, P229, DOI 10.1016/j.chom.2015.01.002
   Kaiser WJ, 2014, P NATL ACAD SCI USA, V111, P7753, DOI 10.1073/pnas.1401857111
   Lembo D, 2009, TRENDS BIOCHEM SCI, V34, P25, DOI 10.1016/j.tibs.2008.09.008
   Li JX, 2012, CELL, V150, P339, DOI 10.1016/j.cell.2012.06.019
   Linkermann A, 2014, NEW ENGL J MED, V370, P455, DOI 10.1056/NEJMra1310050
   Mompean M, 2018, CELL, V173, P1244, DOI 10.1016/j.cell.2018.03.032
   Orozco S, 2014, CELL DEATH DIFFER, V21, P1511, DOI 10.1038/cdd.2014.76
   Pasparakis M, 2015, NATURE, V517, P311, DOI 10.1038/nature14191
   Pham CLL, 2019, EMBO REP, V20, DOI 10.15252/embr.201846518
   Rickard JA, 2014, CELL, V157, P1175, DOI 10.1016/j.cell.2014.04.019
   Shan B, 2018, GENE DEV, V32, P327, DOI 10.1101/gad.312561.118
   Silke J, 2015, NAT IMMUNOL, V16, DOI 10.1038/ni0815-889b
   Sun LM, 2014, TRENDS BIOCHEM SCI, V39, P587, DOI 10.1016/j.tibs.2014.10.003
   Sun LM, 2012, CELL, V148, P213, DOI 10.1016/j.cell.2011.11.031
   Takaoka A, 2007, NATURE, V448, P501, DOI 10.1038/nature06013
   Thapa RJ, 2016, CELL HOST MICROBE, V20, P674, DOI 10.1016/j.chom.2016.09.014
   Upton JW, 2008, J BIOL CHEM, V283, P16966, DOI 10.1074/jbc.C800051200
   Upton JW, 2012, CELL HOST MICROBE, V11, P290, DOI [10.1016/j.chom.2012.01.016, 10.1016/j.chom.2019.09.004]
   Upton JW, 2010, CELL HOST MICROBE, V7, P302, DOI 10.1016/j.chom.2010.03.006
   Vanden Berghe T, 2016, CELL MOL LIFE SCI, V73, P2137, DOI 10.1007/s00018-016-2189-y
   Wang X, 2014, P NATL ACAD SCI USA, V111, P15438, DOI 10.1073/pnas.1412767111
   Wu XN, 2014, CELL DEATH DIFFER, V21, P1709, DOI 10.1038/cdd.2014.77
   Yamamoto M, 2003, SCIENCE, V301, P640, DOI 10.1126/science.1087262
   Yu XL, 2016, J VIROL, V90, P1088, DOI 10.1128/JVI.02446-15
   Zhang DW, 2009, SCIENCE, V325, P332, DOI 10.1126/science.1172308
NR 34
TC 10
Z9 10
U1 3
U2 8
PU SPRINGERNATURE
PI LONDON
PA CAMPUS, 4 CRINAN ST, LONDON, N1 9XW, ENGLAND
SN 1350-9047
EI 1476-5403
J9 CELL DEATH DIFFER
JI Cell Death Differ.
PD JAN
PY 2021
VL 28
IS 1
BP 251
EP 266
DI 10.1038/s41418-020-0598-9
EA JUL 2020
PG 16
WC Biochemistry & Molecular Biology; Cell Biology
WE Science Citation Index Expanded (SCI-EXPANDED)
SC Biochemistry & Molecular Biology; Cell Biology
GA PR6RI
UT WOS:000554349600003
PM 32737444
OA hybrid, Green Published
DA 2022-04-27
ER

PT J
AU Kearney, CJ
   Cullen, SP
   Clancy, D
   Martin, SJ
AF Kearney, Conor J.
   Cullen, Sean P.
   Clancy, Danielle
   Martin, Seamus J.
TI RIPK1 can function as an inhibitor rather than an initiator of
   RIPK3-dependent necroptosis
SO FEBS JOURNAL
LA English
DT Article
DE cell death; necroptosis; necrostatin; receptor-interacting
   serine/threonine kinase 1 (RIPK1); receptor-interacting serine/threonine
   kinase 3 (RIPK3); tumour necrosis factor (TNF)
ID TUMOR-NECROSIS-FACTOR; NONAPOPTOTIC CELL-DEATH; MIXED LINEAGE KINASE;
   PROGRAMMED NECROSIS; L929 CELLS; TNF-ALPHA; COMPLEX; INFLAMMATION;
   RECEPTORS; PHOSPHORYLATION
AB Tumour necrosis factor and lipopolysaccharide can promote a regulated form of necrosis, called necroptosis, upon inhibition of caspase activity in cells expressing receptor-interacting serine/threonine kinase (RIPK) 3. Because inhibitors of RIPK1 kinase activity such as necrostatin-1 block necroptosis in many settings, RIPK1 is thought to be required for activation of RIPK3, leading to necroptosis. However, here we show that, although necrostatin potently inhibited tumour necrosis factor-induced, lipopolysaccharide-induced and polyIC-induced necroptosis, RIPK1 knockdown unexpectedly potentiated this process. In contrast, RIPK3 knockdown potently suppressed necroptosis under the same conditions. Significantly, necrostatin failed to block necroptosis in the absence of RIPK1, indicating that its ability to suppress necroptosis was indeed RIPK1-dependent. These data argue that RIPK1 is dispensable for necroptosis and can act as an inhibitor of this process. Our observations also suggest that necrostatin enhances the inhibitory effects of RIPK1 on necroptosis, as opposed to blocking its participation in this process.
C1 [Kearney, Conor J.; Cullen, Sean P.; Clancy, Danielle; Martin, Seamus J.] Univ Dublin Trinity Coll, Dept Genet, Mol Cell Biol Lab, Smurfit Inst, Dublin 2, Ireland.
   [Martin, Seamus J.] St Petersburg State Inst Technol, Cellular Biotechnol Lab, Moskovskii Prospekt, Russia.
RP Martin, SJ (通讯作者)，Univ Dublin Trinity Coll, Dept Genet, Mol Cell Biol Lab, Smurfit Inst, Dublin 2, Ireland.
EM martinsj@tcd.ie
RI Kearney, Conor/AAP-7860-2020
OI Martin, Seamus/0000-0002-8539-3143
FU PI award from Science Foundation IrelandScience Foundation Ireland
   [08/IN.1/B2031]; Russian government; Irish Research Council postgraduate
   awardIrish Research Council for Science, Engineering and Technology
FX The Martin Laboratory is supported by a PI award (08/IN.1/B2031) from
   the Science Foundation Ireland. S. J. Martin is a Science Foundation
   Ireland Principal Investigator, and is also the recipient of an award
   from the Russian government for state support of scientific research. C.
   J. Kearney was supported by an Irish Research Council postgraduate
   award.
CR Ashkenazi A, 1998, SCIENCE, V281, P1305, DOI 10.1126/science.281.5381.1305
   Cai ZY, 2014, NAT CELL BIOL, V16, P55, DOI 10.1038/ncb2883
   Cho Y, 2009, CELL, V137, P1112, DOI 10.1016/j.cell.2009.05.037
   Cusson N, 2002, J EXP MED, V196, P15, DOI 10.1084/jem.20011470
   Dannappel M, 2014, NATURE, V513, P90, DOI 10.1038/nature13608
   Degterev A, 2005, NAT CHEM BIOL, V1, P112, DOI 10.1038/nchembio711
   Degterev A, 2008, NAT REV MOL CELL BIO, V9, P378, DOI 10.1038/nrm2393
   Degterev A, 2008, NAT CHEM BIOL, V4, P313, DOI 10.1038/nchembio.83
   Dillon CP, 2014, CELL, V157, P1189, DOI 10.1016/j.cell.2014.04.018
   Dillon CP, 2012, CELL REPORTS, V1, P401, DOI 10.1016/j.celrep.2012.03.010
   Duprez L, 2011, IMMUNITY, V35, P908, DOI 10.1016/j.immuni.2011.09.020
   He SD, 2011, P NATL ACAD SCI USA, V108, P20054, DOI 10.1073/pnas.1116302108
   He SD, 2009, CELL, V137, P1100, DOI 10.1016/j.cell.2009.05.021
   Holler N, 2000, NAT IMMUNOL, V1, P489, DOI 10.1038/82732
   Kaczmarek A, 2013, IMMUNITY, V38, P209, DOI 10.1016/j.immuni.2013.02.003
   Kaiser WJ, 2014, P NATL ACAD SCI USA, V111, P7753, DOI 10.1073/pnas.1401857111
   Kaiser WJ, 2013, CURR OPIN VIROL, V3, P296, DOI 10.1016/j.coviro.2013.05.019
   Kaiser WJ, 2011, NATURE, V471, P368, DOI 10.1038/nature09857
   Kelliher MA, 1998, IMMUNITY, V8, P297, DOI 10.1016/S1074-7613(00)80535-X
   Li JX, 2012, CELL, V150, P339, DOI 10.1016/j.cell.2012.06.019
   Lin Y, 2004, J BIOL CHEM, V279, P10822, DOI 10.1074/jbc.M313141200
   Linkermann A, 2014, NEW ENGL J MED, V370, P455, DOI 10.1056/NEJMra1310050
   Mocarski ES, 2012, NAT REV IMMUNOL, V12, P79, DOI 10.1038/nri3131
   Moujalled DM, 2013, CELL DEATH DIS, V4, DOI 10.1038/cddis.2012.201
   Newton K, 2004, MOL CELL BIOL, V24, P1464, DOI 10.1128/MCB.24.4.1464-1469.2004
   Newton K, 2014, SCIENCE, V343, P1357, DOI 10.1126/science.1249361
   Oberst A, 2011, NATURE, V471, P363, DOI 10.1038/nature09852
   Ofengeim D, 2013, NAT REV MOL CELL BIO, V14, P727, DOI 10.1038/nrm3683
   Rickard JA, 2014, CELL, V157, P1175, DOI 10.1016/j.cell.2014.04.019
   Sridharan H, 2014, TRENDS MICROBIOL, V22, P199, DOI 10.1016/j.tim.2014.01.005
   Sun LM, 2012, CELL, V148, P213, DOI 10.1016/j.cell.2011.11.031
   Upton JW, 2012, CELL HOST MICROBE, V11, P290, DOI [10.1016/j.chom.2012.01.016, 10.1016/j.chom.2019.09.004]
   Upton JW, 2010, CELL HOST MICROBE, V7, P302, DOI 10.1016/j.chom.2010.03.006
   Vandenabeele P, 2010, NAT REV MOL CELL BIO, V11, P700, DOI 10.1038/nrm2970
   Vanlangenakker N, 2011, CELL DEATH DIS, V2, DOI 10.1038/cddis.2011.111
   Vercammen D, 1998, J EXP MED, V187, P1477, DOI 10.1084/jem.187.9.1477
   Wang HY, 2014, MOL CELL, V54, P133, DOI 10.1016/j.molcel.2014.03.003
   Wang L, 2008, CELL, V133, P693, DOI 10.1016/j.cell.2008.03.036
   Xie T, 2013, STRUCTURE, V21, P493, DOI 10.1016/j.str.2013.01.016
   Zhang HB, 2011, NATURE, V471, P373, DOI 10.1038/nature09878
   Zheng WH, 2008, BIOORG MED CHEM LETT, V18, P4932, DOI 10.1016/j.bmcl.2008.08.058
NR 41
TC 51
Z9 51
U1 3
U2 21
PU WILEY-BLACKWELL
PI HOBOKEN
PA 111 RIVER ST, HOBOKEN 07030-5774, NJ USA
SN 1742-464X
EI 1742-4658
J9 FEBS J
JI FEBS J.
PD NOV
PY 2014
VL 281
IS 21
BP 4921
EP 4934
DI 10.1111/febs.13034
PG 14
WC Biochemistry & Molecular Biology
WE Science Citation Index Expanded (SCI-EXPANDED)
SC Biochemistry & Molecular Biology
GA AS9YF
UT WOS:000344593600014
PM 25195660
OA Green Submitted
DA 2022-04-27
ER

PT J
AU Sawai, H
AF Sawai, Hirofumi
TI Characterization of TNF-induced caspase-independent necroptosis
SO LEUKEMIA RESEARCH
LA English
DT Article
DE Necroptosis; Apoptosis; TNF; Caspase; ATP
ID CYTOCHROME-C RELEASE; NECROTIC CELL-DEATH; APOPTOSIS; NECROSIS;
   PATHWAYS; PROTEIN; KINASE; BAK; MITOCHONDRIA; INHIBITION
AB Caspase-independent programmed necrotic cell death (necroptosis) has recently been described. Previously described models of necroptosis required 16 h or more of induction, which made the interpretation of findings somewhat difficult. In human monocytic leukemia cell line U937 necroptosis could be induced within 6 h by combination of TNF and Z-VAD-fmk. Here we show that the reduction in intracellular ATP levels may not be the sole determinant of necroptosis, and that necroptosis is associated with the loss of mitochondrial membrane potential, but not the activation of Bak/Bax or calcineurin. (C) 2014 Elsevier Ltd. All rights reserved.
C1 Osaka Dent Univ, Dept Internal Med, Osaka, Japan.
RP Sawai, H (通讯作者)，Osaka Dent Univ, Dept Internal Med, Osaka, Japan.
EM sawai@cc.osaka-dent.ac.jp
FU Japan Society for the Promotion of ScienceMinistry of Education,
   Culture, Sports, Science and Technology, Japan (MEXT)Japan Society for
   the Promotion of Science [25462941]
FX This work was supported in part by Grant-in-Aid for Scientific Research
   (C) (25462941) from Japan Society for the Promotion of Science.
CR Bossy-Wetzel E, 1998, EMBO J, V17, P37, DOI 10.1093/emboj/17.1.37
   Cassidy-Stone A, 2008, DEV CELL, V14, P193, DOI 10.1016/j.devcel.2007.11.019
   Cereghetti GM, 2008, P NATL ACAD SCI USA, V105, P15803, DOI 10.1073/pnas.0808249105
   Cho Y, 2009, CELL, V137, P1112, DOI 10.1016/j.cell.2009.05.037
   Degterev A, 2005, NAT CHEM BIOL, V1, P112, DOI 10.1038/nchembio711
   Degterev A, 2008, NAT CHEM BIOL, V4, P313, DOI 10.1038/nchembio.83
   Denecker G, 2000, FEBS LETT, V465, P47, DOI 10.1016/S0014-5793(99)01702-0
   Desagher S, 1999, J CELL BIOL, V144, P891, DOI 10.1083/jcb.144.5.891
   Eguchi Y, 1997, CANCER RES, V57, P1835
   He S, 2009, CELL
   Hengartner MO, 2000, NATURE, V407, P770, DOI 10.1038/35037710
   Holler N, 2000, NAT IMMUNOL, V1, P489, DOI 10.1038/82732
   Kawahara A, 1998, J CELL BIOL, V143, P1353, DOI 10.1083/jcb.143.5.1353
   KERR JFR, 1972, BRIT J CANCER, V26, P239, DOI 10.1038/bjc.1972.33
   Li HL, 1998, CELL, V94, P491, DOI 10.1016/S0092-8674(00)81590-1
   Luo X, 1998, CELL, V94, P481, DOI 10.1016/S0092-8674(00)81589-5
   Nakagawa T, 2005, NATURE, V434, P652, DOI 10.1038/nature03317
   Sawai H, 2013, BIOCHEM BIOPH RES CO, V432, P451, DOI 10.1016/j.bbrc.2013.01.126
   Sawai H, 2011, BIOCHEM BIOPH RES CO, V411, P569, DOI 10.1016/j.bbrc.2011.06.186
   Sawai H, 2009, BIOCHEM BIOPH RES CO, V378, P529, DOI 10.1016/j.bbrc.2008.11.073
   Scaffidi C, 1998, EMBO J, V17, P1675, DOI 10.1093/emboj/17.6.1675
   Shimizu S, 1996, ONCOGENE, V12, P2045
   Sun LM, 2012, CELL, V148, P213, DOI 10.1016/j.cell.2011.11.031
   Vercammen D, 1998, J EXP MED, V188, P919, DOI 10.1084/jem.188.5.919
   Vercammen D, 1998, J EXP MED, V187, P1477, DOI 10.1084/jem.187.9.1477
   Wang ZG, 2012, CELL, V148, P228, DOI 10.1016/j.cell.2011.11.030
   Wei MC, 2000, GENE DEV, V14, P2060
   Zhang DW, 2009, SCIENCE, V325, P332, DOI 10.1126/science.1172308
   Zhang LL, 2004, J BIOL CHEM, V279, P33865, DOI 10.1074/jbc.M403499200
NR 29
TC 17
Z9 19
U1 2
U2 3
PU PERGAMON-ELSEVIER SCIENCE LTD
PI OXFORD
PA THE BOULEVARD, LANGFORD LANE, KIDLINGTON, OXFORD OX5 1GB, ENGLAND
SN 0145-2126
J9 LEUKEMIA RES
JI Leuk. Res.
PD JUN
PY 2014
VL 38
IS 6
BP 706
EP 713
DI 10.1016/j.leukres.2014.02.002
PG 8
WC Oncology; Hematology
WE Science Citation Index Expanded (SCI-EXPANDED)
SC Oncology; Hematology
GA AH1YY
UT WOS:000335919000010
PM 24773756
DA 2022-04-27
ER

PT J
AU Wang, XL
   Gessier, F
   Perozzo, R
   Stojkov, D
   Hosseini, A
   Amirshahrokhi, K
   Kuchen, S
   Yousefi, S
   Lotscher, P
   Simon, HU
AF Wang, Xiaoliang
   Gessier, Francois
   Perozzo, Remo
   Stojkov, Darko
   Hosseini, Aref
   Amirshahrokhi, Keyvan
   Kuchen, Stefan
   Yousefi, Shida
   Loetscher, Pius
   Simon, Hans-Uwe
TI RIPK3-MLKL-Mediated Neutrophil Death Requires Concurrent Activation of
   Fibroblast Activation Protein-alpha
SO JOURNAL OF IMMUNOLOGY
LA English
DT Article
ID PHASE-II TRIAL; PLASMA-MEMBRANE; CELL-DEATH; INFLAMMATION; EXPRESSION;
   PROTEASES; APOPTOSIS; INHIBITORS; TALABOSTAT; DISCOVERY
AB Cytokine-primed neutrophils can undergo a nonapoptotic type of cell death using components of the necroptotic pathway, including receptor-interacting protein kinase-3 (RIPK3), mixed lineage kinase-like (MLKL) and NADPH oxidase. In this report, we provide evidence for a potential role of serine proteases in CD44-mediated necroptotic death of GM-CSF-primed human neutrophils. Specifically, we observed that several inhibitors known to block the enzymatic function of fibroblast activation protein-alpha (FAP-alpha) were able to block CD44-mediated reactive oxygen species production and cell death, but not FAS receptor-mediated apoptosis. To understand how FAP-alpha is involved in this nonapoptotic death pathway, we performed immunoblotting experiments in the presence and absence of inhibitors of RIPK3, MLKL, p38 MAPK, PI3K, and FAP-alpha. The results of these experiments suggested that FAP-alpha is active in parallel with RIPK3, MLKL, and p38 MAPK activation but proximal to PI3K and NADPH oxidase activation. Interestingly, neutrophils isolated from the joints of patients suffering from rheumatoid arthritis underwent a GM-CSF-independent necroptosis following CD44 ligation; this effect was also blocked by both FAP-alpha and MLKL inhibitors. Taken together, our evidence shows that the RIPK3-MLKL pathway activates NADPH oxidase but requires, in addition to p38 MAPK and PI3K, a serine protease activity, whereby FAP-alpha is the most likely candidate. Thus, FAP-alpha could be a potential drug target in neutrophilic inflammatory responses to avoid exaggerated nonapoptotic neutrophil death, leading to tissue damage.
C1 [Wang, Xiaoliang; Stojkov, Darko; Hosseini, Aref; Amirshahrokhi, Keyvan; Yousefi, Shida; Simon, Hans-Uwe] Univ Bern, Inst Pharmacol, CH-3010 Bern, Switzerland.
   [Gessier, Francois; Loetscher, Pius] Novartis Inst BioMed Res, CH-4056 Basel, Switzerland.
   [Perozzo, Remo] Univ Geneva, Sch Pharmaceut Sci, Sch Pharm Geneva Lausanne, CH-1211 Geneva, Switzerland.
   [Amirshahrokhi, Keyvan] Ardabil Univ Med Sci, Sch Pharm, Dept Pharmacol, Ardebil 561893141, Iran.
   [Kuchen, Stefan] Univ Bern, Bern Univ Hosp, Dept Rheumatol Clin Immunol & Allergol, Inselspital, CH-3012 Bern, Switzerland.
   [Simon, Hans-Uwe] Sechenov Univ, Dept Clin Immunol & Allergol, Moscow 119991, Russia.
RP Simon, HU (通讯作者)，Univ Bern, Inst Pharmacol, Inselspital, INO F, CH-3010 Bern, Switzerland.
EM hus@pki.unibe.ch
RI ; Yousefi, Shida/L-9689-2016
OI Simon, Hans-Uwe/0000-0002-9404-7736; Hosseini, Aref/0000-0003-3703-2009;
   Yousefi, Shida/0000-0002-9855-4305
FU Swiss National Science FoundationSwiss National Science Foundation
   (SNSF)European Commission [310030_184816]
FX This work was supported by Swiss National Science Foundation Grant
   310030_184816 (to H.-U.S.).
CR Altznauer F, 2004, J EXP MED, V199, P1343, DOI 10.1084/jem.20032033
   Amini P, 2018, NAT COMMUN, V9, DOI 10.1038/s41467-018-05387-y
   Augeri DJ, 2005, J MED CHEM, V48, P5025, DOI 10.1021/jm050261p
   Bedard K, 2007, PHYSIOL REV, V87, P245, DOI 10.1152/physrev.00044.2005
   Benarafa C, 2017, BIOCHEM BIOPH RES CO, V482, P473, DOI 10.1016/j.bbrc.2016.11.086
   Brown DI, 2009, FREE RADICAL BIO MED, V47, P1239, DOI 10.1016/j.freeradbiomed.2009.07.023
   Cao F, 2018, MOL MED REP, V17, P2593, DOI 10.3892/mmr.2017.8155
   CHAM BP, 1994, AM J PATHOL, V144, P1369
   Christiansen VJ, 2013, NEOPLASIA, V15, P348, DOI 10.1593/neo.121850
   Chung KM, 2014, PLOS ONE, V9, DOI 10.1371/journal.pone.0088772
   Conus S, 2008, BIOCHEM PHARMACOL, V76, P1374, DOI 10.1016/j.bcp.2008.07.041
   Cowland JB, 2016, IMMUNOL REV, V273, P11, DOI 10.1111/imr.12440
   DARMOUL D, 1992, J BIOL CHEM, V267, P4824
   Deacon CF, 2019, FRONT ENDOCRINOL, V10, DOI 10.3389/fendo.2019.00080
   Dolznig Helmut, 2005, Cancer Immun, V5, P10
   Eager RM, 2009, CLIN ONCOL-UK, V21, P464, DOI 10.1016/j.clon.2009.04.007
   Eager RM, 2009, BMC CANCER, V9, DOI 10.1186/1471-2407-9-263
   Feng J, 2007, J MED CHEM, V50, P2297, DOI 10.1021/jm070104l
   Geering B, 2011, CELL DEATH DIFFER, V18, P1457, DOI 10.1038/cdd.2011.75
   Geering B, 2013, TRENDS IMMUNOL, V34, P398, DOI 10.1016/j.it.2013.04.002
   Geering B, 2011, BLOOD, V117, P5953, DOI 10.1182/blood-2010-11-322206
   Ghersi G, 2002, J BIOL CHEM, V277, P29231, DOI 10.1074/jbc.M202770200
   Hamson EJ, 2014, PROTEOM CLIN APPL, V8, P454, DOI 10.1002/prca.201300095
   Hedstrom L, 2002, CHEM REV, V102, P4501, DOI 10.1021/cr000033x
   Heutinck KM, 2010, MOL IMMUNOL, V47, P1943, DOI 10.1016/j.molimm.2010.04.020
   Jackson KW, 2015, NEOPLASIA, V17, P43, DOI 10.1016/j.neo.2014.11.002
   Kelly T, 2005, DRUG RESIST UPDATE, V8, P51, DOI 10.1016/j.drup.2005.03.002
   Kelly T, 2012, INT REV CEL MOL BIO, V297, P83, DOI 10.1016/B978-0-12-394308-8.00003-0
   Kim KM, 2017, GENE DEV, V31, P1529, DOI 10.1101/gad.302570.117
   Kirby M, 2010, CLIN SCI, V118, P31, DOI 10.1042/CS20090047
   Lai DM, 2012, INT J ONCOL, V41, P541, DOI 10.3892/ijo.2012.1475
   Lay AJ, 2019, FRONT BIOSCI-LANDMRK, V24, P1, DOI 10.2741/4706
   Lee KN, 2011, J THROMB HAEMOST, V9, P987, DOI 10.1111/j.1538-7836.2011.04195.x
   Lettau M, 2020, CELL MOL LIFE SCI, V77, P751, DOI 10.1007/s00018-019-03207-0
   Magnani F, 2017, P NATL ACAD SCI USA, V114, P6764, DOI 10.1073/pnas.1702293114
   Mihalache CC, 2011, J IMMUNOL, V186, P6532, DOI 10.4049/jimmunol.1004055
   Mori Y, 2004, ONCOLOGY-BASEL, V67, P411, DOI 10.1159/000082926
   Narra K, 2007, CANCER BIOL THER, V6, P1691, DOI 10.4161/cbt.6.11.4874
   Nauseef WM, 2014, NAT IMMUNOL, V15, P602, DOI 10.1038/ni.2921
   O'Brien P, 2008, BBA-PROTEINS PROTEOM, V1784, P1130, DOI 10.1016/j.bbapap.2008.01.006
   Park JE, 1999, J BIOL CHEM, V274, P36505, DOI 10.1074/jbc.274.51.36505
   Radonjic-Hoesli S, 2017, J ALLERGY CLIN IMMUN, V140, P1632, DOI 10.1016/j.jaci.2017.01.044
   SENGELOV H, 1992, J BIOL CHEM, V267, P14912
   Simon D, 2007, BRIT J DERMATOL, V157, P583, DOI 10.1111/j.1365-2133.2007.08050.x
   Simon D, 2002, ALLERGY, V57, P431, DOI 10.1034/j.1398-9995.2002.13506.x
   Simon HU, 2003, IMMUNOL REV, V193, P101, DOI 10.1034/j.1600-065X.2003.00038.x
   Soualmia F, 2018, EXPERT OPIN THER PAT, V28, P93, DOI 10.1080/13543776.2018.1406478
   Tchou J, 2013, HUM PATHOL, V44, P2549, DOI 10.1016/j.humpath.2013.06.016
   Turk B, 2012, EMBO J, V31, P1630, DOI 10.1038/emboj.2012.42
   von Gunten S, 2005, BLOOD, V106, P1423, DOI 10.1182/blood-2004-10-4112
   Wagner L, 2016, CLIN EXP IMMUNOL, V184, P265, DOI 10.1111/cei.12757
   Wang XL, 2018, CELL DEATH DIS, V9, DOI 10.1038/s41419-017-0058-8
   Wang XL, 2016, J IMMUNOL, V197, P4090, DOI 10.4049/jimmunol.1600051
   Waumans Y, 2015, FRONT IMMUNOL, V6, DOI 10.3389/fimmu.2015.00387
   Wehrli M, 2014, J IMMUNOL, V193, P5649, DOI 10.4049/jimmunol.1400028
   Winterbourn CC, 2016, ANNU REV BIOCHEM, V85, P765, DOI 10.1146/annurev-biochem-060815-014442
   Xie YC, 2017, CELL REP, V20, P1692, DOI 10.1016/j.celrep.2017.07.055
   Yazbeck R, 2009, TRENDS PHARMACOL SCI, V30, P600, DOI 10.1016/j.tips.2009.08.003
   Yousefi S, 2019, EUR J IMMUNOL, V49, P221, DOI 10.1002/eji.201747053
NR 59
TC 5
Z9 5
U1 3
U2 11
PU AMER ASSOC IMMUNOLOGISTS
PI BETHESDA
PA 9650 ROCKVILLE PIKE, BETHESDA, MD 20814 USA
SN 0022-1767
EI 1550-6606
J9 J IMMUNOL
JI J. Immunol.
PD SEP 15
PY 2020
VL 205
IS 6
BP 1653
EP 1663
DI 10.4049/jimmunol.2000113
PG 11
WC Immunology
WE Science Citation Index Expanded (SCI-EXPANDED)
SC Immunology
GA NL7XJ
UT WOS:000567623300018
PM 32796025
OA Bronze
DA 2022-04-27
ER

PT J
AU Laird, MD
   Wakade, C
   Alleyne, CH
   Dhandapani, KM
AF Laird, Melissa D.
   Wakade, Chandramohan
   Alleyne, Cargill H., Jr.
   Dhandapani, Krishnan M.
TI Hemin-induced necroptosis involves glutathione depletion in mouse
   astrocytes
SO FREE RADICAL BIOLOGY AND MEDICINE
LA English
DT Article
DE Inflammation; Astrocyte; iNOS; Peroxynitrite; Hemin; Hemorrhage;
   Freeradicals
ID EXPERIMENTAL INTRACEREBRAL HEMORRHAGE; NF-KAPPA-B; INDUCED CELL-DEATH;
   NITRIC-OXIDE; SUBARACHNOID HEMORRHAGE; INTRACELLULAR GLUTATHIONE;
   SUPEROXIDE-PRODUCTION; S-NITROSOGLUTATHIONE; OXIDATIVE STRESS;
   GROWTH-FACTOR
AB Intracerebral hemorrhage (ICH) is a devastating neurological injury associated with significant Mortality. Astrocytic inflammation may contribute to the pathogenesis of ICH, although the underlying cellular mechanisms remain unclear. In this study, the hemoglobin oxidation by-product, hemin, concentration-dependently induced necroptotic cell death in cortical astrocytes within 5 h of treatment. Hemin-induced cell death was preceded by increased inflammatory gene expression (COX-2, IL-1 beta, TNF-alpha, iNOS). Inhibition of the NF-kappa B transcription factor reversed inflammatory gene expression and attenuated cell death after hemin treatment, suggesting a possible role for inflammatory mediators in astrocytic injury. Superoxide production paralleled the increase in iNOS expression, and inhibition of either iNOS (aminoguanidine or iminopiperdine) or Superoxide (apocynin) significantly reduced cell death. Similarly, reduced formation of peroxynitrite, the damaging product of nitric oxide and superoxide, significantly reduced hemin injury. Hemin-induced peroxidative injury was associated with a rapid depletion of intracellular glutathione (GSH), culminating in lipid peroxidation and cell death, effects that were reduced by cotreatment with exogenous GSH, N-acetyl-L-cysteine, or the glutathione peroxidase mimetic ebselen. Together, these studies suggest a novel role for GSH depletion in necroptotic astrocyte injury after a hemorrhagic injury and indicate that therapeutic targeting of GSH may exert a beneficial effect after ICH. (C) 2008 Elsevier Inc. All rights reserved.
C1 [Laird, Melissa D.; Wakade, Chandramohan; Alleyne, Cargill H., Jr.; Dhandapani, Krishnan M.] Med Coll Georgia, Dept Neurosurg, Augusta, GA 30912 USA.
RP Dhandapani, KM (通讯作者)，Med Coll Georgia, Dept Neurosurg, Augusta, GA 30912 USA.
EM kdhandapani@mcg.edu
OI Dhandapani, Krishnan/0000-0001-7044-1117
CR BALLA G, 1992, J BIOL CHEM, V267, P18148
   BECKMAN JS, 1990, P NATL ACAD SCI USA, V87, P1620, DOI 10.1073/pnas.87.4.1620
   BOLANOS JP, 1995, J NEUROCHEM, V64, P1965
   Braverman S, 1995, ANTICANCER RES, V15, P1963
   Celli A, 1998, AM J PHYSIOL-GASTR L, V275, pG749, DOI 10.1152/ajpgi.1998.275.4.G749
   Chamnanvanakij S, 2002, PEDIATR DEVEL PATHOL, V5, P184, DOI 10.1007/s10024-001-0205-0
   Choi HJ, 2006, MOL CELLS, V22, P291
   CLANCY RM, 1994, P NATL ACAD SCI USA, V91, P3680, DOI 10.1073/pnas.91.9.3680
   Crow JP, 1997, NITRIC OXIDE-BIOL CH, V1, P145, DOI 10.1006/niox.1996.0113
   de Bernardo S, 2004, J NEUROCHEM, V91, P667, DOI 10.1111/j.1471-4159.2004.02744.x
   Degterev A, 2005, NAT CHEM BIOL, V1, P112, DOI 10.1038/nchembio711
   Degterev A, 2008, NAT CHEM BIOL, V4, P313, DOI 10.1038/nchembio.83
   Delgado P, 2008, STROKE, V39, P1730, DOI 10.1161/STROKEAHA.107.500876
   Dhandapani KM, 2005, ENDOCRINOLOGY, V146, P2749, DOI 10.1210/en.2005-0014
   Dhandapani KM, 2005, J NEUROCHEM, V95, P9, DOI 10.1111/j.1471-4159.2005.03319.x
   Dhandapani KM, 2007, J NEUROCHEM, V102, P522, DOI 10.1111/j.1471-4159.2007.04633.x
   Dhandapani KM, 2007, J NEUROSCI RES, V85, P1033, DOI 10.1002/jnr.21182
   Gong C, 2001, NEUROSURGERY, V48, P875, DOI 10.1097/00006123-200104000-00037
   Griffiths M, 2007, INT REV NEUROBIOL, V82, P29, DOI 10.1016/S0074-7742(07)82002-2
   Haddad JJ, 2000, CYTOKINES CELL MOL T, V6, P177, DOI 10.1080/mccm.6.4.177.187
   Hamrick SEG, 2005, NEUROSCI LETT, V379, P96, DOI 10.1016/j.neulet.2004.12.080
   Han HS, 2005, CURR NEUROVASC RES, V2, P409, DOI 10.2174/156720205774962647
   He YY, 2003, J BIOL CHEM, V278, P8058, DOI 10.1074/jbc.M207781200
   Hickenbottom SL, 1999, STROKE, V30, P2472, DOI 10.1161/01.STR.30.11.2472
   Hogg N, 1996, FEBS LETT, V382, P223, DOI 10.1016/0014-5793(96)00086-5
   Holler N, 2000, NAT IMMUNOL, V1, P489, DOI 10.1038/82732
   HOSODA K, 1987, J NEUROSURG, V67, P677, DOI 10.3171/jns.1987.67.5.0677
   Hua Y, 2006, NEUROSURGERY, V58, P542, DOI 10.1227/01.NEU.0000197333.55473.AD
   Hua Y, 2000, J NEUROSURG, V92, P1016, DOI 10.3171/jns.2000.92.6.1016
   KIMELBERG HK, 1992, J NEUROTRAUM, V9, pS71
   Kimura H, 2003, BRAIN RES, V990, P148, DOI 10.1016/S0006-8993(03)03450-4
   Klamt F, 2002, NEUROREPORT, V13, P1515, DOI 10.1097/00001756-200208270-00005
   Koeppen AH, 1995, J NEUROL SCI, V134, P102, DOI 10.1016/0022-510X(95)00215-N
   Kong DH, 2005, CANCER RES, V65, P9047, DOI 10.1158/0008-5472.CAN-05-1235
   LETARTE PB, 1993, J NEUROSURG, V79, P252, DOI 10.3171/jns.1993.79.2.0252
   Lizasoain I, 1996, BIOCHEM J, V314, P877, DOI 10.1042/bj3140877
   Luetjens CM, 2000, J NEUROSCI, V20, P5715
   MAKAR TK, 1994, J NEUROCHEM, V62, P45
   Masumoto H, 1996, CHEM RES TOXICOL, V9, P1057, DOI 10.1021/tx9600560
   Masumoto K, 1996, FEBS LETT, V398, P179, DOI 10.1016/S0014-5793(96)01237-9
   Matsumura H, 2000, J CELL BIOL, V151, P1247, DOI 10.1083/jcb.151.6.1247
   Matsushita K, 2000, J CEREBR BLOOD F MET, V20, P396, DOI 10.1097/00004647-200002000-00022
   McGirt MJ, 2002, STROKE, V33, P2317, DOI 10.1161/01.STR.0000027207.67639.1E
   MULLER A, 1984, BIOCHEM PHARMACOL, V33, P3235, DOI 10.1016/0006-2952(84)90083-2
   Mulligan SJ, 2004, NATURE, V431, P195, DOI 10.1038/nature02827
   Muyderman H, 2004, J NEUROSCI, V24, P8019, DOI 10.1523/JNEUROSCI.1103-04.2004
   Padgett CM, 1998, ARCH BIOCHEM BIOPHYS, V358, P232, DOI 10.1006/abbi.1998.0859
   Phillis JW, 2006, BRAIN RES REV, V52, P201, DOI 10.1016/j.brainresrev.2006.02.002
   Rajeevan MS, 2001, METHODS, V25, P443, DOI 10.1006/meth.2001.1266
   Regan RF, 2001, J NEUROCHEM, V79, P545, DOI 10.1046/j.1471-4159.2001.00590.x
   Rollins S, 2002, BRAIN RES, V945, P41, DOI 10.1016/S0006-8993(02)02562-3
   Ryu JR, 2002, EXP BRAIN RES, V143, P257, DOI 10.1007/s00221-001-0991-7
   Saito A, 2001, STROKE, V32, P1652, DOI 10.1161/01.STR.32.7.1652
   Saito I, 1998, NEUROSURGERY, V42, P269, DOI 10.1097/00006123-199802000-00038
   Sancho P, 2006, APOPTOSIS, V11, P673, DOI 10.1007/s10495-006-5879-3
   SCHEWE T, 1995, GEN PHARMACOL-VASC S, V26, P1153, DOI 10.1016/0306-3623(95)00003-J
   SCHULZEOSTHOFF K, 1994, EMBO J, V13, P4587, DOI 10.1002/j.1460-2075.1994.tb06780.x
   Sehba FA, 1999, STROKE, V30, P1955, DOI 10.1161/01.STR.30.9.1955
   Sies H, 1997, Adv Pharmacol, V38, P229
   SIMMONS ML, 1992, J NEUROCHEM, V59, P897, DOI 10.1111/j.1471-4159.1992.tb08328.x
   Sinbandhit-Tricot S, 2003, FREE RADICAL BIO MED, V34, P1283, DOI 10.1016/S0891-5849(03)00108-4
   Singh RJ, 1996, J BIOL CHEM, V271, P18596, DOI 10.1074/jbc.271.31.18596
   SKAPER SD, 1995, J NEUROCHEM, V64, P266
   SLIVKA A, 1987, BRAIN RES, V409, P275, DOI 10.1016/0006-8993(87)90712-8
   Suk K, 2001, BRAIN RES, V900, P342, DOI 10.1016/S0006-8993(01)02326-5
   Takano T, 2006, NAT NEUROSCI, V9, P260, DOI 10.1038/nn1623
   VANDEGRIFF KD, 1995, BLOOD SUBSTITUTES, P105
   Vercammen D, 1998, J EXP MED, V188, P919, DOI 10.1084/jem.188.5.919
   Wang J, 2007, J CEREBR BLOOD F MET, V27, P894, DOI 10.1038/sj.jcbfm.9600403
   Wasserman JK, 2007, BRAIN RES, V1180, P140, DOI 10.1016/j.brainres.2007.08.058
   Xi GH, 2006, LANCET NEUROL, V5, P53, DOI 10.1016/S1474-4422(05)70283-0
   Xi GH, 1998, J NEUROSURG, V89, P991, DOI 10.3171/jns.1998.89.6.0991
   Xu XS, 2007, J NEUROCHEM, V103, P2004, DOI 10.1111/j.1471-4159.2007.04884.x
   Yamaguchi T, 1998, STROKE, V29, P12, DOI 10.1161/01.STR.29.1.12
   YANG GY, 1994, J NEUROSURG, V81, P93, DOI 10.3171/jns.1994.81.1.0093
   YOU Z, 2008, J CEREB BLOOD FLOW M
   Zhao XR, 2007, J NEUROCHEM, V101, P652, DOI 10.1111/j.1471-4159.2006.04414.x
NR 77
TC 89
Z9 92
U1 0
U2 12
PU ELSEVIER SCIENCE INC
PI NEW YORK
PA 360 PARK AVE SOUTH, NEW YORK, NY 10010-1710 USA
SN 0891-5849
EI 1873-4596
J9 FREE RADICAL BIO MED
JI Free Radic. Biol. Med.
PD OCT 15
PY 2008
VL 45
IS 8
BP 1103
EP 1114
DI 10.1016/j.freeradbiomed.2008.07.003
PG 12
WC Biochemistry & Molecular Biology; Endocrinology & Metabolism
WE Science Citation Index Expanded (SCI-EXPANDED)
SC Biochemistry & Molecular Biology; Endocrinology & Metabolism
GA 361XO
UT WOS:000260161300007
PM 18706498
DA 2022-04-27
ER

PT J
AU Zhang, YY
   Su, SS
   Zhao, SB
   Yang, ZT
   Zhong, CQ
   Chen, X
   Cai, QX
   Yang, ZH
   Huang, DL
   Wu, R
   Han, JH
AF Zhang, Yingying
   Su, Sheng Sean
   Zhao, Shubo
   Yang, Zhentao
   Zhong, Chuan-Qi
   Chen, Xin
   Cai, Qixu
   Yang, Zhang-Hua
   Huang, Deli
   Wu, Rui
   Han, Jiahuai
TI RIP1 autophosphorylation is promoted by mitochondrial ROS and is
   essential for RIP3 recruitment into necrosome
SO NATURE COMMUNICATIONS
LA English
DT Article
ID MIXED LINEAGE KINASE; DOMAIN-LIKE PROTEIN; TNF-INDUCED NECROPTOSIS;
   CELL-DEATH; PROGRAMMED NECROSIS; SIGNALING PATHWAYS; APOPTOSIS;
   PHOSPHORYLATION; MLKL; ACTIVATION
AB Necroptosis is a type of programmed cell death with great significance in many pathological processes. Tumour necrosis factor-alpha(TNF), a proinflammatory cytokine, is a prototypic trigger of necroptosis. It is known that mitochondrial reactive oxygen species (ROS) promote necroptosis, and that kinase activity of receptor interacting protein 1 (RIP1) is required for TNF-induced necroptosis. However, how ROS function and what RIP1 phosphorylates to promote necroptosis are largely unknown. Here we show that three crucial cysteines in RIP1 are required for sensing ROS, and ROS subsequently activates RIP1 autophosphorylation on serine residue 161 (S161). The major function of RIP1 kinase activity in TNF-induced necroptosis is to autophosphorylate S161. This specific phosphorylation then enables RIP1 to recruit RIP3 and form a functional necrosome, a central controller of necroptosis. Since ROS induction is known to require necrosomal RIP3, ROS therefore function in a positive feedback circuit that ensures effective induction of necroptosis.
C1 [Zhang, Yingying; Su, Sheng Sean; Zhao, Shubo; Yang, Zhentao; Zhong, Chuan-Qi; Chen, Xin; Cai, Qixu; Yang, Zhang-Hua; Huang, Deli; Wu, Rui; Han, Jiahuai] Xiamen Univ, Innovat Ctr Cell Signaling Network, Sch Life Sci, State Key Lab Cellular Stress Biol, Xiamen 361005, Fujian, Peoples R China.
RP Han, JH (通讯作者)，Xiamen Univ, Innovat Ctr Cell Signaling Network, Sch Life Sci, State Key Lab Cellular Stress Biol, Xiamen 361005, Fujian, Peoples R China.
EM jhan@xmu.edu.cn
RI Zhang, Yingying/G-5244-2017
OI Cai, Qixu/0000-0002-4525-4261
FU National Natural Science Foundation of ChinaNational Natural Science
   Foundation of China (NSFC) [91029304, 31420103910, 31330047, 81630042];
   National Basic Research Program of China (973 Program)National Basic
   Research Program of China [2015CB553800, 2013CB944903, 2014CB541804];
   111 ProjectMinistry of Education, China - 111 Project [B12001]; National
   Science Foundation of China for Fostering Talents in Basic
   ResearchNational Natural Science Foundation of China (NSFC) [J1310027]
FX This work was supported by the National Natural Science Foundation of
   China (91029304, 31420103910, 31330047 and 81630042), the National Basic
   Research Program of China (973 Program; 2015CB553800, 2013CB944903,
   2014CB541804), the 111 Project (B12001), the National Science Foundation
   of China for Fostering Talents in Basic Research (J1310027).
CR Berger SB, 2014, J IMMUNOL, V192, P5476, DOI 10.4049/jimmunol.1400499
   Cai ZY, 2014, NAT CELL BIOL, V16, P55, DOI 10.1038/ncb2883
   Chan FKM, 2015, ANNU REV IMMUNOL, V33, P79, DOI 10.1146/annurev-immunol-032414-112248
   Chen WZ, 2013, J BIOL CHEM, V288, P16247, DOI 10.1074/jbc.M112.435545
   Chen X, 2014, CELL RES, V24, P105, DOI 10.1038/cr.2013.171
   Cho Y, 2009, CELL, V137, P1112, DOI 10.1016/j.cell.2009.05.037
   Christofferson DE, 2014, ANNU REV PHYSIOL, V76, P129, DOI 10.1146/annurev-physiol-021113-170259
   Cook WD, 2014, CELL DEATH DIFFER, V21, P1600, DOI 10.1038/cdd.2014.70
   Degterev A, 2008, NAT CHEM BIOL, V4, P313, DOI 10.1038/nchembio.83
   Dondelinger Y, 2013, CELL DEATH DIFFER, V20, P1381, DOI 10.1038/cdd.2013.94
   Dondelinger Y, 2015, MOL CELL, V60, P63, DOI 10.1016/j.molcel.2015.07.032
   Dondelinger Y, 2014, CELL REP, V7, P971, DOI 10.1016/j.celrep.2014.04.026
   Festjens N, 2006, CELL DEATH DIFFER, V13, P166, DOI 10.1038/sj.cdd.4401746
   Filomeni G, 2005, CELL DEATH DIFFER, V12, P1555, DOI 10.1038/sj.cdd.4401754
   Gallinari P, 2005, CHEM BIOL, V12, P883, DOI 10.1016/j.chembiol.2005.05.018
   Goossens V, 1999, BIOFACTORS, V10, P145, DOI 10.1002/biof.5520100210
   GOOSSENS V, 1995, P NATL ACAD SCI USA, V92, P8115, DOI 10.1073/pnas.92.18.8115
   Han JH, 2011, NAT IMMUNOL, V12, P1143, DOI 10.1038/ni.2159
   He SD, 2009, CELL, V137, P1100, DOI 10.1016/j.cell.2009.05.021
   Huang Z, 2015, CELL HOST MICROBE, V17, P229, DOI 10.1016/j.chom.2015.01.002
   Kamata H, 2005, CELL, V120, P649, DOI 10.1016/j.cell.2004.12.041
   Kondylis V, 2015, CANCER CELL, V28, P582, DOI 10.1016/j.ccell.2015.10.001
   Li CA, 1997, NUCLEIC ACIDS RES, V25, P4165, DOI 10.1093/nar/25.20.4165
   Li LS, 2014, CELL RES, V24, P417, DOI 10.1038/cr.2014.17
   Lin J, 2013, CELL REP, V3, P200, DOI 10.1016/j.celrep.2012.12.012
   Lin Y, 2004, J BIOL CHEM, V279, P10822, DOI 10.1074/jbc.M313141200
   Liu SQ, 2015, SCIENCE, V347, P1217, DOI 10.1126/science.aaa2630
   McQuade T, 2013, BIOCHEM J, V456, P409, DOI 10.1042/BJ20130860
   Moquin DM, 2013, PLOS ONE, V8, DOI 10.1371/journal.pone.0076841
   Newton K, 2014, SCIENCE, V343, P1357, DOI 10.1126/science.1249361
   Orozco S, 2014, CELL DEATH DIFFER, V21, P1511, DOI 10.1038/cdd.2014.76
   Redza-Dutordoir M, 2016, BBA-MOL CELL RES, V1863, P2977, DOI 10.1016/j.bbamcr.2016.09.012
   Roca FJ, 2013, CELL, V153, P521, DOI 10.1016/j.cell.2013.03.022
   Rodriguez DA, 2016, CELL DEATH DIFFER, V23, P76, DOI 10.1038/cdd.2015.70
   Sawai H, 2015, LEUKEMIA RES, V39, P964, DOI 10.1016/j.leukres.2015.06.002
   Schenk B, 2015, ONCOGENE, V34, P5796, DOI 10.1038/onc.2015.35
   SCHULZEOSTHOFF K, 1992, J BIOL CHEM, V267, P5317
   SCHULZEOSTHOFF K, 1993, EMBO J, V12, P3095, DOI 10.1002/j.1460-2075.1993.tb05978.x
   Sun LM, 2014, TRENDS BIOCHEM SCI, V39, P587, DOI 10.1016/j.tibs.2014.10.003
   Sun LM, 2012, CELL, V148, P213, DOI 10.1016/j.cell.2011.11.031
   Tait SWG, 2013, CELL REP, V5, P878, DOI 10.1016/j.celrep.2013.10.034
   Vanlangenakker N, 2011, CELL DEATH DIFFER, V18, P656, DOI 10.1038/cdd.2010.138
   Wang HY, 2014, MOL CELL, V54, P133, DOI 10.1016/j.molcel.2014.03.003
   Weinlich R, 2014, MOL CELL, V56, P469, DOI 10.1016/j.molcel.2014.11.001
   Wu XN, 2014, CELL DEATH DIFFER, V21, P1709, DOI 10.1038/cdd.2014.77
   Wu XR, 2012, MOL CELL PROTEOMICS, V11, P1640, DOI 10.1074/mcp.M112.019091
   Xie T, 2013, STRUCTURE, V21, P493, DOI 10.1016/j.str.2013.01.016
   Zhang DW, 2009, SCIENCE, V325, P332, DOI 10.1126/science.1172308
   Zhao J, 2012, P NATL ACAD SCI USA, V109, P5322, DOI 10.1073/pnas.1200012109
NR 49
TC 203
Z9 211
U1 25
U2 60
PU NATURE PUBLISHING GROUP
PI LONDON
PA MACMILLAN BUILDING, 4 CRINAN ST, LONDON N1 9XW, ENGLAND
SN 2041-1723
J9 NAT COMMUN
JI Nat. Commun.
PD FEB 8
PY 2017
VL 8
AR 14329
DI 10.1038/ncomms14329
PG 14
WC Multidisciplinary Sciences
WE Science Citation Index Expanded (SCI-EXPANDED)
SC Science & Technology - Other Topics
GA EK0FE
UT WOS:000393601300001
PM 28176780
OA Green Published, gold
DA 2022-04-27
ER

PT J
AU Zhang, XW
   Kitatani, K
   Toyoshima, M
   Ishibashi, M
   Usui, T
   Minato, J
   Egiz, M
   Shigeta, S
   Fox, T
   Deering, T
   Kester, M
   Yaegashi, N
AF Zhang, Xuewei
   Kitatani, Kazuyuki
   Toyoshima, Masafumi
   Ishibashi, Masumi
   Usui, Toshinori
   Minato, Junko
   Egiz, Mahy
   Shigeta, Shogo
   Fox, Todd
   Deering, Tye
   Kester, Mark
   Yaegashi, Nobuo
TI Ceramide Nanoliposomes as a MLKL-Dependent, Necroptosis-Inducing,
   Chemotherapeutic Reagent in Ovarian Cancer
SO MOLECULAR CANCER THERAPEUTICS
LA English
DT Article
ID MIXED LINEAGE KINASE; DOMAIN-LIKE PROTEIN; CELL-DEATH; PHOSPHORYLATION;
   TRANSLOCATION; SUPPRESSION; METASTASIS; METABOLISM; ACTIVATION;
   MECHANISMS
AB Ceramides are bioactive lipids that mediate cell death in cancer cells, and ceramide-based therapy is now being tested in dose-escalating phase I clinical trials as a cancer treatment. Multiple nanoscale delivery systems for ceramide have been proposed to overcome the inherent toxicities, poor pharmacokinetics, and difficult biophysics associated with ceramide. Using the ceramide nanoliposomes (CNL), we now investigate the therapeutic efficacy and signaling mechanisms of this nanoscale delivery platform in refractory ovarian cancer. Treatment of ovarian cancer cells with CNL decreased the number of living cells through necroptosis but not apoptosis. Mechanistically, dying SKOV3 ovarian cancer cells exhibit activation of pseudokinase mixed lineage kinase domain-like (MLKL) as evidenced by oligomerization and relocalization to the blebbing membranes, showing necroptotic characteristics. Knockdown of MLKL, but not its upstream protein kinases such as receptor-interacting protein kinases, with siRNA significantly abolished CNL-induced cell death. Monomeric MLKL protein expression inversely correlated with the IC50 values of CNL in distinct ovarian cancer cell lines, suggesting MLKL as a possible determinant for CNL-induced cell death. Finally, systemic CNL administration suppressed metastatic growth in an ovarian cancer cell xenograft model. Taken together, these results suggest that MLKL is a novel pronecroptotic target for ceramide in ovarian cancer models. (C) 2017 AACR.
C1 [Zhang, Xuewei; Kitatani, Kazuyuki; Toyoshima, Masafumi; Ishibashi, Masumi; Minato, Junko; Egiz, Mahy; Shigeta, Shogo; Yaegashi, Nobuo] Tohoku Univ, Sch Med, Dept Obstet & Gynecol, Sendai, Miyagi, Japan.
   [Kitatani, Kazuyuki; Usui, Toshinori; Yaegashi, Nobuo] Tohoku Univ, Tohoku Med Megabank Org, Sendai, Miyagi, Japan.
   [Fox, Todd; Deering, Tye; Kester, Mark] Univ Virginia, Dept Pharmacol, Charlottesville, VA 22908 USA.
RP Kitatani, K; Toyoshima, M (通讯作者)，Tohoku Univ, Aoba Ku, 2-1 Seiryo Machi, Sendai, Miyagi 9808573, Japan.
EM kitatani@med.tohoku.ac.jp; m-toyo@med.tohoku.ac.jp
RI Kester, Mark/ABG-4615-2020; Kitatani, Kazuyuki/H-7100-2019
OI Kitatani, Kazuyuki/0000-0002-8516-6135; Ishibashi,
   Masumi/0000-0003-4112-8716
FU JSPS KAKENHI grants [16K11125, 26462509, 16K15697]; NIH NCI P01;
   Mizutani Foundation for Glycoscience; Takeda Science FoundationTakeda
   Science Foundation (TSF); NATIONAL CANCER INSTITUTEUnited States
   Department of Health & Human ServicesNational Institutes of Health (NIH)
   - USANIH National Cancer Institute (NCI) [P30CA044579, P01CA171983]
   Funding Source: NIH RePORTER
FX This study was financially supported by JSPS KAKENHI grants (16K11125 to
   K. Kitatani, 26462509 to M. Toyoshima, and 16K15697 to N. Yaegashi), NIH
   NCI P01 (to M. Kester), Mizutani Foundation for Glycoscience (to K.
   Kitatani), and Takeda Science Foundation (to K. Kitatani).
CR Banerjee S, 2013, CLIN CANCER RES, V19, P961, DOI 10.1158/1078-0432.CCR-12-2243
   Chen X, 2014, CELL RES, V24, P105, DOI 10.1038/cr.2013.171
   Cho Y, 2009, CELL, V137, P1112, DOI 10.1016/j.cell.2009.05.037
   Degterev A, 2008, NAT CHEM BIOL, V4, P313, DOI 10.1038/nchembio.83
   Galluzzi L, 2009, J MOL CELL BIOL, V1, P8, DOI 10.1093/jmcb/mjp007
   Gulbins E, 2003, ONCOGENE, V22, P7070, DOI 10.1038/sj.onc.1207146
   Hannun YA, 1996, SCIENCE, V274, P1855, DOI 10.1126/science.274.5294.1855
   He SD, 2009, CELL, V137, P1100, DOI 10.1016/j.cell.2009.05.021
   Huang DL, 2017, MOL CELL BIOL, V37, DOI 10.1128/MCB.00497-16
   Jiang YX, 2011, CANCER BIOL THER, V12, P574, DOI 10.4161/cbt.12.7.15971
   Karahatay S, 2007, CANCER LETT, V256, P101, DOI 10.1016/j.canlet.2007.06.003
   Kester M, 2015, BIOL CHEM, V396, P737, DOI 10.1515/hsz-2015-0129
   Kitatani K, 2016, ONCOGENE, V35, P2801, DOI 10.1038/onc.2015.330
   Kitatani K, 2008, CELL SIGNAL, V20, P1010, DOI 10.1016/j.cellsig.2007.12.006
   Kitatani K, 2015, MOL CELLS, V38, P482, DOI 10.14348/molcells.2015.0118
   Kolesnick RN, 1998, ANNU REV PHYSIOL, V60, P643, DOI 10.1146/annurev.physiol.60.1.643
   Koshkaryev A, 2012, CANCER BIOL THER, V13, P50, DOI 10.4161/cbt.13.1.18871
   Krautbauer S, 2016, BBA-MOL CELL BIOL L, V1861, P1767, DOI 10.1016/j.bbalip.2016.08.014
   Langyel E, 2010, AM J PATHOL, V177, P1053, DOI 10.2353/ajpath.2010.100105
   Li JX, 2012, CELL, V150, P339, DOI 10.1016/j.cell.2012.06.019
   Lingwood D, 2010, SCIENCE, V327, P46, DOI 10.1126/science.1174621
   Linkermann A, 2014, NEW ENGL J MED, V370, P455, DOI 10.1056/NEJMra1310050
   Liu P, 2012, LEUKEMIA, V26, P1293, DOI 10.1038/leu.2011.357
   Liu X, 2010, BLOOD, V116, P4192, DOI 10.1182/blood-2010-02-271080
   Meng MB, 2016, ONCOTARGET, V7, P57391, DOI 10.18632/oncotarget.10548
   Morad SAF, 2013, NAT REV CANCER, V13, P51, DOI 10.1038/nrc3398
   Naora H, 2005, NAT REV CANCER, V5, P355, DOI 10.1038/nrc1611
   Park EJ, 2014, CELL DEATH DIS, V5, DOI 10.1038/cddis.2014.202
   Ryland LK, 2013, PLOS ONE, V8, DOI 10.1371/journal.pone.0084648
   Saddoughi SA, 2013, EMBO MOL MED, V5, P105, DOI 10.1002/emmm.201201283
   Sanchenkov A, 2001, JNCI-J NATL CANCER I, V93, P347, DOI 10.1093/jnci/93.5.347
   Stover T, 2003, J PHARMACOL EXP THER, V307, P468, DOI 10.1124/jpet.103.054056
   Stover TC, 2005, CLIN CANCER RES, V11, P3465, DOI 10.1158/1078-0432.CCR-04-1770
   Su Z, 2016, CELL DEATH DIFFER, V23, P748, DOI 10.1038/cdd.2016.8
   Sun LM, 2012, CELL, V148, P213, DOI 10.1016/j.cell.2011.11.031
   Tabata K, 2012, CANCER SCI, V103, P2153, DOI 10.1111/cas.12021
   Tagaram HRS, 2011, GUT, V60, P695, DOI 10.1136/gut.2010.216671
   Tan DSP, 2006, LANCET ONCOL, V7, P925, DOI 10.1016/S1470-2045(06)70939-1
   Tanzer MC, 2015, BIOCHEM J, V471, P255, DOI 10.1042/BJ20150678
   Torchilin VP, 2014, NAT REV DRUG DISCOV, V13, P813, DOI 10.1038/nrd4333
   Tran MA, 2008, CLIN CANCER RES, V14, P3571, DOI 10.1158/1078-0432.CCR-07-4881
   Vanden Berghe T, 2014, NAT REV MOL CELL BIO, V15, P134, DOI 10.1038/nrm3737
   Vandenabeele P, 2010, NAT REV MOL CELL BIO, V11, P700, DOI 10.1038/nrm2970
   Vandenabeele P, 2010, SCI SIGNAL, V3, DOI 10.1126/scisignal.3115re4
   Voigt S, 2014, BMC CANCER, V14, DOI 10.1186/1471-2407-14-74
   Yoon S, 2016, CELL DEATH DIFFER, V23, P253, DOI 10.1038/cdd.2015.92
   Zhang P, 2015, SCI REP-UK, V5, DOI 10.1038/srep09275
   Zhu WY, 2014, INT J MOL SCI, V15, P3336, DOI 10.3390/ijms15023336
NR 48
TC 16
Z9 16
U1 0
U2 5
PU AMER ASSOC CANCER RESEARCH
PI PHILADELPHIA
PA 615 CHESTNUT ST, 17TH FLOOR, PHILADELPHIA, PA 19106-4404 USA
SN 1535-7163
EI 1538-8514
J9 MOL CANCER THER
JI Mol. Cancer Ther.
PD JAN
PY 2018
VL 17
IS 1
BP 50
EP 59
DI 10.1158/1535-7163.MCT-17-0173
PG 10
WC Oncology
WE Science Citation Index Expanded (SCI-EXPANDED)
SC Oncology
GA FR6AS
UT WOS:000419148400005
PM 29079707
OA Bronze, Green Accepted
DA 2022-04-27
ER

PT J
AU Hu, H
   Wu, GX
   Shu, ZQ
   Yu, DD
   Nan, N
   Yuan, FY
   Liu, XY
   Wang, HY
AF Hu, Hong
   Wu, Guoxiang
   Shu, Zhaoqian
   Yu, Dandan
   Nan, Ning
   Yuan, Feiyang
   Liu, Xiaoyan
   Wang, Huayi
TI ICP6 Prevents RIP1 Activation to Hinder Necroptosis Signaling
SO FRONTIERS IN CELL AND DEVELOPMENTAL BIOLOGY
LA English
DT Article
DE necrosome; RIP3; necroptosis; RIP1; ICP6
ID MIXED LINEAGE KINASE; CELL-DEATH; DOMAIN-LIKE; PROGRAMMED NECROSIS;
   CYTOCHROME-C; PROTEIN; APOPTOSIS; RECEPTOR; PHOSPHORYLATION;
   IDENTIFICATION
AB Necroptosis is a type of programmed necrosis which depends on the activation of receptor-interacting protein kinase 3 (RIP3). Herpes simplex virus type 1 (HSV-1) is known to block necroptosis by the viral protein ICP6 in human cells, but its specific inhibitory mechanism is not fully understood. Here we reported that ICP6 could promote rather than suppress the formation of necrosome, the necroptosis signaling complex containing RIP3 and upstream regulator receptor-interacting protein kinase 1 (RIP1), but blocked RIP3 activation. Moreover, ICP6 could reduce the necroptosis-specific auto-phosphorylation of RIP1 regardless of the presence of RIP3. These results indicate that ICP6 block necroptosis through preventing RIP1 activation dependent signal transduction in necrosome.
C1 [Hu, Hong; Wu, Guoxiang; Shu, Zhaoqian; Yu, Dandan; Nan, Ning; Yuan, Feiyang; Liu, Xiaoyan; Wang, Huayi] ShanghaiTech Univ, Sch Life Sci & Technol, Shanghai, Peoples R China.
   [Hu, Hong] Chinese Acad Sci, Shanghai Inst Biochem & Cell Biol, CAS Ctr Excellence Mol Cell Sci, Shanghai, Peoples R China.
   [Hu, Hong; Wu, Guoxiang; Shu, Zhaoqian; Yu, Dandan; Nan, Ning; Yuan, Feiyang] Univ Chinese Acad Sci, Beijing, Peoples R China.
RP Hu, H; Wang, HY (通讯作者)，ShanghaiTech Univ, Sch Life Sci & Technol, Shanghai, Peoples R China.; Hu, H (通讯作者)，Chinese Acad Sci, Shanghai Inst Biochem & Cell Biol, CAS Ctr Excellence Mol Cell Sci, Shanghai, Peoples R China.; Hu, H (通讯作者)，Univ Chinese Acad Sci, Beijing, Peoples R China.
EM huhong@shanghaitech.edu.cn; wanghuayi@shanghaitech.edu.cn
FU National Natural Science Foundation of ChinaNational Natural Science
   Foundation of China (NSFC) [31571427]; ShanghaiTech University
FX This study was supported by the National Natural Science Foundation of
   China (31571427 to HW) and the Start-up Grant from ShanghaiTech
   University.
CR Chan FKM, 2015, ANNU REV IMMUNOL, V33, P79, DOI 10.1146/annurev-immunol-032414-112248
   Cho Y, 2009, CELL, V137, P1112, DOI 10.1016/j.cell.2009.05.037
   Degterev A, 2005, NAT CHEM BIOL, V1, P112, DOI 10.1038/nchembio711
   Du CY, 2000, CELL, V102, P33, DOI 10.1016/S0092-8674(00)00008-8
   Feng SS, 2007, CELL SIGNAL, V19, P2056, DOI 10.1016/j.cellsig.2007.05.016
   Festjens N, 2006, BBA-BIOENERGETICS, V1757, P1371, DOI 10.1016/j.bbabio.2006.06.014
   Guo HY, 2015, CELL HOST MICROBE, V17, P243, DOI 10.1016/j.chom.2015.01.003
   He SD, 2009, CELL, V137, P1100, DOI 10.1016/j.cell.2009.05.021
   Holler N, 2000, NAT IMMUNOL, V1, P489, DOI 10.1038/82732
   Hu H, 2021, CELL DEATH DIFFER, V28, P251, DOI 10.1038/s41418-020-0598-9
   Huang Z, 2015, CELL HOST MICROBE, V17, P229, DOI 10.1016/j.chom.2015.01.002
   Kaiser WJ, 2013, CURR OPIN VIROL, V3, P296, DOI 10.1016/j.coviro.2013.05.019
   KERR JFR, 1972, BRIT J CANCER, V26, P239, DOI 10.1038/bjc.1972.33
   Lembo D, 2009, TRENDS BIOCHEM SCI, V34, P25, DOI 10.1016/j.tibs.2008.09.008
   Li P, 1997, CELL, V91, P479, DOI 10.1016/S0092-8674(00)80434-1
   Lin Y, 1999, GENE DEV, V13, P2514, DOI 10.1101/gad.13.19.2514
   Mocarski ES, 2012, NAT REV IMMUNOL, V12, P79, DOI 10.1038/nri3131
   Mossman KL, 2015, CELL HOST MICROBE, V17, P148, DOI 10.1016/j.chom.2015.01.013
   Muscolino E, 2020, NAT MICROBIOL, V5, P331, DOI 10.1038/s41564-019-0624-1
   Peter ME, 2003, CELL DEATH DIFFER, V10, P26, DOI 10.1038/sj.cdd.4401186
   Steiner I, 2013, CURR NEUROL NEUROSCI, V13, DOI 10.1007/s11910-013-0414-8
   Su LJ, 2014, STRUCTURE, V22, P1489, DOI 10.1016/j.str.2014.07.014
   Sun LM, 2012, CELL, V148, P213, DOI 10.1016/j.cell.2011.11.031
   Sun XQ, 2002, J BIOL CHEM, V277, P9505, DOI 10.1074/jbc.M109488200
   Upton JW, 2010, CELL HOST MICROBE, V7, P302, DOI 10.1016/j.chom.2010.03.006
   van Velzen M, 2013, PLOS PATHOG, V9, DOI 10.1371/journal.ppat.1003547
   Vercammen D, 1998, J EXP MED, V188, P919, DOI 10.1084/jem.188.5.919
   Verhagen AM, 2000, CELL, V102, P43, DOI 10.1016/S0092-8674(00)00009-X
   Wang HY, 2014, MOL CELL, V54, P133, DOI 10.1016/j.molcel.2014.03.003
   Wang X, 2014, P NATL ACAD SCI USA, V111, P15438, DOI 10.1073/pnas.1412767111
   Yu XL, 2016, J VIROL, V90, P1088, DOI 10.1128/JVI.02446-15
   Yuan JY, 2019, NAT REV NEUROSCI, V20, P19, DOI 10.1038/s41583-018-0093-1
   Zhang DW, 2009, SCIENCE, V325, P332, DOI 10.1126/science.1172308
   Zhao J, 2012, P NATL ACAD SCI USA, V109, P5322, DOI 10.1073/pnas.1200012109
NR 34
TC 2
Z9 2
U1 1
U2 6
PU FRONTIERS MEDIA SA
PI LAUSANNE
PA AVENUE DU TRIBUNAL FEDERAL 34, LAUSANNE, CH-1015, SWITZERLAND
SN 2296-634X
J9 FRONT CELL DEV BIOL
JI Front. Cell. Dev. Biol.
PD OCT 30
PY 2020
VL 8
AR 595253
DI 10.3389/fcell.2020.595253
PG 9
WC Cell Biology; Developmental Biology
WE Science Citation Index Expanded (SCI-EXPANDED)
SC Cell Biology; Developmental Biology
GA OQ3PY
UT WOS:000588700300001
PM 33195272
OA gold, Green Published
DA 2022-04-27
ER

PT J
AU Pradhan, AJ
   Lu, D
   Parisi, LR
   Shen, SC
   Berhane, IA
   Galster, SL
   Bynum, K
   Monje-Galvan, V
   Gokcumen, O
   Chemler, SR
   Qu, J
   Kay, JG
   Atilla-Gokcumen, GE
AF Pradhan, Apoorva J.
   Lu, Daniel
   Parisi, Laura R.
   Shen, Shichen
   Berhane, Ilyas A.
   Galster, Samuel L.
   Bynum, Kiana
   Monje-Galvan, Viviana
   Gokcumen, Omer
   Chemler, Sherry R.
   Qu, Jun
   Kay, Jason G.
   Atilla-Gokcumen, G. Ekin
TI Protein acylation by saturated very long chain fatty acids and
   endocytosis are involved in necroptosis
SO CELL CHEMICAL BIOLOGY
LA English
DT Article
ID MIXED LINEAGE KINASE; DOMAIN-LIKE PROTEIN; CELL-DEATH; MEDIATES
   NECROPTOSIS; MEMBRANE-PROTEINS; MLKL; PALMITOYLATION; BINDING;
   QUANTIFICATION; LOCALIZATION
AB Necroptosis is a form of cell death characterized by receptor-interacting protein kinase activity and plasma membrane permeabilization via mixed-lineage kinase-like protein (MLKL). This permeabilization is responsible for the inflammatory properties of necroptosis. We previously showed that very long chain fatty acids (VLCFAs) are functionally involved in necroptosis, potentially through protein fatty acylation. Here, we define the scope of protein acylation by saturated VLCFAs during necroptosis. We show that MLKL and phosphoMLKL, key for membrane permeabilization, are exclusively acylated during necroptosis. Reducing the levels of VLCFAs decreases their membrane recruitment, suggesting that acylation by VLCFAs contributes to their membrane localization. Acylation of phosphoMLKL occurs downstream of phosphorylation and oligomerization and appears to be, in part, mediated by ZDHHC5 (a palmitoyl transferase). We also show that disruption of endosomal trafficking increases cell viability during necroptosis, possibly by preventing recruitment, or removal, of phosphoMLKL from the plasma membrane.
C1 [Pradhan, Apoorva J.; Lu, Daniel; Parisi, Laura R.; Berhane, Ilyas A.; Galster, Samuel L.; Chemler, Sherry R.; Atilla-Gokcumen, G. Ekin] Univ Buffalo State Univ New York, Dept Chem, Buffalo, NY 14260 USA.
   [Shen, Shichen; Qu, Jun] Univ Buffalo State Univ New York, Dept Pharmaceut Sci, Buffalo, NY 14214 USA.
   [Bynum, Kiana; Kay, Jason G.] Univ Buffalo State Univ New York, Dept Oral Biol, Buffalo, NY 14214 USA.
   [Monje-Galvan, Viviana] Univ Buffalo State Univ New York, Dept Chem & Biol Engn, Buffalo, NY 14260 USA.
   [Gokcumen, Omer] Univ Buffalo State Univ New York, Dept Biol Sci, Buffalo, NY 14260 USA.
RP Atilla-Gokcumen, GE (通讯作者)，Univ Buffalo State Univ New York, Dept Chem, Buffalo, NY 14260 USA.
EM ekinatil@buffalo.edu
RI Monje-Galvan, Viviana/R-6737-2017; Gokcumen, Omer/J-6984-2013
OI Monje-Galvan, Viviana/0000-0002-9202-782X; Gokcumen,
   Omer/0000-0003-4371-679X
FU National Science FoundationNational Science Foundation (NSF)
   [MCB1817468]; National Institutes of HealthUnited States Department of
   Health & Human ServicesNational Institutes of Health (NIH) - USA
   [GM078383, DE028307, GM095459]; Research Foundation for The State
   University of New York
FX We acknowledge support from the National Science Foundation (grant
   MCB1817468 to G.E.A.G.), the National Institutes of Health (GM078383 to
   S.R.C., DE028307 to J.G.K., and support from GM095459 for K.B.), and the
   Research Foundation for The State University of New York (J. Solo funds
   to G.E.A.G.). We thank P. Gollnick (UB Biological Sciences) for
   ultracentrifuge use. Microscopy was performed in the Optical Imaging and
   Analysis Facility (UB Dental Sciences).
CR Akimov SA, 2017, SCI REP-UK, V7, DOI 10.1038/s41598-017-12127-7
   Blanc M, 2019, METHODS MOL BIOL, V2009, P203, DOI 10.1007/978-1-4939-9532-5_16
   Breusegem SY, 2014, CELL REP, V9, P1931, DOI 10.1016/j.celrep.2014.10.053
   Bunney TD, 2010, NAT REV CANCER, V10, P342, DOI 10.1038/nrc2842
   Cai ZY, 2014, NAT CELL BIOL, V16, P55, DOI 10.1038/ncb2883
   Callan-Jones A, 2011, CSH PERSPECT BIOL, V3, DOI 10.1101/cshperspect.a004648
   Chamberlain LH, 2015, PHYSIOL REV, V95, P341, DOI 10.1152/physrev.00032.2014
   Chen X, 2014, CELL RES, V24, P105, DOI 10.1038/cr.2013.171
   Chopard C, 2018, NAT COMMUN, V9, DOI 10.1038/s41467-018-04674-y
   Croft AJ, 2018, INFECT IMMUN, V86, DOI 10.1128/IAI.00858-17
   Degterev A, 2005, NAT CHEM BIOL, V1, P112, DOI 10.1038/nchembio711
   Diaz-Vera J, 2017, J CELL SCI, V130, P697, DOI 10.1242/jcs.190835
   Dondelinger Y, 2014, CELL REP, V7, P971, DOI 10.1016/j.celrep.2014.04.026
   Fan WL, 2019, SCI SIGNAL, V12, DOI 10.1126/scisignal.aaw3423
   Ferguson SM, 2012, NAT REV MOL CELL BIO, V13, P75, DOI 10.1038/nrm3266
   Flores-Romero H, 2020, EMBO J, V39, DOI 10.15252/embj.2020105753
   Fraser NJ, 2020, BIOCHEM SOC T, V48, P281, DOI 10.1042/BST20190707
   Gilbert RJC, 2016, BBA-BIOMEMBRANES, V1858, P487, DOI 10.1016/j.bbamem.2015.11.026
   Gong YN, 2017, CELL, V169, P286, DOI 10.1016/j.cell.2017.03.020
   Greaves J, 2017, P NATL ACAD SCI USA, V114, pE1365, DOI 10.1073/pnas.1612254114
   Hammond GRV, 2020, CURR OPIN CELL BIOL, V63, P57, DOI 10.1016/j.ceb.2019.12.007
   He M, 2014, J CELL BIOL, V206, P273, DOI 10.1083/jcb.201401016
   Hilgemann DW, 2013, ELIFE, V2, DOI 10.7554/eLife.01293
   Holler N, 2000, NAT IMMUNOL, V1, P489, DOI 10.1038/82732
   Howie J, 2014, P NATL ACAD SCI USA, V111, P17534, DOI 10.1073/pnas.1413627111
   Huang DW, 2009, NUCLEIC ACIDS RES, V37, P1, DOI 10.1093/nar/gkn923
   Jiang H, 2018, CHEM REV, V118, P43, DOI 10.1021/acs.chemrev.6b00750
   Johnston A., 2018, J NAT SCI, V4, P513
   Kanehisa M, 2000, NUCLEIC ACIDS RES, V28, P27, DOI 10.1093/nar/28.1.27
   Kwiatkowska K, 2020, INT J MOL SCI, V21, DOI 10.3390/ijms21072283
   Lau A, 2013, AM J TRANSPLANT, V13, P2805, DOI 10.1111/ajt.12447
   Li Y, 2012, J BIOL CHEM, V287, P523, DOI 10.1074/jbc.M111.306183
   Lin MJ, 2013, ELIFE, V2, DOI 10.7554/eLife.01295
   Linder ME, 2007, NAT REV MOL CELL BIO, V8, P74, DOI 10.1038/nrm2084
   Luedde M, 2014, CARDIOVASC RES, V103, P206, DOI 10.1093/cvr/cvu146
   Macia E, 2006, DEV CELL, V10, P839, DOI 10.1016/j.devcel.2006.04.002
   Meister M, 2014, MEMBRANES-BASEL, V4, P356, DOI 10.3390/membranes4030356
   Monje-Galvan V, 2015, BIOCHEMISTRY-US, V54, P6852, DOI 10.1021/acs.biochem.5b00718
   Mucksch F, 2019, SCI REP-UK, V9, DOI 10.1038/s41598-019-53939-z
   Murphy JM, 2013, IMMUNITY, V39, P443, DOI 10.1016/j.immuni.2013.06.018
   Ohno Y, 2006, BBA-MOL CELL BIOL L, V1761, P474, DOI 10.1016/j.bbalip.2006.03.010
   Parisi LR, 2019, ACS CHEM BIOL, V14, P2286, DOI 10.1021/acschembio.9b00616
   Parisi LR, 2017, CELL CHEM BIOL, V24, P1445, DOI 10.1016/j.chembiol.2017.08.026
   Percher Avital, 2017, Curr Protoc Protein Sci, V89, DOI 10.1002/cpps.36
   Percher A, 2016, P NATL ACAD SCI USA, V113, P4302, DOI 10.1073/pnas.1602244113
   Petrie EJ, 2020, P NATL ACAD SCI USA, V117, P8468, DOI 10.1073/pnas.1919960117
   Philippe JM, 2019, MOL MEMBR BIOL, V35, P60, DOI 10.1080/09687688.2019.1710274
   Preta G, 2015, CELL COMMUN SIGNAL, V13, DOI 10.1186/s12964-015-0102-1
   Purdy JG, 2015, CELL REP, V10, P1375, DOI 10.1016/j.celrep.2015.02.003
   Quarato G, 2016, MOL CELL, V61, P589, DOI 10.1016/j.molcel.2016.01.011
   Ramos AP, 2016, J PHYS CHEM B, V120, P6951, DOI 10.1021/acs.jpcb.6b04958
   Samson AL, 2020, NAT COMMUN, V11, DOI 10.1038/s41467-020-16887-1
   Schindelin J, 2012, NAT METHODS, V9, P676, DOI [10.1038/nmeth.2019, 10.1038/NMETH.2019]
   Sengupta P, 2020, VIRUSES-BASEL, V12, DOI 10.3390/v12070745
   Sergeeva OA, 2019, P NATL ACAD SCI USA, V116, P1279, DOI 10.1073/pnas.1812588116
   Shen SC, 2018, ANAL CHEM, V90, P10350, DOI 10.1021/acs.analchem.8b02172
   Shen XM, 2018, P NATL ACAD SCI USA, V115, pE4767, DOI 10.1073/pnas.1800541115
   Shen XM, 2017, J PROTEOME RES, V16, P2445, DOI 10.1021/acs.jproteome.7b00061
   Stewart SA, 2003, RNA, V9, P493, DOI 10.1261/rna.2192803
   Sun LM, 2012, CELL, V148, P213, DOI 10.1016/j.cell.2011.11.031
   Tamura K, 2009, CANCER RES, V69, P8133, DOI 10.1158/0008-5472.CAN-09-0775
   Thinon E, 2018, J PROTEOME RES, V17, P1907, DOI 10.1021/acs.jproteome.8b00002
   THOMPSON CB, 1995, SCIENCE, V267, P1456, DOI 10.1126/science.7878464
   Vandenabeele P, 2010, NAT REV MOL CELL BIO, V11, P700, DOI 10.1038/nrm2970
   Wang HY, 2014, MOL CELL, V54, P133, DOI 10.1016/j.molcel.2014.03.003
   Wang J, 2019, CELL REP, V26, P209, DOI 10.1016/j.celrep.2018.12.022
   Xia BQ, 2016, CELL RES, V26, P517, DOI 10.1038/cr.2016.26
   Yang HQ, 2020, P NATL ACAD SCI USA, V117, P10593, DOI 10.1073/pnas.1918088117
   Yoon S, 2017, IMMUNITY, V47, P51, DOI 10.1016/j.immuni.2017.06.001
   Zhang L, 2011, J PROTEOME RES, V10, P3973, DOI 10.1021/pr200179r
   Zhang YY, 2018, CELL RES, V28, P9, DOI 10.1038/cr.2017.133
NR 71
TC 0
Z9 0
U1 3
U2 6
PU CELL PRESS
PI CAMBRIDGE
PA 50 HAMPSHIRE ST, FLOOR 5, CAMBRIDGE, MA 02139 USA
SN 2451-9448
J9 CELL CHEM BIOL
JI Cell Chem. Biol.
PD SEP 16
PY 2021
VL 28
IS 9
BP 1298
EP +
AR e7
DI 10.1016/j.chembiol.2021.03.012
PG 19
WC Biochemistry & Molecular Biology
WE Science Citation Index Expanded (SCI-EXPANDED)
SC Biochemistry & Molecular Biology
GA US0YS
UT WOS:000697164400006
PM 33848465
DA 2022-04-27
ER

PT J
AU Yang, FJ
   Shang, LC
   Wang, S
   Liu, Y
   Ren, HZ
   Zhu, W
   Shi, XL
AF Yang, Faji
   Shang, Longcheng
   Wang, Shuai
   Liu, Yang
   Ren, Haozhen
   Zhu, Wei
   Shi, Xiaolei
TI TNF-Mediated Necroptosis Aggravates Ischemia-Reperfusion Injury in the
   Fatty Liver by Regulating the Inflammatory Response
SO OXIDATIVE MEDICINE AND CELLULAR LONGEVITY
LA English
DT Article
AB Nonalcoholic fatty liver disease (NAFLD) is more sensitive to ischemia and reperfusion injury (IRI), while there are no effective methods to alleviate IRI. Necroptosis, also known as "programmed necrosis," incorporates features of necrosis and apoptosis. However, the role of necroptosis in IRI of the fatty liver remains largely unexplored. In the present study, we aimed to assess whether necroptosis was activated in the fatty liver and whether such activation accelerated IRI in the fatty liver. In this study, we found that the liver IRI was enhanced in HFD-fed mice with more release of TNF alpha. TNF alpha and supernatant of macrophages could induce necroptosis of hepatocytes in vitro. Necroptosis was activated in NAFLD, leading to more severe IRI, and such necroptosis could be inhibited by TN3-19.12, the neutralizing monoclonal antibody against TNF alpha. Pretreatment with Nec-1 and GSK'872, two inhibitors of necroptosis, significantly reduced the liver IRI and ROS production in HFD-fed mice. Moreover, the inhibition of necroptosis could decrease ROS production of hepatocytes in vitro. Inflammatory response was activated during IRI, and necroptosis inhibitors could suppress signaling pathways of inflammation and the soakage of inflammation cells. In conclusion, TNF alpha-induced necroptosis played an important role during IRI in the fatty liver. Our findings demonstrated that necroptosis might be a potential target to reduce the fatty liver-associated IRI.
C1 [Yang, Faji; Shang, Longcheng; Wang, Shuai; Liu, Yang; Ren, Haozhen; Shi, Xiaolei] Nanjing Univ, Med Sch, Affiliated Drum Tower Hosp, Dept Hepatobiliary Surg, 321 Zhongshan Rd, Nanjing 210008, Jiangsu, Peoples R China.
   [Zhu, Wei] Nanjing Univ, Med Sch, Affiliated Drum Tower Hosp, Dept Anesthesiol, 321 Zhongshan Rd, Nanjing 210008, Jiangsu, Peoples R China.
RP Shi, XL (通讯作者)，Nanjing Univ, Med Sch, Affiliated Drum Tower Hosp, Dept Hepatobiliary Surg, 321 Zhongshan Rd, Nanjing 210008, Jiangsu, Peoples R China.; Zhu, W (通讯作者)，Nanjing Univ, Med Sch, Affiliated Drum Tower Hosp, Dept Anesthesiol, 321 Zhongshan Rd, Nanjing 210008, Jiangsu, Peoples R China.
EM chzhuwei118@qq.com; njsxl2000@163.com
OI Shi, xiaolei/0000-0001-9650-7567
FU National Natural Science Foundation of China (NSFC)National Natural
   Science Foundation of China (NSFC) [81670566, 81872359]; Medical Science
   and Technology Development Foundation, Nanjing Department of Health
   [ZKX14025]
FX This project was supported by grants from the National Natural Science
   Foundation of China (NSFC) (Grant Nos. 81670566 and 81872359) and the
   Key Project Supported by Medical Science and Technology Development
   Foundation, Nanjing Department of Health (Grant No. ZKX14025).
CR Abu-Amara M, 2010, LIVER TRANSPLANT, V16, P1016, DOI 10.1002/lt.22117
   Afonso MB, 2015, CLIN SCI, V129, P721, DOI 10.1042/CS20140732
   Akira S, 2004, NAT REV IMMUNOL, V4, P499, DOI 10.1038/nri1391
   Busuttil RW, 2003, LIVER TRANSPLANT, V9, P651, DOI 10.1053/jlts.2003.50105
   Byrne CD, 2015, J HEPATOL, V62, pS47, DOI 10.1016/j.jhep.2014.12.012
   Cai ZY, 2014, NAT CELL BIOL, V16, P55, DOI 10.1038/ncb2883
   Chan FKM, 2015, ANNU REV IMMUNOL, V33, P79, DOI 10.1146/annurev-immunol-032414-112248
   Chavez-Valdez R, 2012, NEUROSCIENCE, V219, P192, DOI 10.1016/j.neuroscience.2012.05.002
   Danial NN, 2004, CELL, V116, P205, DOI 10.1016/S0092-8674(04)00046-7
   Elias-Miro M, 2014, J HEPATOL, V60, P87, DOI 10.1016/j.jhep.2013.07.041
   Fan JG, 2017, J HEPATOL, V67, P862, DOI 10.1016/j.jhep.2017.06.003
   Galluzzi L, 2017, ANNU REV PATHOL-MECH, V12, P103, DOI 10.1146/annurev-pathol-052016-100247
   He SD, 2009, CELL, V137, P1100, DOI 10.1016/j.cell.2009.05.021
   Hong JM, 2016, TOXICOL APPL PHARM, V308, P1, DOI 10.1016/j.taap.2016.08.010
   Hui JM, 2004, HEPATOLOGY, V40, P46, DOI 10.1002/hep.20280
   Jimenez-Castro MB, 2015, J HEPATOL, V62, P83, DOI 10.1016/j.jhep.2014.07.031
   Katsargyris A, 2009, EXPERT OPIN THER TAR, V13, P427, DOI [10.1517/14728220902794939, 10.1517/14728220902794939 ]
   Kubes P, 2012, GASTROENTEROLOGY, V143, P1158, DOI 10.1053/j.gastro.2012.09.008
   Li JX, 2012, CELL, V150, P339, DOI 10.1016/j.cell.2012.06.019
   Linkermann A, 2012, NEPHROL DIAL TRANSPL, V27, P3412, DOI 10.1093/ndt/gfs373
   Linkermann A, 2012, KIDNEY INT, V81, P751, DOI 10.1038/ki.2011.450
   Llacuna L, 2009, AM J PATHOL, V174, P1776, DOI 10.2353/ajpath.2009.080857
   Luedde T, 2014, GASTROENTEROLOGY, V147, P765, DOI 10.1053/j.gastro.2014.07.018
   Mukhopadhyay P, 2012, FREE RADICAL BIO MED, V53, P1123, DOI 10.1016/j.freeradbiomed.2012.05.036
   Oerlemans MIFJ, 2013, INT J CARDIOL, V165, P410, DOI 10.1016/j.ijcard.2012.03.055
   Oerlemans MIFJ, 2012, BASIC RES CARDIOL, V107, DOI 10.1007/s00395-012-0270-8
   Ofengeim D, 2013, NAT REV MOL CELL BIO, V14, P727, DOI 10.1038/nrm3683
   Ribeiro PS, 2004, AM J GASTROENTEROL, V99, P1708, DOI 10.1111/j.1572-0241.2004.40009.x
   Robertson FP, 2017, J CLIN MED, V6, DOI 10.3390/jcm6070069
   Saeed WK, 2017, PLOS ONE, V12, DOI 10.1371/journal.pone.0184752
   Taniai H, 2004, HEPATOLOGY, V39, P1544, DOI 10.1002/hep.20217
   Tomita K, 2006, GUT, V55, P415, DOI 10.1136/gut.2005.071118
   Tsung A, 2005, J IMMUNOL, V175, P7661, DOI 10.4049/jimmunol.175.11.7661
   van Golen RF, 2013, J GASTROEN HEPATOL, V28, P394, DOI 10.1111/jgh.12072
   Vollmar B, 2009, PHYSIOL REV, V89, P1269, DOI 10.1152/physrev.00027.2008
   Wang HY, 2014, MOL CELL, V54, P133, DOI 10.1016/j.molcel.2014.03.003
   Yang FJ, 2018, FREE RADICAL BIO MED, V124, P395, DOI 10.1016/j.freeradbiomed.2018.06.043
   Younossi Z, 2018, NAT REV GASTRO HEPAT, V15, P11, DOI 10.1038/nrgastro.2017.109
   Zhai Y, 2013, NAT REV GASTRO HEPAT, V10, P79, DOI 10.1038/nrgastro.2012.225
   Zinyama RB, 2001, IMMUNOLOGY, V104, P439, DOI 10.1046/j.1365-2567.2001.01332.x
NR 40
TC 21
Z9 22
U1 0
U2 3
PU HINDAWI LTD
PI LONDON
PA ADAM HOUSE, 3RD FLR, 1 FITZROY SQ, LONDON, W1T 5HF, ENGLAND
SN 1942-0900
EI 1942-0994
J9 OXID MED CELL LONGEV
JI Oxidative Med. Cell. Longev.
PY 2019
VL 2019
AR 2301903
DI 10.1155/2019/2301903
PG 14
WC Cell Biology
WE Science Citation Index Expanded (SCI-EXPANDED)
SC Cell Biology
GA IA0MW
UT WOS:000469251700001
PM 31214277
OA Green Submitted, Green Published, gold
DA 2022-04-27
ER

PT J
AU Shindo, R
   Ohmuraya, M
   Komazawa-Sakon, S
   Miyake, S
   Deguchi, Y
   Yamazaki, S
   Nishina, T
   Yoshimoto, T
   Kakuta, S
   Koike, M
   Uchiyama, Y
   Konishi, H
   Kiyama, H
   Mikami, T
   Moriwaki, K
   Araki, K
   Nakano, H
AF Shindo, Ryodai
   Ohmuraya, Masaki
   Komazawa-Sakon, Sachiko
   Miyake, Sanae
   Deguchi, Yutaka
   Yamazaki, Soh
   Nishina, Takashi
   Yoshimoto, Takayuki
   Kakuta, Soichiro
   Koike, Masato
   Uchiyama, Yasuo
   Konishi, Hiroyuki
   Kiyama, Hiroshi
   Mikami, Tetuo
   Moriwaki, Kenta
   Araki, Kimi
   Nakano, Hiroyasu
TI Necroptosis of Intestinal Epithelial Cells Induces Type 3 Innate
   Lymphoid Cell-Dependent Lethal Ileitis
SO ISCIENCE
LA English
DT Article
ID IMMUNE HOMEOSTASIS; SIGNALING PLATFORM; B-CELL; C-FLIP; GENE; NECROSIS;
   MICROBIOTA; APOPTOSIS; RECEPTOR; IL-22
AB A short form of cellular FLICE-inhibitory protein encoded by CFLARs promotes necroptosis. Although necroptosis is involved in various pathological conditions, the detailed mechanisms are not fully understood. Here we generated transgenic mice wherein CFLARs was integrated onto the X chromosome. All male CFLARs Tg mice died perinatally due to severe ileitis. Although necroptosis was observed in various tissues of CFLARs Tg mice, large numbers of intestinal epithelial cells (IECs) died by apoptosis. Deletion of Ripk3 or Mlkl, essential genes of necroptosis, prevented both necroptosis and apoptosis, and rescued lethality of CFLARs Tg mice. Type 3 innate lymphoid cells (ILC3s) were activated and recruited to the small intestine along with upregulation of interleukin-22 (Il22) in CFLARs Tg mice. Deletion of ILC3s or Il22 rescued lethality of CFLARs Tg mice by preventing apoptosis, but not necroptosis of IECs. Together, necroptosis-dependent activation of ILC3s induces lethal ileitis in an IL-22-dependent manner.
C1 [Shindo, Ryodai; Komazawa-Sakon, Sachiko; Miyake, Sanae; Deguchi, Yutaka; Yamazaki, Soh; Nishina, Takashi; Nakano, Hiroyasu] Toho Univ, Sch Med, Dept Biochem, Ota Ku, 5-21-16 Omori Nishi, Tokyo 1438540, Japan.
   [Ohmuraya, Masaki] Hyogo Coll Med, Dept Genet, Nishinomiya, Hyogo 6638501, Japan.
   [Yoshimoto, Takayuki] Tokyo Med Univ, Inst Med Sci, Dept Immunoregulat, 6-1-1 Shinjuku Ku, Tokyo 1608402, Japan.
   [Kakuta, Soichiro; Uchiyama, Yasuo] Juntendo Univ, Grad Sch Med, Dept Cellular Mol Neuropathol, Bunkyo Ku, 2-1-1 Hongo, Tokyo 1138421, Japan.
   [Koike, Masato] Juntendo Univ, Grad Sch Med, Dept Cell Biol & Neurosci, Bunkyo Ku, 2-1-1 Hongo, Tokyo 1138421, Japan.
   [Konishi, Hiroyuki; Kiyama, Hiroshi] Nagoya Univ, Grad Sch Med, Dept Funct Anat & Neurosci, Showa Ku, 65 Tsurumaicho, Nagoya, Aichi 4668560, Japan.
   [Mikami, Tetuo] Toho Univ, Sch Med, Dept Pathol, Ota Ku, 5-21-16 Omori Nishi, Tokyo 1438540, Japan.
   [Moriwaki, Kenta] Osaka Univ, Grad Sch Med, Dept Cell Biol, 2-2 Yamadaoka, Suita, Osaka 5650871, Japan.
   [Araki, Kimi] Kumamoto Univ, Inst Resource Dev & Anal, Chuo Ku, 2-2-1 Honjo, Kumamoto 8600811, Japan.
   [Nakano, Hiroyasu] Toho Univ, Sch Med, Host Def Res Ctr, Ota Ku, 5-21-16 Omori Nishi, Tokyo 1438540, Japan.
RP Nakano, H (通讯作者)，Toho Univ, Sch Med, Dept Biochem, Ota Ku, 5-21-16 Omori Nishi, Tokyo 1438540, Japan.; Nakano, H (通讯作者)，Toho Univ, Sch Med, Host Def Res Ctr, Ota Ku, 5-21-16 Omori Nishi, Tokyo 1438540, Japan.
EM hiroyasu.nakano@med.toho-u.ac.jp
RI Nishina, Takashi/AAQ-3942-2021; Yoshimoto, Takayuki/AAN-7995-2020;
   Kiyama, Hiroshi/M-8867-2014
OI Nishina, Takashi/0000-0003-2301-9874; Kiyama,
   Hiroshi/0000-0001-5963-046X; Komazawa, Sachiko/0000-0002-6244-1974;
   Nakano, Hiroyasu/0000-0003-4843-1427; Moriwaki,
   Kenta/0000-0002-8724-4715; Yamazaki, Soh/0000-0001-5038-1567; Konishi,
   Hiroyuki/0000-0002-4321-8339
FU Research Fellowship from Japan Society for the Promotion of Science
   (JSPS), Japan; Japan Society for the Promotion of Science (JSPS)Ministry
   of Education, Culture, Sports, Science and Technology, Japan (MEXT)Japan
   Society for the Promotion of Science [17H04069, 17K19533]; Japan Agency
   for Medical Research and Development (AMED) through AMED-CRESTJapan
   Agency for Medical Research and Development (AMED) [JP18gm1210002];
   Private University Research Branding project from MEXT (Ministry of
   Education, Culture, Sports, Science and Technology), Japan;  [26110003]
FX We thank M. Pasparakis for Mlkl-/-and Ripk1<SUP>DN/DN</SUP> mice, K.
   Honda for Rorc-gfp/gfpmice, V. Dixit and K. Newton for Ripk3-/-mice,
   Genentech, Inc. for Il22-/-mice, and T.W. Mak for Tnfrsf1a-/-mice. We
   thank H. Ohno and N. Sato for technical advice. R.S. was supported by a
   Research Fellowship from Japan Society for the Promotion of Science
   (JSPS), Japan. This work was supported in part by Grants-in-Aid from
   Scientific Research (B) 17H04069 (to H. N.) and Challenging Exploratory
   Research 17K19533 (to H. N.) from Japan Society for the Promotion of
   Science (JSPS) and Scientific Research on Innovative areas 26110003 (to
   H. N.), the Japan Agency for Medical Research and Development (AMED)
   through AMED-CREST with a grant number JP18gm1210002 (to H. N.), and
   Private University Research Branding project (to H. N.) from MEXT
   (Ministry of Education, Culture, Sports, Science and Technology), Japan.
CR Bauche D, 2018, IMMUNITY, V49, P342, DOI 10.1016/j.immuni.2018.07.007
   Budd RC, 2006, NAT REV IMMUNOL, V6, P196, DOI 10.1038/nri1787
   Buonocore S, 2010, NATURE, V464, P1371, DOI 10.1038/nature08949
   Chan FKM, 2003, J BIOL CHEM, V278, P51613, DOI 10.1074/jbc.M305633200
   Chen J, 2009, NUCLEIC ACIDS RES, V37, pW305, DOI 10.1093/nar/gkp427
   Chen L, 2015, MUCOSAL IMMUNOL, V8, P390, DOI 10.1038/mi.2014.77
   Christofferson DE, 2010, CURR OPIN CELL BIOL, V22, P263, DOI 10.1016/j.ceb.2009.12.003
   Circu ML, 2010, FREE RADICAL BIO MED, V48, P749, DOI 10.1016/j.freeradbiomed.2009.12.022
   Dannappel M, 2014, NATURE, V513, P90, DOI 10.1038/nature13608
   Dillon CP, 2012, CELL REPORTS, V1, P401, DOI 10.1016/j.celrep.2012.03.010
   Eberl G, 2004, NAT IMMUNOL, V5, P64, DOI 10.1038/ni1022
   Eidenschenk C, 2014, CURR TOP MICROBIOL, V380, P213, DOI 10.1007/978-3-662-43492-5_10
   Eken A, 2014, MUCOSAL IMMUNOL, V7, P143, DOI 10.1038/mi.2013.33
   Esplugues E, 2011, NATURE, V475, P514, DOI 10.1038/nature10228
   Feoktistova M, 2011, MOL CELL, V43, P449, DOI 10.1016/j.molcel.2011.06.011
   Grasberger H, 2015, GASTROENTEROLOGY, V149, P1849, DOI 10.1053/j.gastro.2015.07.062
   Gunther C, 2011, NATURE, V477, P335, DOI 10.1038/nature10400
   Hao ZY, 2001, J EXP MED, V194, P1151, DOI 10.1084/jem.194.8.1151
   Honda K, 2016, NATURE, V535, P75, DOI 10.1038/nature18848
   Kaiser WJ, 2011, NATURE, V471, P368, DOI 10.1038/nature09857
   Kobayashi Y, 2008, FRONT BIOSCI-LANDMRK, V13, P2400, DOI 10.2741/2853
   Kwon JH, 2002, GUT, V51, P818, DOI 10.1136/gut.51.6.818
   Lim JC, 2015, PEDIATR SURG INT, V31, P509, DOI 10.1007/s00383-015-3697-9
   LYON MF, 1971, NATURE-NEW BIOL, V232, P229, DOI 10.1038/newbio232229a0
   Maloy KJ, 2011, NATURE, V474, P298, DOI 10.1038/nature10208
   Mandal P, 2014, MOL CELL, V56, P481, DOI 10.1016/j.molcel.2014.10.021
   Manta C, 2013, MUCOSAL IMMUNOL, V6, P177, DOI 10.1038/mi.2012.61
   Mao KR, 2018, NATURE, V554, P255, DOI 10.1038/nature25437
   Matsumoto S, 2012, J COMP NEUROL, V520, P479, DOI 10.1002/cne.22705
   Mortha A, 2014, SCIENCE, V343, P1477, DOI 10.1126/science.1249288
   Murphy JM, 2013, IMMUNITY, V39, P443, DOI 10.1016/j.immuni.2013.06.018
   Nakano H, 2017, CURR TOP MICROBIOL, V403, P119, DOI 10.1007/82_2015_448
   Newton K, 2004, MOL CELL BIOL, V24, P1464, DOI 10.1128/MCB.24.4.1464-1469.2004
   Newton K, 2014, SCIENCE, V343, P1357, DOI 10.1126/science.1249361
   O'Donnell MA, 2011, NAT CELL BIOL, V13, P1437, DOI 10.1038/ncb2362
   Oberst A, 2011, NATURE, V471, P363, DOI 10.1038/nature09852
   Ohnmacht C, 2016, TRENDS IMMUNOL, V37, P477, DOI 10.1016/j.it.2016.05.002
   Ouyang W, 2008, MUCOSAL IMMUNOL, V1, P335, DOI 10.1038/mi.2008.26
   Panayotova-Dimitrova D, 2013, CELL REP, V5, P397, DOI 10.1016/j.celrep.2013.09.035
   Parks OB, 2016, FRONT CELL DEV BIOL, V3, DOI 10.3389/fcell.2015.00085
   Pasparakis M, 2015, NATURE, V517, P311, DOI 10.1038/nature14191
   Peltzer N, 2018, NATURE, V557, P112, DOI 10.1038/s41586-018-0064-8
   PFEFFER K, 1993, CELL, V73, P457, DOI 10.1016/0092-8674(93)90134-C
   Piao XH, 2012, SCI SIGNAL, V5, DOI 10.1126/scisignal.2003558
   Polykratis A, 2014, J IMMUNOL, V193, P1539, DOI 10.4049/jimmunol.1400590
   Rickard JA, 2014, CELL, V157, P1175, DOI 10.1016/j.cell.2014.04.019
   Riedl SJ, 2007, NAT REV MOL CELL BIO, V8, P405, DOI 10.1038/nrm2153
   Sakata K, 2016, SCI REP-UK, V6, DOI 10.1038/srep37200
   Schattenberg JM, 2011, J HEPATOL, V55, P1272, DOI 10.1016/j.jhep.2011.03.008
   Shindo R, 2013, BIOCHEM BIOPH RES CO, V436, P212, DOI 10.1016/j.bbrc.2013.05.075
   Taniwaki T, 2005, DEV GROWTH DIFFER, V47, P163
   Tanner SM, 2015, AM J PATHOL, V185, P4, DOI 10.1016/j.ajpath.2014.08.028
   Tenev T, 2011, MOL CELL, V43, P432, DOI 10.1016/j.molcel.2011.06.006
   Vaishnava S., 2011, SCIENCE, V334, P255
   Varfolomeev EE, 1998, IMMUNITY, V9, P267, DOI 10.1016/S1074-7613(00)80609-3
   Vivier E, 2018, CELL, V174, P1054, DOI 10.1016/j.cell.2018.07.017
   Webster JD, 2018, METHODS MOL BIOL, V1857, P153, DOI 10.1007/978-1-4939-8754-2_15
   Weinlich R, 2017, NAT REV MOL CELL BIO, V18, P127, DOI 10.1038/nrm.2016.149
   Welz PS, 2011, NATURE, V477, P330, DOI 10.1038/nature10273
   Wu JF, 2013, CELL RES, V23, P994, DOI 10.1038/cr.2013.91
   Yuan JY, 2006, MOL CELL, V23, P1, DOI 10.1016/j.molcel.2006.06.008
   Zhang HB, 2011, NATURE, V471, P373, DOI 10.1038/nature09878
   Zhang N, 2005, J EXP MED, V202, P395, DOI 10.1084/jem.20050117
   Zheng Y, 2008, NAT MED, V14, P282, DOI 10.1038/nm1720
   Zwarycz B, 2019, CELL MOL GASTROENTER, V7, P1, DOI 10.1016/j.jcmgh.2018.06.008
NR 67
TC 12
Z9 13
U1 0
U2 0
PU CELL PRESS
PI CAMBRIDGE
PA 50 HAMPSHIRE ST, FLOOR 5, CAMBRIDGE, MA 02139 USA
EI 2589-0042
J9 ISCIENCE
JI iScience
PD MAY 31
PY 2019
VL 15
BP 536
EP +
DI 10.1016/j.isci.2019.05.011
PG 38
WC Multidisciplinary Sciences
WE Science Citation Index Expanded (SCI-EXPANDED)
SC Science & Technology - Other Topics
GA IB2MY
UT WOS:000470104600042
PM 31132747
OA Green Published, gold
DA 2022-04-27
ER

PT J
AU Ito, Y
   Ofengeim, D
   Najafov, A
   Das, S
   Saberi, S
   Li, Y
   Hitomi, J
   Zhu, H
   Chen, HB
   Mayo, L
   Geng, JF
   Amin, P
   DeWitt, JP
   Mookhtiar, AK
   Florez, M
   Ouchida, AT
   Fan, JB
   Pasparakis, M
   Kelliher, MA
   Ravits, J
   Yuan, JY
AF Ito, Yasushi
   Ofengeim, Dimitry
   Najafov, Ayaz
   Das, Sudeshna
   Saberi, Shahram
   Li, Ying
   Hitomi, Junichi
   Zhu, Hong
   Chen, Hongbo
   Mayo, Lior
   Geng, Jiefei
   Amin, Palak
   DeWitt, Judy Park
   Mookhtiar, Adnan Kasim
   Florez, Marcus
   Ouchida, Amanda Tomie
   Fan, Jian-bing
   Pasparakis, Manolis
   Kelliher, Michelle A.
   Ravits, John
   Yuan, Junying
TI RIPK1 mediates axonal degeneration by promoting inflammation and
   necroptosis in ALS
SO SCIENCE
LA English
DT Article
ID AMYOTROPHIC-LATERAL-SCLEROSIS; KAPPA-B ACTIVATION; MOTOR-NEURON DEATH;
   CELL-DEATH; SELF-DESTRUCTION; OPTINEURIN; KINASE; IDENTIFICATION; MICE;
   REGENERATION
AB Mutations in the optineurin (OPTN) gene have been implicated in both familial and sporadic amyotrophic lateral sclerosis (ALS). However, the role of this protein in the central nervous system (CNS) and how it may contribute to ALS pathology are unclear. Here, we found that optineurin actively suppressed receptor-interacting kinase 1 (RIPK1)-dependent signaling by regulating its turnover. Loss of OPTN led to progressive dysmyelination and axonal degeneration through engagement of necroptotic machinery in the CNS, including RIPK1, RIPK3, and mixed lineage kinase domain-like protein (MLKL). Furthermore, RIPK1- and RIPK3-mediated axonal pathology was commonly observed in SOD1(G93A) transgenic mice and pathological samples from human ALS patients. Thus, RIPK1 and RIPK3 play a critical role in mediating progressive axonal degeneration. Furthermore, inhibiting RIPK1 kinase may provide an axonal protective strategy for the treatment of ALS and other human degenerative diseases characterized by axonal degeneration.
C1 [Ito, Yasushi; Ofengeim, Dimitry; Najafov, Ayaz; Li, Ying; Hitomi, Junichi; Zhu, Hong; Chen, Hongbo; Geng, Jiefei; Amin, Palak; DeWitt, Judy Park; Mookhtiar, Adnan Kasim; Florez, Marcus; Ouchida, Amanda Tomie; Yuan, Junying] Harvard Med Sch, Dept Cell Biol, 240 Longwood Ave, Boston, MA 02115 USA.
   [Das, Sudeshna] Massachusetts Gen Hosp, MassGen Inst Neurodegenerat Dis, Cambridge, MA 02139 USA.
   [Saberi, Shahram; Ravits, John] Harvard Med Sch, Dept Neurol, Boston, MA 02115 USA.
   [Saberi, Shahram; Ravits, John] Univ Calif San Diego, Dept Neurosci, ALS Translat Res Program, La Jolla, CA 92093 USA.
   [Li, Ying; Yuan, Junying] Chinese Acad Sci, Shanghai Inst Organ Chem, Interdisciplinary Res Ctr Biol & Chem, 26 QiuYue Rd, Shanghai 201210, Peoples R China.
   [Mayo, Lior] Harvard Med Sch, Brigham & Womens Hosp, Ann Romney Ctr Neurol Dis, Boston, MA 02115 USA.
   [Fan, Jian-bing] Illumina Inc, San Diego, CA 92122 USA.
   [Pasparakis, Manolis] Univ Cologne, Inst Genet, D-50674 Cologne, Germany.
   [Kelliher, Michelle A.] Univ Massachusetts, Dept Canc Biol, Sch Med, Worcester, MA 01605 USA.
RP Yuan, JY (通讯作者)，Harvard Med Sch, Dept Cell Biol, 240 Longwood Ave, Boston, MA 02115 USA.; Yuan, JY (通讯作者)，Chinese Acad Sci, Shanghai Inst Organ Chem, Interdisciplinary Res Ctr Biol & Chem, 26 QiuYue Rd, Shanghai 201210, Peoples R China.
EM jyuan@hms.harvard.edu
RI Pasparakis, Manolis/H-9292-2017; Chen, Hongbo/P-5263-2019; Najafov,
   Ayaz/AAY-9135-2021; Pasparakis, Manolis/N-4350-2019
OI Pasparakis, Manolis/0000-0002-9870-0966; Chen,
   Hongbo/0000-0002-9084-7277; Najafov, Ayaz/0000-0002-1350-2056;
   Pasparakis, Manolis/0000-0002-9870-0966; Mayo, Lior/0000-0002-1296-6692;
   Das, Sudeshna/0000-0002-9486-6811; Amin, Palak/0000-0001-5617-8703; Li,
   Ying/0000-0002-3506-1255; Zhu, Hong/0000-0002-2575-4031
FU National Institute of Neurological Disorders and Stroke, NIHUnited
   States Department of Health & Human ServicesNational Institutes of
   Health (NIH) - USANIH National Institute of Neurological Disorders &
   Stroke (NINDS) [1R01NS082257]; National Institute on Aging, NIHUnited
   States Department of Health & Human ServicesNational Institutes of
   Health (NIH) - USANIH National Institute on Aging (NIA) [1R01AG047231];
   National Science and Technology Major Project of China
   [2014ZX09102001-002]; State Key Program of National Natural Science of
   ChinaNational Natural Science Foundation of China (NSFC) [31530041];
   National Institute of Allergy and Infectious DiseasesUnited States
   Department of Health & Human ServicesNational Institutes of Health (NIH)
   - USANIH National Institute of Allergy & Infectious Diseases (NIAID)
   [2RO1AI075118]; European Research CouncilEuropean Research Council
   (ERC)European Commission [323040]; Daiichi Sankyo Foundation of Life
   Science (Japan); Nakatomi Foundation (Japan); Mochida Memorial
   Foundation for Medical and Pharmaceutical Research (Japan); Japan
   Society for the Promotion of Science (Japan)Ministry of Education,
   Culture, Sports, Science and Technology, Japan (MEXT)Japan Society for
   the Promotion of Science; National Multiple Sclerosis SocietyNational
   Multiple Sclerosis Society; National Multiple Sclerosis Society Career
   Transition AwardNational Multiple Sclerosis Society; Huazhong University
   of Science and Technology, Wuhan, China; NATIONAL INSTITUTE OF ALLERGY
   AND INFECTIOUS DISEASESUnited States Department of Health & Human
   ServicesNational Institutes of Health (NIH) - USANIH National Institute
   of Allergy & Infectious Diseases (NIAID) [R01AI075118] Funding Source:
   NIH RePORTER; NATIONAL INSTITUTE OF NEUROLOGICAL DISORDERS AND
   STROKEUnited States Department of Health & Human ServicesNational
   Institutes of Health (NIH) - USANIH National Institute of Neurological
   Disorders & Stroke (NINDS) [R01NS082257] Funding Source: NIH RePORTER;
   NATIONAL INSTITUTE ON AGINGUnited States Department of Health & Human
   ServicesNational Institutes of Health (NIH) - USANIH National Institute
   on Aging (NIA) [R01AG047231] Funding Source: NIH RePORTER
FX We thank B. Caldarone of the NeuroBehavior Laboratory, Harvard Institute
   of Medicine, for conducting mouse behavior analysis; J. Walters at the
   Harvard Medical School Nikon microscope facility for fluorescence
   microscopy; and M. Ericsson of the Electron Microscopy Facility at
   Harvard Medical School for analysis. This work was supported in part by
   grants from the National Institute of Neurological Disorders and Stroke
   (1R01NS082257) and the National Institute on Aging (1R01AG047231), NIH;
   and by the National Science and Technology Major Project of China
   (2014ZX09102001-002) and State Key Program of National Natural Science
   of China (no. 31530041) (to J.Y.); National Institute of Allergy and
   Infectious Diseases (2RO1AI075118) (to M.A.K.); European Research
   Council Advanced Grants (grant agreement no. 323040) (to M.P.) and
   Target ALS (to J.R.). Y.I. was supported in part by postdoctoral
   fellowships from Japan (Daiichi Sankyo Foundation of Life Science, The
   Nakatomi Foundation, the Mochida Memorial Foundation for Medical and
   Pharmaceutical Research, and Japan Society for the Promotion of
   Science). D.O. was supported by a postdoctoral fellowship from the
   National Multiple Sclerosis Society and a National Multiple Sclerosis
   Society Career Transition Award. H.C. was supported by a grant from
   Huazhong University of Science and Technology, Wuhan, China.
   Ripk3<SUP>-/-</SUP> mice and K48 ubiquitin antibodies are available from
   V. Dixit under a material transfer agreement with Genentech.
   Ripk1<SUP>D138N</SUP> mice are available from M. Pasparakis of
   University of Cologne, Germany, under a material transfer agreement with
   University of Cologne. J.Y. is an inventor on U.S. patent 7,491,743 B2
   held by Harvard University that covers 7-Cl-O-Nec-1.
CR Beeldman E, 2015, AMYOTROPH LAT SCL FR, V16, P410, DOI 10.3109/21678421.2015.1066821
   Berger SI, 2007, BMC BIOINFORMATICS, V8, DOI 10.1186/1471-2105-8-372
   Christofferson DE, 2012, CELL DEATH DIS, V3, DOI 10.1038/cddis.2012.64
   Christofferson DE, 2010, CURR OPIN CELL BIOL, V22, P263, DOI 10.1016/j.ceb.2009.12.003
   Cirulli ET, 2015, SCIENCE, V347, P1436, DOI 10.1126/science.aaa3650
   Clausen BE, 1999, TRANSGENIC RES, V8, P265, DOI 10.1023/A:1008942828960
   Conforti L, 2014, NAT REV NEUROSCI, V15, P394, DOI 10.1038/nrn3680
   Degterev A, 2005, NAT CHEM BIOL, V1, P112, DOI 10.1038/nchembio711
   Degterev A, 2008, NAT CHEM BIOL, V4, P313, DOI 10.1038/nchembio.83
   Deng HX, 2011, ARCH NEUROL-CHICAGO, V68, P1057, DOI 10.1001/archneurol.2011.178
   Gould TW, 2006, J NEUROSCI, V26, P8774, DOI 10.1523/JNEUROSCI.2315-06.2006
   He SD, 2009, CELL, V137, P1100, DOI 10.1016/j.cell.2009.05.021
   Hitomi JI, 2008, CELL, V135, P1311, DOI 10.1016/j.cell.2008.10.044
   Kang SH, 2013, NAT NEUROSCI, V16, P571, DOI 10.1038/nn.3357
   Kigerl KA, 2009, J NEUROSCI, V29, P13435, DOI 10.1523/JNEUROSCI.3257-09.2009
   Langfelder P, 2008, BMC BIOINFORMATICS, V9, DOI 10.1186/1471-2105-9-559
   Lappe-Siefke C, 2003, NAT GENET, V33, P366, DOI 10.1038/ng1095
   Maruyama H, 2010, NATURE, V465, P223, DOI 10.1038/nature08971
   Munitic I, 2013, J IMMUNOL, V191, P6231, DOI 10.4049/jimmunol.1301696
   Ofengeim D, 2015, CELL REP, V10, P1836, DOI 10.1016/j.celrep.2015.02.051
   Ofengeim D, 2013, NAT REV MOL CELL BIO, V14, P727, DOI 10.1038/nrm3683
   Osawa T, 2011, NEUROPATHOLOGY, V31, P569, DOI 10.1111/j.1440-1789.2011.01199.x
   Parkhurst CN, 2013, CELL, V155, P1596, DOI 10.1016/j.cell.2013.11.030
   Peschon JJ, 1998, J IMMUNOL, V160, P943
   Polykratis A, 2014, J IMMUNOL, V193, P1539, DOI 10.4049/jimmunol.1400590
   Raff MC, 2002, SCIENCE, V296, P868, DOI 10.1126/science.1068613
   Re DB, 2014, NEURON, V81, P1001, DOI 10.1016/j.neuron.2014.01.011
   SASAKI S, 1992, J NEUROL SCI, V110, P114, DOI 10.1016/0022-510X(92)90017-F
   Subramanian A, 2005, P NATL ACAD SCI USA, V102, P15545, DOI 10.1073/pnas.0506580102
   Sun LM, 2012, CELL, V148, P213, DOI 10.1016/j.cell.2011.11.031
   Wang JT, 2012, J CELL BIOL, V196, P7, DOI 10.1083/jcb.201108111
   Zhang DW, 2009, SCIENCE, V325, P332, DOI 10.1126/science.1172308
   Zhu G, 2007, CURR BIOL, V17, P1438, DOI 10.1016/j.cub.2007.07.041
   Zhuo L, 2001, GENESIS, V31, P85, DOI 10.1002/gene.10008
NR 34
TC 287
Z9 297
U1 10
U2 60
PU AMER ASSOC ADVANCEMENT SCIENCE
PI WASHINGTON
PA 1200 NEW YORK AVE, NW, WASHINGTON, DC 20005 USA
SN 0036-8075
EI 1095-9203
J9 SCIENCE
JI Science
PD AUG 5
PY 2016
VL 353
IS 6299
BP 603
EP 608
DI 10.1126/science.aaf6803
PG 6
WC Multidisciplinary Sciences
WE Science Citation Index Expanded (SCI-EXPANDED)
SC Science & Technology - Other Topics
GA DT5YZ
UT WOS:000381560900045
PM 27493188
OA Green Accepted
DA 2022-04-27
ER

PT J
AU Huang, ZT
   Epperly, M
   Watkins, SC
   Greenberger, JS
   Kagan, VE
   Bayir, H
AF Huang, Zhentai
   Epperly, Michael
   Watkins, Simon C.
   Greenberger, Joel S.
   Kagan, Valerian E.
   Bayir, Hulya
TI Necrostatin-1 rescues mice from lethal irradiation
SO BIOCHIMICA ET BIOPHYSICA ACTA-MOLECULAR BASIS OF DISEASE
LA English
DT Article
DE Mitigation; Propidium iodide; IL-1 alpha; IL-6; IL-17; 7-Cl-O-Nec-1
ID NONAPOPTOTIC CELL-DEATH; EXPERIMENTAL DISEASE-MODELS; SMALL-MOLECULE
   INHIBITOR; PROTECTS MICE; INDOLEAMINE 2,3-DIOXYGENASE;
   IONIZING-RADIATION; GAMMA-IRRADIATION; BODY IRRADIATION; INDUCED SHOCK;
   BRAIN-INJURY
AB There is an emerging need in new medical products that can mitigate and/or treat the short- and long-term consequences of radiation exposure after a radiological or nuclear terroristic event. The direct effects of ionizing radiation are realized primarily via apoptotic death pathways in rapidly proliferating cells within the initial 12 days after the exposure. However later in the course of the radiation disease necrotic cell death may ensue via direct and indirect pathways from increased generation of pro-inflammatory cytokines. Here we evaluated radiomitigative potential of necrostatin-1 after total body irradiation (TBI) and the contribution of necroptosis to cell death induced by radiation. Circulating TNF alpha levels were increased starting on d1 after TBI and associated with increased plasmalemma permeability in ileum of irradiated mice. Necrostatin-1 given iv. 48 h after 9.5 Gy TBI attenuated radiation-induced receptor interacting protein kinase 3 (RIPK3) serine phosphorylation in ileum and improved survival vs. vehicle. Utilizing apoptosis resistant cytochrome c(-/-) cells, we showed that radiation can induce necroptosis, which is attenuated by RNAi knock down of RIPK1 and RIPK3 or by treatment with necrostatin-1 or -1s whereas 1-methyl-L-tryptophan, an indoleamine-2,3-dioxygenase inhibitor, did not exhibit radiomitigative effect. This suggests that the beneficial effect of necrostatin-1 is likely through inhibition of RIPK1-mediated necroptotic pathway. Overall, our data indicate that necroptosis, a form of programmed necrosis, may play a significant role in cell death contributing to radiation disease and mortality. This study provides a proof of principle that necrostatin-1 and perhaps other RIPK1 inhibitors are promising therapeutic agents for radiomitigation after TBI. (C) 2016 Elsevier B.V. All rights reserved.
C1 [Huang, Zhentai; Kagan, Valerian E.; Bayir, Hulya] Univ Pittsburgh, Dept Environm & Occupat Hlth, Ctr Free Rad & Antioxidant Hlth, Pittsburgh, PA 15224 USA.
   [Epperly, Michael; Greenberger, Joel S.] Univ Pittsburgh, Dept Radiat Oncol, Pittsburgh, PA 15224 USA.
   [Watkins, Simon C.] Univ Pittsburgh, Dept Cell Biol, Ctr Biol Imaging, Pittsburgh, PA 15224 USA.
   [Bayir, Hulya] Univ Pittsburgh, Dept Crit Care Med, Safar Ctr Resuscitat Res, Pittsburgh, PA 15224 USA.
   [Bayir, Hulya] Childrens Hosp Pittsburgh, Pittsburgh, PA USA.
RP Bayir, H (通讯作者)，Univ Pittsburgh, Dept Crit Care Med, 4401 Penn Ave, Pittsburgh, PA 15224 USA.; Bayir, H (通讯作者)，Univ Pittsburgh, Dept Environm & Occupat Hlth, 4401 Penn Ave, Pittsburgh, PA 15224 USA.
EM bayihx@ccm.upmc.edu
RI Watkins, Simon/ABG-2590-2021
OI Watkins, Simon/0000-0003-4092-1552; Kagan, Valerian
   E./0000-0002-7245-1885
FU NIHUnited States Department of Health & Human ServicesNational
   Institutes of Health (NIH) - USA [U19AIO68021, NS061817, NS076511];
   NATIONAL INSTITUTE OF ALLERGY AND INFECTIOUS DISEASESUnited States
   Department of Health & Human ServicesNational Institutes of Health (NIH)
   - USANIH National Institute of Allergy & Infectious Diseases (NIAID)
   [U19AI068021] Funding Source: NIH RePORTER; NATIONAL INSTITUTE OF
   NEUROLOGICAL DISORDERS AND STROKEUnited States Department of Health &
   Human ServicesNational Institutes of Health (NIH) - USANIH National
   Institute of Neurological Disorders & Stroke (NINDS) [R01NS076511,
   R01NS061817] Funding Source: NIH RePORTER
FX Supported, in part, by grants from the NIH (U19AIO68021, NS061817,
   NS076511).
CR Anand AJ, 1997, TRANSFUSION, V37, P160, DOI 10.1046/j.1537-2995.1997.37297203518.x
   Angeli JPF, 2014, NAT CELL BIOL, V16, P1180, DOI 10.1038/ncb3064
   Chen Q, 2014, CELL BIOCHEM FUNCT, V32, P647, DOI 10.1002/cbf.3068
   Cho Y, 2009, CELL, V137, P1112, DOI 10.1016/j.cell.2009.05.037
   Coelho D, 2000, BRIT J CANCER, V83, P642, DOI 10.1054/bjoc.2000.1322
   Degterev A, 2005, NAT CHEM BIOL, V1, P112, DOI 10.1038/nchembio711
   Degterev A, 2013, CELL DEATH DIFFER, V20, P366, DOI 10.1038/cdd.2012.133
   Dixon SJ, 2012, CELL, V149, P1060, DOI 10.1016/j.cell.2012.03.042
   Dondelinger Y, 2014, CELL REP, V7, P971, DOI 10.1016/j.celrep.2014.04.026
   Duprez L, 2011, IMMUNITY, V35, P908, DOI 10.1016/j.immuni.2011.09.020
   Epperly M W, 1999, Biol Blood Marrow Transplant, V5, P204, DOI 10.1053/bbmt.1999.v5.pm10465100
   Epperly MW, 2001, RADIAT RES, V155, P2, DOI 10.1667/0033-7587(2001)155[0002:MORICE]2.0.CO;2
   EVERAERDT B, 1994, J IMMUNOL, V152, P5041
   Fukumoto R, 2013, PLOS ONE, V8, DOI 10.1371/journal.pone.0058389
   GIRINSKY TA, 1994, RADIAT RES, V139, P360, DOI 10.2307/3578835
   Hall E., 1999, RAD BIOL RADIOLOGIST
   He SD, 2009, CELL, V137, P1100, DOI 10.1016/j.cell.2009.05.021
   Holler N, 2000, NAT IMMUNOL, V1, P489, DOI 10.1038/82732
   Hur GM, 2003, GENE DEV, V17, P873, DOI 10.1101/gad.1062403
   Jiang JF, 2014, FREE RADICAL BIO MED, V71, P221, DOI 10.1016/j.freeradbiomed.2014.02.029
   Jung ID, 2009, J IMMUNOL, V182, P3146, DOI 10.4049/jimmunol.0803104
   Kaczmarek A, 2013, IMMUNITY, V38, P209, DOI 10.1016/j.immuni.2013.02.003
   Kam WWY, 2013, FREE RADICAL BIO MED, V65, P607, DOI 10.1016/j.freeradbiomed.2013.07.024
   Kang SK, 2003, INT J RADIAT ONCOL, V57, P1056, DOI 10.1016/S0360-3016(03)01369-5
   Lim SY, 2007, CARDIOVASC DRUG THER, V21, P467, DOI 10.1007/s10557-007-6067-6
   Lin Y, 2004, J BIOL CHEM, V279, P10822, DOI 10.1074/jbc.M313141200
   Linard C, 2004, INT J RADIAT ONCOL, V58, P427, DOI 10.1016/j.ijrobp.2003.09.039
   Linkermann A, 2013, AM J TRANSPLANT, V13, P2797, DOI 10.1111/ajt.12448
   Linkermann A, 2014, P NATL ACAD SCI USA, V111, P16836, DOI 10.1073/pnas.1415518111
   Linkermann A, 2014, NAT REV IMMUNOL, V14, P759, DOI 10.1038/nri3743
   Linkermann A, 2012, MOL MED, V18, P577, DOI 10.2119/molmed.2011.00423
   McNeal SI, 2011, SHOCK, V35, P499, DOI 10.1097/SHK.0b013e31820b2db1
   Muller AJ, 2005, NAT MED, V11, P312, DOI 10.1038/nm1196
   Neal R, 2003, FREE RADICAL BIO MED, V34, P689, DOI 10.1016/S0891-5849(02)01372-2
   Nehs MA, 2011, SURGERY, V150, P1032, DOI 10.1016/j.surg.2011.09.012
   Okunieff P, 2008, CANCER METAST REV, V27, P363, DOI 10.1007/s10555-008-9138-7
   Pasparakis M, 2015, NATURE, V517, P311, DOI 10.1038/nature14191
   Potten CS, 1997, COMP BIOCHEM PHYS B, V118, P473, DOI 10.1016/S0305-0491(97)00219-8
   Shein SL, 2014, J NEUROTRAUM, V31, P1386, DOI 10.1089/neu.2013.2985
   Since J., 2015, NAT IMMUNOL, V16, P689
   Strom E, 2006, NAT CHEM BIOL, V2, P474, DOI 10.1038/nchembio809
   Takahashi N, 2012, CELL DEATH DIS, V3, DOI 10.1038/cddis.2012.176
   Takahashi N, 2008, J EXP MED, V205, P1755, DOI 10.1084/jem.20080588
   TRACEY KJ, 1986, SCIENCE, V234, P470, DOI 10.1126/science.3764421
   Tyurina YY, 2008, FREE RADICAL BIO MED, V44, P299, DOI 10.1016/j.freeradbiomed.2007.08.021
   Vanden Berghe T, 2014, NAT REV MOL CELL BIO, V15, P134, DOI 10.1038/nrm3737
   Vandenabeele P, 2013, CELL DEATH DIFFER, V20, P185, DOI 10.1038/cdd.2012.151
   Wang L, 2008, CELL, V133, P693, DOI 10.1016/j.cell.2008.03.036
   Wang XW, 2015, SCI REP-UK, V5, DOI 10.1038/srep08566
   Welz PS, 2011, NATURE, V477, P330, DOI 10.1038/nature10273
   Williams JP, 2011, INT J RADIAT BIOL, V87, P851, DOI 10.3109/09553002.2011.560996
   Wu XN, 2014, CELL DEATH DIFFER, V21, P1709, DOI 10.1038/cdd.2014.77
   Zhang DW, 2009, SCIENCE, V325, P332, DOI 10.1126/science.1172308
   Zhang M, 2012, CYTOKINE, V58, P169, DOI 10.1016/j.cyto.2011.12.023
NR 54
TC 17
Z9 21
U1 3
U2 7
PU ELSEVIER
PI AMSTERDAM
PA RADARWEG 29, 1043 NX AMSTERDAM, NETHERLANDS
SN 0925-4439
EI 1879-260X
J9 BBA-MOL BASIS DIS
JI Biochim. Biophys. Acta-Mol. Basis Dis.
PD APR
PY 2016
VL 1862
IS 4
BP 850
EP 856
DI 10.1016/j.bbadis.2016.01.014
PG 7
WC Biochemistry & Molecular Biology; Biophysics; Cell Biology
WE Science Citation Index Expanded (SCI-EXPANDED)
SC Biochemistry & Molecular Biology; Biophysics; Cell Biology
GA DH3KO
UT WOS:000372686100035
PM 26802452
OA Green Accepted, Bronze
DA 2022-04-27
ER

PT J
AU Bell, BD
   Leverrier, S
   Weist, BM
   Newton, RH
   Arechiga, AF
   Luhrs, KA
   Morrissette, NS
   Walsh, CM
AF Bell, Bryan D.
   Leverrier, Sabrina
   Weist, Brian M.
   Newton, Ryan H.
   Arechiga, Adrian F.
   Luhrs, Keith A.
   Morrissette, Naomi S.
   Walsh, Craig M.
TI FADD and caspase-8 control the outcome of autophagic signaling in
   proliferating T cells
SO PROCEEDINGS OF THE NATIONAL ACADEMY OF SCIENCES OF THE UNITED STATES OF
   AMERICA
LA English
DT Article
DE apoptosis; autophagy; caspases; FADD; necroptosis
ID DEATH DOMAIN PROTEIN; NF-KAPPA-B; INDUCED APOPTOSIS; TRANSGENIC MICE;
   CUTTING EDGE; KINASE RIP; C-FLIP; FAS; ACTIVATION; SURVIVAL
AB Fas-associated death domain protein (FADD) and caspase-8 (casp8) are vital intermediaries in apoptotic signaling induced by tumor necrosis factor family ligands. Paradoxically, lymphocytes lacking FADD or casp8 fail to undergo normal clonal expansion following antigen receptor cross-linking and succumb to caspase-independent cell death upon activation. Here we show that T cells lacking FADD or casp8 activity are subject to hyperactive autophagic signaling and subvert a cellular survival mechanism into a potent death process. T cell autophagy, enhanced by mitogenic signaling, recruits casp8 through interaction with FADD:Atg5-Atg12 complexes. inhibition of autophagic signaling with 3-methyladenine, dominant-negative Vps34, or Atg7 shRNA rescued T cells expressing a dominant-negative FADD protein. The necroptosis inhibitor Nec-1, which blocks receptor interacting protein kinase 1 (RIP kinase 1), also completely rescued T cells lacking FADD or casp8 activity. Thus, while autophagy is necessary for rapid T cell proliferation, our findings suggest that FADD and casp8 form a feedback loop to limit autophagy and prevent this salvage pathway from inducing RIPK1-dependent necroptotic cell death. Thus, linkage of FADD and casp8 to autophagic signaling intermediates is essential for rapid T cell clonal expansion and may normally serve to promote caspase-dependent apoptosis under hyperautophagic conditions, thereby averting necrosis and inflammation in vivo.
C1 [Bell, Bryan D.; Leverrier, Sabrina; Weist, Brian M.; Newton, Ryan H.; Arechiga, Adrian F.; Luhrs, Keith A.; Morrissette, Naomi S.; Walsh, Craig M.] Univ Calif Irvine, Dept Mol Biol & Biochem, Irvine, CA 92697 USA.
   [Bell, Bryan D.; Leverrier, Sabrina; Weist, Brian M.; Newton, Ryan H.; Arechiga, Adrian F.; Luhrs, Keith A.; Walsh, Craig M.] Univ Calif Irvine, Ctr Immunol, Irvine, CA 92697 USA.
RP Walsh, CM (通讯作者)，Univ Calif Irvine, Dept Mol Biol & Biochem, Irvine, CA 92697 USA.
EM cwalsh@uci.edu
OI Walsh, Craig/0000-0001-7808-2817
FU National Institutes of HealthUnited States Department of Health & Human
   ServicesNational Institutes of Health (NIH) - USA [T32CA09054,
   T32A160573, R01A150506, R01 A163419]; Arthritis National Research
   Foundation; NATIONAL CANCER INSTITUTEUnited States Department of Health
   & Human ServicesNational Institutes of Health (NIH) - USANIH National
   Cancer Institute (NCI) [T32CA009054, P30CA062203] Funding Source: NIH
   RePORTER; NATIONAL INSTITUTE OF ALLERGY AND INFECTIOUS DISEASESUnited
   States Department of Health & Human ServicesNational Institutes of
   Health (NIH) - USANIH National Institute of Allergy & Infectious
   Diseases (NIAID) [R01AI063419, T32AI060573, R01AI050506] Funding Source:
   NIH RePORTER
FX This work was supported by grants from the National Institutes of Health
   (T32CA09054 to B.D.B. and K.A.L., T32AI60573 to R.H.N., R01A150506 and
   R01 A163419 to C.M.W.) and from the Arthritis National Research
   Foundation (C.M.W.).
CR Alam A, 1999, J EXP MED, V190, P1879, DOI 10.1084/jem.190.12.1879
   Arechiga AF, 2007, J IMMUNOL, V179, P5291, DOI 10.4049/jimmunol.179.8.5291
   Arechiga AF, 2005, J IMMUNOL, V175, P7800, DOI 10.4049/jimmunol.175.12.7800
   Barnden MJ, 1998, IMMUNOL CELL BIOL, V76, P34, DOI 10.1046/j.1440-1711.1998.00709.x
   Beisner DR, 2005, J IMMUNOL, V175, P3469, DOI 10.4049/jimmunol.175.6.3469
   Beisner DR, 2003, J IMMUNOL, V171, P247, DOI 10.4049/jimmunol.171.1.247
   Chau H, 2005, J EXP MED, V202, P405, DOI 10.1084/jem.20050118
   Degterev A, 2005, NAT CHEM BIOL, V1, P112, DOI 10.1038/nchembio711
   Degterev A, 2008, NAT CHEM BIOL, V4, P313, DOI 10.1038/nchembio.83
   Edinger AL, 2004, CURR OPIN CELL BIOL, V16, P663, DOI 10.1016/j.ceb.2004.09.011
   Hildeman DA, 2002, IMMUNITY, V16, P759, DOI 10.1016/S1074-7613(02)00322-9
   Holler N, 2000, NAT IMMUNOL, V1, P489, DOI 10.1038/82732
   Imtiyaz HZ, 2006, J IMMUNOL, V176, P6852, DOI 10.4049/jimmunol.176.11.6852
   Juo P, 1999, CELL GROWTH DIFFER, V10, P797
   Juo P, 1998, CURR BIOL, V8, P1001, DOI 10.1016/S0960-9822(07)00420-4
   Kennedy NJ, 1999, J EXP MED, V190, P1891, DOI 10.1084/jem.190.12.1891
   Kihara A, 2001, J CELL BIOL, V152, P519, DOI 10.1083/jcb.152.3.519
   KISCHKEL FC, 1995, EMBO J, V14, P5579, DOI 10.1002/j.1460-2075.1995.tb00245.x
   Klionsky DJ, 2004, NATURE, V431, P31, DOI 10.1038/431031a
   Levine B, 2005, J CLIN INVEST, V115, P2679, DOI 10.1172/JCI26390
   Li CY, 2006, J IMMUNOL, V177, P5163, DOI 10.4049/jimmunol.177.8.5163
   Lin Y, 1999, GENE DEV, V13, P2514, DOI 10.1101/gad.13.19.2514
   Lum JJ, 2005, NAT REV MOL CELL BIO, V6, P439, DOI 10.1038/nrm1660
   Lum JJ, 2005, CELL, V120, P237, DOI 10.1016/j.cell.2004.11.046
   Newton K, 1998, EMBO J, V17, P706, DOI 10.1093/emboj/17.3.706
   Pua HH, 2007, J EXP MED, V204, P25, DOI 10.1084/jem.20061303
   Puig O, 2001, METHODS, V24, P218, DOI 10.1006/meth.2001.1183
   Pyo JO, 2005, J BIOL CHEM, V280, P20722, DOI 10.1074/jbc.M413934200
   Salmena L, 2003, GENE DEV, V17, P883, DOI 10.1101/gad.1063703
   Siegel RM, 2006, NAT REV IMMUNOL, V6, P308, DOI 10.1038/nri1809
   Stein MP, 2005, METHOD ENZYMOL, V403, P628, DOI 10.1016/S0076-6879(05)03055-7
   Tanida I, 2004, INT J BIOCHEM CELL B, V36, P2503, DOI 10.1016/j.biocel.2004.05.009
   Tanida I, 2005, AUTOPHAGY, V1, P84, DOI 10.4161/auto.1.2.1697
   Thorburn J, 2005, MOL BIOL CELL, V16, P1189, DOI 10.1091/mbc.E04-10-0906
   Ting AT, 1996, EMBO J, V15, P6189, DOI 10.1002/j.1460-2075.1996.tb01007.x
   Towns R, 2008, NEUROREPORT, V19, P265, DOI 10.1097/WNR.0b013e3282f4cb50
   van Stipdonk MJB, 2001, NAT IMMUNOL, V2, P423, DOI 10.1038/87730
   Varfolomeev EE, 1998, IMMUNITY, V9, P267, DOI 10.1016/S1074-7613(00)80609-3
   Walsh CM, 2003, J CLIN IMMUNOL, V23, P333, DOI 10.1023/A:1025313415487
   Walsh CM, 1998, IMMUNITY, V8, P439, DOI 10.1016/S1074-7613(00)80549-X
   Yeh WC, 2000, IMMUNITY, V12, P633, DOI 10.1016/S1074-7613(00)80214-9
   Yeh WC, 1998, SCIENCE, V279, P1954, DOI 10.1126/science.279.5358.1954
   Yu L, 2004, SCIENCE, V304, P1500, DOI 10.1126/science.1096645
   Zhang JK, 1998, NATURE, V392, P296, DOI 10.1038/32681
   Zhang N, 2005, J EXP MED, V202, P395, DOI 10.1084/jem.20050117
   Zornig M, 1998, CURR BIOL, V8, P467, DOI 10.1016/S0960-9822(98)70182-4
NR 46
TC 216
Z9 220
U1 0
U2 20
PU NATL ACAD SCIENCES
PI WASHINGTON
PA 2101 CONSTITUTION AVE NW, WASHINGTON, DC 20418 USA
SN 0027-8424
J9 P NATL ACAD SCI USA
JI Proc. Natl. Acad. Sci. U. S. A.
PD OCT 28
PY 2008
VL 105
IS 43
BP 16677
EP 16682
DI 10.1073/pnas.0808597105
PG 6
WC Multidisciplinary Sciences
WE Science Citation Index Expanded (SCI-EXPANDED)
SC Science & Technology - Other Topics
GA 372PM
UT WOS:000260913500050
PM 18946037
OA Green Published
DA 2022-04-27
ER

PT J
AU Zhai, XX
   Wang, WJ
   Sun, SK
   Han, Y
   Li, JX
   Cao, SC
   Li, RC
   Xu, TH
   Yuan, QH
   Wang, JL
   Wei, SJ
   Chen, YG
AF Zhai, Xiaoxuan
   Wang, Wenjun
   Sun, Shukun
   Han, Yu
   Li, Jiaxin
   Cao, Shengchuan
   Li, Ruochuan
   Xu, Tonghui
   Yuan, Qiuhuan
   Wang, Jiali
   Wei, Shujian
   Chen, Yuguo
TI 4-Hydroxy-2-Nonenal Promotes Cardiomyocyte Necroptosis via Stabilizing
   Receptor-Interacting Serine/Threonine-Protein Kinase 1
SO FRONTIERS IN CELL AND DEVELOPMENTAL BIOLOGY
LA English
DT Article
DE 4-hydroxynonenal (4-HNE); myocardial ischemia; reperfusion injury
   (MIRI); necroptosis; RIP1 (RIPK1); ubiquitination
ID PROGRAMMED NECROSIS; CELL-DEATH; REPERFUSION; MECHANISMS; DISEASE; 4-HNE
AB Background: Necroptosis is a vital regulator of myocardial ischemia/reperfusion (MI/R) injury. Meanwhile, 4-hydroxy-2-nonenal (4-HNE) is abundantly increased during MI/R injury. However, whether 4-HNE induces cardiomyocyte necroptosis during MI/R remains unknown.
   Methods: To observe the relationship between 4-HNE and necroptosis during MI/R, C57BL/6 mice and aldehyde dehydrogenase 2-transgenic (ALDH2-Tg) mice were both exposed to left anterior descending artery ligation surgery to establish MI/R injury models. For further study, isolated mouse hearts and H9c2 cells were both treated with 4-HNE to elucidate the underlying mechanisms.
   Results: Necroptosis and 4-HNE were both upregulated in I/R-injured hearts. Cardiomyocyte necroptosis was significantly decreased in I/R-injured hearts from ALDH2-Tg mice as compared with that of wild-type mice. In vitro studies showed that necroptosis was enhanced by 4-HNE perfusion in a time- and concentration-dependent manner. Knockdown of receptor-interacting serine/threonine-protein kinase 1 (RIP1) using small interfering RNA (siRNA) prevented 4-HNE-induced cardiomyocyte necroptosis, manifesting that RIP1 played a key role in the upregulation of cell necroptosis by 4-HNE. Further studies found that 4-HNE reduced the protein degradation of RIP1 by preventing K48-polyubiquitination of RIP1.
   Conclusion: 4-HNE contributes to cardiomyocyte necroptosis by regulating ubiquitin-mediated proteasome degradation of RIP1.
C1 [Zhai, Xiaoxuan; Wang, Wenjun; Sun, Shukun; Han, Yu; Li, Jiaxin; Cao, Shengchuan; Li, Ruochuan; Xu, Tonghui; Yuan, Qiuhuan; Wang, Jiali; Wei, Shujian; Chen, Yuguo] Shandong Univ, Qilu Hosp, Dept Emergency, Cheeloo Coll Med, Jinan, Peoples R China.
   [Zhai, Xiaoxuan; Wang, Wenjun; Sun, Shukun; Han, Yu; Li, Jiaxin; Cao, Shengchuan; Li, Ruochuan; Xu, Tonghui; Yuan, Qiuhuan; Wang, Jiali; Wei, Shujian; Chen, Yuguo] Shandong Univ, Qilu Hosp, Chest Pain Ctr, Cheeloo Coll Med, Jinan, Peoples R China.
   [Zhai, Xiaoxuan; Wang, Wenjun; Sun, Shukun; Han, Yu; Li, Jiaxin; Cao, Shengchuan; Li, Ruochuan; Xu, Tonghui; Yuan, Qiuhuan; Wang, Jiali; Wei, Shujian; Chen, Yuguo] Shandong Univ, Inst Emergency & Crit Care Med, Qilu Hosp, Cheeloo Coll Med,Clin Res Ctr Emergency & Crit Ca, Jinan, Peoples R China.
   [Zhai, Xiaoxuan; Wang, Wenjun; Sun, Shukun; Han, Yu; Li, Jiaxin; Cao, Shengchuan; Li, Ruochuan; Xu, Tonghui; Yuan, Qiuhuan; Wang, Jiali; Wei, Shujian; Chen, Yuguo] Shandong Univ, Qilu Hosp, Cheeloo Coll Med, Key Lab Emergency & Crit Care Med, Jinan, Peoples R China.
   [Zhai, Xiaoxuan; Wang, Wenjun; Sun, Shukun; Han, Yu; Li, Jiaxin; Cao, Shengchuan; Li, Ruochuan; Xu, Tonghui; Yuan, Qiuhuan; Wang, Jiali; Wei, Shujian; Chen, Yuguo] Shandong Univ, Qilu Hosp, Cheeloo Coll Med, Key Lab Cardiopulm Cerebral Resuscitat Res, Jinan, Peoples R China.
   [Zhai, Xiaoxuan; Wang, Wenjun; Sun, Shukun; Han, Yu; Li, Jiaxin; Cao, Shengchuan; Li, Ruochuan; Xu, Tonghui; Yuan, Qiuhuan; Wang, Jiali; Wei, Shujian; Chen, Yuguo] Shandong Univ, Key Lab Cardiovasc Remodeling & Funct Res, Chinese Minist Educ, Chinese Minist Hlth, Jinan, Peoples R China.
   [Zhai, Xiaoxuan; Wang, Wenjun; Sun, Shukun; Han, Yu; Li, Jiaxin; Cao, Shengchuan; Li, Ruochuan; Xu, Tonghui; Yuan, Qiuhuan; Wang, Jiali; Wei, Shujian; Chen, Yuguo] Shandong Univ, Qilu Hosp, Cheeloo Coll Med, Chinese Acad Med Sci, Jinan, Peoples R China.
   [Zhai, Xiaoxuan; Wang, Wenjun; Sun, Shukun; Han, Yu; Li, Jiaxin; Cao, Shengchuan; Li, Ruochuan; Xu, Tonghui; Yuan, Qiuhuan; Wang, Jiali; Wei, Shujian; Chen, Yuguo] Shandong Univ, Cheeloo Coll Med, Qilu Hosp, State & Shandong Prov Joint Key Lab Translat Card, Jinan, Peoples R China.
   [Wang, Wenjun] Shandong First Med Univ, Shandong Prov Hosp, Dept Crit Care Med, Jinan, Peoples R China.
RP Wang, JL; Wei, SJ; Chen, YG (通讯作者)，Shandong Univ, Qilu Hosp, Dept Emergency, Cheeloo Coll Med, Jinan, Peoples R China.; Wang, JL; Wei, SJ; Chen, YG (通讯作者)，Shandong Univ, Qilu Hosp, Chest Pain Ctr, Cheeloo Coll Med, Jinan, Peoples R China.; Wang, JL; Wei, SJ; Chen, YG (通讯作者)，Shandong Univ, Inst Emergency & Crit Care Med, Qilu Hosp, Cheeloo Coll Med,Clin Res Ctr Emergency & Crit Ca, Jinan, Peoples R China.; Wang, JL; Wei, SJ; Chen, YG (通讯作者)，Shandong Univ, Qilu Hosp, Cheeloo Coll Med, Key Lab Emergency & Crit Care Med, Jinan, Peoples R China.; Wang, JL; Wei, SJ; Chen, YG (通讯作者)，Shandong Univ, Qilu Hosp, Cheeloo Coll Med, Key Lab Cardiopulm Cerebral Resuscitat Res, Jinan, Peoples R China.; Wang, JL; Wei, SJ; Chen, YG (通讯作者)，Shandong Univ, Key Lab Cardiovasc Remodeling & Funct Res, Chinese Minist Educ, Chinese Minist Hlth, Jinan, Peoples R China.; Wang, JL; Wei, SJ; Chen, YG (通讯作者)，Shandong Univ, Qilu Hosp, Cheeloo Coll Med, Chinese Acad Med Sci, Jinan, Peoples R China.; Wang, JL; Wei, SJ; Chen, YG (通讯作者)，Shandong Univ, Cheeloo Coll Med, Qilu Hosp, State & Shandong Prov Joint Key Lab Translat Card, Jinan, Peoples R China.
EM wangjiali_2000@126.com; weishujian@sdu.edu.cn; chen919085@sdu.edu.cn
FU National Natural Science Foundation of ChinaNational Natural Science
   Foundation of China (NSFC) [82030059, 82072141, 81873953]; National S&T
   Fundamental Resources Investigation Project [2018FY100600,
   2018FY100602]; Taishan Pandeng Scholar Program of Shandong Province
   [tspd20181220]; Key R&D Program of Shandong Province [2019GSF108261,
   2018GSF118003, 2017GSF218040]; Natural Science Foundation of Shandong
   ProvinceNatural Science Foundation of Shandong Province [ZR2020MH030];
   Shandong Medical and Health Science Technology Development Plan Project
   [2018WS329]; Clinical Research Foundation of Shandong University
   [2020SDUCRCC014]
FX This study was supported by the National Natural Science Foundation of
   China (82030059, 82072141, and 81873953), National S&T Fundamental
   Resources Investigation Project (2018FY100600 and 2018FY100602), Taishan
   Pandeng Scholar Program of Shandong Province (tspd20181220), Key R&D
   Program of Shandong Province (2019GSF108261, 2018GSF118003, and
   2017GSF218040), Natural Science Foundation of Shandong Province
   (ZR2020MH030), Shandong Medical and Health Science Technology
   Development Plan Project (2018WS329), and Clinical Research Foundation
   of Shandong University (2020SDUCRCC014).
CR Ayala A, 2014, OXID MED CELL LONGEV, V2014, DOI 10.1155/2014/360438
   Chen J, 2019, CELLS-BASEL, V8, DOI 10.3390/cells8121486
   Chen X, 2014, CELL RES, V24, P105, DOI 10.1038/cr.2013.171
   Cho Y, 2009, CELL, V137, P1112, DOI 10.1016/j.cell.2009.05.037
   Christofferson DE, 2014, ANNU REV PHYSIOL, V76, P129, DOI 10.1146/annurev-physiol-021113-170259
   Dmitriev YV, 2013, B EXP BIOL MED+, V155, P245
   Dodson M, 2017, AUTOPHAGY, V13, P1828, DOI 10.1080/15548627.2017.1356948
   Dubinina EE, 2010, BIOCHEMISTRY-MOSCOW+, V75, P1069, DOI 10.1134/S0006297910090014
   ESTERBAUER H, 1991, FREE RADICAL BIO MED, V11, P81, DOI 10.1016/0891-5849(91)90192-6
   Galluzzi L, 2017, ANNU REV PATHOL-MECH, V12, P103, DOI 10.1146/annurev-pathol-052016-100247
   Heusch G, 2017, EUR HEART J, V38, P774, DOI 10.1093/eurheartj/ehw224
   Hwang HTV, 2020, CIRCULATION, V142, P1667, DOI 10.1161/CIRCULATIONAHA.120.045470
   Kimura M, 2019, EXPERT OPIN THER TAR, V23, P955, DOI 10.1080/14728222.2019.1690454
   Komander D, 2009, BIOCHEM SOC T, V37, P937, DOI 10.1042/BST0370937
   Koudstaal S, 2015, EUR J CLIN INVEST, V45, P150, DOI 10.1111/eci.12391
   Li JX, 2012, CELL, V150, P339, DOI 10.1016/j.cell.2012.06.019
   Linkermann A, 2014, NEW ENGL J MED, V370, P455, DOI 10.1056/NEJMra1310050
   Liu YP, 2019, INT J MOL MED, V44, P771, DOI 10.3892/ijmm.2019.4244
   Lu TT, 2013, IMMUNITY, V38, P896, DOI 10.1016/j.immuni.2013.03.008
   Lucas DT, 1999, P NATL ACAD SCI USA, V96, P6689, DOI 10.1073/pnas.96.12.6689
   Mali VR, 2014, FREE RADICAL RES, V48, P251, DOI 10.3109/10715762.2013.864761
   Ofengeim D, 2013, NAT REV MOL CELL BIO, V14, P727, DOI 10.1038/nrm3683
   Orozco S, 2014, CELL DEATH DIFFER, V21, P1511, DOI 10.1038/cdd.2014.76
   Samant RS, 2018, NATURE, V563, P407, DOI 10.1038/s41586-018-0678-x
   Santin Y, 2020, CELL DEATH DIFFER, V27, P1907, DOI 10.1038/s41418-019-0470-y
   Shi ZW, 2018, FRONT PHARMACOL, V9, DOI 10.3389/fphar.2018.00721
   Smith CCT, 2007, CARDIOVASC DRUG THER, V21, P227, DOI 10.1007/s10557-007-6035-1
   Sun AJ, 2014, J AM HEART ASSOC, V3, DOI 10.1161/JAHA.113.000779
   Wang L, 2008, CELL, V133, P693, DOI 10.1016/j.cell.2008.03.036
   Whelan RS, 2010, ANNU REV PHYSIOL, V72, P19, DOI 10.1146/annurev.physiol.010908.163111
   Witt A, 2017, CELL DEATH DIFFER, V24, P1160, DOI 10.1038/cdd.2017.33
   Yang LL, 2019, CURR MED SCI, V39, P442, DOI 10.1007/s11596-019-2057-8
   Yellon DM, 2007, NEW ENGL J MED, V357, P1121, DOI 10.1056/NEJMra071667
   Zhang AB, 2014, TRANSPL INT, V27, P1077, DOI 10.1111/tri.12349
   Zhang YY, 2018, CELL RES, V28, P9, DOI 10.1038/cr.2017.133
   Zhong HQ, 2015, REDOX BIOL, V4, P193, DOI 10.1016/j.redox.2014.12.011
   Zhu H, 2018, J MOL CELL CARDIOL, V116, P125, DOI 10.1016/j.yjmcc.2018.01.018
NR 37
TC 0
Z9 0
U1 2
U2 2
PU FRONTIERS MEDIA SA
PI LAUSANNE
PA AVENUE DU TRIBUNAL FEDERAL 34, LAUSANNE, CH-1015, SWITZERLAND
SN 2296-634X
J9 FRONT CELL DEV BIOL
JI Front. Cell. Dev. Biol.
PD OCT 1
PY 2021
VL 9
AR 721795
DI 10.3389/fcell.2021.721795
PG 13
WC Cell Biology; Developmental Biology
WE Science Citation Index Expanded (SCI-EXPANDED)
SC Cell Biology; Developmental Biology
GA WJ3UY
UT WOS:000708974800001
PM 34660582
OA gold, Green Published
DA 2022-04-27
ER

PT J
AU Zhou, MX
   He, J
   Shi, YY
   Liu, XM
   Luo, SJ
   Cheng, C
   Ge, WS
   Qu, CY
   Du, P
   Chen, YW
AF Zhou, Mingxia
   He, Jing
   Shi, Yingying
   Liu, Xiaoman
   Luo, Shangjian
   Cheng, Cheng
   Ge, Wensong
   Qu, Chunying
   Du, Peng
   Chen, Yingwei
TI ABIN3 Negatively Regulates Necroptosis-induced Intestinal Inflammation
   Through Recruiting A20 and Restricting the Ubiquitination of RIPK3 in
   Inflammatory Bowel Disease
SO JOURNAL OF CROHNS & COLITIS
LA English
DT Article
DE ABIN3; A20; necroptosis; inflammation; intestinal barrier; RIPK3;
   ubiquitination
AB Background and Aims: There is evidence for a disturbed necroptosis function in many inflammatory diseases, but its role in inflammatory bowel diseases [IBD] and the underlying mechanisms are unclear. Here, we studied the functional significance and molecular mechanisms of ABIN3, a ubiquitin-binding protein, in regulating the ubiquitination and activation of necroptosis in IBD.
   Methods: The expression of necroptosis hallmarks and ABIN3 were assessed in inflamed samples of IBD patients, dextran sodium sulphate [DSS]-induced colitis models, and azoxymethane [AOM]/DSS models in mice. ABIN3 was overexpressed and silenced to explore its function in regulating necroptosis, inflammation, and intestinal barrier function. Immuoprecipitiation [IP] and co-IP assays were performed to investigate the cross-talk between ABIN3 and deubiquitinating enzyme A20, and the mechanisms of coordinating ubiquitination modification to regulate necroptosis.
   Results: Excessive necroptosis is an important contributoryfactor towards the uncontrolledinflammation and intestinal barrier defects in IBD and experimental colitis. Blocking necroptosis by Nec-1s or GSK'872 significantly prevented cell death and alleviated DSS-induced colitis in vivo, whereas in the AOM/DSS model, necroptosis inhibitors aggravated the severity of colitis-associated colon carcinogenesis [CAC]. Mechanistically, ABIN3 is rapidly recruited to the TNF-RSC complex, which interacts and coordinates with deubiquitinating enzyme A20 to control the K63 deubiquitination modification and subsequent activation of the critical necroptosis kinase, RIPK3, to suppress necroptosis.
   Conclusions: ABIN3 regulates inflammatory response and intestinal barrier function by interacting with A20 and coordinating the K63 deubiquitination modification of necroptosis in IBD.
C1 [Zhou, Mingxia; Shi, Yingying; Liu, Xiaoman; Luo, Shangjian; Ge, Wensong; Qu, Chunying; Chen, Yingwei] Shanghai Jiao Tong Univ, Xinhua Hosp, Dept Gastroenterol, Sch Med, 1665 Kongjiang Rd, Shanghai 200092, Peoples R China.
   [Zhou, Mingxia; Shi, Yingying; Liu, Xiaoman; Luo, Shangjian; Cheng, Cheng; Chen, Yingwei] Shanghai Key Lab Pediat Gastroenterol & Nutr, Shanghai, Peoples R China.
   [He, Jing] Fudan Univ, Huashan Hosp, Dept Gen Surg, Shanghai, Peoples R China.
   [Du, Peng] Shanghai Jiao Tong Univ, Xinhua Hosp, Dept Colorectal Surg, Sch Med, Shanghai, Peoples R China.
RP Chen, YW (通讯作者)，Shanghai Jiao Tong Univ, Xinhua Hosp, Dept Gastroenterol, Sch Med, 1665 Kongjiang Rd, Shanghai 200092, Peoples R China.
EM chenyingwei@xinhuamed.com.cn
FU National Natural Science Foundation of ChinaNational Natural Science
   Foundation of China (NSFC) [81974061]; Innovation Foundation of Shanghai
   Jiao Tong University School of Medicine [BXJ201927]
FX This work was supported by the National Natural Science Foundation of
   China [Grant no. 81974061] and Ph.D. Innovation Foundation of Shanghai
   Jiao Tong University School of Medicine [Grant no. BXJ201927].
CR Alvarez-Diaz S, 2016, IMMUNITY, V45, P513, DOI 10.1016/j.immuni.2016.07.016
   Angelou A, 2018, ANTICANCER RES, V38, P3467, DOI 10.21873/anticanres.12616
   Bopanna S, 2017, LANCET GASTROENTEROL, V2, P269, DOI 10.1016/S2468-1253(17)30004-3
   Catrysse L, 2014, TRENDS IMMUNOL, V35, P22, DOI 10.1016/j.it.2013.10.005
   Chen WZ, 2013, J BIOL CHEM, V288, P16247, DOI 10.1074/jbc.M112.435545
   Chowers Y, 2010, J CROHNS COLITIS, V4, P367, DOI 10.1016/j.crohns.2010.05.011
   de Souza HSP, 2017, NAT REV GASTRO HEPAT, V14, P739, DOI 10.1038/nrgastro.2017.110
   Degterev A, 2005, NAT CHEM BIOL, V1, P112, DOI 10.1038/nchembio711
   Dong W, 2017, ONCOTARGET, V8, P86726, DOI 10.18632/oncotarget.21418
   Draber P, 2015, CELL REP, V13, P2258, DOI 10.1016/j.celrep.2015.11.009
   Duprez L, 2011, IMMUNITY, V35, P908, DOI 10.1016/j.immuni.2011.09.020
   Galluzzi L, 2017, ANNU REV PATHOL-MECH, V12, P103, DOI 10.1146/annurev-pathol-052016-100247
   Garcia-Carbonell R, 2018, P NATL ACAD SCI USA, V115, pE9192, DOI 10.1073/pnas.1810584115
   Grootjans S, 2017, CELL DEATH DIFFER, V24, P1184, DOI 10.1038/cdd.2017.65
   Gunther C, 2011, NATURE, V477, P335, DOI 10.1038/nature10400
   He SD, 2009, CELL, V137, P1100, DOI 10.1016/j.cell.2009.05.021
   Hindryckx P, 2018, J CROHNS COLITIS, V12, P105, DOI 10.1093/ecco-jcc/jjx117
   Hutti JE, 2007, MOL CELL BIOL, V27, P7451, DOI 10.1128/MCB.01101-07
   Jayakumar A, 2019, CANCER RES, V79, P1587, DOI 10.1158/0008-5472.CAN-18-2153
   Kadowaki T, 2018, J ALLERGY CLIN IMMUN, V141, P1485, DOI 10.1016/j.jaci.2017.10.039
   Kearney CJ, 2017, MOL CELL, V65, P965, DOI 10.1016/j.molcel.2017.02.024
   Liu ZY, 2019, THERANOSTICS, V9, P3659, DOI 10.7150/thno.32126
   Liu ZY, 2015, AM J CANCER RES, V5, P3174
   Ma A, 2012, NAT REV IMMUNOL, V12, P774, DOI 10.1038/nri3313
   Martin SJ, 2016, FEBS J, V283, P2599, DOI 10.1111/febs.13775
   Mauro C, 2006, J BIOL CHEM, V281, P18482, DOI 10.1074/jbc.M601502200
   Oerlemans MIFJ, 2012, BASIC RES CARDIOL, V107, DOI 10.1007/s00395-012-0270-8
   Pasparakis M, 2015, NATURE, V517, P311, DOI 10.1038/nature14191
   Proskuryakov SY, 2003, EXP CELL RES, V283, P1, DOI 10.1016/S0014-4827(02)00027-7
   Quarato G, 2016, MOL CELL, V61, P589, DOI 10.1016/j.molcel.2016.01.011
   Rosen MJ, 2015, JAMA PEDIATR, V169, P1053, DOI 10.1001/jamapediatrics.2015.1982
   Seo J, 2016, NAT CELL BIOL, V18, P291, DOI 10.1038/ncb3314
   Shembade N, 2011, NAT IMMUNOL, V12, P834, DOI 10.1038/ni.2066
   Silke J, 2015, NAT IMMUNOL, V16, P689, DOI [10.1038/ni.3206, 10.1038/ni0815-889b]
   Stellingwerf ME, 2019, J CROHNS COLITIS, V13, P309, DOI 10.1093/ecco-jcc/jjy163
   Wallach D, 2016, SCIENCE, V352, DOI 10.1126/science.aaf2154
   Weinlich R, 2013, CELL REP, V5, P340, DOI 10.1016/j.celrep.2013.08.045
   Welz PS, 2011, NATURE, V477, P330, DOI 10.1038/nature10273
   Wertz IE, 2004, NATURE, V430, P694, DOI 10.1038/nature02794
   Wertz IE, 2015, NATURE, V528, P370, DOI 10.1038/nature16165
   Wu XN, 2014, CELL DEATH DIFFER, V21, P1709, DOI 10.1038/cdd.2014.77
   Yang H, 2016, ONCOIMMUNOLOGY, V5, DOI 10.1080/2162402X.2016.1149673
   Zhang C, 2019, CELL DEATH DIS, V10, DOI 10.1038/s41419-019-1580-7
   Zheng CF, 2018, INFLAMM BOWEL DIS, V24, P2613, DOI 10.1093/ibd/izy165
   Zhou MX, 2017, BIOMED RES INT, V2017, DOI 10.1155/2017/8201672
   Zhou Q, 2016, NAT GENET, V48, P67, DOI 10.1038/ng.3459
NR 46
TC 7
Z9 7
U1 11
U2 19
PU OXFORD UNIV PRESS
PI OXFORD
PA GREAT CLARENDON ST, OXFORD OX2 6DP, ENGLAND
SN 1873-9946
EI 1876-4479
J9 J CROHNS COLITIS
JI J. Crohns Colitis
PD JAN
PY 2021
VL 15
IS 1
BP 99
EP 114
DI 10.1093/ecco-jcc/jjaa131
PG 16
WC Gastroenterology & Hepatology
WE Science Citation Index Expanded (SCI-EXPANDED)
SC Gastroenterology & Hepatology
GA RW9YS
UT WOS:000646876300012
PM 32599618
DA 2022-04-27
ER

PT J
AU Zhang, XF
   Wu, J
   Liu, QJ
   Li, XH
   Li, SC
   Chen, J
   Hong, ZW
   Wu, XW
   Zhao, Y
   Ren, JA
AF Zhang, Xufei
   Wu, Jie
   Liu, Qinjie
   Li, Xuanheng
   Li, Sicheng
   Chen, Jun
   Hong, Zhiwu
   Wu, Xiuwen
   Zhao, Yun
   Ren, Jianan
TI mtDNA-STING pathway promotes necroptosis-dependent enterocyte injury in
   intestinal ischemia reperfusion
SO CELL DEATH & DISEASE
LA English
DT Article
AB Intestinal ischemia reperfusion (I/R) injury is the important pathogenesis for acute intestinal barrier disruption. The STING signaling is associated with gut homeostasis and barrier integrity. However, the biological function and regulation of STING signaling in intestinal I/R injury are not yet fully understood. As the ligand of STING signaling, the mitochondrial DNA (mtDNA) has been found to be associated with necroptosis. It still remains unknown whether mtDNA-STING signaling triggers intestinal necroptosis in intestinal I/R injury. We found that circulating RIPK3 was significantly increased and had a positive correlation with markers of enterocyte injury in critically ill patients with intestinal injury. Moreover, the levels of circulating mtDNA were also associated with the levels of circulating RIPK3. To explore the relationship between mtDNA and intestinal necroptosis, mice were treated with the intraperitoneal injection of mtDNA, and necroptosis signaling was remarkably activated and the inhibition of necroptosis alleviated mtDNA-induced intestinal injury. Furthermore, STING knockout mice showed an alleviated intestinal necroptosis. In intestinal I/R injury, mtDNA was released from IECs and necroptosis was also triggered, companied with a significant decrease of RIPK3 in the intestine. STING knockout mice markedly attenuated intestinal necroptosis and intestinal I/R injury. Finally, we found that mtDNA-mediated STING signaling triggered necroptosis through synergistic IFN and TNF-alpha signaling in primary IECs. Our results indicated that mtDNA-STING signaling can contribute to intestinal I/R injury by promoting IEC necroptosis. STING-mediated both IFN and TNF-alpha signaling can trigger intestinal nercroptosis.
C1 [Zhang, Xufei; Wu, Jie; Li, Xuanheng; Chen, Jun; Hong, Zhiwu; Wu, Xiuwen; Ren, Jianan] Nanjing Med Univ, Res Inst Gen Surg, Jinling Hosp, Nanjing 210002, Peoples R China.
   [Wu, Jie; Zhao, Yun] Nanjing Med Univ, Affiliated BenQ Hosp, BenQ Med Ctr, Res Ctr Surg, Nanjing 210021, Peoples R China.
   [Liu, Qinjie; Li, Sicheng; Chen, Jun; Hong, Zhiwu; Wu, Xiuwen; Ren, Jianan] Nanjing Univ, Res Inst Gen Surg, Jinling Hosp, Med Sch, Nanjing 210002, Peoples R China.
RP Wu, XW; Ren, JA (通讯作者)，Nanjing Med Univ, Res Inst Gen Surg, Jinling Hosp, Nanjing 210002, Peoples R China.; Zhao, Y (通讯作者)，Nanjing Med Univ, Affiliated BenQ Hosp, BenQ Med Ctr, Res Ctr Surg, Nanjing 210021, Peoples R China.
EM lygwxw@163.com; zhaoyun0562019@163.com; jiananr@gmail.com
RI 吴, 婕/ABD-3684-2022
OI 吴, 婕/0000-0002-7494-2979; zhao, yun/0000-0002-0290-2230; Wu,
   Xiuwen/0000-0002-3813-3867
FU National Natural Science Foundation of ChinaNational Natural Science
   Foundation of China (NSFC) [81801971, 81772052, 82072223]; Distinguished
   Scholars Foundation of Jiangsu Province [JCRCB2016006]
FX We are thankful to Haohao Xie for critical reading and valuable
   suggestions. This work was supported by the National Natural Science
   Foundation of China (81801971, 81772052, 82072223), Distinguished
   Scholars Foundation of Jiangsu Province (JCRCB2016006).
CR Booth C., 2002, ISOLATION CULTURE IN, DOI [10.1002/0471221201.ch10, DOI 10.1002/0471221201.CH10]
   Canesso MCC, 2018, MUCOSAL IMMUNOL, V11, P820, DOI 10.1038/mi.2017.88
   Chen DS, 2018, P NATL ACAD SCI USA, V115, P3930, DOI 10.1073/pnas.1717190115
   CHIU CJ, 1970, ARCH SURG-CHICAGO, V101, P478
   Chung KW, 2019, CELL METAB, V30, P784, DOI 10.1016/j.cmet.2019.08.003
   Fang CJ, 2016, PROTEIN CELL, V7, P11, DOI 10.1007/s13238-015-0222-9
   Fischer JC, 2017, SCI TRANSL MED, V9, DOI 10.1126/scitranslmed.aag2513
   Graves CL, 2014, J IMMUNOL METHODS, V414, P20, DOI 10.1016/j.jim.2014.08.002
   Gui X, 2019, NATURE, V567, P262, DOI 10.1038/s41586-019-1006-9
   Hu QY, 2019, EBIOMEDICINE, V41, P497, DOI 10.1016/j.ebiom.2019.02.055
   Hu QY, 2019, SHOCK, V51, P52, DOI 10.1097/SHK.0000000000001190
   Hu QY, 2018, SCI REP-UK, V8, DOI 10.1038/s41598-018-25387-8
   Ishikawa H, 2008, NATURE, V455, P674, DOI 10.1038/nature07317
   Li Y, 2019, CELL DEATH DIFFER, V26, P2284, DOI 10.1038/s41418-019-0299-4
   Li ZL, 2018, CELL DEATH DIS, V9, DOI 10.1038/s41419-018-0518-9
   Linkermann A, 2014, NEW ENGL J MED, V370, P455, DOI 10.1056/NEJMra1310050
   Ma KC, 2018, JCI INSIGHT, V3, DOI 10.1172/jci.insight.99692
   Mallick IH, 2004, DIGEST DIS SCI, V49, P1359, DOI 10.1023/B:DDAS.0000042232.98927.91
   Marques PE, 2012, HEPATOLOGY, V56, P1971, DOI 10.1002/hep.25801
   Mittal R, 2014, TRENDS MOL MED, V20, P214, DOI 10.1016/j.molmed.2013.08.004
   Powell A, 2014, SEMIN VASC SURG, V27, P170, DOI 10.1053/j.semvascsurg.2015.01.008
   Qing DY, 2014, AM J RESP CRIT CARE, V190, P1243, DOI 10.1164/rccm.201406-1095OC
   REINTAM BA, 2012, INTENS CARE MED, V38, P384, DOI DOI 10.1007/S00134-011-2459-Y
   Souza DG, 2005, BRIT J PHARMACOL, V145, P246, DOI 10.1038/sj.bjp.0706190
   Vanden Berghe T, 2014, NAT REV MOL CELL BIO, V15, P134, DOI 10.1038/nrm3737
   Victoni T, 2010, MED MICROBIOL IMMUN, V199, P35, DOI 10.1007/s00430-009-0134-5
   Wallach D, 2016, SCIENCE, V352, DOI 10.1126/science.aaf2154
   Wang GZ, 2016, ANTIOXID REDOX SIGN, V24, P961, DOI 10.1089/ars.2015.6492
   Wen SH, 2017, J CELL MOL MED, V21, P432, DOI 10.1111/jcmm.12987
   Wu XW, 2017, SCI REP-UK, V7, DOI 10.1038/s41598-017-04231-5
   Zhang Q, 2010, NATURE, V464, P104, DOI 10.1038/nature08780
   Zhang XW, 2020, IMMUNITY, V53, P43, DOI 10.1016/j.immuni.2020.05.013
   Zhang XF, 2019, LIFE SCI, V236, DOI 10.1016/j.lfs.2019.05.020
NR 33
TC 12
Z9 12
U1 5
U2 12
PU SPRINGERNATURE
PI LONDON
PA CAMPUS, 4 CRINAN ST, LONDON, N1 9XW, ENGLAND
SN 2041-4889
J9 CELL DEATH DIS
JI Cell Death Dis.
PD DEC 11
PY 2020
VL 11
IS 12
AR 1050
DI 10.1038/s41419-020-03239-6
PG 12
WC Cell Biology
WE Science Citation Index Expanded (SCI-EXPANDED)
SC Cell Biology
GA PG7VD
UT WOS:000599937800005
PM 33311495
OA Green Published, gold
DA 2022-04-27
ER

PT J
AU Zhao, HF
   Xia, YF
   Gan, H
AF Zhao, Hongfei
   Xia, Yunfeng
   Gan, Hua
TI Calcitriol Ameliorates AngiotensinII-Induced Renal Injury Partly via
   Upregulating A20
SO INFLAMMATION
LA English
DT Article
DE calcitriol; A20; NF-kappa B; angiotensinII (AngII); ROS; inflammation
ID NF-KAPPA-B; TUBULAR EPITHELIAL-CELLS; INDUCED APOPTOSIS; PROTECTS;
   EXPRESSION; TNF; INFLAMMATION; ACTIVATION; UBIQUITINATION; RECRUITMENT
AB Inflammation and reactive oxygen species (ROS) play crucial roles in the progression of chronic kidney diseases. Vitamin D has been shown anti-inflammatory effects, but the underlying mechanism is not fully understood. Here, we investigated whether calcitriol exerts protective effects via upregulating A20 in angiotensinII (AngII)-induced renal injury. Male C57BL/6 mice were infused with vehicle or AngII for 10 days. Calcitriol reduced infiltration of T lymphocytes and macrophages. This reduction of inflammatory cells was accompanied by elevated A20 and decreased pro-inflammatory cytokines (PICs) and reactive oxygen species (ROS). Calcitriol could inhibit NF-kappa B activation and necroptotic pathway. Induction of A20 was located primarily to the tubular epithelial cells. In rat proximal tubular epithelial cells (NRK-52E), calcitriol stably upregulated A20 and reduced the PICs and ROS. Inhibitory effect of A20 on PICs and ROS depended on suppressing NF-kappa B pathway and necroptotic pathway, respectively. A20 knockdown diminished the effect of calcitriol on suppressing NF-kappa B and necroptotic pathways. However, A20 deficiency could not abrogate the inhibitory effect of calcitriol on NF-kappa B and necroptotic pathways. Our results established that A20 is involved in the renoprotective effect by calcitriol via negatively modulating the NF-kappa B pathway and necroptotic pathway in AngII-induced renal injury.
C1 [Zhao, Hongfei; Xia, Yunfeng; Gan, Hua] Chongqing Med Univ, Affiliated Hosp 1, Dept Nephrol, 1 Youyi Rd, Chongqing 400016, Peoples R China.
RP Gan, H (通讯作者)，Chongqing Med Univ, Affiliated Hosp 1, Dept Nephrol, 1 Youyi Rd, Chongqing 400016, Peoples R China.
EM ganhuacqmu@163.com
CR Arora D, 2017, BIOCHIMIE, V137, P35, DOI 10.1016/j.biochi.2017.02.015
   Chen Y, 2013, J BIOL CHEM, V288, P19450, DOI 10.1074/jbc.M113.467670
   da Silva CG, 2012, J CELL PHYSIOL, V227, P1382, DOI 10.1002/jcp.22851
   Geilen GC, 1997, J BIOL CHEM, V272, P8997, DOI 10.1074/jbc.272.14.8997
   Gregori S, 2001, J IMMUNOL, V167, P1945, DOI 10.4049/jimmunol.167.4.1945
   He KL, 2002, MOL CELL BIOL, V22, P6034, DOI 10.1128/MCB.22.17.6034-6045.2002
   Holterman CE, 2015, CLIN SCI, V128, P465, DOI 10.1042/CS20140361
   Jaattela M, 1996, J IMMUNOL, V156, P1166
   Kanamaru Yusuke, 2012, J Signal Transduct, V2012, P931215, DOI 10.1155/2012/931215
   Ketteler M, 2015, KIDNEY INT, V87, P502, DOI 10.1038/ki.2014.425
   Kim S, 2012, IEEE INT SYMP INTELL, P7, DOI 10.1109/ISIC.2012.6398252
   Kunter U, 2005, KIDNEY INT, V68, P1520, DOI 10.1111/j.1523-1755.2005.00564.x
   Lee EG, 2000, SCIENCE, V289, P2350, DOI 10.1126/science.289.5488.2350
   Li M, 2015, INT J CLIN EXP MED, V8, P17430
   Li XM, 2016, ADV ENG SOFTW, V93, P1, DOI 10.1016/j.advengsoft.2015.11.003
   Lutz J, 2008, J MOL MED, V86, P1329, DOI 10.1007/s00109-008-0405-4
   Garcia IM, 2012, AM J PHYSIOL-RENAL, V302, pF1595, DOI 10.1152/ajprenal.00617.2011
   Onizawa M, 2015, NAT IMMUNOL, V16, P618, DOI 10.1038/ni.3172
   Riachy R, 2002, ENDOCRINOLOGY, V143, P4809, DOI 10.1210/en.2002-220449
   Rice EK, 2003, KIDNEY INT, V63, P1265, DOI 10.1046/j.1523-1755.2003.00875.x
   Romero DG, 2004, PHYSIOL GENOMICS, V19, P106, DOI 10.1152/physiolgenomics.00097.2004
   Ruiz-Ortega M, 2002, KIDNEY INT, V62, pS12, DOI 10.1046/j.1523-1755.62.s82.4.x
   Skaug B, 2011, MOL CELL, V44, P559, DOI 10.1016/j.molcel.2011.09.015
   Stenvinkel P, 2006, NEPHROLOGY, V11, P36, DOI 10.1111/j.1440-1797.2006.00541.x
   Tan XY, 2008, J AM SOC NEPHROL, V19, P1741, DOI 10.1681/ASN.2007060666
   Verstrepen L, 2010, BIOCHEM PHARMACOL, V80, P2009, DOI 10.1016/j.bcp.2010.06.044
   Wang YL, 2012, J AM SOC NEPHROL, V23, P1977, DOI 10.1681/ASN.2012040383
   Wertz IE, 2004, NATURE, V430, P694, DOI 10.1038/nature02794
   Wertz IE, 2015, NATURE, V528, P370, DOI 10.1038/nature16165
   Yang ZX, 2016, INT J MOL MED, V38, P161, DOI 10.3892/ijmm.2016.2586
   Zhang DW, 2009, SCIENCE, V325, P332, DOI 10.1126/science.1172308
   Zhang Y, 2010, J AM SOC NEPHROL, V21, P966, DOI 10.1681/ASN.2009080872
   Zhang Z, 2007, KIDNEY INT, V72, P193, DOI 10.1038/sj.ki.5002296
   Zhu YJ, 2015, BIOCHEM BIOPH RES CO, V461, P575, DOI 10.1016/j.bbrc.2015.03.164
   Zilberman-Rudenko J, 2016, P NATL ACAD SCI USA, V113, P1612, DOI 10.1073/pnas.1518163113
NR 35
TC 4
Z9 4
U1 0
U2 6
PU SPRINGER/PLENUM PUBLISHERS
PI NEW YORK
PA 233 SPRING ST, NEW YORK, NY 10013 USA
SN 0360-3997
EI 1573-2576
J9 INFLAMMATION
JI Inflammation
PD DEC
PY 2017
VL 40
IS 6
BP 1884
EP 1893
DI 10.1007/s10753-017-0629-y
PG 10
WC Cell Biology; Immunology
WE Science Citation Index Expanded (SCI-EXPANDED)
SC Cell Biology; Immunology
GA FK9DY
UT WOS:000413812900007
PM 28744711
DA 2022-04-27
ER

PT J
AU Wu, XN
   Yang, ZH
   Wang, XK
   Zhang, Y
   Wan, H
   Song, Y
   Chen, X
   Shao, J
   Han, J
AF Wu, X-N
   Yang, Z-H
   Wang, X-K
   Zhang, Y.
   Wan, H.
   Song, Y.
   Chen, X.
   Shao, J.
   Han, J.
TI Distinct roles of RIP1-RIP3 hetero- and RIP3-RIP3 homo-interaction in
   mediating necroptosis
SO CELL DEATH AND DIFFERENTIATION
LA English
DT Article
ID MIXED LINEAGE KINASE; PROGRAMMED NECROSIS; CELL-DEATH; DOMAIN-LIKE;
   MOLECULAR SWITCH; TNF; RIP3; APOPTOSIS; FADD; PHOSPHORYLATION
AB Necroptosis is mediated by a signaling complex called necrosome, containing receptor-interacting protein (RIP)1, RIP3, and mixed-lineage kinase domain-like (MLKL). It is known that RIP1 and RIP3 form heterodimeric filamentous scaffold in necrosomes through their RIP homotypic interaction motif (RHIM) domain-mediated oligomerization, but the signaling events based on this scaffold has not been fully addressed. By using inducible dimer systems we found that RIP1-RIP1 interaction is dispensable for necroptosis; RIP1-RIP3 interaction is required for necroptosis signaling, but there is no necroptosis if no additional RIP3 protein is recruited to the RIP1-RIP3 heterodimer, and the interaction with RIP1 promotes the RIP3 to recruit other RIP3; RIP3-RIP3 interaction is required for necroptosis and RIP3-RIP3 dimerization is sufficient to induce necroptosis; and RIP3 dimer-induced necroptosis requires MLKL. We further show that RIP3 oligomer is not more potent than RIP3 dimer in triggering necroptosis, suggesting that RIP3 homo-interaction in the complex, rather than whether RIP3 has formed homo polymer, is important for necroptosis. RIP3 dimerization leads to RIP3 intramolecule autophosphorylation, which is required for the recruitment of MLKL. Interestingly, phosphorylation of one of RIP3 in the dimer is sufficient to induce necroptosis. As RIP1-RIP3 heterodimer itself cannot induce necroptosis, the RIP1-RIP3 heterodimeric amyloid fibril is unlikely to directly propagate necroptosis. We propose that the signaling events after the RIP1-RIP3 amyloid complex assembly are the recruitment of free RIP3 by the RIP3 in the amyloid scaffold followed by autophosphorylation of RIP3 and subsequent recruitment of MLKL by RIP3 to execute necroptosis.
C1 [Wu, X-N; Yang, Z-H; Wang, X-K; Zhang, Y.; Wan, H.; Song, Y.; Chen, X.; Shao, J.; Han, J.] Xiamen Univ, Sch Life Sci, Innovat Ctr Cell Biol, State Key Lab Cellular Stress Biol, Xiamen, Fujian, Peoples R China.
RP Han, J (通讯作者)，Xiamen Univ, Sch Life Sci, Innovat Ctr Cell Biol, State Key Lab Cellular Stress Biol, Xiamen, Fujian, Peoples R China.
EM jhan@xmu.edu.cn
RI Zhang, Yingying/G-5244-2017
FU National Basic Research Program of China (973 Program)National Basic
   Research Program of China [2013CB944903, 2014CB541804]; National Natural
   Science Foundation of ChinaNational Natural Science Foundation of China
   (NSFC) [31330047, 91029304, 31221065]; Hi-Tech Research and Development
   Program of China (863 program)National High Technology Research and
   Development Program of China [2012AA02A201]; 111 ProjectMinistry of
   Education, China - 111 Project [B12001]; Open Research Fund of State Key
   Laboratory of Cellular Stress Biology, Xiamen University
   [SKLCSB2012KF003]
FX We thank ARIAD Pharmaceuticals for generously providing the dimerization
   system. We thank Dr. Andrew Oberst for helpful discussion. This work was
   supported by the National Basic Research Program of China (973 Program
   2013CB944903, 2014CB541804), the National Natural Science Foundation of
   China (31330047, 91029304, 31221065), the Hi-Tech Research and
   Development Program of China (863 program 2012AA02A201), the 111 Project
   (B12001), and the Open Research Fund of State Key Laboratory of Cellular
   Stress Biology, Xiamen University (SKLCSB2012KF003).
CR Chan FKM, 2012, CELL, V148, P17, DOI 10.1016/j.cell.2011.12.020
   Chen WZ, 2013, J BIOL CHEM, V288, P16247, DOI 10.1074/jbc.M112.435545
   Cho Y, 2009, CELL, V137, P1112, DOI 10.1016/j.cell.2009.05.037
   Cumming G, 2007, J CELL BIOL, V177, P7, DOI 10.1083/jcb.200611141
   Degterev A, 2008, NAT CHEM BIOL, V4, P313, DOI 10.1038/nchembio.83
   Duprez L, 2011, IMMUNITY, V35, P908, DOI 10.1016/j.immuni.2011.09.020
   Feoktistova M, 2011, MOL CELL, V43, P449, DOI 10.1016/j.molcel.2011.06.011
   Galluzzi L, 2011, CELL RES, V21, P1383, DOI 10.1038/cr.2011.147
   Gunther C, 2011, NATURE, V477, P335, DOI 10.1038/nature10400
   Han JH, 2011, NAT IMMUNOL, V12, P1143, DOI 10.1038/ni.2159
   He SD, 2009, CELL, V137, P1100, DOI 10.1016/j.cell.2009.05.021
   Holler N, 2000, NAT IMMUNOL, V1, P489, DOI 10.1038/82732
   Jain A, 2011, NATURE, V473, P484, DOI 10.1038/nature10016
   Kaiser WJ, 2013, J BIOL CHEM, V288, P31268, DOI 10.1074/jbc.M113.462341
   Kaiser WJ, 2011, NATURE, V471, P368, DOI 10.1038/nature09857
   Kang TB, 2013, IMMUNITY, V38, P27, DOI 10.1016/j.immuni.2012.09.015
   Kim SJ, 2013, CELL DEATH DIS, V4, DOI 10.1038/cddis.2013.238
   Li JX, 2012, CELL, V150, P339, DOI 10.1016/j.cell.2012.06.019
   Lin J, 2013, CELL REP, V3, P200, DOI 10.1016/j.celrep.2012.12.012
   Linkermann A, 2012, KIDNEY INT, V81, P751, DOI 10.1038/ki.2011.450
   LITTLEWOOD TD, 1995, NUCLEIC ACIDS RES, V23, P1686, DOI 10.1093/nar/23.10.1686
   Lu JV, 2011, P NATL ACAD SCI USA, V108, P15312, DOI 10.1073/pnas.1102779108
   Lukens JR, 2013, NATURE, V498, P224, DOI 10.1038/nature12174
   Micheau O, 2003, CELL, V114, P181, DOI 10.1016/S0092-8674(03)00521-X
   Moriwaki K, 2013, GENE DEV, V27, P1640, DOI 10.1101/gad.223321.113
   Moujalled DM, 2013, CELL DEATH DIS, V4, DOI 10.1038/cddis.2012.201
   Murphy JM, 2014, BIOCHEM J, V457, P369, DOI 10.1042/BJ20131270
   Murphy JM, 2013, IMMUNITY, V39, P443, DOI 10.1016/j.immuni.2013.06.018
   O'Donnell MA, 2011, NAT CELL BIOL, V13, P1437, DOI 10.1038/ncb2362
   Oberst A, 2011, NATURE, V471, P363, DOI 10.1038/nature09852
   Orozco S, 2014, CELL DEATH DIFFER, V21, P1511, DOI 10.1038/cdd.2014.76
   Pollock R, 2002, NAT BIOTECHNOL, V20, P729, DOI 10.1038/nbt0702-729
   Rebsamen M, 2009, EMBO REP, V10, P916, DOI 10.1038/embor.2009.109
   Robinson N, 2012, NAT IMMUNOL, V13, P954, DOI 10.1038/ni.2397
   Sahaboglu A, 2013, CELL DEATH DIS, V4, DOI 10.1038/cddis.2013.12
   Sun LM, 2012, CELL, V148, P213, DOI 10.1016/j.cell.2011.11.031
   Sun XQ, 2002, J BIOL CHEM, V277, P9505, DOI 10.1074/jbc.M109488200
   Tait SWG, 2013, CELL REP, V5, P878, DOI 10.1016/j.celrep.2013.10.034
   Tenev T, 2011, MOL CELL, V43, P432, DOI 10.1016/j.molcel.2011.06.006
   Thapa RJ, 2013, P NATL ACAD SCI USA, V110, pE3109, DOI 10.1073/pnas.1301218110
   Upton JW, 2010, CELL HOST MICROBE, V7, P302, DOI 10.1016/j.chom.2010.03.006
   Vanden Berghe T, 2010, CELL DEATH DIFFER, V17, P922, DOI 10.1038/cdd.2009.184
   Vandenabeele P, 2010, NAT REV MOL CELL BIO, V11, P700, DOI 10.1038/nrm2970
   Vandenabeele P, 2010, SCI SIGNAL, V3, DOI 10.1126/scisignal.3115re4
   Vanlangenakker N, 2011, CELL DEATH DIFFER, V18, P656, DOI 10.1038/cdd.2010.138
   Vince JE, 2012, IMMUNITY, V36, P215, DOI 10.1016/j.immuni.2012.01.012
   Welz PS, 2011, NATURE, V477, P330, DOI 10.1038/nature10273
   Wrighton KH, 2011, NAT REV MOL CELL BIO, V12, P279, DOI 10.1038/nrm3101
   Wu XR, 2012, MOL CELL PROTEOMICS, V11, P1640, DOI 10.1074/mcp.M112.019091
   Wu YT, 2011, CELL DEATH DIFFER, V18, P26, DOI 10.1038/cdd.2010.72
   Xie T, 2013, CELL REP, V5, P70, DOI 10.1016/j.celrep.2013.08.044
   Zhang DW, 2011, CELL RES, V21, P368, DOI 10.1038/cr.2011.3
   Zhang DW, 2009, SCIENCE, V325, P332, DOI 10.1126/science.1172308
   Zhang HB, 2011, NATURE, V471, P373, DOI 10.1038/nature09878
   Zhao J, 2012, P NATL ACAD SCI USA, V109, P5322, DOI 10.1073/pnas.1200012109
   Zhou ZR, 2012, PROTEIN CELL, V3, P811, DOI 10.1007/s13238-012-2083-9
NR 56
TC 166
Z9 176
U1 1
U2 35
PU NATURE PUBLISHING GROUP
PI LONDON
PA MACMILLAN BUILDING, 4 CRINAN ST, LONDON N1 9XW, ENGLAND
SN 1350-9047
EI 1476-5403
J9 CELL DEATH DIFFER
JI Cell Death Differ.
PD NOV
PY 2014
VL 21
IS 11
BP 1709
EP 1720
DI 10.1038/cdd.2014.77
PG 12
WC Biochemistry & Molecular Biology; Cell Biology
WE Science Citation Index Expanded (SCI-EXPANDED)
SC Biochemistry & Molecular Biology; Cell Biology
GA AR0XE
UT WOS:000343296800006
PM 24902902
OA Green Published, Bronze
DA 2022-04-27
ER

PT J
AU Huangfu, MJ
   Wei, RM
   Wang, J
   Qin, JL
   Yu, D
   Guan, X
   Li, XM
   Fu, ML
   Liu, HP
   Chen, X
AF Huangfu, Mengjie
   Wei, Riming
   Wang, Juan
   Qin, Jianli
   Yu, Dan
   Guan, Xiao
   Li, Xumei
   Fu, Minglei
   Liu, Haiping
   Chen, Xu
TI Osthole induces necroptosis via ROS overproduction in glioma cells
SO FEBS OPEN BIO
LA English
DT Article
DE cell necroptosis; glioma; osthole; ROS production
AB Glioma is a common primary malignant tumor that has a poor prognosis and often develops drug resistance. The coumarin derivative osthole has previously been reported to induce cancer cell apoptosis. Recently, we found that it could also trigger glioma cell necroptosis, a type of cell death that is usually accompanied with reactive oxygen species (ROS) production. However, the relationship between ROS production and necroptosis induced by osthole has not been fully elucidated. In this study, we found that osthole could induce necroptosis of glioma cell lines U87 and C6; such cell death was distinct from apoptosis induced by MG-132. Expression of necroptosis inhibitor caspase-8 was decreased, and levels of necroptosis proteins receptor-interacting protein 1 (RIP1), RIP3 and mixed lineage kinase domain-like protein were increased in U87 and C6 cells after treatment with osthole, whereas levels of apoptosis-related proteins caspase-3, caspase-7, and caspase-9 were not increased. Lactate dehydrogenase release and flow cytometry assays confirmed that cell death induced by osthole was primarily necrosis. In addition, necroptosis induced by osthole was accompanied by excessive production of ROS, as observed for other necroptosis-inducing reagents. Pretreatment with the RIP1 inhibitor necrostatin-1 attenuated both osthole-induced necroptosis and the production of ROS in U87 cells. Furthermore, the ROS inhibitor N-acetylcysteine decreased osthole-induced necroptosis and growth inhibition. Overall, these findings suggest that osthole induces necroptosis of glioma cells via ROS production and thus may have potential for development into a therapeutic drug for glioma therapy.
C1 [Huangfu, Mengjie; Wang, Juan; Qin, Jianli; Yu, Dan; Guan, Xiao; Li, Xumei; Chen, Xu] Guilin Med Univ, Coll Pharm, Guilin 541004, Peoples R China.
   [Wei, Riming] Guilin Med Univ, Inst Biotechnol, Guilin, Peoples R China.
   [Wang, Juan] Guilin Med Univ, Sch Basic Med Sci, Guilin, Peoples R China.
   [Guan, Xiao] Cent South Univ, Xiangya Hosp, Changsha, Peoples R China.
   [Fu, Minglei] Guilin Med Univ, Affiliated Hosp 2, Guilin, Peoples R China.
   [Liu, Haiping] Guilin Med Univ, Sci & Technol Dept, Guilin, Peoples R China.
RP Chen, X (通讯作者)，Guilin Med Univ, Coll Pharm, Guilin 541004, Peoples R China.
EM chenxu@glmc.edu.cn
OI Chen, Xu/0000-0003-4910-9608
FU National Natural Science Foundation of ChinaNational Natural Science
   Foundation of China (NSFC) [81760443, 81760663]; Guangxi Special Fund
   Project for Innovation-Driven Development [GuikeAA19254025]; Project of
   Guangxi Natural Science Foundation [2017GXNSFDA198029]; Fourth Batch of
   Bagui Scholars' Special Funds for 2017 [[2017] 143]; Small Talent
   Highland Fund in Guangxi [201707]; Scientific Research and Technology
   Development Program of Guilin [20170109-38]
FX This work was supported by the National Natural Science Foundation of
   China (Grant No. 81760443 and 81760663), Guangxi Special Fund Project
   for Innovation-Driven Development (GuikeAA19254025), the Project of
   Guangxi Natural Science Foundation (Grant No. 2017GXNSFDA198029), the
   Fourth Batch of Bagui Scholars' Special Funds for 2017 (Grant No. [2017]
   143), the Small Talent Highland Fund in Guangxi (Grant No. 201707) and
   the Scientific Research and Technology Development Program of Guilin
   (Grant No. 20170109-38).
CR Alnemri, 2019, NAT COMMUN, V10, P1
   Chen R, 2017, NEUROTHERAPEUTICS, V14, P284, DOI 10.1007/s13311-017-0519-x
   Dabrowski MJ, 2019, INT J MOL SCI, V20, DOI 10.3390/ijms20143478
   Dai XX, 2018, J EXP CLIN CANC RES, V37, DOI 10.1186/s13046-018-0992-z
   Degterev A, 2005, NAT CHEM BIOL, V1, P112, DOI 10.1038/nchembio711
   Fatokun AA, 2014, BRIT J PHARMACOL, V171, P2000, DOI 10.1111/bph.12416
   Florean C, 2019, FREE RADICAL BIO MED, V134, P177, DOI 10.1016/j.freeradbiomed.2019.01.008
   Fu ZZ, 2013, BMC CANCER, V13, DOI 10.1186/1471-2407-13-580
   Fuchs Y, 2015, NAT REV MOL CELL BIO, V16, P329, DOI 10.1038/nrm3999
   Galadari S, 2017, FREE RADICAL BIO MED, V104, P144, DOI 10.1016/j.freeradbiomed.2017.01.004
   Galluzzi L, 2017, ANNU REV PATHOL-MECH, V12, P103, DOI 10.1146/annurev-pathol-052016-100247
   Huang CJ, 2013, PLOS ONE, V8, DOI 10.1371/journal.pone.0066326
   Jiang GQ, 2016, J ETHNOPHARMACOL, V193, P368, DOI 10.1016/j.jep.2016.08.045
   Krysko O, 2017, IMMUNOL REV, V280, P207, DOI 10.1111/imr.12583
   Lapointe S, 2018, LANCET, V392, P432, DOI 10.1016/S0140-6736(18)30990-5
   Li YL, 2018, CARCINOGENESIS, V39, P700, DOI 10.1093/carcin/bgy039
   Liang J, 2020, EUR J PHARMACOL, V874, DOI 10.1016/j.ejphar.2020.172990
   Lin ZK, 2017, ONCOL REP, V37, P1611, DOI 10.3892/or.2017.5403
   Liu PY, 2018, ENVIRON TOXICOL, V33, P446, DOI 10.1002/tox.22530
   Liu TC, 2019, ONCOTARGETS THER, V12, P2605, DOI 10.2147/OTT.S200740
   Lu B, 2017, ACTA PHARMACOL SIN, V38, P1543, DOI 10.1038/aps.2017.112
   Ostrom QT, 2019, NEURO-ONCOLOGY, V21, pV1, DOI 10.1093/neuonc/noz150
   Park W, 2019, NUTRIENTS, V11, DOI 10.3390/nu11112777
   Qin X, 2019, BBA-REV CANCER, V1871, P259, DOI 10.1016/j.bbcan.2019.01.006
   Robilliard LD, 2021, IMMUNOL CELL BIOL, V99, P403, DOI 10.1111/imcb.12428
   Shao Z., 2018, BMC CANCER, V18, P1
   Sturm D, 2017, J CLIN ONCOL, V35, P2370, DOI 10.1200/JCO.2017.73.0242
   Sun W, 2017, FREE RADICAL BIO MED, V108, P433, DOI 10.1016/j.freeradbiomed.2017.04.010
   Wang YP, 2017, NATURE, V547, P99, DOI 10.1038/nature22393
   Wegner KW, 2017, TRENDS PHARMACOL SCI, V38, P202, DOI 10.1016/j.tips.2016.12.005
   Wu, 2020, OXID MED CELL LONGEV, V2020, P1
   Yang J, 2020, CHEM-BIOL INTERACT, V316, DOI 10.1016/j.cbi.2019.108934
   Yang YD, 2018, FRONT IMMUNOL, V9, DOI 10.3389/fimmu.2018.00140
   Ye YC, 2012, INT IMMUNOPHARMACOL, V14, P674, DOI 10.1016/j.intimp.2012.08.003
   Zhang YY, 2018, CELL RES, V28, P9, DOI 10.1038/cr.2017.133
   Zhang ZX, 2017, J BIOENERG BIOMEMBR, V49, P265, DOI 10.1007/s10863-017-9714-z
   Zhou BR, 2020, SEMIN CANCER BIOL, V66, P89, DOI 10.1016/j.semcancer.2019.03.002
   Zhou XY, 2020, GENOMICS, V112, P1021, DOI 10.1016/j.ygeno.2019.06.017
   Zhu XB, 2018, BIOMED PHARMACOTHER, V102, P502, DOI 10.1016/j.biopha.2018.03.106
   Zhu XY, 2017, INT J MOL MED, V40, P1143, DOI 10.3892/ijmm.2017.3113
NR 40
TC 2
Z9 2
U1 1
U2 3
PU WILEY
PI HOBOKEN
PA 111 RIVER ST, HOBOKEN 07030-5774, NJ USA
SN 2211-5463
J9 FEBS OPEN BIO
JI FEBS Open Bio
PD FEB
PY 2021
VL 11
IS 2
BP 456
EP 467
DI 10.1002/2211-5463.13069
EA JAN 2021
PG 12
WC Biochemistry & Molecular Biology
WE Science Citation Index Expanded (SCI-EXPANDED)
SC Biochemistry & Molecular Biology
GA QF3WI
UT WOS:000608492700001
PM 33350608
OA gold, Green Published
DA 2022-04-27
ER

PT J
AU McCaig, WD
   Patel, PS
   Sosunov, SA
   Shakerley, NL
   Smiraglia, TA
   Craft, MM
   Walker, KM
   Deragon, MA
   Ten, VS
   LaRocca, TJ
AF McCaig, William D.
   Patel, Payal S.
   Sosunov, Sergey A.
   Shakerley, Nicole L.
   Smiraglia, Tori A.
   Craft, Miranda M.
   Walker, Katharine M.
   Deragon, Matthew A.
   Ten, Vadim S.
   LaRocca, Timothy J.
TI Hyperglycemia potentiates a shift from apoptosis to RIP1-dependent
   necroptosis
SO CELL DEATH DISCOVERY
LA English
DT Article
ID PROGRAMMED NECROSIS; MECHANISMS; MEMBRANE
AB Apoptosis and necroptosis are the primary modes of eukaryotic cell death, with apoptosis being non-inflammatory while necroptosis is highly inflammatory. We previously demonstrated that, once activated, necroptosis is enhanced by hyperglycemia in several cell types. Here, we determine if hyperglycemia affects apoptosis similarly. We show that hyperglycemia does not enhance extrinsic apoptosis but potentiates a shift to RIP1-dependent necroptosis. This is due to increased levels and activity of RIP1, RIP3, and MLKL, as well as decreased levels and activity of executioner caspases under hyperglycemic conditions following stimulation of apoptosis. Cell death under hyperglycemic conditions was classified as necroptosis via measurement of markers and involvement of RIP1, RIP3, and MLKL. The shift to necroptosis was driven by RIP1, as mutation of this gene using CRISPR-Cas9 caused cell death to revert to apoptosis under hyperglycemic conditions. The shift of apoptosis to necroptosis depended on glycolysis and production of mitochondrial ROS. Importantly, the shift in PCD was observed in primary human T cells. Levels of RIP1 and MLKL increased, while executioner caspases and PARP1 cleavage decreased, in cerebral tissue from hyperglycemic neonatal mice that underwent hypoxia-ischemia (HI) brain injury, suggesting that this cell death shift occurs in vivo. This is significant as it demonstrates a shift from non-inflammatory to inflammatory cell death which may explain the exacerbation of neonatal HI-brain injury during hyperglycemia. These results are distinct from our previous findings where hyperglycemia enhanced necroptosis under conditions where apoptosis was inhibited artificially. Here we demonstrate a shift from apoptosis to necroptosis under hyperglycemic conditions while both pathways are fully active. Therefore, while our previous work documented that intensity of necroptosis is responsive to glucose, this work sheds light on the molecular balance between apoptosis and necroptosis and identifies hyperglycemia as a condition that pushes cells to undergo necroptosis despite the initial activation of apoptosis.
C1 [McCaig, William D.; Patel, Payal S.; Shakerley, Nicole L.; Smiraglia, Tori A.; Craft, Miranda M.; Walker, Katharine M.; Deragon, Matthew A.; LaRocca, Timothy J.] Albany Coll Pharm & Hlth Sci, Dept Basic & Clin Sci, Albany, NY 12208 USA.
   [Sosunov, Sergey A.; Ten, Vadim S.] Columbia Univ, Dept Pediat, New York, NY 10032 USA.
RP LaRocca, TJ (通讯作者)，Albany Coll Pharm & Hlth Sci, Dept Basic & Clin Sci, Albany, NY 12208 USA.
EM Timothy.LaRocca@acphs.edu
RI Shakerley, Nicole/C-1245-2015
OI Shakerley, Nicole/0000-0002-7880-3343
FU NIHUnited States Department of Health & Human ServicesNational
   Institutes of Health (NIH) - USA [R15-HL135675-01, RO1-NS088197];
   NATIONAL HEART, LUNG, AND BLOOD INSTITUTEUnited States Department of
   Health & Human ServicesNational Institutes of Health (NIH) - USANIH
   National Heart Lung & Blood Institute (NHLBI) [R15HL135675] Funding
   Source: NIH RePORTER; NATIONAL INSTITUTE OF NEUROLOGICAL DISORDERS AND
   STROKEUnited States Department of Health & Human ServicesNational
   Institutes of Health (NIH) - USANIH National Institute of Neurological
   Disorders & Stroke (NINDS) [R01NS088197] Funding Source: NIH RePORTER
FX This work was supported by NIH R15-HL135675-01 to T.J.L. and was
   partially supported by NIH RO1-NS088197 to V.S.T. We would like to
   acknowledge H. John Sharifi and Binshan Shi for technical assistance
   with transfection and creation of the RIP1 mutant cell line.
CR Allaman I, 2015, FRONT NEUROSCI-SWITZ, V9, DOI 10.3389/fnins.2015.00023
   Cai ZY, 2014, NAT CELL BIOL, V16, P55, DOI 10.1038/ncb2883
   Chaitanya GV, 2010, CELL COMMUN SIGNAL, V8, DOI 10.1186/1478-811X-8-31
   Davidovich P, 2014, BIOL CHEM, V395, P1163, DOI 10.1515/hsz-2014-0164
   Elmore S, 2007, TOXICOL PATHOL, V35, P495, DOI 10.1080/01926230701320337
   Feoktistova M, 2015, FEBS J, V282, P19, DOI 10.1111/febs.13120
   Fulda S., 2013, INT J CELL BIOL, V2013, P1
   Gkogkolou P, 2012, DERM-ENDOCRINOL, V4, DOI 10.4161/derm.22028
   Grootjans S, 2017, CELL DEATH DIFFER, V24, P1184, DOI 10.1038/cdd.2017.65
   Han JH, 2011, NAT IMMUNOL, V12, P1143, DOI 10.1038/ni.2159
   Kaczmarek A, 2013, IMMUNITY, V38, P209, DOI 10.1016/j.immuni.2013.02.003
   LaRocca TJ, 2015, CELL DEATH DIS, V6, DOI 10.1038/cddis.2015.135
   LaRocca TJ, 2016, J BIOL CHEM, V291, P13753, DOI 10.1074/jbc.M116.716027
   LaRocca TJ, 2014, MBIO, V5, DOI 10.1128/mBio.01251-14
   Li JX, 2012, CELL, V150, P339, DOI 10.1016/j.cell.2012.06.019
   Liemburg-Apers DC, 2015, ARCH TOXICOL, V89, P1209, DOI 10.1007/s00204-015-1520-y
   Linkermann A, 2013, AM J TRANSPLANT, V13, P2797, DOI 10.1111/ajt.12448
   Linkermann A, 2014, NEW ENGL J MED, V370, P455, DOI 10.1056/NEJMra1310050
   Marshall K. D., 2014, FRONT PHYSIOL, V5, P1
   Newton K, 2016, ANNU REV BIOCHEM, V85, P743, DOI 10.1146/annurev-biochem-060815-014830
   Nikoletopoulou V, 2013, BBA-MOL CELL RES, V1833, P3448, DOI 10.1016/j.bbamcr.2013.06.001
   Oberst A, 2016, FEBS J, V283, P2616, DOI 10.1111/febs.13520
   Ofengeim D, 2013, NAT REV MOL CELL BIO, V14, P727, DOI 10.1038/nrm3683
   Palchaudhuri R, 2015, CELL REP, V13, P2027, DOI 10.1016/j.celrep.2015.10.042
   Pasparakis M, 2015, NATURE, V517, P311, DOI 10.1038/nature14191
   Petrie EJ, 2017, IMMUNOL CELL BIOL, V95, P152, DOI 10.1038/icb.2016.125
   Sabharwal SS, 2014, NAT REV CANCER, V14, P709, DOI 10.1038/nrc3803
   Sosna J, 2014, CELL MOL LIFE SCI, V71, P331, DOI 10.1007/s00018-013-1381-6
   Stefano GB, 2016, EUR J NUTR, V55, P2339, DOI 10.1007/s00394-016-1212-2
   Taylor RC, 2008, NAT REV MOL CELL BIO, V9, P231, DOI 10.1038/nrm2312
   Vanden Berghe T, 2015, MOL CELL ONCOL, V2, DOI 10.4161/23723556.2014.975093
   Vanden Berghe T, 2016, CELL MOL LIFE SCI, V73, P2137, DOI 10.1007/s00018-016-2189-y
   Vandenabeele P, 2010, NAT REV MOL CELL BIO, V11, P700, DOI 10.1038/nrm2970
   Vandenabeele P, 2010, SCI SIGNAL, V3, DOI 10.1126/scisignal.3115re4
   Voziyan PA, 2005, CELL MOL LIFE SCI, V62, P1671, DOI 10.1007/s00018-005-5082-7
   Wang, 2016, NEUROL-NEUROIMMUNOL, V3, P156, DOI [10.20517/2347-8659.2015.59, DOI 10.20517/2347-8659.2015.59]
   Wang HY, 2014, MOL CELL, V54, P133, DOI 10.1016/j.molcel.2014.03.003
   Wang S., 2015, CELLS, V384, P379
   Weinlich R, 2017, NAT REV MOL CELL BIO, V18, P127, DOI 10.1038/nrm.2016.149
   Zhang J, 2016, CELL MOL LIFE SCI, V73, P2153, DOI 10.1007/s00018-016-2190-5
   Zhang M, 2017, FRONT IMMUNOL, V8, P1, DOI 10.3389/fimmu.2017.00942
   Zhao H, 2015, CELL DEATH DIS, V6, DOI 10.1038/cddis.2015.316
NR 42
TC 12
Z9 12
U1 1
U2 4
PU NATURE PUBLISHING GROUP
PI LONDON
PA MACMILLAN BUILDING, 4 CRINAN ST, LONDON N1 9XW, ENGLAND
EI 2058-7716
J9 CELL DEATH DISCOV
JI Cell Death Discov.
PD MAY 10
PY 2018
VL 4
AR 55
DI 10.1038/s41420-018-0058-1
PG 14
WC Cell Biology
WE Science Citation Index Expanded (SCI-EXPANDED)
SC Cell Biology
GA HR4VX
UT WOS:000463146600002
PM 29760953
OA gold, Green Published
DA 2022-04-27
ER

PT J
AU Seong, D
   Jeong, M
   Seo, J
   Lee, JY
   Hwang, CH
   Shin, HC
   Shin, JY
   Nam, YW
   Jo, JY
   Lee, H
   Kim, HJ
   Kim, HR
   Oh, JH
   Ha, SJ
   Kim, SJ
   Roe, JS
   Kim, W
   Cheong, JW
   Bae, KH
   Lee, SC
   Oberst, A
   Vandenabeele, P
   Shin, DH
   Lee, EW
   Song, J
AF Seong, Daehyeon
   Jeong, Manhyung
   Seo, Jinho
   Lee, Ji-Yoon
   Hwang, Chi Hyun
   Shin, Ho-Chul
   Shin, Jeong Yoon
   Nam, Young Woo
   Jo, Jeong Yeon
   Lee, Haeseung
   Kim, Hye-Jung
   Kim, Hwa-Ryeon
   Oh, Ji Hoon
   Ha, Sang-Jun
   Kim, Seung Jun
   Roe, Jae-Seok
   Kim, Wankyu
   Cheong, June-Won
   Bae, Kwang-Hee
   Lee, Sang Chul
   Oberst, Andrew
   Vandenabeele, Peter
   Shin, Dong Hoon
   Lee, Eun-Woo
   Song, Jaewhan
TI Identification of MYC as an antinecroptotic protein that stifles
   RIPK1-RIPK3 complex formation
SO PROCEEDINGS OF THE NATIONAL ACADEMY OF SCIENCES OF THE UNITED STATES OF
   AMERICA
LA English
DT Article
DE MYC; RIPK3; TNF-alpha; necroptosis
ID MIXED LINEAGE KINASE; DOMAIN-LIKE PROTEIN; BYPASSES APOPTOSIS
   RESISTANCE; C-MYC; CELL-DEATH; NUCLEAR TRANSLOCATION;
   MOLECULAR-MECHANISMS; PROGRAMMED NECROSIS; SIGNALING PROTEINS;
   NECROPTOSIS
AB The underlying mechanism of necroptosis in relation to cancer is still unclear. Here, MYC, a potent oncogene, is an antinecroptotic factor that directly suppresses the formation of the RIPK1-RIPK3 complex. Gene set enrichment analyses reveal that the MYC pathway is the most prominently down-regulated signaling pathway during necroptosis. Depletion or deletion of MYC promotes the RIPK1-RIPK3 interaction, thereby stabilizing the RIPK1 and RIPK3 proteins and facilitating necroptosis. Interestingly, MYC binds to RIPK3 in the cytoplasm and inhibits the interaction between RIPK1 and RIPK3 in vitro. Furthermore, MYC-nick, a truncated form that is mainly localized in the cytoplasm, prevented TNF-induced necroptosis. Finally, down-regulation of MYC enhances necroptosis in leukemia cells and suppresses tumor growth in a xenograft model upon treatment with birinapant and emricasan. MYC-mediated suppression of necroptosis is a mechanism of necroptosis resistance in cancer, and approaches targeting MYC to induce necroptosis represent an attractive therapeutic strategy for cancer.
C1 [Seong, Daehyeon; Jeong, Manhyung; Seo, Jinho; Hwang, Chi Hyun; Shin, Jeong Yoon; Nam, Young Woo; Kim, Hwa-Ryeon; Oh, Ji Hoon; Ha, Sang-Jun; Roe, Jae-Seok; Song, Jaewhan] Yonsei Univ, Coll Life Sci & Biotechnol, Dept Biochem, Seoul 120749, South Korea.
   [Seo, Jinho] Korea Res Inst Biosci & Biotechnol, Environm Dis Res Ctr, Daejeon 34141, South Korea.
   [Lee, Ji-Yoon; Bae, Kwang-Hee; Lee, Sang Chul; Lee, Eun-Woo] Korea Res Inst Biosci & Biotechnol, Metab Regulat Res Ctr, Daejeon 34141, South Korea.
   [Shin, Ho-Chul; Kim, Seung Jun] Korea Res Inst Biosci & Biotechnol, Dis Target Struct Res Ctr, Daejeon 34141, South Korea.
   [Jo, Jeong Yeon; Shin, Dong Hoon] Natl Canc Ctr, Grad Sch Canc Sci & Policy, Res Inst, Dept Canc Biomed Sci, Goyang 10408, South Korea.
   [Lee, Haeseung; Kim, Wankyu] Ewha Womans Univ, Ewha Res Ctr Syst Biol, Dept Life Sci, Seoul 03760, South Korea.
   [Kim, Hye-Jung] Korea Biotechnol Ind Org, New Drug Dev Ctr, Osong Med Innovat Fdn, Cheongju 28160, South Korea.
   [Cheong, June-Won] Yonsei Univ, Severance Hosp, Dept Internal Med, Div Hematol,Coll Med, Seoul 03722, South Korea.
   [Oberst, Andrew] Univ Washington, Dept Immunol, Seattle, WA 98109 USA.
   [Vandenabeele, Peter] Univ Ghent, Vlaams Inst Biotechnol, Ctr Inflammat Res, B-9052 Ghent, Belgium.
   [Vandenabeele, Peter] Univ Ghent, Dept Biomed Mol Biol, B-9000 Ghent, Belgium.
RP Song, J (通讯作者)，Yonsei Univ, Coll Life Sci & Biotechnol, Dept Biochem, Seoul 120749, South Korea.; Lee, EW (通讯作者)，Korea Res Inst Biosci & Biotechnol, Metab Regulat Res Ctr, Daejeon 34141, South Korea.
EM ewlee@kribb.re.kr; jso678@yonsei.ac.kr
RI Vandenabeele, Peter/AAD-5793-2022
OI Vandenabeele, Peter/0000-0002-6669-8822; OH, JIHOON/0000-0002-0824-6131;
   Lee, Ji-Yoon/0000-0002-2131-6229; CHEONG, JUNE-WON/0000-0002-1744-0921
FU National Research Foundation of Korea (NRF) - Ministry of Science, ICT
   and Future Planning [NRF-2015R1A3A2066581]; Brain Korea 21 (BK21) PLUS
   program; Basic Science Research Program through the NRF - Ministry of
   Education [NRF-2019R1C1C1002831]; Korea Research Institute of Bioscience
   and Biotechnology Research Initiative Program; Graduate School of Yonsei
   University; National Cancer Center [1710080]; NRF
   [NRF-2017M3A9F9030648]; Flemish grants (EOS MODEL-IDI consortium)
   [G.0C31.14N, G.0C37.14N, G.0E04.16N, G.0C76.18N, G.0B71.18N]; Methusalem
   [BOF16/MET_V/007]; Foundation against Cancer [FAF-F/2016/865]; Vlaams
   Instituut voor Biotechnologie
FX This study was supported by a grant from the National Research
   Foundation of Korea (NRF) funded by the Ministry of Science, ICT and
   Future Planning (NRF-2015R1A3A2066581) and Brain Korea 21 (BK21) PLUS
   program (both to J. Song); a grant from the Basic Science Research
   Program through the NRF funded by the Ministry of Education
   (NRF-2019R1C1C1002831); a grant from the Korea Research Institute of
   Bioscience and Biotechnology Research Initiative Program (to E.-W.L.); a
   grant from Graduate School of Yonsei University Research Scholarship
   Grants in 2020 (to D.S.); and grants from the National Cancer Center
   (1710080) and the NRF (NRF-2017M3A9F9030648) (both to D.H.S). Research
   in the P.V. group is supported by Flemish grants (EOS MODEL-IDI
   consortium, G.0C31.14N, G.0C37.14N, G.0E04.16N, G.0C76.18N, and
   G.0B71.18N), Methusalem (BOF16/MET_V/007), `Foundation against Cancer'
   (FAF-F/2016/865), and the Vlaams Instituut voor Biotechnologie.
CR Abraham SA, 2016, NATURE, V534, P341, DOI 10.1038/nature18288
   Ali M, 2018, CELL DEATH DIS, V9, DOI 10.1038/s41419-018-0371-x
   Brumatti G, 2016, SCI TRANSL MED, V8, DOI 10.1126/scitranslmed.aad3099
   Cai ZY, 2014, NAT CELL BIOL, V16, P55, DOI 10.1038/ncb2883
   Cascon A, 2012, CANCER RES, V72, P3119, DOI 10.1158/0008-5472.CAN-11-3891
   Casey SC, 2016, SCIENCE, V352, P227, DOI 10.1126/science.aac9935
   Cerhan JR, 2007, BLOOD, V110, P4455, DOI 10.1182/blood-2007-05-088682
   Chen X, 2014, CELL RES, V24, P105, DOI 10.1038/cr.2013.171
   Cho Y, 2009, CELL, V137, P1112, DOI 10.1016/j.cell.2009.05.037
   COLE MD, 1986, ANNU REV GENET, V20, P361, DOI 10.1146/annurev.ge.20.120186.002045
   Conacci-Sorrell Maralice, 2014, Cold Spring Harb Perspect Med, V4, pa014357, DOI 10.1101/cshperspect.a014357
   Conacci-Sorrell M, 2014, GENE DEV, V28, P689, DOI 10.1101/gad.231894.113
   Conacci-Sorrell M, 2010, CELL, V142, P480, DOI 10.1016/j.cell.2010.06.037
   CRAIG RW, 1993, CELL GROWTH DIFFER, V4, P349
   DANG CV, 1988, MOL CELL BIOL, V8, P4048, DOI 10.1128/MCB.8.10.4048
   de Almagro MC, 2015, CELL DEATH DIS, V6, DOI 10.1038/cddis.2015.158
   de Almagro MC, 2017, CELL DEATH DIFFER, V24, P26, DOI 10.1038/cdd.2016.78
   Degterev A, 2019, P NATL ACAD SCI USA, V116, P9714, DOI 10.1073/pnas.1901179116
   Delanghe T, 2020, TRENDS CELL BIOL, V30, P189, DOI 10.1016/j.tcb.2019.12.009
   Delgado MD, 2013, CLIN TRANSL ONCOL, V15, P87, DOI 10.1007/s12094-012-0926-8
   Dondelinger Y, 2014, CELL REP, V7, P971, DOI 10.1016/j.celrep.2014.04.026
   Feoktistova M, 2011, MOL CELL, V43, P449, DOI 10.1016/j.molcel.2011.06.011
   Fulda S, 2014, SEMIN CELL DEV BIOL, V35, P51, DOI 10.1016/j.semcdb.2014.07.002
   Galluzzi L, 2018, CELL DEATH DIFFER, V25, P486, DOI 10.1038/s41418-017-0012-4
   Gong YT, 2019, MOL CANCER, V18, DOI 10.1186/s12943-019-1029-8
   Green DR, 2019, CELL, V177, P1094, DOI 10.1016/j.cell.2019.04.024
   He SD, 2009, CELL, V137, P1100, DOI 10.1016/j.cell.2009.05.021
   Hockendorf U, 2016, CANCER CELL, V30, P75, DOI 10.1016/j.ccell.2016.06.002
   Jeong M, 2017, ONCOGENE, V36, P458, DOI 10.1038/onc.2016.215
   Jouan-Lanhouet S, 2014, SEMIN CELL DEV BIOL, V35, P2, DOI 10.1016/j.semcdb.2014.08.010
   Kaczmarek A, 2013, IMMUNITY, V38, P209, DOI 10.1016/j.immuni.2013.02.003
   KATO GJ, 1992, FASEB J, V6, P3065, DOI 10.1096/fasebj.6.12.1521738
   Klefstrom J, 1997, EMBO J, V16, P7382, DOI 10.1093/emboj/16.24.7382
   Klefstrom J, 2002, J BIOL CHEM, V277, P43224, DOI 10.1074/jbc.M206967200
   Koo GB, 2015, CELL RES, V25, P707, DOI 10.1038/cr.2015.56
   Lalaoui N, 2016, CANCER CELL, V29, P145, DOI 10.1016/j.ccell.2016.01.006
   Laukens B, 2011, NEOPLASIA, V13, P971, DOI 10.1593/neo.11610
   Lee KM, 2017, CELL METAB, V26, P633, DOI 10.1016/j.cmet.2017.09.009
   Legrand AJ, 2019, MOL CELL, V76, P232, DOI 10.1016/j.molcel.2019.09.006
   Li JX, 2012, CELL, V150, P339, DOI 10.1016/j.cell.2012.06.019
   McComb S, 2016, SCI TRANSL MED, V8, DOI 10.1126/scitranslmed.aad2986
   Meyer N, 2008, NAT REV CANCER, V8, P976, DOI 10.1038/nrc2231
   Mompean M, 2018, CELL, V173, P1244, DOI 10.1016/j.cell.2018.03.032
   Moriwaki K, 2015, CELL DEATH DIS, V6, DOI 10.1038/cddis.2015.16
   Najjar M, 2016, IMMUNITY, V45, P46, DOI 10.1016/j.immuni.2016.06.007
   Niklinski J, 2000, MOL CELL BIOL, V20, P5276, DOI 10.1128/MCB.20.14.5276-5284.2000
   Nugues AL, 2014, CELL DEATH DIS, V5, DOI 10.1038/cddis.2014.347
   Petersen SL, 2007, CANCER CELL, V12, P445, DOI 10.1016/j.ccr.2007.08.029
   Philipp S, 2016, CELL MOL LIFE SCI, V73, P2183, DOI 10.1007/s00018-016-2193-2
   Qin X, 2019, BBA-REV CANCER, V1871, P259, DOI 10.1016/j.bbcan.2019.01.006
   Quarato G, 2016, MOL CELL, V61, P589, DOI 10.1016/j.molcel.2016.01.011
   Ricci MS, 2004, MOL CELL BIOL, V24, P8541, DOI 10.1128/MCB.24.19.8541-8555.2004
   Safferthal C, 2017, ONCOGENE, V36, P1487, DOI 10.1038/onc.2016.310
   Sarosiek KA, 2017, CANCER CELL, V31, P142, DOI 10.1016/j.ccell.2016.11.011
   Seifert L, 2016, NATURE, V532, P245, DOI 10.1038/nature17403
   Seo J, 2019, BIOCHEM PHARMACOL, V162, P21, DOI 10.1016/j.bcp.2018.11.012
   Seo J, 2016, NAT CELL BIOL, V18, P291, DOI 10.1038/ncb3314
   Shan B, 2018, GENE DEV, V32, P327, DOI 10.1101/gad.312561.118
   Steinhart L, 2013, CELL DEATH DIS, V4, DOI 10.1038/cddis.2013.320
   Stine ZE, 2015, CANCER DISCOV, V5, P1024, DOI 10.1158/2159-8290.CD-15-0507
   Sun LM, 2012, CELL, V148, P213, DOI 10.1016/j.cell.2011.11.031
   Tenev T, 2011, MOL CELL, V43, P432, DOI 10.1016/j.molcel.2011.06.006
   Vandenabeele P, 2010, NAT REV MOL CELL BIO, V11, P700, DOI 10.1038/nrm2970
   Wang HY, 2014, MOL CELL, V54, P133, DOI 10.1016/j.molcel.2014.03.003
   Wang HB, 2017, P NATL ACAD SCI USA, V114, P11944, DOI 10.1073/pnas.1715742114
   Weber K, 2018, COMMUN BIOL, V1, DOI 10.1038/s42003-017-0007-1
   Yatim N, 2015, SCIENCE, V350, P328, DOI 10.1126/science.aad0395
   Yoon S, 2016, CELL DEATH DIFFER, V23, P253, DOI 10.1038/cdd.2015.92
   Zhao J, 2012, P NATL ACAD SCI USA, V109, P5322, DOI 10.1073/pnas.1200012109
   Zhu KZ, 2018, CELL DEATH DIS, V9, DOI 10.1038/s41419-018-0524-y
NR 70
TC 7
Z9 7
U1 4
U2 13
PU NATL ACAD SCIENCES
PI WASHINGTON
PA 2101 CONSTITUTION AVE NW, WASHINGTON, DC 20418 USA
SN 0027-8424
J9 P NATL ACAD SCI USA
JI Proc. Natl. Acad. Sci. U. S. A.
PD AUG 18
PY 2020
VL 117
IS 33
BP 19982
EP 19993
DI 10.1073/pnas.2000979117
PG 12
WC Multidisciplinary Sciences
WE Science Citation Index Expanded (SCI-EXPANDED)
SC Science & Technology - Other Topics
GA NM0TW
UT WOS:000567818600009
PM 32753382
OA hybrid, Green Published
DA 2022-04-27
ER

PT J
AU Xiang, YK
   Peng, FH
   Guo, YQ
   Ge, H
   Cai, SY
   Fan, LX
   Peng, YX
   Wen, H
   Wang, Q
   Tao, L
AF Xiang, Yu-ke
   Peng, Fu-hua
   Guo, Yun-quan
   Ge, Hui
   Cai, Shao-yi
   Fan, Li-xia
   Peng, Yue-xia
   Wen, Hao
   Wang, Qin
   Tao, Liang
TI Connexin32 activates necroptosis through Src-mediated inhibition of
   caspase 8 in hepatocellular carcinoma
SO CANCER SCIENCE
LA English
DT Article
DE caspase 8; connexin32; hepatocellular carcinoma; necroptosis; Src
ID CYTOPLASMIC ACCUMULATION; ROS OVERPRODUCTION; HEPATOMA-CELLS; IN-VITRO;
   APOPTOSIS; CANCER; RESISTANCE; PHOSPHORYLATION; KINASE; FADD
AB Necroptosis is an alternative form of programmed cell death that generally occurs under apoptosis-deficient conditions. Our previous work showed that connexin32 (Cx32) promotes the malignant progress of hepatocellular carcinoma (HCC) by enhancing the ability of resisting apoptosis in vivo and in vitro. Whether triggering necroptosis is a promising strategy to eliminate the apoptosis-resistant HCC cells with high Cx32 expression remains unknown. In this study, we found that Cx32 expression was positively correlated with the expression of necroptosis protein biomarkers in human HCC specimens, cell lines, and a xenograft model. Treatment with shikonin, a well-used necroptosis inducer, markedly caused necroptosis in HCC cells. Interestingly, overexpressed Cx32 exacerbated shikonin-induced necroptosis, but downregulation of Cx32 alleviated necroptosis in vitro and in vivo. Mechanistically, Cx32 was found to bind to Src and promote Src-mediated caspase 8 phosphorylation and inactivation, which ultimately reduced the activated caspase 8-mediated proteolysis of receptor-interacting serine-threonine protein kinase 1/3, the key molecule for necroptosis activation. In conclusion, we showed that Cx32 contributed to the activation of necroptosis in HCC cells through binding to Src and then mediating the inactivation of caspase 8. The present study suggested that necroptosis inducers could be more favorable than apoptosis inducers to eliminate HCC cells with high expression of Cx32.
C1 [Xiang, Yu-ke; Peng, Fu-hua; Cai, Shao-yi; Fan, Li-xia; Peng, Yue-xia; Wang, Qin; Tao, Liang] Sun Yat Sen Univ, Zhongshan Sch Med, Dept Pharmacol, Guangzhou, Peoples R China.
   [Xiang, Yu-ke] Guangzhou Med Univ, Key Lab Mol Target & Clin Pharmacol, Sch Pharmaceut Sci, Guangzhou, Peoples R China.
   [Xiang, Yu-ke] Guangzhou Med Univ, Affiliated Hosp 5, Guangzhou, Peoples R China.
   [Guo, Yun-quan; Ge, Hui; Wen, Hao; Tao, Liang] Xinjiang Med Univ, State Key Lab Pathogenesis Prevent & Treatment Hi, Affiliated Hosp 1, Urumqi, Peoples R China.
RP Wang, Q; Tao, L (通讯作者)，Sun Yat Sen Univ, Zhongshan Sch Med, Dept Pharmacol, Guangzhou, Peoples R China.; Tao, L (通讯作者)，Xinjiang Med Univ, State Key Lab Pathogenesis Prevent & Treatment Hi, Affiliated Hosp 1, Urumqi, Peoples R China.
EM wangqin6@mail.sysu.edu.cn; taol@mail.sysu.edu.cn
FU National Natural Science Foundation of ChinaNational Natural Science
   Foundation of China (NSFC) [81473234]; Joint Fund of the National
   Natural Science Foundation of ChinaNational Natural Science Foundation
   of China (NSFC) [U1303221]; Fundamental Research Funds for the Central
   UniversitiesFundamental Research Funds for the Central Universities
   [16ykjc01]; Department of Science and Technology of Guangdong Province
   [20160908]; High-level University Construction Fund of Guangdong
   Province [06-410-2107209]
FX National Natural Science Foundation of China, Grant/Award Number:
   81473234; Joint Fund of the National Natural Science Foundation of
   China, Grant/Award Number: U1303221; Fundamental Research Funds for the
   Central Universities, Grant/Award Number: 16ykjc01; Department of
   Science and Technology of Guangdong Province, Grant/Award Number:
   20160908; High-level University Construction Fund of Guangdong Province,
   Grant/Award Number: 06-410-2107209
CR Bouvier D, 2008, CELL COMMUN ADHES, V15, P107, DOI 10.1080/15419060802014347
   Chen J, 2019, CELLS-BASEL, V8, DOI 10.3390/cells8121486
   Feng SS, 2007, CELL SIGNAL, V19, P2056, DOI 10.1016/j.cellsig.2007.05.016
   Fianco G, 2016, EXP CELL RES, V347, P114, DOI 10.1016/j.yexcr.2016.07.013
   He GW, 2017, J EXP MED, V214, P1655, DOI 10.1084/jem.20160442
   Huang XB, 2018, J EXP CLIN CANC RES, V37, DOI 10.1186/s13046-018-0976-z
   Kamble V., 2020, CURR RES T MED, V69
   Kawasaki Y, 2011, INT J CANCER, V128, P51, DOI 10.1002/ijc.25308
   Keller N, 2018, SEMIN CELL DEV BIOL, V82, P105, DOI 10.1016/j.semcdb.2018.01.009
   Khan I, 2021, PHARMACOL THERAPEUT, V220, DOI 10.1016/j.pharmthera.2020.107717
   Lalaoui N, 2015, SEMIN CELL DEV BIOL, V39, P63, DOI 10.1016/j.semcdb.2015.02.003
   Lee EW, 2012, BMB REP, V45, P496, DOI 10.5483/BMBRep.2012.45.9.186
   Leithe E, 2018, BBA-BIOMEMBRANES, V1860, P48, DOI 10.1016/j.bbamem.2017.05.008
   Li QC, 2007, INT J CANCER, V121, P536, DOI 10.1002/ijc.22696
   Lin YP, 2019, ONCOGENE, V38, P822, DOI 10.1038/s41388-018-0471-1
   Liu TC, 2019, ONCOTARGETS THER, V12, P2605, DOI 10.2147/OTT.S200740
   Lu B, 2017, ACTA PHARMACOL SIN, V38, P1543, DOI 10.1038/aps.2017.112
   Meier, 2016, COLD SPRING HARB PRO, V2016
   Mulkearns-Hubert EE, 2020, BIOMOLECULES, V10, DOI 10.3390/biom10121654
   Murphy JM, 2020, CSH PERSPECT BIOL, V12, DOI 10.1101/cshperspect.a036376
   Newton K, 2019, NATURE, V575, P679, DOI 10.1038/s41586-019-1752-8
   Newton K, 2019, NATURE, V574, P428, DOI 10.1038/s41586-019-1548-x
   Powley IR, 2016, ONCOGENE, V35, P5629, DOI 10.1038/onc.2016.99
   Ruch R, 2020, CANCERS, V12, DOI 10.3390/cancers12113307
   Safferthal C, 2017, ONCOGENE, V36, P1487, DOI 10.1038/onc.2016.310
   Sanchez A, 2019, INT J MOL SCI, V20, DOI 10.3390/ijms20102476
   Sun LM, 2012, CELL, V148, P213, DOI 10.1016/j.cell.2011.11.031
   Tsuchiya Y, 2015, INT J MOL SCI, V16, P30321, DOI 10.3390/ijms161226232
   Tummers B, 2020, IMMUNITY, V52, P994, DOI 10.1016/j.immuni.2020.04.010
   Tummers B, 2017, IMMUNOL REV, V277, P76, DOI 10.1111/imr.12541
   Wang YG, 2018, INT J BIOL SCI, V14, P1883, DOI 10.7150/ijbs.27854
   Woo Y, 2020, CELLS-BASEL, V9, DOI 10.3390/cells9122709
   Wu Y, 2020, ACTA PHARMACOL SIN B, V10, P1601, DOI 10.1016/j.apsb.2020.01.007
   Xiang YK, 2019, J EXP CLIN CANC RES, V38, DOI 10.1186/s13046-019-1142-y
   Xuan YY, 2009, CANCER LETT, V274, P233, DOI 10.1016/j.canlet.2008.09.029
   Yuan DD, 2019, CELL DEATH DIS, V10, DOI 10.1038/s41419-019-1998-y
   Zefferino R, 2019, CELLS-BASEL, V8, DOI 10.3390/cells8080896
   Zhang J, 2016, CELL MOL LIFE SCI, V73, P2153, DOI 10.1007/s00018-016-2190-5
   Zhao YF, 2017, CELL DEATH DIS, V8, DOI 10.1038/cddis.2017.183
NR 39
TC 1
Z9 1
U1 2
U2 4
PU WILEY
PI HOBOKEN
PA 111 RIVER ST, HOBOKEN 07030-5774, NJ USA
SN 1347-9032
EI 1349-7006
J9 CANCER SCI
JI Cancer Sci.
PD SEP
PY 2021
VL 112
IS 9
BP 3507
EP 3519
DI 10.1111/cas.14994
EA JUL 2021
PG 13
WC Oncology
WE Science Citation Index Expanded (SCI-EXPANDED)
SC Oncology
GA UK1AK
UT WOS:000674042200001
PM 34050696
OA Green Published, gold
DA 2022-04-27
ER

PT J
AU Roderick, JE
   Hermance, N
   Zelic, M
   Simmons, MJ
   Polykratis, A
   Pasparakis, M
   Kelliher, MA
AF Roderick, Justine E.
   Hermance, Nicole
   Zelic, Matija
   Simmons, Matthew J.
   Polykratis, Apostolos
   Pasparakis, Manolis
   Kelliher, Michelle A.
TI Hematopoietic RIPK1 deficiency results in bone marrow failure caused by
   apoptosis and RIPK3-mediated necroptosis
SO PROCEEDINGS OF THE NATIONAL ACADEMY OF SCIENCES OF THE UNITED STATES OF
   AMERICA
LA English
DT Article
DE tumor necrosis factor; programmed necrosis; hematopoietic failure
ID RECEPTOR-INTERACTING PROTEIN; NECROSIS-FACTOR-ALPHA; DOMAIN KINASE RIP;
   FANCONI-ANEMIA PATIENTS; KAPPA-B ACTIVATION; CELL-DEATH; PROGRAMMED
   NECROSIS; TNF-ALPHA; PROGENITOR CELLS; APLASTIC-ANEMIA
AB Receptor-interacting serine/threonine-protein kinase 1 (RIPK1) is recruited to the TNF receptor 1 to mediate proinflammatory signaling and to regulate TNF-induced cell death. RIPK1 deficiency results in postnatal lethality, but precisely why Ripk1(-/-) mice die remains unclear. To identify the lineages and cell types that depend on RIPK1 for survival, we generated conditional Ripk1 mice. Tamoxifen administration to adult RosaCreER(T2)Ripk1(fl/fl) mice results in lethality caused by cell death in the intestinal and hematopoietic lineages. Similarly, Ripk1 deletion in cells of the hematopoietic lineage stimulates proinflammatory cytokine and chemokine production and hematopoietic cell death, resulting in bone marrow failure. The cell death reflected cell-intrinsic survival roles for RIPK1 in hematopoietic stem and progenitor cells, because Vav-iCre Ripk1(fl/fl) fetal liver cells failed to reconstitute hematopoiesis in lethally irradiated recipients. We demonstrate that RIPK3 deficiency partially rescues hematopoiesis in Vav-iCre Ripk1(fl/fl) mice, showing that RIPK1-deficient hematopoietic cells undergo RIPK3-mediated necroptosis. However, the Vav-iCre Ripk1(fl/fl) Ripk3(-/-) progenitors remain TNF sensitive in vitro and fail to repopulate irradiated mice. These genetic studies reveal that hematopoietic RIPK1 deficiency triggers both apoptotic and necroptotic death that is partially prevented by RIPK3 deficiency. Therefore, RIPK1 regulates hematopoiesis and prevents inflammation by suppressing RIPK3 activation.
C1 [Roderick, Justine E.; Hermance, Nicole; Zelic, Matija; Kelliher, Michelle A.] Univ Massachusetts, Sch Med, Dept Canc Biol, Worcester, MA 01605 USA.
   [Simmons, Matthew J.] BIND Biosci Inc, Cambridge, MA 02139 USA.
   [Polykratis, Apostolos; Pasparakis, Manolis] Univ Cologne, Inst Genet, Ctr Mol Med, D-50674 Cologne, Germany.
   [Polykratis, Apostolos; Pasparakis, Manolis] Univ Cologne, Cologne Excellence Cluster Cellular Stress Respon, D-50674 Cologne, Germany.
RP Kelliher, MA (通讯作者)，Univ Massachusetts, Sch Med, Dept Canc Biol, Worcester, MA 01605 USA.
EM Michelle.Kelliher@umassmed.edu
RI Pasparakis, Manolis/N-4350-2019; Pasparakis, Manolis/H-9292-2017
OI Pasparakis, Manolis/0000-0002-9870-0966; Pasparakis,
   Manolis/0000-0002-9870-0966; Polykratis, Apostolos/0000-0001-6720-3302
FU National Institutes of Health/National Institute of Allergy and
   Infectious DiseasesUnited States Department of Health & Human
   ServicesNational Institutes of Health (NIH) - USANIH National Institute
   of Allergy & Infectious Diseases (NIAID) [AI075118]; European Research
   CouncilEuropean Research Council (ERC)European Commission
   [2012-ADG_20120314]; Deutsche ForschungsgemeinschaftGerman Research
   Foundation (DFG) [SFB670, SFB829, SPP1656]; European Commission Seventh
   Framework Program for Research and Technological Development [223404,
   223151]; Deutsche Krebshilfe GrantDeutsche Krebshilfe [110302]; American
   Cancer SocietyAmerican Cancer Society [125087-PF-13-247-01-LIB];
   NATIONAL INSTITUTE OF ALLERGY AND INFECTIOUS DISEASESUnited States
   Department of Health & Human ServicesNational Institutes of Health (NIH)
   - USANIH National Institute of Allergy & Infectious Diseases (NIAID)
   [T32AI095213, R01AI075118, R56AI075118] Funding Source: NIH RePORTER
FX This work was supported by National Institutes of Health/National
   Institute of Allergy and Infectious Diseases Grant AI075118 (to M.A.K.).
   M.P. received funding from European Research Council Grant
   2012-ADG_20120314, Deutsche Forschungsgemeinschaft Grants SFB670,
   SFB829, and SPP1656, European Commission Seventh Framework Program for
   Research and Technological Development Grants 223404 (Masterswitch) and
   223151 (InflaCare), and Deutsche Krebshilfe Grant 110302. J.E.R. was
   supported by Postdoctoral Fellowship 125087-PF-13-247-01-LIB from the
   American Cancer Society.
CR Ceccaldi R, 2012, CELL STEM CELL, V11, P36, DOI 10.1016/j.stem.2012.05.013
   Chan FKM, 2003, J BIOL CHEM, V278, P51613, DOI 10.1074/jbc.M305633200
   Chen ZJJ, 2012, IMMUNOL REV, V246, P95, DOI 10.1111/j.1600-065X.2012.01108.x
   Cho Y, 2009, CELL, V137, P1112, DOI 10.1016/j.cell.2009.05.037
   Cusson N, 2002, J EXP MED, V196, P15, DOI 10.1084/jem.20011470
   Dannappel M, 2014, NATURE, V513, P90, DOI 10.1038/nature13608
   de Boer J, 2003, EUR J IMMUNOL, V33, P314, DOI 10.1002/immu.200310005
   Degterev A, 2008, NAT CHEM BIOL, V4, P313, DOI 10.1038/nchembio.83
   Dillon CP, 2014, CELL, V157, P1189, DOI 10.1016/j.cell.2014.04.018
   Dufour C, 2003, BLOOD, V102, P2053, DOI 10.1182/blood-2003-01-0114
   Ea CK, 2006, MOL CELL, V22, P245, DOI 10.1016/j.molcel.2006.03.026
   Feng XM, 2011, HAEMATOL-HEMATOL J, V96, P602, DOI 10.3324/haematol.2010.030536
   Feoktistova M, 2011, MOL CELL, V43, P449, DOI 10.1016/j.molcel.2011.06.011
   Gentle IE, 2011, J BIOL CHEM, V286, P13282, DOI 10.1074/jbc.M110.216226
   Gerlach B, 2011, NATURE, V471, P591, DOI 10.1038/nature09816
   He SD, 2011, P NATL ACAD SCI USA, V108, P20054, DOI 10.1073/pnas.1116302108
   He SD, 2009, CELL, V137, P1100, DOI 10.1016/j.cell.2009.05.021
   Holler N, 2000, NAT IMMUNOL, V1, P489, DOI 10.1038/82732
   Ikeda F, 2011, NATURE, V471, P637, DOI 10.1038/nature09814
   Justo GA, 2013, CYTOKINE, V64, P486, DOI 10.1016/j.cyto.2013.08.004
   Kaiser WJ, 2014, P NATL ACAD SCI USA, V111, P7753, DOI 10.1073/pnas.1401857111
   Kaiser WJ, 2013, J BIOL CHEM, V288, P31268, DOI 10.1074/jbc.M113.462341
   Kaiser WJ, 2011, NATURE, V471, P368, DOI 10.1038/nature09857
   Kearney CJ, 2013, J BIOL CHEM, V288, P4878, DOI 10.1074/jbc.M112.422410
   Kelliher MA, 1998, IMMUNITY, V8, P297, DOI 10.1016/S1074-7613(00)80535-X
   Kim JY, 2011, J CELL SCI, V124, P647, DOI 10.1242/jcs.075770
   Lee TH, 2004, J BIOL CHEM, V279, P33185, DOI 10.1074/jbc.M404206200
   Lin Y, 2004, J BIOL CHEM, V279, P10822, DOI 10.1074/jbc.M313141200
   Lin Y, 1999, GENE DEV, V13, P2514, DOI 10.1101/gad.13.19.2514
   Ma YY, 2005, J BIOL CHEM, V280, P41827, DOI 10.1074/jbc.M510849200
   Meylan E, 2004, NAT IMMUNOL, V5, P503, DOI 10.1038/ni1061
   Milsom MD, 2009, BLOOD, V113, P5111, DOI 10.1182/blood-2008-09-180224
   Moujalled DM, 2013, CELL DEATH DIS, V4, DOI 10.1038/cddis.2012.201
   O'Donnell MA, 2011, NAT CELL BIOL, V13, P1437, DOI 10.1038/ncb2362
   Oberst A, 2011, NATURE, V471, P363, DOI 10.1038/nature09852
   Orozco S, 2014, CELL DEATH DIFFER
   Pang QS, 2009, MUTAT RES-FUND MOL M, V668, P42, DOI 10.1016/j.mrfmmm.2009.03.013
   Pearl-Yafe M, 2010, STEM CELLS, V28, P1270, DOI 10.1002/stem.448
   Polykratis A, 2014, J IMMUNOL, V193, P1539, DOI 10.4049/jimmunol.1400590
   Rickard JA, 2014, CELL, V157, P1175, DOI 10.1016/j.cell.2014.04.019
   SCHNYDERCANDRIAN S, 1995, J LEUKOCYTE BIOL, V57, P929, DOI 10.1002/jlb.57.6.929
   Thapa RJ, 2013, P NATL ACAD SCI USA, V110, pE3109, DOI 10.1073/pnas.1301218110
   Upton JW, 2010, CELL HOST MICROBE, V7, P302, DOI 10.1016/j.chom.2010.03.006
   Vanden Berghe T, 2014, NAT REV MOL CELL BIO, V15, P134, DOI 10.1038/nrm3737
   Ventura A, 2007, NATURE, V445, P661, DOI 10.1038/nature05541
   Weill D, 1996, J INTERF CYTOK RES, V16, P395, DOI 10.1089/jir.1996.16.395
   Wertz IE, 2004, NATURE, V430, P694, DOI 10.1038/nature02794
   Wu CJ, 2006, NAT CELL BIOL, V8, P398, DOI 10.1038/ncb1384
   Young NS, 2008, CURR OPIN HEMATOL, V15, P162, DOI 10.1097/MOH.0b013e3282fa7470
   Zhang HB, 2011, NATURE, V471, P373, DOI 10.1038/nature09878
NR 50
TC 64
Z9 68
U1 0
U2 5
PU NATL ACAD SCIENCES
PI WASHINGTON
PA 2101 CONSTITUTION AVE NW, WASHINGTON, DC 20418 USA
SN 0027-8424
J9 P NATL ACAD SCI USA
JI Proc. Natl. Acad. Sci. U. S. A.
PD OCT 7
PY 2014
VL 111
IS 40
BP 14436
EP 14441
DI 10.1073/pnas.1409389111
PG 6
WC Multidisciplinary Sciences
WE Science Citation Index Expanded (SCI-EXPANDED)
SC Science & Technology - Other Topics
GA AQ2QU
UT WOS:000342633900042
PM 25246544
OA Green Published
DA 2022-04-27
ER

PT J
AU Chen, WZ
   Wu, JF
   Li, LS
   Zhang, ZM
   Ren, JM
   Liang, YJ
   Chen, FF
   Yang, C
   Zhou, ZR
   Su, SS
   Zheng, XR
   Zhang, ZR
   Zhong, CQ
   Wan, HQ
   Xiao, M
   Lin, X
   Feng, XH
   Han, JH
AF Chen, Wanze
   Wu, Jianfeng
   Li, Lisheng
   Zhang, Zhengmao
   Ren, Junming
   Liang, Yaoji
   Chen, Fenfang
   Yang, Chao
   Zhou, Zhenru
   Su, Sheng Sean
   Zheng, Xinru
   Zhang, Zhirong
   Zhong, Chuan-Qi
   Wan, Haoqiang
   Xiao, Mu
   Lin, Xia
   Feng, Xin-Hua
   Han, Jiahuai
TI Ppm1b negatively regulates necroptosis through dephosphorylating Rip3
SO NATURE CELL BIOLOGY
LA English
DT Article
ID MIXED LINEAGE KINASE; DOMAIN-LIKE PROTEIN; TNF-INDUCED NECROPTOSIS;
   MOLECULAR-MECHANISMS; SIGNALING PATHWAY; L929 CELLS; PHOSPHATASE;
   NECROSIS; MLKL; PHOSPHORYLATION
AB The auto-phosphorylation of murine receptor-interacting protein 3 (Rip3) on Thr 231 and Ser 232 in the necrosome is required to trigger necroptosis. However, how Rip3 phosphorylation is regulated is still largely unknown. Here we identified protein phosphatase 1B (Ppm1b) as a Rip3 phosphatase and found that Ppm1b restricts necroptosis in two settings: spontaneous necroptosis caused by Rip3 auto-phosphorylation in resting cells, and tumour necrosis factor-alpha (TNF)-induced necroptosis in cultured cells. We revealed that Ppm1b selectively suppresses necroptosis through the dephosphorylation of Rip3, which then prevents the recruitment of mixed lineage kinase domain-like protein (Mlkl) to the necrosome. We further showed that Ppm1b deficiency (Ppm1b(d/d)) in mice enhanced TNF-induced death in a Rip3-dependent manner, and the role of Ppm1b in inhibiting necroptosis was evidenced by elevated Rip3 phosphorylation and tissue damage in the caecum of TNF-treated Ppm1b(d/d) mice. These data indicate that Ppm1b negatively regulates necroptosis through dephosphorylating Rip3 in vitro and in vivo.
C1 [Chen, Wanze; Wu, Jianfeng; Li, Lisheng; Ren, Junming; Liang, Yaoji; Yang, Chao; Zhou, Zhenru; Su, Sheng Sean; Zheng, Xinru; Zhang, Zhirong; Zhong, Chuan-Qi; Wan, Haoqiang; Han, Jiahuai] Xiamen Univ, Sch Life Sci, Innovat Ctr Cell Signaling Network, State Key Lab Cellular Stress Biol, Xiamen 361005, Fujian, Peoples R China.
   [Zhang, Zhengmao; Chen, Fenfang; Xiao, Mu; Feng, Xin-Hua] Zhejiang Univ, Inst Life Sci, Hangzhou 310058, Zhejiang, Peoples R China.
   [Zhang, Zhengmao; Chen, Fenfang; Xiao, Mu; Feng, Xin-Hua] Zhejiang Univ, Innovat Ctr Cell Signaling Network, Hangzhou 310058, Zhejiang, Peoples R China.
   [Zhang, Zhengmao; Lin, Xia; Feng, Xin-Hua] Baylor Coll Med, Dept Surg, Houston, TX 77030 USA.
RP Han, JH (通讯作者)，Xiamen Univ, Sch Life Sci, Innovat Ctr Cell Signaling Network, State Key Lab Cellular Stress Biol, Xiamen 361005, Fujian, Peoples R China.
EM jhan@xmu.edu.cn
RI Han, J/G-4671-2010; Ren, Junming/AAN-2968-2020; ZHANG,
   Zhirong/A-3422-2015
OI ZHANG, Zhirong/0000-0002-7331-783X; Chen, Wanze/0000-0002-7946-3336;
   Xiao, Mu/0000-0003-3058-2905; Li, Lisheng/0000-0002-0793-272X; ZHANG,
   ZHENGMAO/0000-0003-4035-0331
FU National Basic Research Program of China (973 Program)National Basic
   Research Program of China [2015CB553800]; National Scientific and
   Technological Major Project [2013ZX10002-002]; National Natural
   Scientific Foundation of ChinaNational Natural Science Foundation of
   China (NSFC) [91429301, 31420103910, 31330047, 91029304, 31221065,
   31090360]; Hi-Tech Research and Development Program of China (863
   program)National High Technology Research and Development Program of
   China [2012AA02A201]; 111 ProjectMinistry of Education, China - 111
   Project [B12001]; Science and Technology Foundation of Xiamen
   [3502Z20130027]; National Science Foundation of China for Fostering
   Talents in Basic ResearchNational Natural Science Foundation of China
   (NSFC) [J1310027]; Open Research Fund of State Key Laboratory of
   Cellular Stress MOST [2012CB966600]; NIHUnited States Department of
   Health & Human ServicesNational Institutes of Health (NIH) - USA
   [R01GM63773, R01AR053591, R01CA108454]; Zhejiang University; Xiamen
   UniversityXiamen University; NATIONAL CANCER INSTITUTEUnited States
   Department of Health & Human ServicesNational Institutes of Health (NIH)
   - USANIH National Cancer Institute (NCI) [R01CA108454] Funding Source:
   NIH RePORTER; NATIONAL INSTITUTE OF ARTHRITIS AND MUSCULOSKELETAL AND
   SKIN DISEASESUnited States Department of Health & Human ServicesNational
   Institutes of Health (NIH) - USANIH National Institute of Arthritis &
   Musculoskeletal & Skin Diseases (NIAMS) [R01AR053591] Funding Source:
   NIH RePORTER; NATIONAL INSTITUTE OF GENERAL MEDICAL SCIENCESUnited
   States Department of Health & Human ServicesNational Institutes of
   Health (NIH) - USANIH National Institute of General Medical Sciences
   (NIGMS) [R01GM063773] Funding Source: NIH RePORTER
FX We thank S. Tamura and M. Ohnshi for Ppm1b<SUP>+/-</SUP> mice. This work
   was supported by the National Basic Research Program of China (973
   Program; 2015CB553800), the National Scientific and Technological Major
   Project (2013ZX10002-002), the National Natural Scientific Foundation of
   China (91429301, 31420103910, 31330047, 91029304, 31221065, and
   31090360), the Hi-Tech Research and Development Program of China (863
   program; 2012AA02A201), the 111 Project (B12001), the Science and
   Technology Foundation of Xiamen (No. 3502Z20130027), the National
   Science Foundation of China for Fostering Talents in Basic Research
   (Grant No. J1310027) and the Open Research Fund of State Key Laboratory
   of Cellular Stress MOST (2012CB966600) and NIH (R01GM63773, R01AR053591,
   R01CA108454). The collaborative research is also supported by the
   special funds for Innovation Center for Cell Biology from Zhejiang
   University and Xiamen University.
CR Bertrand MJM, 2008, MOL CELL, V30, P689, DOI 10.1016/j.molcel.2008.05.014
   Cai ZY, 2014, NAT CELL BIOL, V16, P55, DOI 10.1038/ncb2883
   CHEN J, 1995, P NATL ACAD SCI USA, V92, P4947, DOI 10.1073/pnas.92.11.4947
   Chen WZ, 2013, J BIOL CHEM, V288, P16247, DOI 10.1074/jbc.M112.435545
   Chen X, 2014, CELL RES, V24, P105, DOI 10.1038/cr.2013.171
   Cho Y, 2009, CELL, V137, P1112, DOI 10.1016/j.cell.2009.05.037
   Choi HK, 2013, BIOCHEM BIOPH RES CO, V436, P473, DOI 10.1016/j.bbrc.2013.05.129
   Coburn B, 2005, INFECT IMMUN, V73, P3219, DOI 10.1128/IAI.73.6.3219-3227.2005
   Cong L, 2013, SCIENCE, V339, P819, DOI 10.1126/science.1231143
   Degterev A, 2008, NAT CHEM BIOL, V4, P313, DOI 10.1038/nchembio.83
   Dondelinger Y, 2014, CELL REP, V7, P971, DOI 10.1016/j.celrep.2014.04.026
   Duprez L, 2011, IMMUNITY, V35, P908, DOI 10.1016/j.immuni.2011.09.020
   Galluzzi L, 2014, SEMIN CELL DEV BIOL, V35, P24, DOI 10.1016/j.semcdb.2014.02.006
   Hanada M, 2001, J BIOL CHEM, V276, P5753, DOI 10.1074/jbc.M007773200
   He SD, 2009, CELL, V137, P1100, DOI 10.1016/j.cell.2009.05.021
   Holler N, 2000, NAT IMMUNOL, V1, P489, DOI 10.1038/82732
   Kaczmarek A, 2013, IMMUNITY, V38, P209, DOI 10.1016/j.immuni.2013.02.003
   Kaiser WJ, 2013, J BIOL CHEM, V288, P31268, DOI 10.1074/jbc.M113.462341
   Klumpp S, 1998, FEBS LETT, V437, P229, DOI 10.1016/S0014-5793(98)01237-X
   Kusuda K, 1998, BIOCHEM J, V332, P243, DOI 10.1042/bj3320243
   Lattin Jane E, 2008, Immunome Res, V4, P5, DOI 10.1186/1745-7580-4-5
   Li JX, 2012, CELL, V150, P339, DOI 10.1016/j.cell.2012.06.019
   Li LS, 2014, CELL RES, V24, P417, DOI 10.1038/cr.2014.17
   Lin X, 2006, CELL, V125, P915, DOI 10.1016/j.cell.2006.03.044
   Linkermann A, 2012, MOL MED, V18, P577, DOI 10.2119/molmed.2011.00423
   Mali P, 2013, SCIENCE, V339, P823, DOI 10.1126/science.1232033
   Murphy JM, 2013, IMMUNITY, V39, P443, DOI 10.1016/j.immuni.2013.06.018
   Newton K, 2014, SCIENCE, V343, P1357, DOI 10.1126/science.1249361
   Ninomiya-Tsuji J, 2003, J BIOL CHEM, V278, P18485, DOI 10.1074/jbc.M207453200
   Podolin PL, 2005, J PHARMACOL EXP THER, V312, P373, DOI 10.1124/jpet.104.074484
   Sasaki M, 2007, MECH DEVELOP, V124, P489, DOI 10.1016/j.mod.2007.04.001
   Shreeram S, 2006, MOL CELL, V23, P757, DOI 10.1016/j.molcel.2006.07.010
   Sun LM, 2012, CELL, V148, P213, DOI 10.1016/j.cell.2011.11.031
   Sun WJ, 2009, CELL SIGNAL, V21, P95, DOI 10.1016/j.cellsig.2008.09.012
   Sun XQ, 2002, J BIOL CHEM, V277, P9505, DOI 10.1074/jbc.M109488200
   Tanaka A, 2005, BLOOD, V105, P2324, DOI 10.1182/blood-2004-08-3247
   TERASAWA T, 1993, ARCH BIOCHEM BIOPHYS, V307, P342, DOI 10.1006/abbi.1993.1598
   TRACEY KJ, 1986, SCIENCE, V234, P470, DOI 10.1126/science.3764421
   Upton JW, 2010, CELL HOST MICROBE, V7, P302, DOI 10.1016/j.chom.2010.03.006
   Vandenabeele P, 2010, NAT REV MOL CELL BIO, V11, P700, DOI 10.1038/nrm2970
   Vanlangenakker N, 2011, CELL DEATH DIS, V2, DOI 10.1038/cddis.2011.111
   Wang HY, 2014, MOL CELL, V54, P133, DOI 10.1016/j.molcel.2014.03.003
   Wang L, 2008, CELL, V133, P693, DOI 10.1016/j.cell.2008.03.036
   Wu C, 2009, GENOME BIOL, V10, DOI 10.1186/gb-2009-10-11-r130
   Wu JF, 2013, CELL RES, V23, P994, DOI 10.1038/cr.2013.91
   Wu T, 2014, PLOS ONE, V9, DOI 10.1371/journal.pone.0094634
   Wu XR, 2012, MOL CELL PROTEOMICS, V11, P1640, DOI 10.1074/mcp.M112.019091
   Wu YT, 2011, CELL DEATH DIFFER, V18, P26, DOI 10.1038/cdd.2010.72
   Xie T, 2013, CELL REP, V5, P70, DOI 10.1016/j.celrep.2013.08.044
   Zhang DW, 2009, SCIENCE, V325, P332, DOI 10.1126/science.1172308
   Zhang Xia, 2008, Curr Protoc Immunol, VChapter 14, DOI 10.1002/0471142735.im1401s83
   Zhao J, 2012, P NATL ACAD SCI USA, V109, P5322, DOI 10.1073/pnas.1200012109
NR 52
TC 83
Z9 87
U1 3
U2 44
PU NATURE PUBLISHING GROUP
PI LONDON
PA MACMILLAN BUILDING, 4 CRINAN ST, LONDON N1 9XW, ENGLAND
SN 1465-7392
EI 1476-4679
J9 NAT CELL BIOL
JI Nat. Cell Biol.
PD APR
PY 2015
VL 17
IS 4
BP 434
EP +
DI 10.1038/ncb3120
PG 21
WC Cell Biology
WE Science Citation Index Expanded (SCI-EXPANDED)
SC Cell Biology
GA CE6BJ
UT WOS:000351920500013
PM 25751141
OA Green Accepted
DA 2022-04-27
ER

PT J
AU Wang, Y
   Huang, ZH
   Li, YJ
   He, GW
   Yu, RY
   Yang, J
   Liu, WT
   Li, B
   He, QY
AF Wang, Yang
   Huang, Zhi-Hao
   Li, Yang-Jia
   He, Gui-Wei
   Yu, Ru-an
   Yang, Jie
   Liu, Wan-Ting
   Li, Bin
   He, Qing-Yu
TI Dynamic quantitative proteomics characterization of TNF-alpha-induced
   necroptosis
SO APOPTOSIS
LA English
DT Article
DE Necroptosis; Dynamic proteomics; SILAC; TNF-alpha
ID MIXED LINEAGE KINASE; DOMAIN-LIKE; INDUCED NECROSIS; CELL-DEATH;
   DEGRADATION; RIP3; UBIQUITINATION; IDENTIFICATION; CONTRIBUTES;
   DOWNSTREAM
AB Emerging evidence suggested that necroptosis has essential functions in many human inflammatory diseases, but the molecular mechanisms of necroptosis remain unclear. Here, we employed SILAC quantitatively dynamic proteomics to compare the protein changes during TNF-alpha-induced necroptosis at different time points in murine fibrosarcoma L929 cells with caspase-8 deficiency, and then performed the systematical analysis on the signaling networks involved in the progress using bioinformatics methods. Our results showed that a total of 329, 421 and 378 differentially expressed proteins were detected at three stages of necroptosis, respectively. Gene ontology and ingenuity pathway analysis (IPA) revealed that the proteins regulated at early stages of necroptosis (2, 6 h) were mainly involved in mitochondria dysfunction, oxidative phosphorylation and Nrf-2 signaling, while the expression levels of the proteins related to ubiquitin, Nrf-2, and NF-kappa B pathways were found to have changes at last stages of necroptosis (6, 18 h). Taken together, we demonstrated for the first time that dysfunction of mitochondria and ubiquitin-proteasome signaling contributed to the initiation and execution of necroptosis. These findings may provide clues for the identification of important regulators in necroptosis and the development of novel therapeutic strategies for the related diseases.
C1 [Wang, Yang; Huang, Zhi-Hao; Li, Yang-Jia; He, Gui-Wei; Yu, Ru-an; Yang, Jie; Liu, Wan-Ting; Li, Bin; He, Qing-Yu] Jinan Univ, Inst Life & Hlth Engn, Coll Life Sci & Technol, Key Lab Funct Prot Res,Guangdong Higher Educ Inst, Guangzhou 510632, Guangdong, Peoples R China.
RP Liu, WT; Li, B; He, QY (通讯作者)，Jinan Univ, Inst Life & Hlth Engn, Coll Life Sci & Technol, Key Lab Funct Prot Res,Guangdong Higher Educ Inst, Guangzhou 510632, Guangdong, Peoples R China.
EM wtliu@jnu.edu.cn; libin2015@jnu.edu.cn; tqyhe@email.jnu.edu.cn
RI He, Qing-Yu/H-7078-2014
OI He, Qing-Yu/0000-0003-0503-9492
FU National Basic Research Program "973" of ChinaNational Basic Research
   Program of China [2011CB910700]
FX This work was supported by the National Basic Research Program "973" of
   China (2011CB910700 to Q.Y.H.).
CR Begriche K, 2006, MITOCHONDRION, V6, P1, DOI 10.1016/j.mito.2005.10.004
   Bindea G, 2009, BIOINFORMATICS, V25, P1091, DOI 10.1093/bioinformatics/btp101
   Chen WZ, 2013, J BIOL CHEM, V288, P16247, DOI 10.1074/jbc.M112.435545
   Cox J, 2008, NAT BIOTECHNOL, V26, P1367, DOI 10.1038/nbt.1511
   De Vitto H, 2016, TUMOR BIOL, V37, P1541, DOI 10.1007/s13277-015-4671-9
   Dvoriantchikova G, 2014, EXP EYE RES, V123, P1, DOI 10.1016/j.exer.2014.04.009
   Esteso G, 2008, J PROTEOMICS, V71, P547, DOI 10.1016/j.jprot.2008.08.002
   Irrinki KM, 2011, MOL CELL BIOL, V31, P3745, DOI 10.1128/MCB.05303-11
   Jimenez-Marin Angeles, 2009, BMC Proc, V3 Suppl 4, pS6, DOI 10.1186/1753-6561-3-S4-S6
   Karch J, 2015, PLOS ONE, V10, DOI 10.1371/journal.pone.0130520
   Kobayashi A, 2004, MOL CELL BIOL, V24, P7130, DOI 10.1128/MCB.24.16.7130-7139.2004
   Lee EW, 2012, NAT COMMUN, V3, DOI 10.1038/ncomms1981
   Li B, 2016, CLIN CANCER RES, V22, P1243, DOI 10.1158/1078-0432.CCR-15-1196
   Lin J, 2013, CELL REP, V3, P200, DOI 10.1016/j.celrep.2012.12.012
   Lin WP, 2014, TUMOR BIOL, V35, P8065, DOI 10.1007/s13277-014-2064-0
   Linkermann A, 2014, NEW ENGL J MED, V370, P455, DOI 10.1056/NEJMra1310050
   LOCKSHIN RICHARD A., 1965, J INSECT PHYSIOL, V11, P601, DOI 10.1016/0022-1910(65)90142-3
   Ong SE, 2002, MOL CELL PROTEOMICS, V1, P376, DOI 10.1074/mcp.M200025-MCP200
   Pan T, 2014, PLOS ONE, V9, DOI 10.1371/journal.pone.0093944
   Perciavalle RM, 2012, NAT CELL BIOL, V14, P575, DOI 10.1038/ncb2488
   Re DB, 2014, NEURON, V81, P1001, DOI 10.1016/j.neuron.2014.01.011
   Rosenbaum DM, 2010, J NEUROSCI RES, V88, P1569, DOI 10.1002/jnr.22314
   Silke J, 2015, NAT IMMUNOL, V16, P689, DOI [10.1038/ni.3206, 10.1038/ni0815-889b]
   Sun LM, 2012, CELL, V148, P213, DOI 10.1016/j.cell.2011.11.031
   Tait SWG, 2013, CELL REP, V5, P878, DOI 10.1016/j.celrep.2013.10.034
   Vanden Berghe T, 2010, CELL DEATH DIFFER, V17, P922, DOI 10.1038/cdd.2009.184
   Wang ZG, 2012, CELL, V148, P228, DOI 10.1016/j.cell.2011.11.030
   Wertz IE, 2004, NATURE, V430, P694, DOI 10.1038/nature02794
   Yan GR, 2013, PROTEOMICS, V13, P3222, DOI 10.1002/pmic.201300152
   Yan GR, 2011, J PROTEOMICS, V75, P695, DOI 10.1016/j.jprot.2011.09.008
   Yan GR, 2011, PROTEOMICS, V11, P912, DOI 10.1002/pmic.201000539
   Zhang DW, 2009, SCIENCE, V325, P332, DOI 10.1126/science.1172308
   Zhao J, 2012, P NATL ACAD SCI USA, V109, P5322, DOI 10.1073/pnas.1200012109
NR 33
TC 11
Z9 11
U1 1
U2 30
PU SPRINGER
PI DORDRECHT
PA VAN GODEWIJCKSTRAAT 30, 3311 GZ DORDRECHT, NETHERLANDS
SN 1360-8185
EI 1573-675X
J9 APOPTOSIS
JI Apoptosis
PD DEC
PY 2016
VL 21
IS 12
BP 1438
EP 1446
DI 10.1007/s10495-016-1300-z
PG 9
WC Biochemistry & Molecular Biology; Cell Biology
WE Science Citation Index Expanded (SCI-EXPANDED)
SC Biochemistry & Molecular Biology; Cell Biology
GA EB2VQ
UT WOS:000387221100009
PM 27704275
DA 2022-04-27
ER

PT J
AU Park, SY
   Park, HH
   Park, SY
   Hong, SM
   Yoon, S
   Morgan, MJ
   Kim, YS
AF Park, Se-Yeon
   Park, Han-Hee
   Park, Sang-Yeong
   Hong, Sun Mi
   Yoon, Seongmin
   Morgan, Michael J.
   Kim, You-Sun
TI Reduction in MLKL-mediated endosomal trafficking enhances the
   TRAIL-DR4/5 signal to increase cancer cell death
SO CELL DEATH & DISEASE
LA English
DT Article
ID MIXED LINEAGE KINASE; DOMAIN-LIKE PROTEIN; PROGNOSTIC BIOMARKER;
   APOPTOTIC PATHWAY; EXPRESSION; ENDOCYTOSIS; NECROSIS; RIP3; NECROPTOSIS;
   DOWNSTREAM
AB Mixed lineage kinase domain-like (MLKL) is an essential molecule of necroptosis, a cell death process that is initiated by direct disruption of the plasma membrane. During necroptosis, MLKL is phosphorylated by receptor interacting protein kinase-3 (RIPK3 or RIP3), and then translocates to the plasma membrane to disrupt membrane integrity. Recent data suggest that MLKL also has a RIP3-indendent function in the generation of intraluminal and extracellular vesicles (EVs), as well as in myelin sheath breakdown when promoting sciatic nerve regeneration. Here we show that depletion of MLKL enhances TRAIL-induced cell death in a RIP3-independent manner. Depletion of MLKL leads to prolonged cytotoxic signals that increase TRAIL-induced cell death. Initially, TRAIL binds to DR5 at the cell surface and is endocytosed at similar rates in MLKL-expressing and MLKL-depleted cells, eventual degradation of intracellular TRAIL by the lysosome is delayed in MLKL-depleted cells, corresponding with prolonged/enhanced intracellular signals such as p-ERK and p-p38 in these cells. Colocalization of TRAIL with the marker of early endosomes, EEA1 suggests that TRAIL is accumulated in early endosomes in MLKL-depleted cells compared to MLKL-expressing cells. This indicates that depletion of MLKL reduces receptor-ligand endosomal trafficking leading to increased TRAIL-cytotoxicity. An MLKL mutant that compromises its necroptotic function and its function in the generation of EVs was sufficient to rescue MLKL deficiency, suggesting that the N-terminal structural elements necessary for these functions are not required for the function of MLKL in the intracellular trafficking associated with regulating death receptor cytotoxicity. A reduction in MLKL expression in cancer cells would therefore be expected to result in enhanced TRAIL-induced therapeutic efficacy.
C1 [Park, Se-Yeon; Park, Han-Hee; Park, Sang-Yeong; Hong, Sun Mi; Kim, You-Sun] Ajou Univ, Sch Med, Dept Biochem, Suwon, South Korea.
   [Park, Se-Yeon; Park, Han-Hee; Park, Sang-Yeong; Kim, You-Sun] Ajou Univ, Grad Sch, Dept Biomed Sci, Suwon, South Korea.
   [Yoon, Seongmin] Weizmann Inst Sci, Dept Biomol Sci, IL-76100 Rehovot, Israel.
   [Morgan, Michael J.] Northeastern State Univ, Dept Nat Sci, Tahlequah, OK 74464 USA.
RP Kim, YS (通讯作者)，Ajou Univ, Sch Med, Dept Biochem, Suwon, South Korea.; Kim, YS (通讯作者)，Ajou Univ, Grad Sch, Dept Biomed Sci, Suwon, South Korea.
EM yousunkim@ajou.ac.kr
FU National Research Foundation of Korea (NRF) - Korean government
   [2017R1A2B3002343]
FX This work was supported by the National Research Foundation of Korea
   (NRF) grant (No. 2017R1A2B3002343) funded by the Korean government.
CR Aguet F, 2013, DEV CELL, V26, P279, DOI 10.1016/j.devcel.2013.06.019
   Ashkenazi A, 1999, J CLIN INVEST, V104, P155, DOI 10.1172/JCI6926
   Ashkenazi A, 2015, J CLIN INVEST, V125, P487, DOI 10.1172/JCI80420
   Austin CD, 2006, P NATL ACAD SCI USA, V103, P10283, DOI 10.1073/pnas.0604044103
   Cai ZY, 2014, NAT CELL BIOL, V16, P55, DOI 10.1038/ncb2883
   Chen X, 2014, CELL RES, V24, P105, DOI 10.1038/cr.2013.171
   Choi SW, 2018, MOL CELL, V70, P920, DOI 10.1016/j.molcel.2018.05.016
   Colbert LE, 2013, CANCER-AM CANCER SOC, V119, P3148, DOI 10.1002/cncr.28144
   Di Fiore PP, 2014, CSH PERSPECT BIOL, V6, DOI 10.1101/cshperspect.a016865
   Dondelinger Y, 2014, CELL REP, V7, P971, DOI 10.1016/j.celrep.2014.04.026
   Elkin SR, 2016, WIEN MED WOCHENSCHR, V166, P196, DOI 10.1007/s10354-016-0432-7
   Falschlehner C, 2007, INT J BIOCHEM CELL B, V39, P1462, DOI 10.1016/j.biocel.2007.02.007
   He L, 2013, ONCOTARGETS THER, V6, P1539, DOI [10.2147/OTT.SS2805, 10.2147/OTT.S52805]
   He SD, 2009, CELL, V137, P1100, DOI 10.1016/j.cell.2009.05.021
   Hu BW, 2018, BMC CANCER, V18, DOI 10.1186/s12885-018-4655-4
   Johnstone RW, 2008, NAT REV CANCER, V8, P782, DOI 10.1038/nrc2465
   Kischkel FC, 2000, IMMUNITY, V12, P611, DOI 10.1016/S1074-7613(00)80212-5
   Kohlhaas SL, 2007, J BIOL CHEM, V282, P12831, DOI 10.1074/jbc.M700438200
   Koo GB, 2015, CELL RES, V25, P707, DOI 10.1038/cr.2015.56
   Lee JY, 2013, MOL CANCER THER, V12, P274, DOI 10.1158/1535-7163.MCT-12-0054
   Li X, 2017, TECHNOL CANCER RES T, V16, P428, DOI 10.1177/1533034616655909
   Loerke D, 2009, PLOS BIOL, V7, P628, DOI 10.1371/journal.pbio.1000057
   Morgan MJ, 2015, BMB REP, V48, P303, DOI 10.5483/BMBRep.2015.48.6.068
   Murphy James M, 2015, F1000Res, V4, DOI 10.12688/f1000research.7046.1
   Murphy JM, 2013, IMMUNITY, V39, P443, DOI 10.1016/j.immuni.2013.06.018
   Ono M, 2004, MOL CANCER THER, V3, P465
   Platta HW, 2011, CURR OPIN CELL BIOL, V23, P393, DOI 10.1016/j.ceb.2011.03.008
   Reis CR, 2017, P NATL ACAD SCI USA, V114, P504, DOI 10.1073/pnas.1615072114
   Ruan JY, 2015, INT J CLIN EXP PATHO, V8, P15035
   Sever S, 1999, NATURE, V398, P481, DOI 10.1038/19024
   Sorkin A, 2009, NAT REV MOL CELL BIO, V10, P609, DOI 10.1038/nrm2748
   Sun LM, 2012, CELL, V148, P213, DOI 10.1016/j.cell.2011.11.031
   Walczak H, 1999, NAT MED, V5, P157, DOI 10.1038/5517
   Wang HY, 2014, MOL CELL, V54, P133, DOI 10.1016/j.molcel.2014.03.003
   Yang CK, 2017, CELL DEATH DIS, V8, DOI 10.1038/cddis.2017.483
   Ying ZX, 2018, MOL CELL, V72, P457, DOI 10.1016/j.molcel.2018.09.011
   Yoon S, 2017, IMMUNITY, V47, P51, DOI 10.1016/j.immuni.2017.06.001
   Zhai ET, 2016, TUMOR BIOL, V37, P13679, DOI 10.1007/s13277-016-5229-1
   Zhao J, 2012, P NATL ACAD SCI USA, V109, P5322, DOI 10.1073/pnas.1200012109
NR 39
TC 6
Z9 6
U1 3
U2 5
PU SPRINGERNATURE
PI LONDON
PA CAMPUS, 4 CRINAN ST, LONDON, N1 9XW, ENGLAND
SN 2041-4889
J9 CELL DEATH DIS
JI Cell Death Dis.
PD SEP 11
PY 2020
VL 11
IS 9
AR 744
DI 10.1038/s41419-020-02941-9
PG 16
WC Cell Biology
WE Science Citation Index Expanded (SCI-EXPANDED)
SC Cell Biology
GA NR9HC
UT WOS:000571872700004
PM 32917855
OA gold, Green Published
DA 2022-04-27
ER

PT J
AU Wang, Y
   Wang, XK
   Wu, PP
   Wang, Y
   Ren, LY
   Xu, AH
AF Wang, Yong
   Wang, Xiao-Ke
   Wu, Pei-Pei
   Wang, Yi
   Ren, Liang-Yu
   Xu, Ai-Hui
TI Necroptosis Mediates Cigarette Smoke-Induced Inflammatory Responses in
   Macrophages
SO INTERNATIONAL JOURNAL OF CHRONIC OBSTRUCTIVE PULMONARY DISEASE
LA English
DT Article
DE cigarette smoke; macrophage; necroptosis; inflammatory response;
   NF-kappa B pathway
ID KAPPA-B; PATHOGENESIS; EXPRESSION; AUTOPHAGY; INJURY; CONTRIBUTES;
   APOPTOSIS; CELLS; RIP3; ROS
AB Introduction: Cigarette smoke (CS)-induced inflammation in macrophages is involved in the pathological process of chronic obstructive pulmonary disease (COPD). Necroptosis, which is a form of programmed necrosis, has a close relationship with robust inflammation, while its roles in COPD are unclear.
   Materials and Methods: Necroptosis markers were measured in mouse alveolar macrophages and cultured bone marrow-derived macrophages (BMDMs). Necroptosis inhibitors were used to block necroptosis in BMDMs, and inflammatory cytokines were detected. We further explored the related signaling pathways.
   Results: In this study, we demonstrated the way in which necroptosis, in addition to its upstream and downstream signals, regulates CS-induced inflammatory responses in macrophages. We observed that CS exposure caused a significant increase in the levels of necroptosis markers (receptor interacting kinases [RIPK] 1 and 3) in mouse alveolar macrophages and BMDMs. Pharmacological inhibition of RIPK1 or 3 caused a significant suppression in CS extract (CSE)-induced inflammatory cytokines, chemokine ligands (CXCL) 1 and 2, and interleukin (IL)-6 in BMDMs. CSE-induced necroptosis was regulated by mitochondrial reactive oxygen species (mitoROS), which also promoted inflammation in BMDMs. Furthermore, necroptosis regulated CSE-induced inflammatory responses in BMDMs, most likely through activation of the nuclear factor-kappa B pathway.
   Conclusion: Taken together, our results demonstrate that mitoROS-dependent necroptosis is essential for CS-induced inflammation in BMDMs and suggest that inhibition of necroptosis in macrophages may represent effective therapeutic approaches for COPD patients.
C1 [Wang, Yong; Wang, Xiao-Ke; Wu, Pei-Pei; Wang, Yi; Ren, Liang-Yu; Xu, Ai-Hui] Anhui Med Univ, Affiliated Hosp 1, Dept Resp & Crit Care Med, 218 Jixi Rd, Hefei 230022, Anhui, Peoples R China.
RP Xu, AH (通讯作者)，Anhui Med Univ, Affiliated Hosp 1, Dept Resp & Crit Care Med, 218 Jixi Rd, Hefei 230022, Anhui, Peoples R China.
EM xuaihui0909@163.com
CR Arora S, 2017, IMMUNOBIOLOGY, V223
   Barnes PJ, 2014, CLIN CHEST MED, V35, P71, DOI 10.1016/j.ccm.2013.10.004
   Baudiss K, 2015, EUR RESPIR J, V45, P1669, DOI 10.1183/09031936.00080014
   Bolognese AC, 2018, SURGERY, VS0039-6060, P30096
   Boukhenouna S, 2018, OXID MED CELL LONGEV, V2018, DOI 10.1155/2018/5730395
   Campbell KJ, 2004, BIOCHEM SOC T, V32, P1087, DOI 10.1042/BST0321087
   Chen ZH, 2010, P NATL ACAD SCI USA, V107, P18880, DOI 10.1073/pnas.1005574107
   Chen ZH, 2008, PLOS ONE, V3, DOI 10.1371/journal.pone.0003316
   Decramer M, 2012, LANCET, V379, P1341, DOI 10.1016/S0140-6736(11)60968-9
   Di Stefano A, 2002, EUR RESPIR J, V20, P556, DOI 10.1183/09031936.02.00272002
   Domej W, 2014, INT J CHRONIC OBSTR, V9, P1207, DOI 10.2147/COPD.S51226
   Fan EKY, 2018, RESP RES, V19, DOI 10.1186/s12931-018-0756-5
   Fu ZZ, 2013, BMC CANCER, V13, DOI 10.1186/1471-2407-13-580
   Lazar Z, 2016, EUR RESPIR J, V47, P254, DOI 10.1183/13993003.02144-2014
   Lee IT, 2013, MEDIAT INFLAMM, V2013, DOI 10.1155/2013/791231
   Lee SH, 2018, BIOCHEM BIOPH RES CO, V498, P877, DOI 10.1016/j.bbrc.2018.03.074
   Li ZY, 2018, J IMMUNOL, V200, P2826, DOI 10.4049/jimmunol.1701471
   Linkermann A, 2014, NEW ENGL J MED, V370, P455, DOI 10.1056/NEJMra1310050
   Locatelli SL, 2014, LEUKEMIA, V28, P1861, DOI 10.1038/leu.2014.81
   Marwick JA, 2004, AM J RESP CELL MOL, V31, P633, DOI 10.1165/rcmb.2004-0006OC
   Mizumura K, 2014, J CLIN INVEST, V124, P3987, DOI 10.1172/JCI74985
   Moriwaki K, 2014, IMMUNITY, V41, P567, DOI 10.1016/j.immuni.2014.09.016
   Pauwels RA, 2004, LANCET, V364, P613, DOI 10.1016/S0140-6736(04)16855-4
   Pouwels SD, 2016, AM J PHYSIOL-LUNG C, V310, P1377, DOI 10.1152/ajplung.00174.2015
   Schenk B, 2015, ONCOGENE, V34, P5796, DOI 10.1038/onc.2015.35
   SCHULZEOSTHOFF K, 1992, J BIOL CHEM, V267, P5317
   Sharafkhaneh Amir, 2008, Proc Am Thorac Soc, V5, P475, DOI 10.1513/pats.200708-126ET
   Su B, 2016, PLOS ONE, V11, DOI 10.1371/journal.pone.0150586
   Vestbo J, 2013, AM J RESP CRIT CARE, V187, P347, DOI 10.1164/rccm.201204-0596PP
   Wang Y, 2018, INT J CHRONIC OBSTR, V13, P571, DOI 10.2147/COPD.S150633
   Wang YJ, 2018, INT J CHRONIC OBSTR, V13, P3341, DOI 10.2147/COPD.S176122
   Weinlich R, 2017, NAT REV MOL CELL BIO, V18, P127, DOI 10.1038/nrm.2016.149
   Xu F, 2018, CELL PHYSIOL BIOCHEM, V46, P699, DOI 10.1159/000488726
   Yamasaki K, 2018, INT J MOL SCI, V19, DOI 10.3390/ijms19020582
   Yatim N, 2015, SCIENCE, V350, P328, DOI 10.1126/science.aad0395
   Zhang DW, 2009, SCIENCE, V325, P332, DOI 10.1126/science.1172308
   Zhang YY, 2017, NAT COMMUN, V8, DOI 10.1038/ncomms14329
   Zhao HL, 2015, KIDNEY INT, V87, P738, DOI 10.1038/ki.2014.388
   Zhou JS, 2016, AM J PHYSIOL-LUNG C, V310, pL1042, DOI 10.1152/ajplung.00418.2015
NR 39
TC 3
Z9 3
U1 5
U2 8
PU DOVE MEDICAL PRESS LTD
PI ALBANY
PA PO BOX 300-008, ALBANY, AUCKLAND 0752, NEW ZEALAND
SN 1178-2005
J9 INT J CHRONIC OBSTR
JI Int. J. Chronic Obstr. Pulm. Dis.
PY 2020
VL 15
BP 1093
EP 1101
DI 10.2147/COPD.S233506
PG 9
WC Respiratory System
WE Science Citation Index Expanded (SCI-EXPANDED)
SC Respiratory System
GA LR5QK
UT WOS:000535749200001
PM 32546997
OA Green Published, gold
DA 2022-04-27
ER

PT J
AU Shubina, M
   Tummers, B
   Boyd, DF
   Zhang, T
   Yin, CR
   Gautam, A
   Guo, XZJ
   Rodriguez, DA
   Kaiser, WJ
   Vogel, P
   Green, DR
   Thomas, PG
   Balachandran, S
AF Shubina, Maria
   Tummers, Bart
   Boyd, David F.
   Zhang, Ting
   Yin, Chaoran
   Gautam, Avishekh
   Guo, Xi-zhi J.
   Rodriguez, Diego A.
   Kaiser, William J.
   Vogel, Peter
   Green, Douglas R.
   Thomas, Paul G.
   Balachandran, Siddharth
TI Necroptosis restricts influenza A virus as a stand-alone cell death
   mechanism
SO JOURNAL OF EXPERIMENTAL MEDICINE
LA English
DT Article
ID MOLECULAR SWITCH; HOST-DEFENSE; APOPTOSIS; NECROSIS; RIP3; MLKL;
   INFECTION; FADD
AB Influenza A virus (IAV) activates ZBP1-initiated RIPK3-dependent parallel pathways of necroptosis and apoptosis in infected cells. Although mice deficient in both pathways fail to control IAV and succumb to lethal respiratory infection, RIPK3-mediated apoptosis by itself can limit IAV, without need for necroptosis. However, whether necroptosis, conventionally considered a fail-safe cell death mechanism to apoptosis, can restrict IAV-or indeed any virus-in the absence of apoptosis is not known. Here, we use mice selectively deficient in IAV-activated apoptosis to show that necroptosis drives robust antiviral immune responses and promotes effective virus clearance from infected lungs when apoptosis is absent. We also demonstrate that apoptosis and necroptosis are mutually exclusive fates in IAV-infected cells. Thus, necroptosis is an independent, "standalone" cell death mechanism that fully compensates for the absence of apoptosis in antiviral host defense.
C1 [Shubina, Maria; Zhang, Ting; Yin, Chaoran; Gautam, Avishekh; Balachandran, Siddharth] Fox Chase Canc Ctr, Blood Cell Dev & Funct Program, 7701 Burholme Ave, Philadelphia, PA 19111 USA.
   [Tummers, Bart; Boyd, David F.; Guo, Xi-zhi J.; Rodriguez, Diego A.; Vogel, Peter; Green, Douglas R.; Thomas, Paul G.] St Jude Childrens Res Hosp, Dept Immunol, 332 N Lauderdale St, Memphis, TN 38105 USA.
   [Kaiser, William J.] Univ Texas Hlth Sci Ctr San Antonio, San Antonio, TX 78229 USA.
RP Balachandran, S (通讯作者)，Fox Chase Canc Ctr, Blood Cell Dev & Funct Program, 7701 Burholme Ave, Philadelphia, PA 19111 USA.
EM siddharth.balachandran@fccc.edu
RI Gautam, Avishekh/AAZ-5946-2020; Vogel, Peter/N-2490-2018
OI Vogel, Peter/0000-0002-7535-0545; Gautam, Avishekh/0000-0002-7849-5360;
   Zhang, Ting/0000-0002-8645-581X; Guo, Xi-zhi/0000-0002-5564-3287; Reis,
   AlessanRSS/0000-0001-8486-7469
FU National Institutes of HealthUnited States Department of Health & Human
   ServicesNational Institutes of Health (NIH) - USA [R01 AI121832,
   CA168621, CA190542, AI135025, AI44828, CA231620]; St. Jude Center of
   Excellence for Influenza Research and Surveillance/National Institute of
   Allergy and Infectious Diseases [HHSN272201400006C]; National Institutes
   of Health Cancer CenterUnited States Department of Health & Human
   ServicesNational Institutes of Health (NIH) - USA [P30CA006927]
FX This work was supported by National Institutes of Health grants
   CA168621, CA190542, and AI135025 to S. Balachandran; National Institutes
   of Health grants AI44828 and CA231620 to D.R. Green; and National
   Institutes of Health grant R01 AI121832 and the St. Jude Center of
   Excellence for Influenza Research and Surveillance/National Institute of
   Allergy and Infectious Diseases contract HHSN272201400006C to P.G.
   Thomas. Additional funds were provided by National Institutes of Health
   Cancer Center support grant P30CA006927 to S. Balachandran.
CR Ashkenazi A, 1998, SCIENCE, V281, P1305, DOI 10.1126/science.281.5381.1305
   Cook WD, 2014, CELL DEATH DIFFER, V21, P1600, DOI 10.1038/cdd.2014.70
   Daniels BP, 2019, IMMUNITY, V50, P64, DOI 10.1016/j.immuni.2018.11.017
   Daniels BP, 2017, CELL, V169, P301, DOI 10.1016/j.cell.2017.03.011
   Dillon CP, 2016, CELL MOL LIFE SCI, V73, P2125, DOI 10.1007/s00018-016-2188-z
   Dillon CP, 2012, CELL REPORTS, V1, P401, DOI 10.1016/j.celrep.2012.03.010
   Dondelinger Y, 2016, CELL MOL LIFE SCI, V73, P2165, DOI 10.1007/s00018-016-2191-4
   Harris KG, 2015, CELL HOST MICROBE, V18, P221, DOI 10.1016/j.chom.2015.07.007
   Herold S, 2012, J LEUKOCYTE BIOL, V92, P75, DOI 10.1189/jlb.1011530
   Kang TB, 2008, J IMMUNOL, V181, P2522, DOI 10.4049/jimmunol.181.4.2522
   Kesavardhana S, 2017, J EXP MED, V214, P2217, DOI 10.1084/jem.20170550
   Kuriakose T, 2016, SCI IMMUNOL, V1, DOI 10.1126/sciimmunol.aag2045
   Mandal P, 2014, MOL CELL, V56, P481, DOI 10.1016/j.molcel.2014.10.021
   Matute-Bello G, 2011, AM J RESP CELL MOL, V44, P725, DOI 10.1165/rcmb.2009-0210ST
   Mocarski ES, 2014, J IMMUNOL, V192, P2019, DOI 10.4049/jimmunol.1302426
   Mocarski ES, 2012, NAT REV IMMUNOL, V12, P79, DOI 10.1038/nri3131
   Moriwaki K, 2013, GENE DEV, V27, P1640, DOI 10.1101/gad.223321.113
   Murphy JM, 2013, IMMUNITY, V39, P443, DOI 10.1016/j.immuni.2013.06.018
   Nogusa S, 2016, CELL HOST MICROBE, V20, P13, DOI 10.1016/j.chom.2016.05.011
   Oberst A, 2011, NATURE, V471, P363, DOI 10.1038/nature09852
   Philip NH, 2016, PLOS PATHOG, V12, DOI 10.1371/journal.ppat.1005910
   Rodrigue-Gervais IG, 2014, CELL HOST MICROBE, V15, P23, DOI 10.1016/j.chom.2013.12.003
   Rodriguez DA, 2016, CELL DEATH DIFFER, V23, P76, DOI 10.1038/cdd.2015.70
   Sai K, 2019, J CELL BIOL, V218, P1994, DOI 10.1083/jcb.201810014
   Seo J, 2016, NAT CELL BIOL, V18, P291, DOI 10.1038/ncb3314
   Thapa RJ, 2016, CELL HOST MICROBE, V20, P674, DOI 10.1016/j.chom.2016.09.014
   Tummers B, 2020, IMMUNITY, V52, P994, DOI 10.1016/j.immuni.2020.04.010
   Upton JW, 2017, IMMUNOL REV, V277, P90, DOI 10.1111/imr.12539
   Upton JW, 2010, CELL HOST MICROBE, V7, P302, DOI 10.1016/j.chom.2010.03.006
   Vanden Berghe T, 2016, CELL MOL LIFE SCI, V73, P2137, DOI 10.1007/s00018-016-2189-y
   Witt A, 2017, CELL DEATH DIFFER, V24, P1160, DOI 10.1038/cdd.2017.33
   Zhang T, 2020, CELL, V180, P1115, DOI 10.1016/j.cell.2020.02.050
NR 32
TC 17
Z9 17
U1 4
U2 11
PU ROCKEFELLER UNIV PRESS
PI NEW YORK
PA 950 THIRD AVE, 2ND FLR, NEW YORK, NY 10022 USA
SN 0022-1007
EI 1540-9538
J9 J EXP MED
JI J. Exp. Med.
PD NOV
PY 2020
VL 217
IS 11
AR e20191259
DI 10.1084/jem.20191259
PG 12
WC Immunology; Medicine, Research & Experimental
WE Science Citation Index Expanded (SCI-EXPANDED)
SC Immunology; Research & Experimental Medicine
GA OO5MI
UT WOS:000587422000002
PM 32797196
OA Green Published, hybrid
DA 2022-04-27
ER

PT J
AU Mohammed, S
   Thadathil, N
   Selvarani, R
   Nicklas, EH
   Wang, DW
   Miller, BF
   Richardson, A
   Deepa, SS
AF Mohammed, Sabira
   Thadathil, Nidheesh
   Selvarani, Ramasamy
   Nicklas, Evan H.
   Wang, Dawei
   Miller, Benjamin F.
   Richardson, Arlan
   Deepa, Sathyaseelan S.
TI Necroptosis contributes to chronic inflammation and fibrosis in aging
   liver
SO AGING CELL
LA English
DT Article
DE aging; fibrosis; inflammation; liver; necroptosis; necrostatin-1s
ID CELL-DEATH; EXPRESSION
AB Inflammaging, characterized by an increase in low-grade chronic inflammation with age, is a hallmark of aging and is strongly associated with various age-related diseases, including chronic liver disease (CLD) and hepatocellular carcinoma (HCC). Because necroptosis is a cell death pathway that induces inflammation through the release of DAMPs, we tested the hypothesis that age-associated increase in necroptosis contributes to chronic inflammation in aging liver. Phosphorylation of MLKL and MLKL oligomers, markers of necroptosis, as well as phosphorylation of RIPK3 and RIPK1 were significantly upregulated in the livers of old mice relative to young mice and this increase occurred in the later half of life (i.e., after 18 months of age). Markers of M1 macrophages, expression of pro-inflammatory cytokines (TNF alpha, IL6 and IL1 beta), and markers of fibrosis were all significantly upregulated in the liver with age and the change in necroptosis paralleled the changes in inflammation and fibrosis. Hepatocytes and liver macrophages isolated from old mice showed elevated levels of necroptosis markers as well as increased expression of pro-inflammatory cytokines relative to young mice. Short-term treatment with the necroptosis inhibitor, necrostatin-1s (Nec-1s), reduced necroptosis, markers of M1 macrophages, fibrosis, and cell senescence as well as reducing the expression of pro-inflammatory cytokines in the livers of old mice. Thus, our data show for the first time that liver aging is associated with increased necroptosis and necroptosis contributes to chronic inflammation in the liver, which in turn appears to contribute to liver fibrosis and possibly CLD.
C1 [Mohammed, Sabira; Richardson, Arlan; Deepa, Sathyaseelan S.] Stephenson Canc Ctr, Oklahoma City, OK USA.
   [Thadathil, Nidheesh; Selvarani, Ramasamy; Nicklas, Evan H.; Wang, Dawei; Miller, Benjamin F.; Richardson, Arlan; Deepa, Sathyaseelan S.] Dept Biochem & Mol Biol, Oklahoma City, OK USA.
   [Miller, Benjamin F.; Richardson, Arlan; Deepa, Sathyaseelan S.] Univ Oklahoma, Hlth Sci Ctr, Oklahoma Ctr Gerosci & Brain Aging, Oklahoma City, OK 73104 USA.
   [Miller, Benjamin F.] Oklahoma Med Res Fdn, Aging & Metab Res Program, 825 NE 13th St, Oklahoma City, OK 73104 USA.
   [Richardson, Arlan] Oklahoma City VA Med Ctr, Oklahoma City, OK USA.
RP Deepa, SS (通讯作者)，Univ Oklahoma, Hlth Sci Ctr, Oklahoma Ctr Gerosci & Brain Aging, Dept Biochem & Mol Biol,Stephenson Canc Ctr, 975 NE 10th St,BRC-1368B, Oklahoma City, OK 73104 USA.
EM Deepa-Sathyaseelan@ouhsc.edu
OI Miller, Benjamin/0000-0003-3283-0685; Jazir, Sabira
   Mohammed/0000-0002-0332-3660
FU NIHUnited States Department of Health & Human ServicesNational
   Institutes of Health (NIH) - USA [R01AG059718, R01AG057424, R01
   AG064951, R56 AG067754, R21 AR077387]; Oklahoma Center for the
   Advancement of Science and Technology research [HR18-053]; Presbyterian
   Health Foundation (OUHSC) Seed; Senior Career Research Award
   [I01BX004538]; Merit [I01BX004538]; Department of Veterans AffairsUS
   Department of Veterans Affairs
FX NIH, Grant/Award Number: R01AG059718 and R01AG057424; Oklahoma Center
   for the Advancement of Science and Technology research, Grant/Award
   Number: HR18--053; Presbyterian Health Foundation (OUHSC) Seed; Senior
   Career Research Award (AR) and a Merit, Grant/Award Number: I01BX004538;
   Department of Veterans Affairs, and NIH, Grant/Award Number: R01
   AG064951, R56 AG067754 and R21 AR077387
CR Bleriot C, 2015, IMMUNITY, V42, P145, DOI 10.1016/j.immuni.2014.12.020
   Brenner C, 2013, J HEPATOL, V59, P583, DOI 10.1016/j.jhep.2013.03.033
   Bruunsgaard H, 2003, AM J MED, V115, P278, DOI 10.1016/S0002-9343(03)00329-2
   Deepa SS, 2018, AGING CELL, V17, DOI 10.1111/acel.12770
   Degterev A, 2005, NAT CHEM BIOL, V1, P112, DOI 10.1038/nchembio711
   Dondelinger Y, 2016, TRENDS CELL BIOL, V26, P721, DOI 10.1016/j.tcb.2016.06.004
   Fabregat I, 2018, FRONT ONCOL, V8, DOI 10.3389/fonc.2018.00357
   Faure-Dupuy S, 2018, J INNATE IMMUN, V10, P339, DOI 10.1159/000489966
   Ferrucci L, 2018, NAT REV CARDIOL, V15, P505, DOI 10.1038/s41569-018-0064-2
   Franceschi C, 2014, J GERONTOL A-BIOL, V69, pS4, DOI 10.1093/gerona/glu057
   Fritsch M, 2019, NATURE, V575, P683, DOI 10.1038/s41586-019-1770-6
   Fulda S, 2018, CELL CYCLE, V17, P829, DOI 10.1080/15384101.2018.1442626
   Gautheron J, 2014, EMBO MOL MED, V6, P1062, DOI 10.15252/emmm.201403856
   Gong YT, 2019, MOL CANCER, V18, DOI 10.1186/s12943-019-1029-8
   Higgins SJ, 2013, MALARIA J, V12, DOI 10.1186/1475-2875-12-105
   Huang DL, 2017, MOL CELL BIOL, V37, DOI 10.1128/MCB.00497-16
   Ito Y, 2016, SCIENCE, V353, P603, DOI 10.1126/science.aaf6803
   Kale A, 2020, IMMUN AGEING, V17, DOI 10.1186/s12979-020-00187-9
   Kim IH, 2015, CURR OPIN GASTROEN, V31, P184, DOI 10.1097/MOG.0000000000000176
   Krishnamurthty J, 2004, J CLIN INVEST, V114, P1299, DOI 10.1172/JCI200422475
   Lee HW, 2020, BMC NEPHROL, V21, DOI 10.1186/s12882-020-01921-7
   Liu J, 2017, METHODS MOL BIOL, V1540, P249, DOI 10.1007/978-1-4939-6700-1_21
   Majdi A, 2020, J HEPATOL, V72, P627, DOI 10.1016/j.jhep.2019.11.008
   Mancuso P, 2019, FRONT ENDOCRINOL, V10, DOI [10.3389/fendo.019.00137, 10.3389/fendo.2019.00137]
   Meng YX, 2021, CELL DEATH DIFFER, V28, P861, DOI 10.1038/s41418-020-00722-7
   Mifflin L, 2020, NAT REV DRUG DISCOV, V19, P553, DOI 10.1038/s41573-020-0071-y
   Mohammed S, 2021, FREE RADICAL BIO MED, V164, P315, DOI 10.1016/j.freeradbiomed.2020.12.449
   Mohammed S, 2019, FASEB J, V33, P7061, DOI 10.1096/fj.201802535R
   Mohar I, 2015, METHODS MOL BIOL, V1325, P3, DOI 10.1007/978-1-4939-2815-6_1
   Newton K, 2016, ANNU REV BIOCHEM, V85, P743, DOI 10.1146/annurev-biochem-060815-014830
   Royce GH, 2019, GEROSCIENCE, V41, P795, DOI 10.1007/s11357-019-00131-w
   Saeed WK, 2014, WORLD J GASTROENTERO, V20, P12526, DOI 10.3748/wjg.v20.i35.12526
   Shojaie L, 2020, INT J MOL SCI, V21, DOI 10.3390/ijms21249682
   Smith LR, 2016, MUSCLE NERVE, V54, P71, DOI 10.1002/mus.24998
   Stahl EC, 2020, AM J PATHOL, V190, P372, DOI 10.1016/j.ajpath.2019.10.016
   Takahashi N, 2012, CELL DEATH DIS, V3, DOI 10.1038/cddis.2012.176
   Thadathil N, 2021, GEROSCIENCE, V43, P2345, DOI 10.1007/s11357-021-00448-5
   Thevaranjan N, 2017, CELL HOST MICROBE, V21, P455, DOI 10.1016/j.chom.2017.03.002
   Wang XK, 2021, FRONT PHARMACOL, V12, DOI 10.3389/fphar.2021.655557
   Wen SH, 2020, FASEB J, V34, P4384, DOI 10.1096/fj.201900817R
   Wu XQ, 2020, J HEPATOL, V73, P617, DOI 10.1016/j.jhep.2020.03.023
   Zelic M, 2018, J CLIN INVEST, V128, P2064, DOI 10.1172/JCI96147
   Zhang ST, 2019, P NATL ACAD SCI USA, V116, P5675, DOI 10.1073/pnas.1819917116
   Zhong WZ, 2020, ANN TRANSL MED, V8, DOI 10.21037/atm-20-2822
NR 44
TC 1
Z9 1
U1 5
U2 5
PU WILEY
PI HOBOKEN
PA 111 RIVER ST, HOBOKEN 07030-5774, NJ USA
SN 1474-9718
EI 1474-9726
J9 AGING CELL
JI Aging Cell
PD DEC
PY 2021
VL 20
IS 12
AR e13512
DI 10.1111/acel.13512
EA NOV 2021
PG 15
WC Cell Biology; Geriatrics & Gerontology
WE Science Citation Index Expanded (SCI-EXPANDED)
SC Cell Biology; Geriatrics & Gerontology
GA XO6QH
UT WOS:000716883500001
PM 34761505
OA gold, Green Submitted, Green Published
DA 2022-04-27
ER

PT J
AU Faizan, MI
   Ahmad, T
AF Faizan, Md Imam
   Ahmad, Tanveer
TI Altered mitochondrial calcium handling and cell death by necroptosis: An
   emerging paradigm
SO MITOCHONDRION
LA English
DT Article
DE Mitochondrial calcium; Necroptosis; Apoptosis; Death receptors; MCU;
   MICU1/2
ID ALPHA-KETOGLUTARATE DEHYDROGENASE; NECROSIS-FACTOR-ALPHA; PERMEABILITY
   TRANSITION PORE; MIXED LINEAGE KINASE; OXIDATIVE STRESS; INDEPENDENT
   NECROPTOSIS; DEPENDENT NECROPTOSIS; PROGRAMMED NECROSIS; JNK ACTIVATION;
   ROS PRODUCTION
AB The classical necroptosis signaling is mediated by death receptors (DRs) that work in synergy with traditional caspase inhibitory signals. Currently, potential therapeutic molecules are in various phases of clinical trials for a spectrum of pathological conditions associated with necroptosis. However, a non-classical model of necroptosis has also emerged over the last decade with a relatively unexplored molecular mechanism. Although in vitro studies and preclinical models have shown its close association with mitochondrial dysfunction (mito-dysfunction), contradictory reports have emerged which complicate its definitiveness. Though impaired mitochondrial calcium ([Ca2+]m) handling is established in necrotic cell death, how this interplay regulates necroptosis is yet to be elucidated. Taking these questions into consideration, we have discussed various molecular aspects of necroptosis with the emerging role of mito-dysfunction. Based on the central role of altered [Ca2+]m handling in mito-dysfunction mediated necroptosis, we have provided a comprehensive molecular insight into this emerging paradigm. Potential reasons for the contradictory findings regarding the role of mito-dysfunction in necroptosis in general and mitochondrial-dependent necroptosis in specific are discussed. We also provide insights into the current understanding of how [Ca2+]m can be a critical determinant in deciding the cell fate under certain pathological conditions, while under others it may be dispensable. Lastly, we have highlighted the key molecular targets which have a direct implication for therapeutic intervention in conditions that are associated with impaired [Ca2+]m handling and cell death by necroptosis.
C1 [Faizan, Md Imam; Ahmad, Tanveer] Jamia Millia Islamia, Multidisciplinary Ctr Adv Res & Studies, New Delhi 110025, India.
RP Ahmad, T (通讯作者)，Jamia Millia Islamia, Multidisciplinary Ctr Adv Res & Studies, New Delhi 110025, India.
EM tahmad7@jmi.ac.in
OI Ahmad, Tanveer/0000-0002-8384-5273
FU university grants commission (UGC)University Grants Commission, India;
   Indian council of medical research (ICMR)Indian Council of Medical
   Research (ICMR)
FX Dr. Ahmad is thankful for support from the university grants commission
   (UGC) for the UGC start-up grant. Mr. Faizan is thankful to the Indian
   council of medical research (ICMR) for the Senior research fellowship
   (SRF).
CR Adam-Vizi V, 2010, J ALZHEIMERS DIS, V20, pS413, DOI 10.3233/JAD-2010-100465
   Adameova A, 2017, CAN J PHYSIOL PHARM, V95, P1163, DOI 10.1139/cjpp-2016-0609
   Ahmad T, 2015, FASEB J, V29, P2912, DOI 10.1096/fj.14-268276
   Ahuja M, 2014, EMBO REP, V15, P205, DOI 10.1002/embr.201438446
   Antony AN, 2016, NAT COMMUN, V7, DOI 10.1038/ncomms10955
   Armstrong JA, 2018, J BIOL CHEM, V293, P8032, DOI 10.1074/jbc.RA118.003200
   Baines CP, 2005, NATURE, V434, P658, DOI 10.1038/nature03434
   Baritaud M, 2012, CELL DEATH DIS, V3, DOI 10.1038/cddis.2012.120
   Basit F, 2013, CELL DEATH DIFFER, V20, P1161, DOI 10.1038/cdd.2013.45
   Bauer TM, 2020, CIRC RES, V126, P280, DOI 10.1161/CIRCRESAHA.119.316306
   Belizario J, 2015, MEDIAT INFLAMM, V2015, DOI 10.1155/2015/128076
   Boyman L, 2013, J MOL CELL CARDIOL, V59, P205, DOI 10.1016/j.yjmcc.2013.03.012
   Brookes PS, 2004, AM J PHYSIOL-CELL PH, V287, pC817, DOI 10.1152/ajpcell.00139.2004
   Cai ZY, 2014, NAT CELL BIOL, V16, P55, DOI 10.1038/ncb2883
   Callizot N, 2019, PLOS ONE, V14, DOI 10.1371/journal.pone.0215277
   Chang YJ, 2015, PLOS ONE, V10, DOI 10.1371/journal.pone.0120713
   Chen Q, 2018, SIGNAL TRANSDUCT TAR, V3, DOI 10.1038/s41392-018-0018-5
   Clapham DE, 2007, CELL, V131, P1047, DOI 10.1016/j.cell.2007.11.028
   Conrad M, 2016, NAT REV DRUG DISCOV, V15, P348, DOI 10.1038/nrd.2015.6
   Cougnoux A, 2018, MOL GENET METAB, V125, P345, DOI 10.1016/j.ymgme.2018.10.009
   Csordas G, 2013, CELL METAB, V17, P976, DOI 10.1016/j.cmet.2013.04.020
   Cung TT, 2015, NEW ENGL J MED, V373, P1021, DOI 10.1056/NEJMoa1505489
   De Stefani D, 2016, ANNU REV BIOCHEM, V85, P161, DOI 10.1146/annurev-biochem-060614-034216
   Degterev A, 2005, NAT CHEM BIOL, V1, P112, DOI 10.1038/nchembio711
   Degterev A, 2008, NAT CHEM BIOL, V4, P313, DOI 10.1038/nchembio.83
   Degterev A, 2019, P NATL ACAD SCI USA, V116, P9714, DOI 10.1073/pnas.1901179116
   Denton RM, 2009, BBA-BIOENERGETICS, V1787, P1309, DOI 10.1016/j.bbabio.2009.01.005
   Dey K, 2020, CELL CALCIUM, V89, DOI 10.1016/j.ceca.2020.102216
   Dhuriya YK, 2018, J NEUROINFLAMM, V15, DOI 10.1186/s12974-018-1235-0
   Eefting F, 2004, CARDIOVASC RES, V61, P414, DOI 10.1016/j.cardiores.2003.12.023
   ERNSTER L, 1981, J CELL BIOL, V91, pS227, DOI 10.1083/jcb.91.3.227s
   Esterberg R, 2016, J CLIN INVEST, V126, P3556, DOI 10.1172/JCI84939
   Feissner RF, 2009, FRONT BIOSCI-LANDMRK, V14, P1197, DOI 10.2741/3303
   Feoktistova M, 2015, FEBS J, V282, P19, DOI 10.1111/febs.13120
   Finkel T, 2015, CIRC RES, V116, P1810, DOI 10.1161/CIRCRESAHA.116.305484
   Formigli L, 2000, J CELL PHYSIOL, V182, P41, DOI 10.1002/(SICI)1097-4652(200001)182:1<41::AID-JCP5>3.0.CO;2-7
   Gaiha GD, 2014, IMMUNITY, V41, P1001, DOI 10.1016/j.immuni.2014.12.011
   Galluzzi L, 2018, CELL DEATH DIFFER, V25, P486, DOI 10.1038/s41418-017-0012-4
   Galluzzi L, 2016, MICROB CELL, V3, P101, DOI 10.15698/mic2016.03.483
   Galluzzi L, 2008, CELL, V135, P1161, DOI 10.1016/j.cell.2008.12.004
   Giorgio V, 2017, EMBO REP, V18, P1065, DOI 10.15252/embr.201643354
   Gonzalez-Juarbe N, 2017, CELL DEATH DIFFER, V24, P917, DOI 10.1038/cdd.2017.49
   Gordon David E, 2020, bioRxiv, DOI 10.1101/2020.03.22.002386
   Gottschalk B, 2019, NAT COMMUN, V10, DOI 10.1038/s41467-019-11692-x
   Granatiero V, 2019, OXID MED CELL LONGEV, V2019, DOI 10.1155/2019/1681254
   GROOTEN J, 1993, CYTOKINE, V5, P546, DOI 10.1016/S1043-4666(05)80003-1
   GROSKREUTZ JL, 1992, GASTROENTEROLOGY, V102, P1030, DOI 10.1016/0016-5085(92)90193-3
   Gyorgy H, 2006, CELL CALCIUM, V40, P553, DOI 10.1016/j.ceca.2006.08.016
   Hajnoczky G, 2003, BIOCHEM BIOPH RES CO, V304, P445, DOI 10.1016/S0006-291X(03)00616-8
   Hamilton J, 2018, J BIOL CHEM, V293, P15652, DOI 10.1074/jbc.RA118.002926
   Han WD, 2007, MOL CANCER THER, V6, P1641, DOI 10.1158/1535-7163.MCT-06-0511
   HANSFORD RG, 1985, REV PHYSIOL BIOCH P, V102, P1, DOI 10.1007/BFb0034084
   Hawk MA, 2018, NAT CELL BIOL, V20, P272, DOI 10.1038/s41556-018-0034-2
   He JY, 2017, P NATL ACAD SCI USA, V114, P9086, DOI 10.1073/pnas.1711201114
   He JY, 2017, P NATL ACAD SCI USA, V114, P3409, DOI 10.1073/pnas.1702357114
   He SD, 2011, P NATL ACAD SCI USA, V108, P20054, DOI 10.1073/pnas.1116302108
   Hoffman NE, 2014, MOL BIOL CELL, V25, P936, DOI 10.1091/mbc.E13-08-0502
   Holler N, 2000, NAT IMMUNOL, V1, P489, DOI 10.1038/82732
   Hos NJ, 2017, J CELL BIOL, V216, P4107, DOI 10.1083/jcb.201701107
   HUANG C, 2020, LANCET, V395, P497, DOI [10.1016/S0140-6736(20)30183-5, DOI 10.1016/S0140-6736(20)30183-5]
   Ichas F, 1997, CELL, V89, P1145, DOI 10.1016/S0092-8674(00)80301-3
   Javadov S, 2013, FRONT PHYSIOL, V4, DOI 10.3389/fphys.2013.00076
   Jun W, 2020, ARCH BIOCHEM BIOPHYS, V689, DOI 10.1016/j.abb.2020.108433
   Kaiser WJ, 2013, J BIOL CHEM, V288, P31268, DOI 10.1074/jbc.M113.462341
   Kaiser WJ, 2011, NATURE, V471, P368, DOI 10.1038/nature09857
   Kamer KJ, 2014, EMBO REP, V15, P299, DOI 10.1002/embr.201337946
   Karch J, 2015, PLOS ONE, V10, DOI 10.1371/journal.pone.0130520
   Kawahara A, 1998, J CELL BIOL, V143, P1353, DOI 10.1083/jcb.143.5.1353
   Kroemer G, 1998, ANNU REV PHYSIOL, V60, P619, DOI 10.1146/annurev.physiol.60.1.619
   Kubli DA, 2012, CIRC RES, V111, P1208, DOI 10.1161/CIRCRESAHA.112.265819
   Kwong JQ, 2014, CELL DEATH DIFFER, V21, P1209, DOI 10.1038/cdd.2014.36
   Kwong JQ, 2015, CELL REP, V12, P15, DOI 10.1016/j.celrep.2015.06.002
   Laukens B, 2011, NEOPLASIA, V13, P971, DOI 10.1593/neo.11610
   Lee SB, 2019, NAT CELL BIOL, V21, P940, DOI 10.1038/s41556-019-0356-8
   Lee YJ, 2020, MOL CELL BIOCHEM, V467, P45, DOI 10.1007/s11010-020-03699-6
   Lemasters JJ, 2009, BBA-BIOENERGETICS, V1787, P1395, DOI 10.1016/j.bbabio.2009.06.009
   Li C, 2020, REDOX BIOL, V36, DOI 10.1016/j.redox.2020.101659
   Li M, 2000, J VIROL, V74, P7470, DOI 10.1128/JVI.74.16.7470-7477.2000
   Liao YJ, 2015, PROTEIN CELL, V6, P434, DOI 10.1007/s13238-015-0144-6
   Lin J, 2013, CELL REP, V3, P200, DOI 10.1016/j.celrep.2012.12.012
   Linkermann A, 2013, P NATL ACAD SCI USA, V110, P12024, DOI 10.1073/pnas.1305538110
   Liu YY, 2020, SCI IMMUNOL, V5, DOI 10.1126/sciimmunol.aax7969
   Logan CV, 2014, NAT GENET, V46, P188, DOI 10.1038/ng.2851
   Luongo TS, 2015, CELL REP, V12, P23, DOI 10.1016/j.celrep.2015.06.017
   Lv YD, 2019, SIGNAL TRANSDUCT TAR, V4, DOI 10.1038/s41392-019-0073-6
   Mallilankaraman K, 2012, CELL, V151, P630, DOI 10.1016/j.cell.2012.10.011
   Mammucari C, 2017, FRONT ONCOL, V7, DOI 10.3389/fonc.2017.00139
   Marshall KD, 2014, FRONT PHYSIOL, V5, DOI 10.3389/fphys.2014.00323
   McComb S, 2014, P NATL ACAD SCI USA, V111, pE3206, DOI 10.1073/pnas.1407068111
   MCCORMACK JG, 1988, BIOCHEM SOC T, V16, P523, DOI 10.1042/bst0160523
   MCCORMACK JG, 1979, BIOCHEM J, V180, P533, DOI 10.1042/bj1800533
   Mizumura K, 2018, FASEB J, V32, P1880, DOI 10.1096/fj.201700571R
   Mizumura K, 2014, J CLIN INVEST, V124, P3987, DOI 10.1172/JCI74985
   Molnar T, 2019, CELL DEATH DIS, V10, DOI 10.1038/s41419-019-2094-z
   Mulay SR, 2019, J AM SOC NEPHROL, V30, P1857, DOI 10.1681/ASN.2018121218
   Murphy E, 2014, BIOCHEM BIOPH RES CO, V449, P384, DOI 10.1016/j.bbrc.2014.04.144
   Nailwal H, 2019, CELL DEATH DIFFER, V26, P4, DOI 10.1038/s41418-018-0172-x
   Nemani N, 2018, CELL REP, V23, P1005, DOI 10.1016/j.celrep.2018.03.098
   Newton K, 2016, ANNU REV BIOCHEM, V85, P743, DOI 10.1146/annurev-biochem-060815-014830
   Nichols M, 2018, CELL DEATH DIS, V9, DOI 10.1038/s41419-018-0607-9
   Nogusa S, 2016, CELL HOST MICROBE, V20, P13, DOI 10.1016/j.chom.2016.05.011
   Nomura M, 2014, CANCER RES, V74, P1056, DOI 10.1158/0008-5472.CAN-13-1283
   Novorolsky RJ, 2020, J CEREBR BLOOD F MET, V40, P1172, DOI 10.1177/0271678X20908523
   Oerlemans MIFJ, 2012, BASIC RES CARDIOL, V107, DOI 10.1007/s00395-012-0270-8
   Ofengeim D, 2017, P NATL ACAD SCI USA, V114, pE8788, DOI 10.1073/pnas.1714175114
   Ofengeim D, 2015, CELL REP, V10, P1836, DOI 10.1016/j.celrep.2015.02.051
   Orozco S, 2017, IMMUNOL REV, V277, P102, DOI 10.1111/imr.12536
   Pajuelo D, 2018, CELL REP, V24, P429, DOI 10.1016/j.celrep.2018.06.042
   Pallafacchina G., 2018, F1000RESEARCH, V7, P1858, DOI [10.12688/f1000research.15723.1, DOI 10.12688/F1000RESEARCH.15723.1]
   Pan T, 2014, PLOS ONE, V9, DOI 10.1371/journal.pone.0093944
   Pan X, 2013, NAT CELL BIOL, V15, P1464, DOI 10.1038/ncb2868
   Panahi G, 2018, PLOS ONE, V13, DOI 10.1371/journal.pone.0196580
   Panov A, 1996, BIOCHEMISTRY-US, V35, P427, DOI 10.1021/bi952101t
   Parks RJ, 2019, CARDIOVASC RES, V115, P385, DOI 10.1093/cvr/cvy218
   Paupe V, 2018, BIOCHEM BIOPH RES CO, V500, P75, DOI 10.1016/j.bbrc.2017.05.039
   Petrie EJ, 2019, TRENDS BIOCHEM SCI, V44, P53, DOI 10.1016/j.tibs.2018.11.002
   Porter GA, 2018, BIOMOLECULES, V8, DOI 10.3390/biom8040176
   Pottecher J, 2013, J VASC SURG, V57, P1100, DOI 10.1016/j.jvs.2012.09.020
   Proskuryakov SY, 2003, EXP CELL RES, V283, P1, DOI 10.1016/S0014-4827(02)00027-7
   Quarato G, 2016, MOL CELL, V61, P589, DOI 10.1016/j.molcel.2016.01.011
   Radogna F, 2016, ONCOGENE, V35, P3839, DOI 10.1038/onc.2015.455
   Rizzuto R, 2012, NAT REV MOL CELL BIO, V13, P566, DOI 10.1038/nrm3412
   Ros U, 2017, CELL REP, V19, P175, DOI 10.1016/j.celrep.2017.03.024
   Rottenberg H, 2017, AGING CELL, V16, P943, DOI 10.1111/acel.12650
   Ruemmele FM, 1999, BIOCHEM BIOPH RES CO, V260, P159, DOI 10.1006/bbrc.1999.0734
   Sancak Y, 2013, SCIENCE, V342, P1379, DOI 10.1126/science.1242993
   Schenk B, 2015, ONCOGENE, V34, P5796, DOI 10.1038/onc.2015.35
   SCHULZEOSTHOFF K, 1994, EMBO J, V13, P4587, DOI 10.1002/j.1460-2075.1994.tb06780.x
   Schwabe RF, 2018, NAT REV GASTRO HEPAT, V15, P738, DOI 10.1038/s41575-018-0065-y
   Sentelle RD, 2012, NAT CHEM BIOL, V8, P831, DOI 10.1038/NCHEMBIO.1059
   Shanmughapriya S, 2015, MOL CELL, V60, P47, DOI 10.1016/j.molcel.2015.08.009
   SLATER EC, 1953, BIOCHEM J, V55, P566, DOI 10.1042/bj0550566
   Sorrentino V, 2018, ANNU REV PHARMACOL, V58, P353, DOI 10.1146/annurev-pharmtox-010716-104908
   Sosna J, 2016, MOL CELL BIOL, V36, P2626, DOI 10.1128/MCB.00941-15
   Spinelli JB, 2018, NAT CELL BIOL, V20, P745, DOI 10.1038/s41556-018-0124-1
   Sprooten J, 2020, CELLS-BASEL, V9, DOI 10.3390/cells9081823
   Sun LM, 2012, CELL, V148, P213, DOI 10.1016/j.cell.2011.11.031
   Sun W, 2017, FREE RADICAL BIO MED, V108, P433, DOI 10.1016/j.freeradbiomed.2017.04.010
   Sun W, 2016, FREE RADICAL BIO MED, V92, P61, DOI 10.1016/j.freeradbiomed.2016.01.014
   Tait SWG, 2013, CELL REP, V5, P878, DOI 10.1016/j.celrep.2013.10.034
   Tarasov AI, 2012, CELL CALCIUM, V52, P28, DOI 10.1016/j.ceca.2012.03.003
   Taylor RC, 2008, NAT REV MOL CELL BIO, V9, P231, DOI 10.1038/nrm2312
   TEAGUE WM, 1982, BIOCHEMISTRY-US, V21, P5585, DOI 10.1021/bi00265a031
   Teixeira J, 2018, REDOX BIOL, V15, P394, DOI 10.1016/j.redox.2017.12.018
   Thornton C, 2015, CLIN CHIM ACTA, V451, P35, DOI 10.1016/j.cca.2015.01.026
   Tretter L, 2005, PHILOS T R SOC B, V360, P2335, DOI 10.1098/rstb.2005.1764
   Vais H, 2020, P NATL ACAD SCI USA, V117, P21731, DOI 10.1073/pnas.2005976117
   Vanlangenakker N, 2011, CELL DEATH DIFFER, V18, P656, DOI 10.1038/cdd.2010.138
   Vercammen D, 1998, J EXP MED, V187, P1477, DOI 10.1084/jem.187.9.1477
   Wang HY, 2014, MOL CELL, V54, P133, DOI 10.1016/j.molcel.2014.03.003
   Wang LL, 2020, FRONT CELL DEV BIOL, V7, DOI 10.3389/fcell.2019.00393
   Wilson CA, 2002, CELL DEATH DIFFER, V9, P1321, DOI 10.1038/sj.cdd.4401107
   Woods JJ, 2020, CURR OPIN CHEM BIOL, V55, P9, DOI 10.1016/j.cbpa.2019.11.006
   Woods JJ, 2019, ACS CENTRAL SCI, V5, P153, DOI 10.1021/acscentsci.8b00773
   Wu JF, 2013, CELL RES, V23, P994, DOI 10.1038/cr.2013.91
   Wu MY, 2018, CELL PHYSIOL BIOCHEM, V46, P1650, DOI 10.1159/000489241
   Wu ZY, 2020, JAMA-J AM MED ASSOC, V323, P1239, DOI 10.1001/jama.2020.2648
   Xu DC, 2018, CELL, V174, P1477, DOI 10.1016/j.cell.2018.07.041
   Xu Z, 2020, LANCET RESP MED, V8, P420, DOI 10.1016/S2213-2600(20)30076-X
   Xuan YY, 2009, CANCER LETT, V274, P233, DOI 10.1016/j.canlet.2008.09.029
   Yan G., 2020, WORLD ACAD SCI J, V2, P39, DOI [10.3892/wasj.2020.40, DOI 10.3892/WASJ.2020.40]
   Yang FJ, 2019, OXID MED CELL LONGEV, V2019, DOI 10.1155/2019/2301903
   Yang PM, 2007, CHEM RES TOXICOL, V20, P406, DOI 10.1021/tx060144c
   Yang ZT, 2018, NAT CELL BIOL, V20, P186, DOI 10.1038/s41556-017-0022-y
   Ye YC, 2012, INT IMMUNOPHARMACOL, V14, P674, DOI 10.1016/j.intimp.2012.08.003
   Youle RJ, 2011, NAT REV MOL CELL BIO, V12, P9, DOI 10.1038/nrm3028
   Yuan JY, 2019, NAT REV NEUROSCI, V20, P19, DOI 10.1038/s41583-018-0093-1
   Yue Y, 2018, CELL DEATH DIS, V9, DOI 10.1038/s41419-018-0917-y
   Zeng FX, 2018, CANCER RES, V78, P2876, DOI 10.1158/0008-5472.CAN-17-3082
   Zhang DW, 2009, SCIENCE, V325, P332, DOI 10.1126/science.1172308
   Zhang SY, 2019, CELL DEATH DIS, V10, DOI 10.1038/s41419-019-1474-8
   Zhang T, 2020, CELL, V180, P1115, DOI 10.1016/j.cell.2020.02.050
   Zhang YY, 2018, CELL RES, V28, P9, DOI 10.1038/cr.2017.133
   Zhang YY, 2017, NAT COMMUN, V8, DOI 10.1038/ncomms14329
   ZHEWEI S, 2018, FRONT PHARMACOL, V9, P721, DOI DOI 10.3389/FPHAR.2018.00721
   Zhou WC, 2017, ELIFE, V6, DOI 10.7554/eLife.23781
   Zhu N, 2020, NEW ENGL J MED, V382, P727, DOI 10.1056/NEJMoa2001017
   Zundorf G, 2009, NEUROSCIENCE, V158, P610, DOI 10.1016/j.neuroscience.2008.10.015
NR 178
TC 6
Z9 6
U1 5
U2 7
PU ELSEVIER SCI LTD
PI OXFORD
PA THE BOULEVARD, LANGFORD LANE, KIDLINGTON, OXFORD OX5 1GB, OXON, ENGLAND
SN 1567-7249
EI 1872-8278
J9 MITOCHONDRION
JI Mitochondrion
PD MAR
PY 2021
VL 57
BP 47
EP 62
DI 10.1016/j.mito.2020.12.004
PG 16
WC Cell Biology; Genetics & Heredity
WE Science Citation Index Expanded (SCI-EXPANDED)
SC Cell Biology; Genetics & Heredity
GA RY1LJ
UT WOS:000647677800005
PM 33340710
DA 2022-04-27
ER

PT J
AU Han, WD
   Xie, JS
   Li, L
   Liu, Z
   Hu, X
AF Han, Weidong
   Xie, Jiansheng
   Li, Ling
   Liu, Zhen
   Hu, Xun
TI Necrostatin-1 reverts shikonin-induced necroptosis to apoptosis
SO APOPTOSIS
LA English
DT Article
DE Necroptosis; Necrostatin-1; Apoptosis; Shikonin
ID PERMEABILITY TRANSITION PORE; MITOCHONDRIAL-MEMBRANE PERMEABILIZATION;
   CELL-DEATH; BCL2 FAMILY; BAX; TRANSLOCATION; RESISTANCE; INHIBITORS;
   COMPONENT; PROTECTS
AB Degterev et al. previously demonstrated that death receptor mediated apoptosis could be diverted to necroptosis when apoptosis signaling was blocked, suggesting that necroptosis may function as a backup mechanism to insure the elimination of damaged cells under certain conditions when apoptosis was inhibited. Here, we show that shikonin-induced necroptosis can be reverted to apoptosis in the presence of necrostatin-1 (Nec-1), a specific necroptosis inhibitor and that the death mode switch is at least partially due to the conversion from mitochondrial inner membrane permeability to mitochondrial outer membrane permeability, which is associated with Bax translocation. The data combined with the previous reports support a notion that apoptosis and necroptosis may function as reciprocal backup mechanisms of cellular demise. To the best of our knowledge, this is the first study to document a conversion from necroptosis to apoptosis.
C1 [Han, Weidong; Xie, Jiansheng; Li, Ling; Liu, Zhen; Hu, Xun] Zhejiang Univ, Inst Canc, Key Lab Canc Prevent & Intervent,Affiliated Hosp, Natl Minist Educ,Prov Key Lab Mol Biol Med Sci, Hangzhou 310009, Zhejiang, Peoples R China.
   [Han, Weidong] Zhejiang Univ, Sch Med, Dept Med Oncol, Sir Run Run Shaw Hosp, Hangzhou 310016, Zhejiang, Peoples R China.
RP Hu, X (通讯作者)，Zhejiang Univ, Inst Canc, Key Lab Canc Prevent & Intervent,Affiliated Hosp, Natl Minist Educ,Prov Key Lab Mol Biol Med Sci, Hangzhou 310009, Zhejiang, Peoples R China.
EM hanweidong1979@gmail.com; xjs85@126.com; liling@zju.edu.cn;
   Liuzhen@zju.edu.cn; huxun@zju.edu.cn
RI li, ling/A-6629-2012
OI Liu, Zhen/0000-0002-8910-9664
FU National Ministry of Education, China, and Li Ka Shing Foundation, Hong
   Kong), ChinaMinistry of Education, China [2007AA02Z143]; China National
   Ministry of Health [WKJ2006-2-11]; Bureau for Traditional Chinese
   Medicine, Zhejiang Province, China [2006Z013A]
FX This work was supported in part by Cheung Kong Scholars Programme
   (National Ministry of Education, China, and Li Ka Shing Foundation, Hong
   Kong), China National 863 project (2007AA02Z143), China National
   Ministry of Health Grant (WKJ2006-2-11), the Bureau for Traditional
   Chinese Medicine Grant 2006Z013A, Zhejiang Province, China (all to XH).
CR Antignani A, 2006, CURR OPIN CELL BIOL, V18, P685, DOI 10.1016/j.ceb.2006.10.004
   Bao LP, 2006, J BIOL CHEM, V281, P33635, DOI 10.1074/jbc.M606339200
   Bono F, 1999, BIOCHEM BIOPH RES CO, V265, P457, DOI 10.1006/bbrc.1999.1683
   Cesura AM, 2003, J BIOL CHEM, V278, P49812, DOI 10.1074/jbc.M304748200
   Cory S, 2002, NAT REV CANCER, V2, P647, DOI 10.1038/nrc883
   Degterev A, 2005, NAT CHEM BIOL, V1, P112, DOI 10.1038/nchembio711
   Degterev A, 2008, NAT CHEM BIOL, V4, P313, DOI 10.1038/nchembio.83
   Furre IE, 2005, CANCER RES, V65, P11051, DOI 10.1158/0008-5472.CAN-05-0510
   Galluzzi L, 2007, APOPTOSIS, V12, P803, DOI 10.1007/s10495-007-0720-1
   Grimm S, 2007, APOPTOSIS, V12, P841, DOI 10.1007/s10495-007-0747-3
   Halestrap AP, 2003, CURR MED CHEM, V10, P1507, DOI 10.2174/0929867033457278
   Halestrap AP, 1997, MOL CELL BIOCHEM, V174, P167, DOI 10.1023/A:1006879618176
   Han WD, 2007, MOL CANCER THER, V6, P1641, DOI 10.1158/1535-7163.MCT-06-0511
   Knudson C. Michael, 2008, V414, P95
   Kroemer G, 2007, PHYSIOL REV, V87, P99, DOI 10.1152/physrev.00013.2006
   Li L, 2007, CANCER RES, V67, P4894, DOI 10.1158/0008-5472.CAN-06-3818
   Lim SY, 2007, CARDIOVASC DRUG THER, V21, P467, DOI 10.1007/s10557-007-6067-6
   Loeffler M, 2000, EXP CELL RES, V256, P19, DOI 10.1006/excr.2000.4833
   Marzo I, 1998, SCIENCE, V281, P2027, DOI 10.1126/science.281.5385.2027
   Mehta SL, 2007, BRAIN RES REV, V54, P34, DOI 10.1016/j.brainresrev.2006.11.003
   Murphy KM, 2000, CELL DEATH DIFFER, V7, P102, DOI 10.1038/sj.cdd.4400597
   Pan QR, 2006, CANCER CHEMOTH PHARM, V58, P99, DOI 10.1007/s00280-005-0133-1
   Panduri V, 2004, AM J PHYSIOL-LUNG C, V286, pL1220, DOI 10.1152/ajplung.00371.2003
   Samali A, 1999, BIOCHEM BIOPH RES CO, V255, P6, DOI 10.1006/bbrc.1998.0139
   Smith CCT, 2007, CARDIOVASC DRUG THER, V21, P227, DOI 10.1007/s10557-007-6035-1
   Sun M, 2007, CANCER LETT, V246, P300, DOI 10.1016/j.canlet.2006.03.009
   Xu XS, 2007, J NEUROCHEM, V103, P2004, DOI 10.1111/j.1471-4159.2007.04884.x
   Xuan YY, 2009, CANCER LETT, V274, P233, DOI 10.1016/j.canlet.2008.09.029
   Zhivotosky B, 2001, CURR PROTOC CELL BIO, V18
   Zinkel S, 2006, CELL DEATH DIFFER, V13, P1351, DOI 10.1038/sj.cdd.4401987
NR 30
TC 106
Z9 125
U1 0
U2 38
PU SPRINGER
PI DORDRECHT
PA VAN GODEWIJCKSTRAAT 30, 3311 GZ DORDRECHT, NETHERLANDS
SN 1360-8185
EI 1573-675X
J9 APOPTOSIS
JI Apoptosis
PD MAY
PY 2009
VL 14
IS 5
BP 674
EP 686
DI 10.1007/s10495-009-0334-x
PG 13
WC Biochemistry & Molecular Biology; Cell Biology
WE Science Citation Index Expanded (SCI-EXPANDED)
SC Biochemistry & Molecular Biology; Cell Biology
GA 445SM
UT WOS:000266071800004
PM 19288276
DA 2022-04-27
ER

PT J
AU Yu, C
   Lei, Z
   Li, X
   Huang, LH
   Li, ZQ
   Zhu, HW
   Han, D
   Huang, H
   Yu, X
AF Yu, Can
   Lei, Zhao
   Li, Xia
   Huang, Li-Hua
   Li, Zhi-Qiang
   Zhu, Hong-Wei
   Han, Duo
   Huang, Hui
   Yu, Xiao
TI Role of HMGB1 in TNF-alpha Combined with Z-VAD-fmk-Induced L929 Cells
   Necroptosis
SO BIOCHEMICAL GENETICS
LA English
DT Article
DE High mobility group protein 1; Necroptosis; Receptor interacting serine;
   threonine kinase 3; Mixed lineage kinase domain-like pseudokinase
ID MIXED LINEAGE KINASE; DOMAIN-LIKE PROTEIN; PROGRAMMED NECROSIS; DEATH;
   PHOSPHORYLATION; RELEASE
AB The present study established a necroptosis model in vitro and investigated the role of HMGB1 in cell necroptosis. A combination of tumor necrosis factor-alpha and z-VAD-fmk was used to induce necroptosis in L929 cells with necroptosis inhibitor necrostatin-1 applied as an intervention. Flow cytometry and transmission electron microscopy (TEM) were used to measure cell necroptosis. Western blotting assay was applied to detect the expression of receptor-interacting serine/threonine-protein kinase 3 (RIPK3), mixed lineage kinase domain-like pseudokinase (MLKL) and HMGB1. Co-immunoprecipitation (Co-IP) assay was used to confirm the interaction between HMGB1 and RIPK3. Our study demonstrated that HMGB1 migrated from the nucleus to the cytoplasm at the onset of necroptosis and was subsequently released passively to the extracellular matrix. Further experiments determined that the binding of HMGB1 with RIPK3 in the cytoplasm was loose during necroptosis. By contrast, when necroptosis was inhibited, the interaction in the cytoplasm was tight suggesting that this association between HMGB1 and RIPK3 might affect its occurrence. In conclusion, the transfer of HMGB1 from nucleus to cytoplasm, and its interaction with RIPK3 might be potentially involved in necroptosis.
C1 [Yu, Can] Cent South Univ, Xiangya Hosp 3, Dept Intens Care Unit, Changsha 410013, Hunan, Peoples R China.
   [Lei, Zhao; Li, Zhi-Qiang; Zhu, Hong-Wei; Han, Duo; Huang, Hui; Yu, Xiao] Cent South Univ, Xiangya Hosp 3, Dept Hepatopancreatobiliary Surg, 138 Tongzipo Rd, Changsha 410013, Hunan, Peoples R China.
   [Li, Xia] Cent South Univ, Xiangya Hosp 3, Dept Endocrinol, Changsha 410013, Hunan, Peoples R China.
   [Huang, Li-Hua] Cent South Univ, Xiangya Hosp 3, Ctr Med Expt, Changsha 410013, Hunan, Peoples R China.
RP Yu, X (通讯作者)，Cent South Univ, Xiangya Hosp 3, Dept Hepatopancreatobiliary Surg, 138 Tongzipo Rd, Changsha 410013, Hunan, Peoples R China.
EM yuxiaoyx90@163.com
FU National Natural Science Foundation of ChinaNational Natural Science
   Foundation of China (NSFC) [81873589]; Natural Science Foundation of
   Hunan Province, ChinaNatural Science Foundation of Hunan Province
   [2020JJ5853]
FX This work was supported by the National Natural Science Foundation of
   China (Grant No. 81873589), and by the Natural Science Foundation of
   Hunan Province, China (Grant No. 2020JJ5853).
CR Caccamo A, 2017, NAT NEUROSCI, V20, P1236, DOI 10.1038/nn.4608
   Cai ZY, 2014, NAT CELL BIOL, V16, P55, DOI 10.1038/ncb2883
   Chen GZ, 2015, APOPTOSIS, V20, P92, DOI 10.1007/s10495-014-1058-0
   Chen JY, 2019, CARDIOVASC DRUG THER, V33, P45, DOI 10.1007/s10557-019-06857-1
   Chen X, 2014, CELL RES, V24, P105, DOI 10.1038/cr.2013.171
   Cho Y, 2009, CELL, V137, P1112, DOI 10.1016/j.cell.2009.05.037
   Deng MH, 2019, J LEUKOCYTE BIOL, V106, P161, DOI 10.1002/JLB.3MIR1218-497R
   Galluzzi L, 2017, ANNU REV PATHOL-MECH, V12, P103, DOI 10.1146/annurev-pathol-052016-100247
   Gunther C, 2011, NATURE, V477, P335, DOI 10.1038/nature10400
   Han JH, 2011, NAT IMMUNOL, V12, P1143, DOI 10.1038/ni.2159
   He SD, 2009, CELL, V137, P1100, DOI 10.1016/j.cell.2009.05.021
   Kang R, 2014, MOL ASPECTS MED, V40, P1, DOI 10.1016/j.mam.2014.05.001
   Li XH, 2019, FRONT IMMUNOL, V10, DOI 10.3389/fimmu.2019.01824
   Liang XL, 2014, MOL MED REP, V10, P719, DOI 10.3892/mmr.2014.2234
   Linkermann A, 2014, NEW ENGL J MED, V370, P455, DOI 10.1056/NEJMra1310050
   Murphy JM, 2013, IMMUNITY, V39, P443, DOI 10.1016/j.immuni.2013.06.018
   Peng SY, 2017, OXID MED CELL LONGEV, V2017, DOI 10.1155/2017/8326749
   Shi Y, 2003, NATURE, V425, P516, DOI 10.1038/nature01991
   Simpson J, 2020, AM J RESP CRIT CARE, V201, P1358, DOI 10.1164/rccm.201906-1149OC
   Soliman NA, 2020, MOL BIOL REP, V47, P4109, DOI 10.1007/s11033-020-05531-2
   Steinle JJ, 2020, CELL SIGNAL, V73, DOI 10.1016/j.cellsig.2020.109687
   Sun LM, 2012, CELL, V148, P213, DOI 10.1016/j.cell.2011.11.031
   Wang H, 2004, NAT MED, V10, P1216, DOI 10.1038/nm1124
   Wang HY, 2014, MOL CELL, V54, P133, DOI 10.1016/j.molcel.2014.03.003
   Wang ZG, 2012, CELL, V148, P228, DOI 10.1016/j.cell.2011.11.030
   Wu JH, 2017, AM J PATHOL, V187, P1035, DOI 10.1016/j.ajpath.2016.12.021
   Xie T, 2013, CELL REP, V5, P70, DOI 10.1016/j.celrep.2013.08.044
NR 27
TC 1
Z9 1
U1 3
U2 5
PU SPRINGER/PLENUM PUBLISHERS
PI NEW YORK
PA 233 SPRING ST, NEW YORK, NY 10013 USA
SN 0006-2928
EI 1573-4927
J9 BIOCHEM GENET
JI Biochem. Genet.
PD APR
PY 2022
VL 60
IS 2
BP 598
EP 610
DI 10.1007/s10528-021-10107-1
EA JUL 2021
PG 13
WC Biochemistry & Molecular Biology; Genetics & Heredity
WE Science Citation Index Expanded (SCI-EXPANDED)
SC Biochemistry & Molecular Biology; Genetics & Heredity
GA 0H5FZ
UT WOS:000679247900001
PM 34327615
DA 2022-04-27
ER

PT J
AU Liu, YB
   Fan, CX
   Zhang, YF
   Yu, XJ
   Wu, XX
   Zhang, XX
   Zhao, Q
   Zhang, HW
   Xie, Q
   Li, M
   Li, XM
   Ding, QR
   Ying, H
   Li, DL
   Zhang, HB
AF Liu, Yongbo
   Fan, Cunxian
   Zhang, Yifan
   Yu, Xianjun
   Wu, Xiaoxia
   Zhang, Xixi
   Zhao, Qun
   Zhang, Haiwei
   Xie, Qun
   Li, Ming
   Li, Xiaoming
   Ding, Qiurong
   Ying, Hao
   Li, Dali
   Zhang, Haibing
TI RIP1 kinase activity-dependent roles in embryonic development of
   Fadd-deficient mice
SO CELL DEATH AND DIFFERENTIATION
LA English
DT Article
ID NF-KAPPA-B; DEATH DOMAIN; PROGRAMMED NECROSIS; DISTINCT ROLES;
   CELL-DEATH; TNF; PROTEIN; MLKL; UBIQUITINATION; INFLAMMATION
AB RIP1 is an essential regulator of TNF-induced signaling complexes mediating NF-kappa B activation, apoptosis and necroptosis. Loss of Rip1 rescues the embryonic lethality of Fadd or Caspase-8-deficient mice, even though the double knockout mice die shortly after birth like Rip1-deficient mice. Recent studies demonstrated that mice expressing RIP1 kinase-dead mutants developed normally and resisted necroptotic stimuli in vitro and in vivo. However, the impact of RIP1 kinase activity on Fadd-/-embryonic development remains unknown. Here, we engineered two RIP1 kinase inactive mutant mouse lines, a Rip1(K45A/K45A) mouse line as previously reported and a novel Rip1(Delta/Delta) mouse line with an altered P-loop in the kinase domain. While RIP1(K45A) could not rescue the embryonic lethality of Fadd-deficient mice at E11.5, RIP1(Delta). rescued lethality of Fadd(-/-) mice at E11.5 and Fadd(-/-)Rip1(Delta/Delta) mice eventually died at E16.5 due to excessive death of fetal liver cells and unregulated inflammation. Under necropotosis-inducing conditions, comparing to Rip1(K45A/K45A) cells, Rip1(Delta/Delta) cells displayed reduced phosphorylation and oligomerization of RIP3 and MLKL, which lead to increased cell viability. Thus, our study provides genetic evidence that different kinase inactive mutations have distinct impacts on the embryogenesis of Fadd-deficient mice, which might attribute to their extents of protection on necroptosis signaling.
C1 [Liu, Yongbo; Fan, Cunxian; Yu, Xianjun; Wu, Xiaoxia; Zhang, Xixi; Zhao, Qun; Zhang, Haiwei; Xie, Qun; Li, Ming; Li, Xiaoming; Ding, Qiurong; Zhang, Haibing] Univ Chinese Acad Sci, Shanghai Inst Biol Sci, Chinese Acad Sci, Key Lab Nutr & Metab,Inst Nutr Sci, 320 Yueyang Rd, Shanghai 200031, Peoples R China.
   [Zhang, Yifan] Shanghai Jiao Tong Univ, Shanghai Peoples Hosp 9, Dept Plast & Reconstruct Surg, Shanghai 200011, Peoples R China.
   [Yu, Xianjun] Hubei Univ Med, Dept Biochem, Shiyan 442000, Peoples R China.
   [Xie, Qun] Second Mil Med Univ, Changhai Hosp, Dept Anesthesiol, Shanghai 200433, Peoples R China.
   [Ying, Hao] Univ Chinese Acad Sci, Shanghai Inst Biol Sci, Chinese Acad Sci, Key Lab Food Safety Res,Inst Nutr Sci, Shanghai 200031, Peoples R China.
   [Li, Dali] ECNU, Shanghai Key Lab Regulatory Biol, Inst Biomed Sci, Shanghai, Peoples R China.
   [Li, Dali] ECNU, Sch Life Sci, Shanghai, Peoples R China.
RP Zhang, HB (通讯作者)，Univ Chinese Acad Sci, Shanghai Inst Biol Sci, Chinese Acad Sci, Key Lab Nutr & Metab,Inst Nutr Sci, 320 Yueyang Rd, Shanghai 200031, Peoples R China.
EM hbzhang@sibs.ac.cn
RI Zhang, Yifan/AAL-3403-2021
OI Zhang, Yifan/0000-0002-0283-0468; Zhang, Haibing/0000-0002-8814-7378
FU National Natural Science Foundation of ChinaNational Natural Science
   Foundation of China (NSFC) [31571426]; Ministry of Science and
   Technology of the People's Republic of ChinaMinistry of Science and
   Technology, China [2016YFC1304900, 2016YFA0500100]; Thousand Young
   Talents Program of the Chinese government
FX We thank Dr Xiaodong Wang (National Institute of Biological Sciences,
   Beijing, China) for providing Ripk3<SUP>-/-</SUP> mice and Dr. Jianke
   Zhang (Thomas Jefferson University, Philadelphia, PA, USA) for providing
   Fadd<SUP>+/-</SUP> mice. We also thank Dr Yu Sun (David Geffen School of
   Medicine, UCLA, USA) for insightful discussions and critical reading of
   the manuscript. This work was supported by grants from the National
   Natural Science Foundation of China (31571426) and the Ministry of
   Science and Technology of the People's Republic of China
   (2016YFC1304900, 2016YFA0500100). HBZ was supported by Thousand Young
   Talents Program of the Chinese government.
CR Alvarez-Diaz S, 2016, IMMUNITY, V45, P513, DOI 10.1016/j.immuni.2016.07.016
   Berger SB, 2014, J IMMUNOL, V192, P5476, DOI 10.4049/jimmunol.1400499
   Bertrand MJM, 2008, MOL CELL, V30, P689, DOI 10.1016/j.molcel.2008.05.014
   Chen ZJJ, 2012, IMMUNOL REV, V246, P95, DOI 10.1111/j.1600-065X.2012.01108.x
   Cho Y, 2009, CELL, V137, P1112, DOI 10.1016/j.cell.2009.05.037
   Christofferson DE, 2012, CELL DEATH DIS, V3, DOI 10.1038/cddis.2012.64
   Christofferson DE, 2014, ANNU REV PHYSIOL, V76, P129, DOI 10.1146/annurev-physiol-021113-170259
   Christofferson DE, 2010, CURR OPIN CELL BIOL, V22, P263, DOI 10.1016/j.ceb.2009.12.003
   Darding M, 2011, CELL DEATH DIFFER, V18, P1376, DOI 10.1038/cdd.2011.10
   de Almagro M. C., 2015, CELL DEV BIOL, V39, P56
   Degterev A, 2008, NAT CHEM BIOL, V4, P313, DOI 10.1038/nchembio.83
   Dillon CP, 2014, CELL, V157, P1189, DOI 10.1016/j.cell.2014.04.018
   Fan CX, 2016, CELL DEATH DIS, V7, DOI 10.1038/cddis.2016.251
   Festjens N, 2007, CELL DEATH DIFFER, V14, P400, DOI 10.1038/sj.cdd.4402085
   Gaither A, 2007, CANCER RES, V67, P11493, DOI 10.1158/0008-5472.CAN-07-5173
   Galluzzi L, 2011, INT REV CEL MOL BIO, V289, P1, DOI 10.1016/B978-0-12-386039-2.00001-8
   Gentle IE, 2011, J BIOL CHEM, V286, P13282, DOI 10.1074/jbc.M110.216226
   Gerlach B, 2011, NATURE, V471, P591, DOI 10.1038/nature09816
   He SD, 2009, CELL, V137, P1100, DOI 10.1016/j.cell.2009.05.021
   HSU HL, 1995, CELL, V81, P495, DOI 10.1016/0092-8674(95)90070-5
   Hsu HL, 1996, IMMUNITY, V4, P387, DOI 10.1016/S1074-7613(00)80252-6
   Hsu HL, 1996, CELL, V84, P299, DOI 10.1016/S0092-8674(00)80984-8
   Kaiser WJ, 2014, P NATL ACAD SCI USA, V111, P7753, DOI 10.1073/pnas.1401857111
   Kaiser WJ, 2011, NATURE, V471, P368, DOI 10.1038/nature09857
   Kang TB, 2004, J IMMUNOL, V173, P2976, DOI 10.4049/jimmunol.173.5.2976
   Kelliher MA, 1998, IMMUNITY, V8, P297, DOI 10.1016/S1074-7613(00)80535-X
   Lee TH, 2004, J BIOL CHEM, V279, P33185, DOI 10.1074/jbc.M404206200
   Li JX, 2012, CELL, V150, P339, DOI 10.1016/j.cell.2012.06.019
   Lin Y, 1999, GENE DEV, V13, P2514, DOI 10.1101/gad.13.19.2514
   Linkermann A, 2012, KIDNEY INT, V81, P751, DOI 10.1038/ki.2011.450
   Micheau O, 2003, CELL, V114, P181, DOI 10.1016/S0092-8674(03)00521-X
   Newton K, 2016, CELL DEATH DIFFER, V23, P1565, DOI 10.1038/cdd.2016.46
   Oberst A, 2011, NATURE, V471, P363, DOI 10.1038/nature09852
   Polykratis A, 2014, J IMMUNOL, V193, P1539, DOI 10.4049/jimmunol.1400590
   Rebsamen M, 2009, EMBO REP, V10, P916, DOI 10.1038/embor.2009.109
   Rickard JA, 2014, CELL, V157, P1175, DOI 10.1016/j.cell.2014.04.019
   Shutinoski B, 2016, CELL DEATH DIFFER, V23, P1628, DOI 10.1038/cdd.2016.51
   STANGER BZ, 1995, CELL, V81, P513, DOI 10.1016/0092-8674(95)90072-1
   Ting AT, 1996, EMBO J, V15, P6189, DOI 10.1002/j.1460-2075.1996.tb01007.x
   Vanden Berghe T, 2014, NAT REV MOL CELL BIO, V15, P134, DOI 10.1038/nrm3737
   Vince JE, 2009, J BIOL CHEM, V284, P35906, DOI 10.1074/jbc.M109.072256
   Wang CY, 1996, SCIENCE, V274, P784, DOI 10.1126/science.274.5288.784
   Welz PS, 2011, NATURE, V477, P330, DOI 10.1038/nature10273
   Wu JF, 2013, CELL RES, V23, P994, DOI 10.1038/cr.2013.91
   Wu XN, 2014, CELL DEATH DIFFER, V21, P1709, DOI 10.1038/cdd.2014.77
   Xie T, 2013, STRUCTURE, V21, P493, DOI 10.1016/j.str.2013.01.016
   Yoon S, 2016, CELL DEATH DIFFER, V23, P253, DOI 10.1038/cdd.2015.92
   Zhang HB, 2011, NATURE, V471, P373, DOI 10.1038/nature09878
   Zhang XX, 2016, CELL REP, V16, P3247, DOI 10.1016/j.celrep.2016.06.103
   Zhang YY, 2017, NAT COMMUN, V8, DOI 10.1038/ncomms14329
   Zhao XM, 2016, CELL DEATH DIS, V7, DOI 10.1038/cddis.2015.390
NR 51
TC 25
Z9 26
U1 0
U2 13
PU NATURE PUBLISHING GROUP
PI LONDON
PA MACMILLAN BUILDING, 4 CRINAN ST, LONDON N1 9XW, ENGLAND
SN 1350-9047
EI 1476-5403
J9 CELL DEATH DIFFER
JI Cell Death Differ.
PD AUG
PY 2017
VL 24
IS 8
SI SI
BP 1459
EP 1469
DI 10.1038/cdd.2017.78
PG 11
WC Biochemistry & Molecular Biology; Cell Biology
WE Science Citation Index Expanded (SCI-EXPANDED)
SC Biochemistry & Molecular Biology; Cell Biology
GA FA0FF
UT WOS:000405106000016
PM 28574501
OA Green Published, Bronze
DA 2022-04-27
ER

PT J
AU Wehn, AC
   Khalin, I
   Duering, M
   Hellal, F
   Culmsee, C
   Vandenabeele, P
   Plesnila, N
   Terpolilli, NA
AF Wehn, Antonia Clarissa
   Khalin, Igor
   Duering, Marco
   Hellal, Farida
   Culmsee, Carsten
   Vandenabeele, Peter
   Plesnila, Nikolaus
   Terpolilli, Nicole Angela
TI RIPK1 or RIPK3 deletion prevents progressive neuronal cell death and
   improves memory function after traumatic brain injury
SO ACTA NEUROPATHOLOGICA COMMUNICATIONS
LA English
DT Article
DE Traumatic brain injury; Chronic posttraumatic brain damage; Magnetic
   resonance imaging; Necroptosis; Ferroptosis; Neuroprotection
ID CONTROLLED CORTICAL IMPACT; POSTTRAUMATIC HYDROCEPHALUS; DECOMPRESSIVE
   CRANIECTOMY; CEREBRAL MICROBLEEDS; IN-VITRO; FERROPTOSIS; INFLAMMATION;
   NEURODEGENERATION; ACTIVATION; HEMORRHAGE
AB Traumatic brain injury (TBI) causes acute and subacute tissue damage, but is also associated with chronic inflammation and progressive loss of brain tissue months and years after the initial event. The trigger and the subsequent molecular mechanisms causing chronic brain injury after TBI are not well understood. The aim of the current study was therefore to investigate the hypothesis that necroptosis, a form a programmed cell death mediated by the interaction of Receptor Interacting Protein Kinases (RIPK) 1 and 3, is involved in this process. Neuron-specific RIPK1- or RIPK3-deficient mice and their wild-type littermates were subjected to experimental TBI by controlled cortical impact. Posttraumatic brain damage and functional outcome were assessed longitudinally by repetitive magnetic resonance imaging (MRI) and behavioral tests (beam walk, Barnes maze, and tail suspension), respectively, for up to three months after injury. Thereafter, brains were investigated by immunohistochemistry for the necroptotic marker phosphorylated mixed lineage kinase like protein(pMLKL) and activation of astrocytes and microglia. WT mice showed progressive chronic brain damage in cortex and hippocampus and increased levels of pMLKL after TBI. Chronic brain damage occurred almost exclusively in areas with iron deposits and was significantly reduced in RIPK1- or RIPK3-deficient mice by up to 80%. Neuroprotection was accompanied by a reduction of astrocyte and microglia activation and improved memory function. The data of the current study suggest that progressive chronic brain damage and cognitive decline after TBI depend on the expression of RIPK1/3 in neurons. Hence, inhibition of necroptosis signaling may represent a novel therapeutic target for the prevention of chronic post-traumatic brain damage.
C1 [Wehn, Antonia Clarissa; Khalin, Igor; Duering, Marco; Hellal, Farida; Plesnila, Nikolaus; Terpolilli, Nicole Angela] Ludwig Maximilians Univ Munchen, LMU Klinikum, Inst Stroke & Dementia Res ISD, Feodor Lynen Str 17, D-81377 Munich, Germany.
   [Wehn, Antonia Clarissa; Khalin, Igor; Duering, Marco; Hellal, Farida; Plesnila, Nikolaus; Terpolilli, Nicole Angela] Munich Cluster Syst Neurol SyNergy, Munich, Germany.
   [Culmsee, Carsten] Univ Marburg, Biochem Pharmacol Ctr Marburg, Inst Pharmacol & Clin Pharm, Karl von Frisch Str 2, D-35032 Marburg, Germany.
   [Culmsee, Carsten] Univ Marburg, Marburg, Germany.
   [Vandenabeele, Peter] VIB UGent Ctr Inflammat Res, Mol Signaling & Cell Death Unit, UGent VIB Res Bldg FSVM,Technol Pk 71, B-9052 Ghent, Belgium.
   [Vandenabeele, Peter] Univ Ghent, Dept Biomed Mol Biol, Ghent, Belgium.
   [Plesnila, Nikolaus] Ludwig Maximilians Univ Munchen, Grad Sch Syst Neurosci GSN, Munich, Germany.
   [Terpolilli, Nicole Angela] Ludwig Maximilians Univ Munchen, Dept Neurosurg, LMU Klinikum, Munich, Germany.
   [Duering, Marco] Univ Basel, Dept Biomed Engn, Med Image Anal Ctr MIAC AG & Qbig, Basel, Switzerland.
RP Plesnila, N; Terpolilli, NA (通讯作者)，Ludwig Maximilians Univ Munchen, LMU Klinikum, Inst Stroke & Dementia Res ISD, Feodor Lynen Str 17, D-81377 Munich, Germany.; Plesnila, N; Terpolilli, NA (通讯作者)，Munich Cluster Syst Neurol SyNergy, Munich, Germany.; Plesnila, N (通讯作者)，Ludwig Maximilians Univ Munchen, Grad Sch Syst Neurosci GSN, Munich, Germany.; Terpolilli, NA (通讯作者)，Ludwig Maximilians Univ Munchen, Dept Neurosurg, LMU Klinikum, Munich, Germany.
EM nikolaus.plesnila@med.uni-muenchen.de; terpolilli@med.uni-muenchen.de
RI Culmsee, Carsten/ABC-3120-2021; Vandenabeele, Peter/AAD-5793-2022;
   Hellal, Farida/D-1834-2015
OI Culmsee, Carsten/0000-0002-5121-5015; Vandenabeele,
   Peter/0000-0002-6669-8822; Hellal, Farida/0000-0002-9344-1846; Plesnila,
   Nikolaus/0000-0001-8832-228X
FU Flemish grants (EOS MODEL-IDI, FWO)FWO [30826052]; FWOFWO [G.0E04.16N,
   G.0C76.18N, G.0B71.18N, G.0B96.20N]; Methusalem [BOF16/MET_V/007];
   ATLANTIS [iBOF20/IBF/039]; Foundation against Cancer [FAFF/2016/865,
   F/2020/1505]; CRIG and GIGG consortia; VIB; Munich University;
   BMBFFederal Ministry of Education & Research (BMBF) [01EW1709]; Munich
   Cluster of Systems Neurology [EXC 2145/ID 390857198]
FX We want to thank Dr. Ulrike Schillinger for her support during the
   analysis of the MRI data. Research in the Vandenabeele group is
   supported by Flemish grants (EOS MODEL-IDI, FWO Grant 30826052), FWO
   research grants (G.0E04.16N, G.0C76.18N, G.0B71.18N, G.0B96.20N),
   Methusalem (BOF16/MET_V/007), iBOF20/IBF/039 ATLANTIS, Foundation
   against Cancer (FAFF/2016/865, F/2020/1505), CRIG and GIGG consortia,
   and VIB. The Plesnila group was funded by Munich University's Forder
   programm fur Forschung und Lehre (FoFoLe), by the BMBF-funded research
   consortium TRAINS (Project ID: 01EW1709) and by the Munich Cluster of
   Systems Neurology (SyNergy; Project ID EXC 2145/ID 390857198).
CR Al-Khindi T, 2010, STROKE, V41, pE519, DOI 10.1161/STROKEAHA.110.581975
   Alghnam Suliman, 2017, Inj Epidemiol, V4, P29, DOI 10.1186/s40621-017-0126-7
   Andelic N, 2018, BRAIN BEHAV, V8, DOI 10.1002/brb3.1018
   Ariza M, 2006, NEUROPSYCHOLOGIA, V44, P1956, DOI 10.1016/j.neuropsychologia.2005.11.007
   BARNES CA, 1979, J COMP PHYSIOL PSYCH, V93, P74, DOI 10.1037/h0077579
   Bhasin RR, 2002, ACTA NEUROCHIR SUPPL, V81, P249
   CARDOSO ER, 1985, SURG NEUROL, V23, P261, DOI 10.1016/0090-3019(85)90092-8
   Conrad M, 2019, NAT CHEM BIOL, V15, P1137, DOI 10.1038/s41589-019-0408-1
   Cryan JF, 2005, NEUROSCI BIOBEHAV R, V29, P571, DOI 10.1016/j.neubiorev.2005.03.009
   Derry PJ, 2020, FRONT CELL NEUROSCI, V14, DOI 10.3389/fncel.2020.603043
   Dewan MC, 2019, J NEUROSURG, V130, P1080, DOI 10.3171/2017.10.JNS17352
   Dixon SJ, 2012, CELL, V149, P1060, DOI 10.1016/j.cell.2012.03.042
   Draper K, 2008, NEUROPSYCHOLOGY, V22, P618, DOI 10.1037/0894-4105.22.5.618
   Faden AI, 2015, NEUROTHERAPEUTICS, V12, P143, DOI 10.1007/s13311-014-0319-5
   Ferreira TA, 2014, NAT METHODS, V11, P982, DOI 10.1038/nmeth.3125
   Ganjam GK, 2018, CELL DEATH DIFFER, V25, P1394, DOI 10.1038/s41418-017-0046-7
   Gawel K, 2019, N-S ARCH PHARMACOL, V392, P1, DOI 10.1007/s00210-018-1589-y
   Ghosh M, 2015, ANN NEUROL, V78, P887, DOI 10.1002/ana.24512
   Glushakova OY, 2014, J NEUROTRAUM, V31, P1180, DOI 10.1089/neu.2013.3080
   Guillen J, 2012, J AM ASSOC LAB ANIM, V51, P311
   Guyot LL, 2000, NEUROL RES, V22, P25
   Hackett ML, 2000, NEUROLOGY, V55, P658, DOI 10.1212/WNL.55.5.658
   Hart T, 2003, ARCH PHYS MED REHAB, V84, P204, DOI 10.1053/apmr.2003.50019
   Hasiloglu ZI, 2011, AM J NEURORADIOL, V32, P99, DOI 10.3174/ajnr.A2250
   Himanen L, 2005, BRAIN INJURY, V19, P93, DOI 10.1080/02699050410001720031
   Hitomi JI, 2008, CELL, V135, P1311, DOI 10.1016/j.cell.2008.10.044
   Honeybul S, 2012, J NEUROTRAUM, V29, P1872, DOI 10.1089/neu.2012.2356
   Hua Y, 2000, J NEUROSURG, V92, P1016, DOI 10.3171/jns.2000.92.6.1016
   James SL, 2019, LANCET NEUROL, V18, P56, DOI 10.1016/S1474-4422(18)30415-0
   Jassam YN, 2017, NEURON, V95, P1246, DOI 10.1016/j.neuron.2017.07.010
   Johnson VE, 2013, BRAIN, V136, P28, DOI 10.1093/brain/aws322
   Jorge RE, 2007, BIOL PSYCHIAT, V62, P332, DOI 10.1016/j.biopsych.2006.07.024
   Karperien A., 1999, FRACLAC IMAGEJ
   Kilkenny C, 2010, PLOS BIOL, V8, DOI 10.1371/journal.pbio.1000412
   Krieg SM, 2017, FRONT NEUROL, V8, DOI 10.3389/fneur.2017.00455
   Lawrence TP, 2017, NEUROSCI LETT, V655, P143, DOI 10.1016/j.neulet.2017.06.046
   LETARTE PB, 1993, J NEUROSURG, V79, P252, DOI 10.3171/jns.1993.79.2.0252
   Li Q, 2017, JCI INSIGHT, V2, DOI 10.1172/jci.insight.90777
   Loane DJ, 2014, J NEUROPATH EXP NEUR, V73, P14, DOI 10.1097/NEN.0000000000000021
   Maas AIR, 2017, LANCET NEUROL, V16, P987, DOI 10.1016/S1474-4422(17)30371-X
   MacKenzie JD, 2002, AM J NEURORADIOL, V23, P1509
   Mao X, 2020, J NEUROTRAUM, V37, P1331, DOI 10.1089/neu.2019.6510
   Mazzini L, 2003, ARCH PHYS MED REHAB, V84, P1637, DOI 10.1053/S0003-9993(03)00314-9
   Moquin DM, 2013, PLOS ONE, V8, DOI 10.1371/journal.pone.0076841
   Morganti-Kossmann MC, 2019, ACTA NEUROPATHOL, V137, P731, DOI 10.1007/s00401-018-1944-6
   Newton K, 2004, MOL CELL BIOL, V24, P1464, DOI 10.1128/MCB.24.4.1464-1469.2004
   Park JH, 2009, J KOREAN NEUROSURG S, V46, P365, DOI 10.3340/jkns.2009.46.4.365
   Pasparakis M, 2015, NATURE, V517, P311, DOI 10.1038/nature14191
   Plesnila N, 2016, CURR OPIN PHARMACOL, V26, P110, DOI 10.1016/j.coph.2015.10.008
   Rabinowitz AR, 2014, PSYCHIAT CLIN N AM, V37, P1, DOI 10.1016/j.psc.2013.11.004
   Ramlackhansingh AF, 2011, ANN NEUROL, V70, P374, DOI 10.1002/ana.22455
   Ramos-Cejudo J, 2018, EBIOMEDICINE, V28, P21, DOI 10.1016/j.ebiom.2018.01.021
   Ratan RR, 2020, CELL CHEM BIOL, V27, P479, DOI 10.1016/j.chembiol.2020.03.007
   Regan RF, 1996, J NEUROTRAUM, V13, P223, DOI 10.1089/neu.1996.13.223
   REIDERGROSWASSER I, 1993, AM J ROENTGENOL, V160, P147, DOI 10.2214/ajr.160.1.8416613
   Ritzel RM, 2018, J NEUROTRAUM, V35, P1419, DOI 10.1089/neu.2017.5399
   Schindelin J, 2012, NAT METHODS, V9, P676, DOI [10.1038/nmeth.2019, 10.1038/NMETH.2019]
   Selassie AW, 2008, J HEAD TRAUMA REHAB, V23, P123, DOI 10.1097/01.HTR.0000314531.30401.39
   Silver JM, 2009, AM J PSYCHIAT, V166, P653, DOI 10.1176/appi.ajp.2009.08111676
   Sun LM, 2012, CELL, V148, P213, DOI 10.1016/j.cell.2011.11.031
   Takahashi N, 2014, NATURE, V513, P95, DOI 10.1038/nature13706
   Terpolilli NA, 2009, J NEUROTRAUM, V26, P1963, DOI 10.1089/neu.2008.0853
   van der Horn HJ, 2018, BRAIN IMAGING BEHAV, V12, P912, DOI 10.1007/s11682-017-9743-6
   Wan JR, 2019, STROKE VASC NEUROL, V4, P93, DOI 10.1136/svn-2018-000205
   Young K, 2018, JOVE-J VIS EXP, DOI 10.3791/57648
   Zille M, 2017, STROKE, V48, P1033, DOI 10.1161/STROKEAHA.116.015609
   Zweckberger K, 2003, J NEUROTRAUM, V20, P1307, DOI 10.1089/089771503322686102
   Zweckberger K, 2006, J NEUROTRAUM, V23, P1083, DOI 10.1089/neu.2006.23.1083
NR 68
TC 2
Z9 2
U1 3
U2 7
PU BMC
PI LONDON
PA CAMPUS, 4 CRINAN ST, LONDON N1 9XW, ENGLAND
SN 2051-5960
J9 ACTA NEUROPATHOL COM
JI Acta Neuropathol. Commun.
PD AUG 17
PY 2021
VL 9
IS 1
AR 138
DI 10.1186/s40478-021-01236-0
PG 18
WC Neurosciences
WE Science Citation Index Expanded (SCI-EXPANDED)
SC Neurosciences & Neurology
GA UC7RM
UT WOS:000686721200001
PM 34404478
OA gold, Green Published
DA 2022-04-27
ER

PT J
AU Meessen-Pinard, M
   Le Coupanec, A
   Desforges, M
   Talbot, PJ
AF Meessen-Pinard, Mathieu
   Le Coupanec, Alain
   Desforges, Marc
   Talbot, Pierre J.
TI Pivotal Role of Receptor-Interacting Protein Kinase 1 and Mixed Lineage
   Kinase Domain-Like in Neuronal Cell Death Induced by the Human
   Neuroinvasive Coronavirus OC43
SO JOURNAL OF VIROLOGY
LA English
DT Article
DE coronavirus; human coronavirus; human coronavirus OC43; regulated cell
   death; necroptosis; RIP
ID ENDOPLASMIC-RETICULUM STRESS; TUMOR-SUPPRESSOR P53; PROGRAMMED NECROSIS;
   ALZHEIMERS-DISEASE; SIGNALING PATHWAY; OXIDATIVE STRESS; VIRUS;
   NECROPTOSIS; APOPTOSIS; INFECTION
AB Human coronaviruses (HCoV) are respiratory pathogens with neuroinvasive, neurotropic, and neurovirulent properties, highlighting the importance of studying the potential implication of these viruses in neurological diseases. The OC43 strain (HCoV-OC43) was reported to induce neuronal cell death, which may participate in neuropathogenesis. Here, we show that HCoV-OC43 harboring two point mutations in the spike glycoprotein (rOC/Us183-241) was more neurovirulent than the wild-type HCoV-OC43 (rOC/ATCC) in mice and induced more cell death in murine and human neuronal cells. To evaluate the role of regulated cell death (RCD) in HCoV-OC43-mediated neural pathogenesis, we determined if knockdown of Bax, a key regulator of apoptosis, or RIP1, a key regulator of necroptosis, altered the percentage of neuronal cell death following HCoV-OC43 infection. We found that Bax-dependent apoptosis did not play a significant role in RCD following infection, as inhibition of Bax expression mediated by RNA interference did not confer cellular protection against the cell death process. On the other hand, we demonstrated that RIP1 and MLKL were involved in neuronal cell death, as RIP1 knockdown and chemical inhibition of MLKL significantly increased cell survival after infection. Taken together, these results indicate that RIP1 and MLKL contribute to necroptotic cell death after HCoV-OC43 infection to limit viral replication. However, this RCD could lead to neuronal loss in the mouse CNS and accentuate the neuroinflammation process, reflecting the severity of neuropathogenesis.
   IMPORTANCE Because they are naturally neuroinvasive and neurotropic, human coronaviruses are suspected to participate in the development of neurological diseases. Given that the strain OC43 is neurovirulent in mice and induces neuronal cell death, we explored the neuronal response to infection by characterizing the activation of RCD. Our results revealed that classical apoptosis associated with the Bax protein does not play a significant role in HCoV-OC43-induced neuronal cell death and that RIP1 and MLKL, two cellular proteins usually associated with necroptosis (an RCD back-up system when apoptosis is not adequately induced), both play a pivotal role in the process. As necroptosis disrupts cellular membranes and allows the release of damage-associated molecular patterns (DAMP) and possibly induces the production of proinflammatory cytokines, it may represent a proinflammatory cell death mechanism that contributes to excessive neuroinflammation and neurodegeneration and eventually to neurological disorders after a coronavirus infection.
C1 [Meessen-Pinard, Mathieu; Le Coupanec, Alain; Desforges, Marc; Talbot, Pierre J.] Univ Quebec, INRS Inst Armand Frappier, Lab Neuroimmunovirol, Laval, PQ, Canada.
RP Desforges, M; Talbot, PJ (通讯作者)，Univ Quebec, INRS Inst Armand Frappier, Lab Neuroimmunovirol, Laval, PQ, Canada.
EM marc.desforges@iaf.inrs.ca; pierre.talbot@iaf.inrs.ca
FU CIHR's Institute of Infection and Immunity (III) [MT-9203]; Fonds de
   Recherche Quebec-Sante; Fondation Universitaire Armand-Frappier de
   l'INRS; Tier-1 (Senior) Canada Research Chair in Neuroimmunovirology
   award
FX This work was supported by grant no. MT-9203 from the CIHR's Institute
   of Infection and Immunity (III) to P.J.T., who is the holder of the
   Tier-1 (Senior) Canada Research Chair in Neuroimmunovirology award.
[truncated: 3,347,154 more chars]
